# Supplementary material for: Small and long RNA transcriptome of whole human cerebrospinal fluid and serum as compared to their extracellular vesicle fractions reveal profound differences in expression patterns and impacts on biological processes
Source: J Transl Med. 2022 Sep 8;20:413. doi: 10.1186/s12967-022-03612-3 (PMC9461220; doi:10.1186/s12967-022-03612-3)
Supplement: Supplementary file 2 — Additional file 2: Read counts of differentially expressed small RNA transcripts listed in table1. [file 12967_2022_3612_MOESM2_ESM.xlsx]

## Sheet: 1 CSF EV vs whole CSF
gene_id	gene_name	seqnames	start	end	width	strand	gene_biotype	baseMean	baseMeanCtrl	baseMeanTreat	log2FoldChange	pvalue	padj	C1	C13	C17	C21	C25	C29	C33	C37	C5	C9	C10	C14	C18	C2	C22	C26	C30	C34	C38	C6
ENSG00000200664.1	RF00019	2	135810169	135810279	110	-	misc_RNA	13040.6	0.634508	26080.6	11.9552	6.91229e-20	1.63095e-18	0	0.890702	0	0	2.61784	0	0	1.13558	1.70096	0	4.71713	40096.4	0	0	35913.2	70367.7	0	114424	0	0
ENSG00000278004.1	RF01983	2	217283370	217283523	153	+	misc_RNA	1803.27	2.265	3604.27	9.10698	1.75077e-15	2.51728e-14	0	0.890702	0	4.21438	2.61784	1.62413	5.38515	3.40674	1.13397	3.37709	0	4174.3	8.38611	7.47362	3124.82	5374.32	0	23353.4	0	0		C1 corresponds to CSF EV
ENSG00000284553.1	MIR6886	19	11113474	11113534	60	+	miRNA	1469.41	5.66213	2933.15	8.52862	1.82411e-32	1.08996e-30	6.02543	8.01632	13.8539	0.842876	0.872612	5.68446	7.1802	5.67791	3.40192	5.06563	2080.25	4565.16	1470.36	618.816	1862.44	4536.61	2676.77	7011.08	2365.64	2144.38		C10 corresponds to whole CSF
ENSG00000222614.1	RF00019	19	46736312	46736419	107	+	misc_RNA	1797.15	0.47499	3593.83	7.7435	1.96756e-07	1.04174e-06	0	0	1.25945	0	3.49045	0	0	0	0	0	0	5389.73	0	0	4575.03	9781.15	2.33371	16190	0	0
ENSG00000210181.1	RNU6ATAC4P	3	36968191	36968316	125	-	snRNA	5573.97	49.6919	11098.2	7.67126	1.05965e-84	1.21886e-81	49.2076	31.1746	39.0429	32.8722	32.2866	32.4826	38.5936	49.9656	144.015	47.2792	13417.1	5355.45	3886.96	3019.34	4481.12	9592.37	21794.5	15888.4	10100.4	23446.8
ENSG00000206679.1	RF00019	1	95125511	95125609	98	-	misc_RNA	133.76	0.536784	266.983	7.20505	4.9844e-08	2.88106e-07	1.00424	1.7814	0	0	0.872612	0.812065	0.897525	0	0	0	0	535.716	0	0	402.342	719.723	0	1012.05	0	0
ENSG00000201483.1	RF00019	6	7187582	7187686	104	-	misc_RNA	247.937	0.427188	495.447	7.18387	7.71353e-07	3.76751e-06	1.00424	0	1.25945	0	0.872612	0	0	1.13558	0	0	0	440.573	0	0	896.619	772.817	0	2844.46	0	0
ENSG00000206779.1	RF00019	1	28422555	28422655	100	-	misc_RNA	1815.38	15.411	3615.35	7.15315	6.2081e-14	7.71986e-13	16.0678	9.79772	21.4106	17.7004	15.707	14.6172	15.2579	12.4914	14.1747	16.8854	0	5346.02	1.39768	1.49472	4769.77	9562.88	0	16472	0	0
ENSG00000221340.1	RNU6ATAC18P	1	12569972	12570072	100	-	snRNA	1858.13	28.3199	3687.93	6.93773	1.73885e-90	4.00023e-87	29.1229	40.0816	28.9673	13.486	26.1784	36.5429	17.053	36.3386	36.8541	18.574	3503.25	5337.45	982.572	1260.05	1058.74	4583.81	3463.23	7645.38	3788.52	5256.31
ENSG00000207384.1	RF00019	4	139200395	139200513	118	+	misc_RNA	116.338	0.720645	231.956	6.90487	3.68146e-08	2.16051e-07	0	0	1.25945	0.842876	1.74522	0.812065	0	1.13558	0.566987	0.844272	0	799.717	0	0	284.704	454.251	0	780.889	0	0
ENSG00000283799.1	MIR1182	1	231019828	231019924	96	-	miRNA	349.308	4.27189	694.343	6.83961	2.12405e-17	3.78788e-16	2.00848	5.34421	5.03779	5.90013	7.85351	1.62413	4.48762	3.40674	2.83493	4.22136	0	763.717	0	0	405.307	2784.5	931.151	1660.45	115.653	282.656
ENSG00000273700.1	MIR6760	12	111304142	111304209	67	+	miRNA	9543.07	123.631	18962.5	6.80677	1.70559e-18	3.47231e-17	90.3814	103.321	207.809	103.674	129.147	62.529	130.141	198.727	87.3159	123.264	95.915	31483	37.7375	17.9367	22628	49118.1	81.6799	85999.2	43.8081	119.585
ENSG00000265633.1	RF00100	CHR_HSCHR6_MHC_MCF_CTG1	30942815	30943117	302	+	misc_RNA	26.1247	0.339813	51.9095	6.76803	3.54467e-23	1.06595e-21	0	0	0	0	0	0.812065	0.897525	0	0	1.68854	34.5923	58.2859	39.1352	23.9156	22.7368	58.9937	74.6788	107.126	80.6068	19.0249
ENSG00000283796.1	MIR6510	17	41517164	41517217	53	-	miRNA	127.317	2.07275	252.561	6.76063	4.44326e-49	7.86286e-47	4.01695	1.7814	1.25945	1.68575	0.872612	1.62413	2.69257	2.27116	2.83493	1.68854	221.705	302.573	109.019	80.7151	172.997	253.673	217.035	397.492	229.554	540.851
ENSG00000202469.1	RF00019	X	10061222	10061323	101	+	misc_RNA	78.5407	0.471467	156.61	6.75319	1.24765e-07	6.78537e-07	1.00424	0.890702	0	1.68575	0	0	0	0	1.13397	0	1.57238	282.858	0	0	318.315	300.868	0	662.487	0	0
ENSG00000274034.1	MIR6813	20	64076955	64077010	55	-	miRNA	600.727	8.34024	1193.11	6.67886	8.67313e-17	1.45109e-15	6.02543	7.12562	12.5945	9.27164	6.9809	10.5569	6.28267	4.54233	5.66987	14.3526	0	1799.15	4.19305	5.9789	1701.3	3008.68	2.33371	5378.83	3.50465	27.1784
ENSG00000276835.2	MIR6127	1	22633258	22633366	108	-	miRNA	4195	71.7451	8318.26	6.67614	1.85499e-40	2.0321e-38	71.3009	127.37	39.0429	25.2863	27.051	112.877	37.696	228.252	23.2464	25.3282	6660.59	11033.2	5682.99	3984.93	5650.58	8105.73	8396.69	19274.1	8099.24	6294.52
ENSG00000222589.1	RN7SKP159	8	5910945	5911236	291	-	misc_RNA	264.932	3.01581	526.848	6.67466	4.18342e-11	3.75936e-10	6.02543	0.890702	1.25945	8.42876	0.872612	0	4.48762	2.27116	1.70096	4.22136	0	714.86	1.39768	0	339.074	2642.92	0	1570.23	0	0
ENSG00000200179.1	RF00019	19	36203347	36203459	112	-	misc_RNA	255.952	2.65869	509.246	6.67391	6.11484e-10	4.62736e-09	7.02966	2.67211	3.77834	2.52863	0	0.812065	2.69257	3.40674	1.13397	2.53282	0	409.716	0	0	877.836	808.213	0	2996.69	0	0
ENSG00000252464.1	RN7SKP70	5	178619728	178619998	270	-	misc_RNA	6803.28	134.098	13472.5	6.58055	1.0422e-97	4.79514e-94	83.3517	154.091	159.95	136.546	164.924	116.125	153.477	166.93	97.5217	108.067	20764.8	10020.9	13403.8	4821.98	18854.7	13468.3	17691.9	17577	14025.6	4095.79
ENSG00000284887.1	RF00017	CHR_HG76_PATCH	10864871	10865139	268	-	misc_RNA	1563.1	31.3469	3094.85	6.4923	6.60519e-50	1.32133e-47	26.1102	25.8304	39.0429	21.0719	29.6688	30.8585	34.1059	49.9656	34.0192	22.7953	3188.78	3135.44	2008.47	1109.09	1663.74	2371.55	5953.3	5815.79	3536.19	2166.12
ENSG00000197334.2	RF00017	8	9091240	9091508	268	+	misc_RNA	1541.2	31.2595	3051.14	6.46381	7.45602e-45	1.07204e-42	24.1017	35.6281	46.5996	15.1718	28.7962	21.1137	43.0812	62.457	25.5144	10.1313	2965.5	3142.3	2046.21	1137.48	1727	2212.26	5918.29	5894.72	3404.76	2062.84
ENSG00000201395.1	RN7SKP257	14	36593839	36594147	308	-	misc_RNA	119.267	2.40172	236.133	6.39077	1.7628e-35	1.24779e-33	2.00848	4.45351	0	1.68575	1.74522	0.812065	5.38515	1.13558	5.10288	1.68854	125.79	284.572	106.224	106.125	121.592	277.27	291.714	222.708	159.461	665.872
ENSG00000221656.1	MIR1225	16	2090195	2090284	89	-	miRNA	2240.4	51.2549	4429.55	6.35546	2.0786e-80	1.91273e-77	37.1568	54.3328	45.3401	36.2437	93.3695	32.4826	49.3639	57.9146	72.5743	33.7709	6836.69	2559.44	2886.22	2775.7	2271.7	3816.89	7605.57	7450.86	4515.74	3576.68
ENSG00000283678.1	MIR6830	5	132217849	132217918	69	-	miRNA	162.495	3.58365	321.407	6.28289	2.9579e-36	2.30666e-34	1.00424	3.56281	5.03779	1.68575	3.49045	3.24826	4.48762	1.13558	11.3397	0.844272	421.397	294.001	163.529	77.7256	206.608	283.17	305.716	817.537	285.629	358.755
ENSG00000200283.1	RF00019	2	28972414	28972521	107	-	misc_RNA	62.0453	0.388782	123.702	6.27317	6.10463e-06	2.46814e-05	1.00424	0	1.25945	0	0	1.62413	0	0	0	0	0	160.286	0	0	219.459	324.465	0	532.808	0	0
ENSG00000264760.1	MIR3141	5	154596012	154596072	60	-	miRNA	700.774	16.8552	1384.69	6.26329	2.2492e-56	6.46786e-54	12.0509	21.3769	20.1512	11.8003	7.85351	6.49652	28.7208	36.3386	17.0096	6.75417	960.722	1007.15	719.808	608.353	645.526	749.22	2849.46	3966.46	1514.01	826.224
ENSG00000206912.1	RF00019	5	23299155	23299262	107	+	misc_RNA	29.3508	0.162413	58.5391	6.25423	2.24917e-06	9.98884e-06	0	0	0	0	0	1.62413	0	0	0	0	0	41.143	0	0	25.7024	466.05	0	50.7437	1.75232	0
ENSG00000274450.1	RF00619	1	146862729	146862845	116	-	snRNA	72.5753	1.80496	143.346	6.21673	2.71424e-45	4.02846e-43	1.00424	0.890702	2.5189	1.68575	3.49045	1.62413	0.897525	2.27116	1.13397	2.53282	239.001	115.715	134.178	50.8206	92.9241	112.088	224.036	228.346	162.966	73.3818
ENSG00000206741.1	RF00019	5	172779982	172780094	112	-	misc_RNA	43.8219	0.113558	87.5302	6.20234	2.91389e-05	0.0001002	0	0	0	0	0	0	0	1.13558	0	0	0	80.5717	0	0	223.413	129.786	0	439.778	1.75232	0
ENSG00000284402.1	MIR7107	12	121444273	121444352	79	-	miRNA	727.301	19.4806	1435.12	6.07665	6.45786e-46	9.9042e-44	27.1144	17.814	10.0756	7.58589	17.4522	18.6775	6.28267	29.5251	45.9259	14.3526	845.939	1013.15	350.819	711.489	525.911	784.616	1880.97	1110.72	678.149	6449.44
ENSG00000281710.1	RF00012	3	30304321	30304536	215	-	snoRNA	120.504	3.21881	237.789	6.05664	7.13535e-37	5.86246e-35	2.00848	6.23492	1.25945	5.05726	0.872612	2.4362	2.69257	6.81349	3.96891	0.844272	237.429	179.144	90.8495	62.7784	94.9012	188.78	462.075	383.397	213.783	464.751
ENSG00000277119.1	RF02210	11	32440109	32440383	274	+	misc_RNA	82.6373	1.16354	164.111	6.01003	5.90889e-07	2.94868e-06	2.00848	0.890702	1.25945	2.52863	0	0	2.69257	0	0.566987	1.68854	0	152.572	0	0	201.665	412.956	0	873.919	0	0
ENSG00000266263.1	RF00100	CHR_HSCHR6_MHC_MANN_CTG1	30908902	30909204	302	+	misc_RNA	38.597	1.06646	76.1276	5.90188	2.25925e-24	7.53246e-23	0	0	1.25945	0	1.74522	0.812065	0.897525	2.27116	2.83493	0.844272	39.3094	116.572	34.9421	14.9472	42.5078	159.283	37.3394	169.146	92.8731	54.3569
ENSG00000265724.1	MIR4284	7	73711317	73711397	80	+	miRNA	1689.94	53.9401	3325.94	5.88895	2.56368e-85	3.93183e-82	39.1653	37.4095	59.194	47.2011	80.2803	43.8515	49.3639	68.1349	74.2752	40.525	5217.15	1917.44	2237.69	1813.1	1763.58	2985.08	6240.35	5931.37	3604.53	1549.17
ENSG00000276494.1	RF01948	11	2674625	2674740	115	+	misc_RNA	24.1111	0.182643	48.0396	5.88605	2.16053e-05	7.66428e-05	0	0	1.25945	0	0	0	0	0	0.566987	0	0	45.4287	0	0	49.4277	112.088	0	273.452	0	0
ENSG00000206713.1	RF00019	17	75089862	75089974	112	-	misc_RNA	22.0856	0.168575	44.0027	5.82946	1.25529e-05	4.70073e-05	0	0	0	1.68575	0	0	0	0	0	0	0	46.2859	0	0	29.6566	11.7987	0	349.567	0	2.71784
ENSG00000202241.1	RN7SKP186	6	30864250	30864552	302	+	misc_RNA	32.3013	1.06642	63.5362	5.82556	6.42341e-27	2.56992e-25	1.00424	0	2.5189	0	0.872612	0	0.897525	2.27116	0.566987	2.53282	29.8752	105.429	30.7491	28.3998	30.6452	47.1949	56.0091	160.688	64.8359	81.5353
ENSG00000264493.1	MIR4298	11	1859464	1859536	72	-	miRNA	238.141	7.89571	468.387	5.78317	1.08886e-41	1.28457e-39	7.02966	11.5791	10.0756	4.21438	10.4713	5.68446	8.07772	10.2202	9.07179	2.53282	438.693	456.002	332.649	143.493	249.116	424.755	849.471	778.069	462.613	549.004
ENSG00000265255.1	RF00100	CHR_HSCHR6_MHC_DBB_CTG1	30854930	30855232	302	+	misc_RNA	31.1548	0.962898	61.3468	5.72301	4.22933e-19	8.96734e-18	1.00424	2.67211	0	1.68575	1.74522	1.62413	0.897525	0	0	0	34.5923	94.2861	19.5676	23.9156	36.5765	64.8931	42.0068	188.879	78.8545	29.8963
ENSG00000221725.1	RNU6ATAC25P	16	70852698	70852814	116	+	snRNA	71.2802	2.39313	140.167	5.70753	1.98678e-36	1.57607e-34	3.01271	2.67211	0	2.52863	4.36306	2.4362	2.69257	1.13558	3.40192	1.68854	196.547	125.143	141.166	62.7784	96.8783	112.088	219.369	214.251	168.223	65.2282
ENSG00000283792.1	MIR4453	4	152536428	152536516	88	+	miRNA	704.92	25.0898	1384.75	5.68725	2.8639e-44	3.7648e-42	22.0932	22.2676	27.7078	21.0719	31.414	16.2413	41.2861	31.7963	20.9785	16.0412	1695.02	1127.15	807.862	257.093	668.263	1221.17	2452.73	2415.96	1207.35	1994.9
ENSG00000275033.1	RF02192	14	95662480	95662598	118	+	misc_RNA	57.2337	1.91659	112.551	5.67812	1.74553e-31	9.56096e-30	1.00424	2.67211	1.25945	2.52863	2.61784	0.812065	0.897525	2.27116	5.10288	0	198.119	97.7146	72.6796	31.3892	97.8669	94.3899	158.692	124.04	196.26	54.3569
ENSG00000267959.3	MIR3188	19	18282077	18282161	84	+	miRNA	435.836	12.0636	859.608	5.64177	4.65115e-11	4.13925e-10	6.02543	14.2512	11.335	19.3862	11.344	8.93272	8.07772	12.4914	11.9067	16.8854	3.14475	3445.73	13.9768	1.49472	2384.39	1415.85	25.6708	1265.77	21.0279	19.0249
ENSG00000207351.1	RF00019	3	184086791	184086903	112	-	misc_RNA	40.7387	0.917413	80.5601	5.63522	5.29891e-07	2.66743e-06	1.00424	1.7814	1.25945	0	0.872612	0.812065	0.897525	1.13558	0.566987	0.844272	0	174.858	0	0	120.604	135.685	2.33371	372.12	0	0
ENSG00000206878.1	RF00432	1	228652436	228652560	124	+	snoRNA	29.1111	0.991195	57.231	5.60065	1.71851e-17	3.10074e-16	0	0	1.25945	1.68575	2.61784	0.812065	2.69257	0	0	0.844272	61.3227	60.0002	19.5676	26.905	32.6223	35.3962	25.6708	22.5527	127.92	160.353
ENSG00000221598.3	MIR1249	22	45200954	45201019	65	-	miRNA	239.465	8.89686	470.034	5.59927	1.23368e-36	9.95817e-35	15.0636	7.12562	3.77834	10.1145	6.9809	5.68446	9.87277	14.7626	14.7417	0.844272	312.903	410.573	61.4981	130.041	194.745	495.547	735.119	837.27	353.969	1168.67
ENSG00000284421.1	MIR7110	3	123161794	123161879	85	+	miRNA	550.55	19.738	1081.36	5.58711	1.06114e-24	3.64351e-23	12.0509	11.5791	17.6323	9.27164	20.0701	13.8051	15.2579	27.254	52.7298	17.7297	171.389	6014.59	139.768	89.6834	957.909	1581.03	95.6822	1519.49	148.947	95.1245
ENSG00000278050.1	RF01956	11	65423638	65423742	104	+	misc_RNA	26.537	0.256116	52.8179	5.58095	7.16494e-05	0.000226259	0	0	0	0	0.872612	0	0	0	0	1.68854	0	38.5716	0	0	55.359	129.786	0	304.462	0	0
ENSG00000264415.1	RF00100	CHR_HSCHR6_MHC_QBL_CTG1	30853833	30854135	302	+	misc_RNA	26.4756	0.883218	52.0679	5.5802	9.76362e-20	2.22388e-18	0	0.890702	0	1.68575	0	1.62413	1.79505	1.13558	1.70096	0	40.8818	78.8574	44.7259	17.9367	17.794	47.1949	53.6754	115.583	57.8266	46.2033
ENSG00000207151.1	RF00019	X	11116092	11116193	101	-	misc_RNA	31.6795	0.902561	62.4564	5.52827	6.09382e-09	3.99397e-08	0	0.890702	0	1.68575	0	2.4362	0.897525	2.27116	0	0.844272	0	123.429	0	0	43.4964	212.377	0	245.261	0	0
ENSG00000212304.1	SNORD12	20	49280683	49280772	89	+	snoRNA	2248.29	77.6094	4418.97	5.52701	1.18429e-15	1.72434e-14	44.1865	56.1142	57.9346	2.52863	0.872612	56.0325	332.084	112.423	69.1724	44.7464	4169.94	3301.73	2963.09	638.247	3499.48	5220.94	3367.55	18741.3	1974.87	312.552
ENSG00000284276.1	MIR4800	4	2250077	2250156	79	-	miRNA	263.916	10.2594	517.573	5.50886	5.50421e-31	2.84549e-29	10.0424	17.814	6.29724	5.90013	8.72612	8.12065	1.79505	9.08465	27.2154	7.59845	268.876	2228.58	131.382	134.525	133.455	176.981	310.384	374.939	275.115	1141.49
ENSG00000199683.1	RN7SKP185	20	37975156	37975481	325	-	misc_RNA	272.688	8.0189	537.357	5.50375	3.3777e-09	2.32647e-08	13.0551	6.23492	10.0756	8.42876	9.59873	5.68446	4.48762	4.54233	9.63877	8.44272	0	696.86	0	2.98945	321.28	2796.3	0	1556.14	0	0
ENSG00000199927.2	RF01848	3	30304320	30304536	216	-	snoRNA	112.993	4.47871	221.507	5.49317	1.81258e-30	9.26631e-29	5.02119	1.7814	6.29724	7.58589	0	2.4362	2.69257	6.81349	7.93781	4.22136	294.034	197.144	71.2819	95.6623	104.787	135.685	296.381	363.663	224.297	432.137
ENSG00000276712.1	MIR7111	6	35470508	35470579	71	+	miRNA	87.036	3.41097	170.661	5.47906	4.08252e-30	2.0417e-28	1.00424	5.34421	3.77834	7.58589	1.74522	2.4362	0.897525	2.27116	5.66987	3.37709	86.4807	207.429	13.9768	19.4314	144.329	247.773	60.6765	394.673	105.139	426.701
ENSG00000273524.1	RF00017	18	24179038	24179295	257	-	misc_RNA	538.058	21.8483	1054.27	5.4756	5.87301e-36	4.35834e-34	11.0466	12.4698	20.1512	11.8003	66.3185	22.7378	28.7208	11.3558	15.3086	18.574	978.018	745.717	772.92	209.261	367.742	2731.41	1708.28	1618.16	940.997	470.187
ENSG00000221583.1	RNU6ATAC21P	6	10222036	10222161	125	+	snRNA	65.1108	2.5961	127.625	5.47508	2.76344e-28	1.21091e-26	3.01271	0	1.25945	2.52863	6.10829	1.62413	1.79505	4.54233	3.40192	1.68854	235.856	125.143	93.6449	56.7995	87.9813	94.3899	165.694	174.784	157.709	84.2531
ENSG00000221216.1	RNU6ATAC27P	1	28481362	28481480	118	+	snRNA	64.8471	2.58503	127.109	5.46215	6.77719e-27	2.68809e-25	5.02119	0.890702	1.25945	0.842876	11.344	1.62413	0.897525	1.13558	2.83493	0	234.284	102.858	89.4518	58.2942	72.1645	82.5912	212.368	219.889	136.681	62.5104
ENSG00000283612.1	MIR103B1	5	168560904	168560965	61	+	miRNA	20.1385	0.410264	39.8668	5.44652	2.48726e-06	1.09511e-05	1.00424	0	0	0.842876	0	0	0	0	0.566987	1.68854	0	54.8573	0	2.98945	147.295	41.2956	0	152.231	0	0
ENSG00000283933.1	MIR6878	1	150492345	150492410	65	+	miRNA	23.168	0.740888	45.5951	5.44463	7.18197e-10	5.3818e-09	0	0	1.25945	0.842876	0	1.62413	0	2.27116	0.566987	0.844272	14.1514	6.85717	4.19305	1.49472	34.5994	58.9937	11.6686	318.557	0	5.43569
ENSG00000252800.1	RF00601	14	63479272	63479413	141	+	scaRNA	140.568	5.99191	275.144	5.43038	1.61869e-44	2.25684e-42	3.01271	10.6884	5.03779	7.58589	6.9809	7.30859	0.897525	7.94907	6.23685	4.22136	261.014	157.715	107.622	261.577	140.375	188.78	350.057	546.904	161.214	576.183
ENSG00000264602.1	RF00019	CHR_HSCHR6_MHC_QBL_CTG1	30922178	30922269	91	-	misc_RNA	11.1874	0.299442	22.0753	5.40895	5.97021e-07	2.97283e-06	0	0.890702	1.25945	0	0	0	0	0	0	0.844272	4.71713	60.8574	0	0	39.5422	64.8931	0	50.7437	0	0
ENSG00000264737.1	MIR4511	15	65719246	65719332	86	-	miRNA	219.047	9.19505	428.898	5.39754	2.64899e-27	1.06912e-25	7.02966	8.01632	10.0756	5.90013	4.36306	9.74479	23.3356	7.94907	7.93781	7.59845	429.259	424.287	174.711	46.3364	325.234	566.339	863.473	1169.92	254.087	35.332
ENSG00000253053.1	RN7SKP289	12	53816185	53816479	294	+	misc_RNA	337.684	10.8255	664.543	5.36776	2.88456e-08	1.72138e-07	2.00848	3.56281	16.3728	4.21438	14.8344	1.62413	32.3109	7.94907	6.80384	18.574	1.57238	919.718	0	2.98945	559.522	3055.87	0	2103.04	0	2.71784
ENSG00000265252.1	MIR3132	2	219549073	219549147	74	-	miRNA	76.9889	3.34069	150.637	5.35441	1.18882e-28	5.41563e-27	6.02543	4.45351	1.25945	7.58589	0.872612	3.24826	0.897525	3.40674	3.96891	1.68854	15.7238	216.858	113.212	49.3259	86.0042	106.189	207.7	352.387	73.5975	285.374
ENSG00000265867.1	MIR4516	16	2133119	2133204	85	+	miRNA	6709.33	311.446	13107.2	5.34077	3.67181e-67	1.87711e-64	194.822	220.003	472.293	196.39	354.281	230.627	236.049	554.164	516.525	139.305	15553.9	8667.46	9628.65	4276.41	6713.27	9757.56	29729.2	19995.8	16601.5	10148.4
ENSG00000274932.1	MIR7150	9	123485529	123485622	93	-	miRNA	350.693	16.6801	684.706	5.29834	2.42303e-59	7.96312e-57	12.0509	13.3605	21.4106	7.58589	13.0892	12.993	35.901	15.8981	24.3804	10.1313	905.689	356.573	401.136	425.996	368.731	495.547	1024.5	1429.28	504.669	934.938
ENSG00000275642.1	RF00017	19	1724115	1724395	280	+	misc_RNA	787.851	36.913	1538.79	5.25409	4.65056e-30	2.2763e-28	69.2924	55.2235	23.9295	6.74301	21.8153	12.993	21.5406	22.7116	126.438	8.44272	1367.97	5382.88	507.36	745.867	696.931	1457.14	1213.53	558.18	452.099	3005.93
ENSG00000210839.1	RNU6ATAC5P	4	73026748	73026873	125	+	snRNA	107.547	4.95906	210.134	5.25346	1.11856e-25	4.15038e-24	2.00848	0.890702	2.5189	2.52863	18.3249	3.24826	4.48762	6.81349	6.23685	2.53282	421.397	138.001	111.815	41.8523	167.066	265.472	228.704	279.09	227.802	220.145
ENSG00000223245.1	RNU4-63P	2	41871271	41871388	117	+	snRNA	306.676	14.9235	598.428	5.25179	9.16109e-51	2.10751e-48	12.0509	21.3769	8.81613	19.3862	21.8153	10.5569	11.6678	13.627	14.7417	15.1969	297.179	450.859	570.255	266.061	366.754	442.453	1038.5	1231.94	657.121	663.154
ENSG00000207867.1	MIR514A3	X	147284641	147284728	87	-	miRNA	67.7406	92.8305	42.6507	5.1837	1.19035e-09	8.67953e-09	2.00848	0.890702	0	1.68575	920.606	0	0	1.13558	1.13397	0.844272	0	48.8573	5.59074	16.442	33.6108	100.289	2.33371	205.794	0	13.5892
ENSG00000275022.1	MIR6753	11	68044794	68044957	163	+	miRNA	318.945	16.7273	621.162	5.15882	1.46327e-61	6.12047e-59	9.03814	17.814	16.3728	16.8575	25.3058	11.3689	16.1554	20.4405	20.4115	13.5083	872.669	503.145	490.587	288.482	385.536	589.937	749.121	916.205	907.703	508.237
ENSG00000212182.2	RF00012	2	114005440	114005655	215	-	snoRNA	888.774	46.4544	1731.09	5.15316	3.42489e-49	6.56581e-47	42.178	27.6118	46.5996	31.1864	34.0319	42.2274	75.3921	82.8974	33.4522	48.9678	1690.3	1443.43	1094.39	458.88	614.881	3333.14	2350.05	1900.07	1379.08	3046.7
ENSG00000252254.1	RF00019	1	8328067	8328179	112	+	misc_RNA	13.9563	0.452249	27.4604	5.1467	4.84432e-07	2.44931e-06	0	0.890702	0	1.68575	0	0.812065	0	0	1.13397	0	0	26.5715	0	0	23.7253	123.887	0	98.6682	1.75232	0
ENSG00000222432.1	RF00019	7	77895880	77895992	112	+	misc_RNA	45.1924	1.09547	89.2892	5.13133	8.8343e-05	0.000273346	2.00848	2.67211	0	0.842876	0	0.812065	1.79505	1.13558	0	1.68854	0	150.858	0	0	113.684	247.773	0	380.577	0	0
ENSG00000283364.1	MIR451B	17	28861371	28861438	67	+	miRNA	134.715	0.274946	269.155	5.12497	0.000522866	0.00135533	1.00424	0	0	0	1.74522	0	0	0	0	0	0	369.43	0	0	966.806	430.654	0	924.662	0	0
ENSG00000201683.1	RF00019	6	20500175	20500276	101	+	misc_RNA	7.86311	0.18163	15.5446	5.11638	8.65569e-06	3.36375e-05	1.00424	0	0	0	0	0.812065	0	0	0	0	0	31.7144	0	0	29.6566	23.5975	0	70.4773	0	0
ENSG00000274300.1	MIR6864	17	4969702	4969771	69	-	miRNA	25.317	0.968673	49.6653	5.1122	1.48015e-08	9.22786e-08	0	1.7814	0	0	0.872612	1.62413	0.897525	0	1.13397	3.37709	1.57238	130.286	0	0	38.5536	94.3899	0	228.346	3.50465	0
ENSG00000200842.1	RF00019	17	62036833	62036945	112	+	misc_RNA	39.981	0.882034	79.0799	5.09798	0.000218986	0.000621947	0	3.56281	0	1.68575	0	2.4362	0	1.13558	0	0	0	144.001	0	0	23.7253	64.8931	0	558.18	0	0
ENSG00000266140.1	MIR4533	20	60478111	60478181	70	+	miRNA	47.43	2.09646	92.7634	5.09608	2.65618e-11	2.45897e-10	0	3.56281	3.77834	4.21438	0.872612	0	0.897525	2.27116	2.83493	2.53282	6.28951	132	1.39768	4.48417	64.256	147.484	198.366	95.8491	98.1301	179.378
ENSG00000276767.1	RF00017	CHR_HSCHR15_1_CTG8	28535771	28536060	289	-	misc_RNA	7.91062	0.380489	15.4408	5.08777	3.51432e-12	3.57729e-11	0	0	1.25945	0.842876	0	0	0	1.13558	0.566987	0	22.0133	12	5.59074	5.9789	17.794	11.7987	28.0045	25.3718	12.2663	13.5892
ENSG00000207866.1	MIR514A2	X	147281943	147282030	87	-	miRNA	60.6482	87.3402	33.9563	5.08547	3.47792e-07	1.78992e-06	0	0	0	0.842876	868.249	0.812065	1.79505	1.13558	0.566987	0	0	51.4288	1.39768	1.49472	31.6337	58.9937	4.66742	174.784	7.00929	8.15353
ENSG00000252684.1	RNU6ATAC36P	5	76948791	76948870	79	+	snRNA	68.3896	3.77748	133.002	5.07574	3.07456e-36	2.35767e-34	2.00848	1.7814	5.03779	2.52863	5.23567	3.24826	7.1802	4.54233	2.83493	3.37709	212.271	126	131.382	67.2626	95.8898	94.3899	193.698	177.603	171.728	59.7925
ENSG00000278778.1	RF02134	4	3063472	3063701	229	+	misc_RNA	282.013	15.6873	548.339	5.07251	5.311e-49	9.05033e-47	15.0636	7.12562	18.8917	16.8575	15.707	11.3689	15.2579	27.254	10.7727	18.574	728.01	441.43	410.919	240.651	234.287	448.352	765.457	927.481	895.437	391.369
ENSG00000206690.1	RF00019	11	88099995	88100105	110	+	misc_RNA	16.6972	0.263793	33.1306	5.0466	0.000373153	0.00100168	0	0	0	0.842876	0	0	1.79505	0	0	0	0	48.8573	0	0	57.3362	117.987	0	107.126	0	0
ENSG00000264610.1	MIR4685	10	98431292	98431360	68	-	miRNA	80.4582	4.41124	156.505	5.04613	2.44674e-32	1.44326e-30	3.01271	5.34421	2.5189	5.90013	4.36306	7.30859	1.79505	6.81349	2.83493	4.22136	193.402	97.7146	88.0541	122.567	80.0729	165.182	4.66742	200.156	189.251	423.984
ENSG00000221038.1	RNU6ATAC7P	17	31563768	31563894	126	-	snRNA	65.3716	3.61698	127.126	5.04521	2.88478e-32	1.68011e-30	4.01695	2.67211	1.25945	1.68575	3.49045	3.24826	9.87277	5.67791	3.40192	0.844272	185.54	113.143	96.4402	64.2731	78.0958	106.189	219.369	169.146	162.966	76.0996
ENSG00000283724.1	MIR6732	1	37480230	37480289	59	+	miRNA	72.9617	3.11704	142.806	5.02518	2.35154e-08	1.41987e-07	2.00848	5.34421	1.25945	4.21438	0.872612	4.06033	1.79505	7.94907	1.13397	2.53282	1.57238	450.002	0	1.49472	24.7139	348.063	0	600.467	1.75232	0
ENSG00000275411.1	MIR6882	15	74840642	74840707	65	-	miRNA	54.9901	2.42185	107.558	4.97629	4.90181e-08	2.84057e-07	1.00424	0	12.5945	1.68575	0.872612	3.24826	0	0	3.96891	0.844272	0	58.2859	0	1.49472	136.421	147.484	0	730.145	1.75232	0
ENSG00000266666.1	MIR4325	20	57321502	57321591	89	-	miRNA	28.2222	1.59246	54.8519	4.97418	1.02921e-19	2.33272e-18	1.00424	1.7814	0	4.21438	0	3.24826	0	4.54233	1.13397	0	61.3227	94.2861	19.5676	16.442	41.5193	53.0943	58.3428	84.5728	59.579	59.7925
ENSG00000274122.1	RF00017	CHR_HSCHR15_1_CTG8	28387160	28387417	257	+	misc_RNA	7.27746	0.292902	14.262	4.96094	4.69241e-11	4.16791e-10	0	0	0	0	0	0	1.79505	0	1.13397	0	25.158	8.57146	2.79537	1.49472	16.8054	17.6981	21.0034	19.7336	15.7709	13.5892
ENSG00000206808.1	RF00019	11	33171381	33171490	109	-	misc_RNA	17.3563	0.559303	34.1532	4.95957	4.80183e-05	0.000157696	1.00424	0	0	0	1.74522	0.812065	0.897525	0	1.13397	0	0	103.715	0	0	71.1759	70.7924	0	95.8491	0	0
ENSG00000263453.1	AL162291.1	20	57895394	57895444	50	+	miRNA	8713.67	525.51	16901.8	4.94365	7.9022e-47	1.25372e-44	256.081	807.867	850.127	462.739	594.249	475.058	484.663	784.687	365.706	173.92	14376.2	19538.6	22966.8	4772.65	12237.3	7946.45	39915.8	19942.3	22685.6	4636.64
ENSG00000206751.1	RF00019	14	72853224	72853331	107	-	misc_RNA	12.8761	0.401605	25.3505	4.93096	4.96102e-05	0.000162345	0	0.890702	0	1.68575	0.872612	0	0	0	0.566987	0	0	47.143	0	0	48.4392	64.8931	0	93.03	0	0
ENSG00000242256.3	RN7SL57P	9	112242550	112242839	289	-	misc_RNA	86.3753	5.22818	167.522	4.90591	3.21861e-30	1.62734e-28	6.02543	1.7814	6.29724	4.21438	1.74522	5.68446	4.48762	5.67791	6.23685	10.1313	114.783	208.286	58.7028	58.2942	61.2904	41.2956	259.042	338.291	138.433	396.805
ENSG00000266841.1	RF00019	CHR_HSCHR6_MHC_DBB_CTG1	30923328	30923419	91	-	misc_RNA	13.5941	0.629345	26.5589	4.905	9.29909e-08	5.1798e-07	2.00848	0.890702	0	0	0.872612	1.62413	0.897525	0	0	0	1.57238	66.8574	0	1.49472	47.4506	100.289	0	47.9246	0	0
ENSG00000207325.1	RNY1P4	13	32763438	32763552	114	-	misc_RNA	11.9317	0.372368	23.491	4.89166	6.0629e-05	0.0001948	0	0	0	0.842876	1.74522	0	0	1.13558	0	0	0	41.143	0	0	21.7482	64.8931	0	107.126	0	0
ENSG00000264847.1	RF00019	CHR_HSCHR6_MHC_MCF_CTG1	31011157	31011248	91	-	misc_RNA	13.2193	0.342212	26.0965	4.89116	0.000197159	0.000566955	0	0.890702	0	0.842876	0	0	0	0	0	1.68854	1.57238	76.286	0	0	40.5307	100.289	0	42.2864	0	0
ENSG00000265178.1	MIR4728	17	39726495	39726561	66	+	miRNA	82.5395	4.98338	160.096	4.88538	2.35719e-23	7.27882e-22	1.00424	3.56281	7.55669	2.52863	4.36306	8.12065	6.28267	6.81349	4.53589	5.06563	94.3426	108.858	86.6565	70.252	71.1759	88.4905	91.0148	245.261	73.5975	671.307
ENSG00000275372.1	RF01984	2	144518447	144518574	127	+	misc_RNA	14.9354	0.628581	29.2422	4.88442	1.60292e-06	7.38979e-06	0	1.7814	0	1.68575	0.872612	0.812065	0	0	1.13397	0	0	84.0003	0	0	38.5536	11.7987	2.33371	152.231	3.50465	0
ENSG00000272113.2	RF00019	9	32820261	32820350	89	+	misc_RNA	15.4434	0.367634	30.5191	4.87869	0.000298719	0.000819408	1.00424	2.67211	0	0	0	0	0	0	0	0	0	29.143	0	0	35.588	82.5912	0	157.869	0	0
ENSG00000251835.1	RNU6ATAC32P	8	54152807	54152882	75	-	snRNA	69.8521	4.22491	135.479	4.87216	5.58023e-26	2.17582e-24	5.02119	0.890702	3.77834	6.74301	6.10829	5.68446	2.69257	2.27116	7.37083	1.68854	226.422	115.715	128.587	46.3364	78.0958	82.5912	207.7	177.603	185.746	105.996
ENSG00000207368.1	RF00019	3	195419436	195419546	110	-	misc_RNA	20.2003	0.548288	39.8524	4.85948	0.00029104	0.000801842	0	0	0	0	0	0.812065	2.69257	0	1.13397	0.844272	0	59.1431	0	0	126.535	159.283	0	53.5628	0	0
ENSG00000202233.2	RF00012	7	25264656	25264882	226	+	snoRNA	790.251	50.2738	1530.23	4.85636	2.91218e-40	3.11604e-38	45.1907	63.2399	71.7885	26.1292	45.3758	38.1671	52.954	60.1858	49.8948	49.812	1562.94	638.574	1004.94	563.511	1015.25	996.993	2345.38	3974.92	1759.33	1440.46
ENSG00000278003.1	RF00017	CHR_HSCHR15_4_CTG8	28665659	28665948	289	-	misc_RNA	7.95021	0.492645	15.4078	4.85353	8.75021e-14	1.06226e-12	0	0	1.25945	0.842876	0	0	0	1.13558	0	1.68854	23.5856	8.57146	6.98842	10.4631	12.8512	5.89937	21.0034	22.5527	12.2663	29.8963
ENSG00000221633.2	RF00012	3	109018909	109019116	207	-	snoRNA	88.4238	5.80818	171.039	4.83932	6.05827e-36	4.42446e-34	5.02119	4.45351	6.29724	6.74301	6.9809	4.06033	8.07772	12.4914	2.26795	1.68854	308.186	157.715	141.166	43.347	114.672	171.082	161.026	183.241	250.582	179.378
ENSG00000277455.1	RF00017	5	24449351	24449615	264	-	misc_RNA	239.118	15.5698	462.667	4.8389	3.4444e-44	4.40213e-42	19.0805	22.2676	22.6701	5.90013	13.9618	9.74479	17.053	18.1693	15.8756	10.9755	419.825	454.287	322.865	152.462	224.402	365.761	858.806	817.537	488.898	521.826
ENSG00000285183.1	RF00432	CHR_HG2002_PATCH	228638564	228638688	124	+	snoRNA	30.9959	1.91863	60.0732	4.79748	1.26022e-17	2.30091e-16	3.01271	2.67211	0	0.842876	0	4.87239	2.69257	2.27116	1.13397	1.68854	45.5989	48.8573	36.3398	28.3998	38.5536	70.7924	16.336	45.1055	110.396	160.353
ENSG00000277468.1	RF02193	14	95670441	95670577	136	+	misc_RNA	54.0517	2.51679	105.587	4.79545	2.57293e-06	1.1265e-05	6.02543	6.23492	0	1.68575	3.49045	0	1.79505	1.13558	2.26795	2.53282	0	339.43	0	0	195.734	235.975	0	284.728	0	0
ENSG00000278517.1	MIR6865	17	4970086	4970150	64	-	miRNA	22.7217	1.20127	44.2421	4.7881	1.69209e-08	1.04593e-07	0	1.7814	3.77834	2.52863	0	0.812065	0	0	2.26795	0.844272	4.71713	19.7144	0	0	92.9241	171.082	0	152.231	1.75232	0
ENSG00000221697.1	MIR1275	6	33999972	34000051	79	-	miRNA	340.286	23.1893	657.383	4.77846	1.39196e-60	4.92646e-58	18.0763	18.7047	21.4106	10.9574	41.8854	18.6775	14.3604	35.203	37.4211	15.1969	952.86	334.287	459.838	458.88	342.04	542.742	1008.16	1076.89	525.697	872.428
ENSG00000263458.1	MIR4455	4	184938383	184938440	57	-	miRNA	19.6113	1.14882	38.0737	4.77398	3.26707e-12	3.33299e-11	0	2.67211	0	1.68575	1.74522	0	5.38515	0	0	0	42.4542	97.7146	30.7491	7.47362	11.8627	82.5912	0	16.9146	42.0557	48.9212
ENSG00000275968.1	RF02090	13	105459815	105460015	200	+	misc_RNA	50.8739	3.16638	98.5815	4.75614	9.68923e-15	1.29971e-13	2.00848	0	3.77834	0.842876	2.61784	2.4362	8.07772	5.67791	4.53589	1.68854	102.204	55.7145	32.1467	11.9578	54.3705	64.8931	228.704	115.583	40.3034	279.938
ENSG00000241997.3	RN7SL323P	8	56022019	56022313	294	-	misc_RNA	82.2014	5.52561	158.877	4.73701	5.36816e-38	4.93978e-36	6.02543	7.12562	2.5189	3.37151	2.61784	8.12065	5.38515	4.54233	9.63877	5.9099	86.4807	93.4289	68.4866	64.2731	95.8898	165.182	226.37	208.613	126.167	453.88
ENSG00000281000.1	SNORD3D	17	19112420	19112636	216	-	snoRNA	119.467	8.45253	230.481	4.72933	2.65155e-54	7.17633e-52	12.0509	10.6884	7.55669	10.9574	6.10829	4.87239	5.38515	12.4914	8.5048	5.9099	424.542	183.429	164.927	79.2204	202.654	212.377	212.368	284.728	301.399	239.17
ENSG00000207868.1	MIR514A1	X	147279247	147279344	97	-	miRNA	66.1358	90.3859	41.8856	4.72562	1.01417e-09	7.47788e-09	1.00424	1.7814	1.25945	3.37151	891.81	0	1.79505	2.27116	0.566987	0	1.57238	48.8573	4.19305	16.442	34.5994	76.6918	0	228.346	0	8.15353
ENSG00000241074.3	RN7SL813P	2	168451324	168451606	282	+	misc_RNA	30.6574	2.11146	59.2033	4.70211	1.61945e-29	7.68152e-28	1.00424	1.7814	2.5189	3.37151	3.49045	3.24826	0.897525	1.13558	1.13397	2.53282	67.6122	71.1431	25.1583	29.8945	21.7482	82.5912	60.6765	78.9346	45.5604	108.714
ENSG00000277922.1	RF02122	X	74293357	74293574	217	+	misc_RNA	517.228	35.6428	998.813	4.69559	2.01448e-24	6.76542e-23	52.2204	56.1142	25.189	15.1718	23.5605	12.181	20.6431	26.1184	115.098	10.1313	801.912	4033.73	233.413	559.027	415.193	814.113	625.435	422.864	196.26	1886.18
ENSG00000266776.1	MIR4646	6	31701029	31701091	62	-	miRNA	86.2219	5.71795	166.726	4.68851	1.36225e-15	1.9772e-14	4.01695	7.12562	6.29724	1.68575	0.872612	4.87239	21.5406	5.67791	3.40192	1.68854	28.3028	96.8575	22.363	1.49472	73.153	171.082	417.734	414.407	7.00929	434.855
ENSG00000283320.1	MIR103B2	20	3917502	3917563	61	-	miRNA	21.9733	0.882518	43.0641	4.68192	4.34543e-05	0.00014394	1.00424	0	0	1.68575	0	1.62413	0	0	1.13397	3.37709	0	46.2859	0	0	149.272	88.4905	0	146.593	0	0
ENSG00000277411.1	RF00001	6	15522195	15522300	105	-	rRNA	1843.83	133.038	3554.61	4.67934	2.64786e-41	3.0457e-39	77.3263	131.824	161.209	119.688	124.784	99.072	260.282	220.303	72.5743	63.3204	3691.94	2767.72	3290.15	1524.62	3233.56	3008.68	7001.14	4843.2	4203.82	1981.31
ENSG00000284197.1	MIR658	22	37844272	37844371	99	-	miRNA	466.004	34.4085	897.6	4.67132	6.52894e-64	3.00397e-61	35.1483	35.6281	44.0807	32.8722	31.414	34.9188	35.0035	27.254	30.6173	37.148	805.057	653.145	549.29	1216.71	1964.26	542.742	704.781	786.527	1158.29	595.208
ENSG00000210709.1	RNU6ATAC3P	17	46921124	46921249	125	+	snRNA	52.7144	3.79944	101.629	4.66016	2.73634e-26	1.07606e-24	4.01695	0.890702	6.29724	8.42876	2.61784	1.62413	4.48762	3.40674	4.53589	1.68854	190.258	113.143	78.2703	20.9261	93.9127	88.4905	126.02	143.774	126.167	35.332
ENSG00000284142.1	MIR6845	8	143837756	143837816	60	-	miRNA	22.5748	0.734356	44.4153	4.6518	0.000349389	0.000941996	0	0	1.25945	0.842876	1.74522	0	1.79505	0	1.70096	0	3.14475	44.5716	0	0	82.05	224.176	0	90.2109	0	0
ENSG00000265903.1	RF00100	CHR_HSCHR6_MHC_COX_CTG1	30854117	30854419	302	+	misc_RNA	26.1618	1.9386	50.385	4.65161	2.93248e-25	1.03787e-23	2.00848	1.7814	5.03779	2.52863	0	0.812065	2.69257	1.13558	1.70096	1.68854	34.5923	67.7145	25.1583	25.4103	26.691	53.0943	65.3439	98.6682	71.8452	35.332
ENSG00000264370.1	MIR3125	2	12737367	12737444	77	+	miRNA	140.903	7.14295	274.663	4.64913	3.95411e-06	1.66449e-05	9.03814	6.23492	6.29724	5.05726	7.85351	5.68446	2.69257	13.627	3.96891	10.9755	0	782.574	0	0	299.532	678.427	2.33371	981.044	0	2.71784
ENSG00000207034.1	RF00019	18	2778941	2779057	116	+	misc_RNA	10.8388	0.359751	21.3179	4.63518	0.000448805	0.00118335	1.00424	0.890702	0	0	0	0	0	1.13558	0.566987	0	0	78.0003	0	0	25.7024	53.0943	0	56.3818	0	0
ENSG00000195401.2	RF00019	10	68735720	68735823	103	-	misc_RNA	9.56558	0.0890702	19.0421	4.63181	0.00210523	0.00478564	0	0.890702	0	0	0	0	0	0	0	0	0	42.8573	0	0	37.5651	64.8931	0	45.1055	0	0
ENSG00000265185.5	SNORD3B-1	17	19061912	19062669	757	+	snoRNA	612.845	46.4694	1179.22	4.63143	6.30978e-68	3.62891e-65	28.2968	41.7548	65.2573	38.508	47.0333	32.8005	45.7001	43.8623	56.7166	64.7643	2160.89	836.966	795.294	382.409	914.59	1199.35	1004.51	1523.35	1676.11	1298.75
ENSG00000206719.1	RF00019	8	113950886	113950998	112	+	misc_RNA	8.26307	0.39245	16.1337	4.61518	2.22602e-05	7.86027e-05	0	0	0	0.842876	0	0.812065	0	1.13558	1.13397	0	0	72.8574	0	0	33.6108	29.4968	0	25.3718	0	0
ENSG00000277947.1	SNORD3D	17	19112419	19112636	217	-	snoRNA	126.358	9.64512	243.072	4.60959	1.22683e-50	2.68793e-48	4.01695	8.01632	11.335	5.90013	7.85351	8.93272	10.7703	17.0337	10.7727	11.8198	441.838	172.286	167.722	73.2415	170.031	312.667	184.363	343.929	366.235	198.403
ENSG00000199459.1	RF00019	1	85435175	85435284	109	-	misc_RNA	16.1727	0.923511	31.4219	4.60162	3.85604e-07	1.97568e-06	0	0.890702	0	0.842876	2.61784	1.62413	2.69257	0	0.566987	0	0	72.8574	0	2.98945	77.1072	76.6918	0	84.5728	0	0
ENSG00000263934.4	SNORD3A	17	19188016	19188714	698	+	snoRNA	551.875	42.7918	1060.96	4.59445	2.53236e-61	9.70947e-59	23.4646	36.9942	37.0726	35.3655	56.6216	30.788	27.6985	59.0302	70.581	50.302	1912.39	856.657	777.98	328.07	772.534	924.772	843.2	1534.38	1675.21	984.382
ENSG00000206582.1	RF00019	20	34526510	34526606	96	-	misc_RNA	8.98745	0.444741	17.5301	4.58523	1.79936e-05	6.51879e-05	1.00424	0.890702	0	0.842876	0	0.812065	0.897525	0	0	0	0	32.5715	0	0	15.8169	64.8931	0	62.02	0	0
ENSG00000200325.1	RF00019	20	30309015	30309126	111	-	misc_RNA	35.4024	2.1142	68.6906	4.56866	1.07961e-06	5.13151e-06	1.00424	3.56281	2.5189	2.52863	1.74522	2.4362	0	0	3.96891	3.37709	0	65.1431	4.19305	0	114.672	88.4905	0	414.407	0	0
ENSG00000275651.1	MIR6851	9	33467869	33467935	66	-	miRNA	36.2373	2.78972	69.6849	4.56847	5.63987e-29	2.5949e-27	2.00848	5.34421	1.25945	1.68575	2.61784	4.87239	3.5901	3.40674	2.26795	0.844272	94.3426	77.1431	83.8611	20.9261	90.947	70.7924	95.6822	45.1055	71.8452	46.2033
ENSG00000277521.1	MIR8078	18	112256	112339	83	-	miRNA	168.007	10.492	325.523	4.56194	9.2415e-08	5.15396e-07	15.0636	13.3605	12.5945	5.05726	10.4713	4.87239	4.48762	10.2202	11.9067	16.8854	0	651.431	0	2.98945	424.09	454.251	0	1722.47	0	0
ENSG00000200492.2	RF00012	6	92119423	92119633	210	+	snoRNA	105.904	7.89482	203.913	4.54555	5.09741e-17	8.65432e-16	4.01695	12.4698	5.03779	5.90013	18.3249	12.993	1.79505	10.2202	3.96891	4.22136	193.402	172.286	127.189	46.3364	188.814	230.075	350.057	496.16	234.811	0
ENSG00000266158.2	RN7SL785P	X	47280811	47281063	252	-	misc_RNA	13.8901	0.921078	26.8592	4.53541	1.53257e-07	8.21835e-07	0	1.7814	2.5189	0	0	0	1.79505	2.27116	0	0.844272	4.71713	102.858	1.39768	1.49472	41.5193	47.1949	0	67.6582	1.75232	0
ENSG00000200060.1	RF00019	12	108738484	108738604	120	+	misc_RNA	871.995	57.9455	1686.05	4.53144	2.63349e-08	1.58181e-07	86.3644	59.677	85.6424	62.3728	38.3949	38.1671	56.544	38.6098	36.8541	76.8287	1.57238	2459.15	2.79537	2.98945	2366.6	4117.76	2.33371	7899.1	0	8.15353
ENSG00000222111.1	RN7SKP148	5	175628188	175628462	274	+	misc_RNA	50.6172	3.87869	97.3558	4.51734	1.63754e-15	2.36928e-14	4.01695	0.890702	3.77834	0	7.85351	0.812065	8.97525	7.94907	1.13397	3.37709	136.797	95.1432	37.7375	37.3681	29.6566	82.5912	39.6731	22.5527	103.387	388.652
ENSG00000206964.1	RF00019	2	55286018	55286128	110	+	misc_RNA	15.908	0.749029	31.0669	4.50849	0.000245175	0.000686161	1.00424	0	2.5189	0.842876	1.74522	0.812065	0	0	0.566987	0	0	48.8573	0	0	46.4621	88.4905	0	126.859	0	0
ENSG00000201756.1	RF00019	11	76404140	76404252	112	-	misc_RNA	16.7039	0.593428	32.8145	4.46513	0.00126239	0.00302287	1.00424	0	0	0	4.36306	0	0	0	0.566987	0	0	63.4288	0	0	36.5765	58.9937	0	169.146	0	0
ENSG00000264940.4	SNORD3C	17	19189665	19190245	580	-	snoRNA	537.755	45.8225	1029.69	4.46251	1.22883e-74	9.42309e-72	40.5747	33.2676	55.0118	36.9677	53.3509	35.2164	41.2627	51.2237	72.6054	38.7437	1875.2	829.453	671.77	378.103	855.667	973.781	813.836	1319.87	1421.39	1157.8
ENSG00000283944.1	MIR4709	14	74480133	74480204	71	-	miRNA	25.7744	1.98568	49.5631	4.46238	2.0954e-18	4.21002e-17	1.00424	0.890702	3.77834	5.05726	1.74522	0.812065	0.897525	1.13558	4.53589	0	20.4409	59.1431	30.7491	26.905	17.794	41.2956	70.0114	121.221	45.5604	62.5104
ENSG00000277311.1	RF02247	2	44934055	44934271	216	+	misc_RNA	1105.6	93.079	2118.12	4.4587	1.3098e-43	1.62876e-41	48.2034	73.9283	95.718	61.53	294.07	50.3481	94.2401	78.3551	60.1006	74.2959	2695.05	2108.58	1206.2	1037.34	1313.79	1787.51	2900.8	3535.14	2558.39	2038.38
ENSG00000199470.1	RF00264	7	12700758	12700889	131	-	snoRNA	196.2	16.354	376.046	4.43239	1.14702e-25	4.22196e-24	17.072	13.3605	18.8917	9.27164	17.4522	27.6102	12.5653	20.4405	19.2775	7.59845	619.516	340.287	364.796	137.515	157.18	955.698	361.725	425.683	362.731	35.332
ENSG00000212604.1	RF00554	15	26008940	26009074	134	-	snoRNA	100.978	8.60126	193.355	4.42664	8.40386e-35	5.6862e-33	10.0424	10.6884	10.0756	7.58589	9.59873	11.3689	11.6678	2.27116	6.80384	5.9099	210.698	96.8575	134.178	77.7256	74.1416	94.3899	331.387	366.482	278.619	269.066
ENSG00000264210.1	MIR4716	15	49169070	49169153	83	-	miRNA	17.7924	1.43521	34.1497	4.39627	2.25944e-15	3.18886e-14	1.00424	0.890702	1.25945	1.68575	2.61784	0.812065	2.69257	0	1.70096	1.68854	67.6122	53.1431	23.7606	16.442	33.6108	35.3962	16.336	16.9146	15.7709	62.5104
ENSG00000283768.1	MIR1178	12	119713634	119713724	90	-	miRNA	128.679	11.0904	246.267	4.3947	1.25556e-35	9.02633e-34	12.0509	10.6884	5.03779	7.58589	11.344	21.9258	7.1802	9.08465	15.8756	10.1313	205.981	287.144	109.019	88.1887	139.386	259.572	480.745	284.728	159.461	448.444
ENSG00000200545.2	RF00012	10	19598247	19598463	216	+	snoRNA	90.4389	7.33403	173.544	4.3929	3.92031e-14	5.01038e-13	2.00848	3.56281	5.03779	2.52863	1.74522	7.30859	25.1307	7.94907	7.93781	10.1313	201.264	175.715	178.904	56.7995	117.638	283.17	0	600.467	50.8174	70.6639
ENSG00000201665.1	RN7SKP6	13	56885284	56885602	318	-	misc_RNA	17.3938	1.2249	33.5628	4.38643	1.35873e-06	6.34674e-06	1.00424	0.890702	1.25945	0.842876	1.74522	0	0	3.40674	0.566987	2.53282	0	62.5717	0	0	40.5307	94.3899	0	138.136	0	0
ENSG00000207290.1	RF00019	5	128371099	128371212	113	-	misc_RNA	24.2432	1.34082	47.1456	4.3856	0.00010554	0.000321795	2.00848	1.7814	0	0	2.61784	2.4362	0.897525	0	1.13397	2.53282	0	7.71431	0	0	17.794	330.365	0	115.583	0	0
ENSG00000201881.1	RF00019	10	72654165	72654276	111	-	misc_RNA	7.3345	0.396125	14.2729	4.35127	0.000137948	0.000408692	0	0	0	0	0.872612	1.62413	0.897525	0	0.566987	0	0	25.7144	0	0	24.7139	47.1949	0	45.1055	0	0
ENSG00000252621.1	RF00019	10	37303000	37303109	109	-	misc_RNA	32.2836	2.06036	62.5069	4.34767	2.71564e-05	9.40156e-05	4.01695	0.890702	1.25945	3.37151	3.49045	1.62413	0	2.27116	2.83493	0.844272	0	120	0	1.49472	109.73	235.975	0	157.869	0	0
ENSG00000207316.1	RF00019	3	88431191	88431309	118	+	misc_RNA	4.12724	0.141126	8.11336	4.34406	9.61047e-05	0.000295376	0	0	0	0	0	0	0	0	0.566987	0.844272	0	10.2858	0	1.49472	23.7253	11.7987	0	33.8291	0	0
ENSG00000212404.1	RF00019	2	182828124	182828221	97	+	misc_RNA	4.59562	0.168468	9.02277	4.33277	0.000422095	0.00111999	0	0	0	0	0.872612	0.812065	0	0	0	0	0	56.5716	0	0	4.94277	11.7987	0	16.9146	0	0
ENSG00000207292.1	RF00019	6	149631437	149631549	112	+	misc_RNA	8.44347	0.553521	16.3334	4.32887	7.96273e-07	3.87671e-06	0	0.890702	0	0.842876	0.872612	0	1.79505	0	1.13397	0	1.57238	22.2858	4.19305	0	7.90843	70.7924	2.33371	50.7437	3.50465	0
ENSG00000277046.1	RF00017	CHR_HSCHR15_2_CTG3	23170674	23170963	289	+	misc_RNA	7.32065	0.58185	14.0594	4.32826	4.2368e-11	3.79478e-10	0	0	1.25945	0.842876	0.872612	0.812065	0.897525	0	1.13397	0	22.0133	8.57146	12.5792	5.9789	14.8283	11.7987	14.0023	14.0955	12.2663	24.4606
ENSG00000200252.1	RF00019	15	59408905	59409015	110	+	misc_RNA	7.44814	0.14396	14.7523	4.32425	0.0027098	0.00597688	0	0	0	0	0.872612	0	0	0	0.566987	0	0	27.4287	0	0	24.7139	53.0943	0	42.2864	0	0
ENSG00000200351.1	RF00019	5	98936638	98936747	109	-	misc_RNA	5.98803	0.377408	11.5987	4.3163	0.000136246	0.000404692	0	0	1.25945	0	0	0.812065	0	1.13558	0.566987	0	0	34.2858	0	0	15.8169	23.5975	0	42.2864	0	0
ENSG00000277395.1	RF00001	CHR_HSCHR17_7_CTG4	36491571	36491694	123	-	rRNA	131.106	11.6946	250.517	4.31276	9.46512e-20	2.16662e-18	12.0509	8.01632	17.6323	6.74301	7.85351	4.06033	15.2579	15.8981	22.6795	6.75417	352.212	199.715	143.962	58.2942	142.352	401.157	522.751	482.065	194.508	8.15353
ENSG00000276270.1	MIR6799	19	49791866	49791934	68	+	miRNA	45.1576	4.05533	86.2599	4.30617	1.81865e-18	3.68617e-17	4.01695	7.12562	5.03779	2.52863	2.61784	0	4.48762	6.81349	6.23685	1.68854	70.7569	77.1431	79.668	13.4525	32.6223	29.4968	16.336	208.613	73.5975	260.913
ENSG00000265961.1	RF00019	1	31503631	31503744	113	-	misc_RNA	72.647	6.31185	138.982	4.30513	2.45256e-14	3.20575e-13	10.0424	2.67211	10.0756	5.05726	4.36306	3.24826	8.97525	7.94907	5.66987	5.06563	34.5923	199.715	26.556	23.9156	164.1	235.975	23.3371	541.266	134.929	5.43569
ENSG00000223223.1	RN7SKP192	11	59706057	59706383	326	-	misc_RNA	62.4936	4.73205	120.255	4.29763	1.05509e-06	5.03056e-06	9.03814	4.45351	1.25945	9.27164	3.49045	6.49652	0.897525	1.13558	2.83493	8.44272	3.14475	276.858	0	0	188.814	359.861	0	372.12	1.75232	0
ENSG00000266160.2	RN7SL612P	1	156985755	156986049	294	-	misc_RNA	26.69	2.39332	50.9867	4.28411	9.11691e-17	1.51982e-15	2.00848	0	2.5189	1.68575	3.49045	4.87239	5.38515	2.27116	1.70096	0	102.204	46.2859	37.7375	8.96834	28.6681	88.4905	105.017	59.2009	33.2941	0
ENSG00000221206.1	RNU6ATAC15P	3	110551845	110551965	120	-	snRNA	41.3573	3.91479	78.7999	4.27651	5.45955e-24	1.76897e-22	5.02119	3.56281	1.25945	2.52863	5.23567	1.62413	7.1802	6.81349	1.70096	4.22136	135.224	88.286	50.3166	22.4209	70.1874	35.3962	105.017	169.146	63.0836	48.9212
ENSG00000222430.1	RF00019	10	101952605	101952704	99	-	misc_RNA	3.94195	0	7.8839	4.26937	0.00519101	0.0105634	0	0	0	0	0	0	0	0	0	0	0	2.57144	0	0	16.8054	5.89937	0	53.5628	0	0
ENSG00000202517.1	RF00264	3	40238608	40238741	133	+	snoRNA	103.426	9.78862	197.063	4.26121	5.0489e-24	1.64752e-22	7.02966	2.67211	22.6701	8.42876	6.10829	8.93272	7.1802	18.1693	12.4737	4.22136	116.356	141.429	102.031	73.2415	75.1301	188.78	233.371	101.487	126.167	812.635
ENSG00000265420.1	MIR4779	2	86193026	86193108	82	-	miRNA	3.11603	0	6.23207	4.25322	0.000679321	0.00172017	0	0	0	0	0	0	0	0	0	0	1.57238	0	0	1.49472	10.8741	0	0	2.81909	45.5604	0
ENSG00000273948.1	RF02177	17	17675366	17675522	156	+	misc_RNA	72.4454	6.70474	138.186	4.25156	4.2439e-16	6.59669e-15	5.02119	6.23492	11.335	4.21438	8.72612	3.24826	4.48762	11.3558	5.66987	6.75417	17.2961	312.858	36.3398	20.9261	227.368	259.572	72.3451	394.673	35.0465	5.43569
ENSG00000200754.1	RF00019	21	17527140	17527247	107	-	misc_RNA	6.28343	0	12.5669	4.25134	0.00439106	0.00912523	0	0	0	0	0	0	0	0	0	0	0	18.8572	0	0	15.8169	17.6981	0	73.2964	0	0
ENSG00000207439.1	RF00019	5	65123369	65123474	105	+	misc_RNA	5.35084	0.266084	10.4356	4.24188	0.000419592	0.00111463	0	0.890702	0	0	0.872612	0	0.897525	0	0	0	0	18.0001	0	0	28.6681	29.4968	0	28.1909	0	0
ENSG00000274621.1	MIR6867	17	40193597	40193663	66	+	miRNA	52.8573	4.87096	100.844	4.24179	8.24665e-18	1.54869e-16	4.01695	2.67211	8.81613	5.90013	6.9809	4.06033	2.69257	0	8.5048	5.06563	194.975	118.286	57.3051	20.9261	46.4621	165.182	163.36	93.03	70.0929	78.8175
ENSG00000252711.1	RN7SKP116	6	47715283	47715601	318	+	misc_RNA	38.6299	2.7266	74.5331	4.23494	3.38925e-05	0.000114577	1.00424	8.01632	1.25945	1.68575	1.74522	0	4.48762	5.67791	1.70096	1.68854	0	117.429	0	0	85.0157	100.289	0	442.597	0	0
ENSG00000223282.1	RN7SKP165	1	226445937	226446292	355	+	misc_RNA	84.3872	7.2489	161.525	4.22495	8.78753e-09	5.63112e-08	11.0466	4.45351	3.77834	7.58589	5.23567	4.87239	12.5653	13.627	5.10288	4.22136	0	644.574	1.39768	0	153.226	330.365	2.33371	462.331	21.0279	0
ENSG00000201316.1	RF00409	8	51015021	51015165	144	+	snoRNA	48.2586	4.59992	91.9173	4.22468	2.39031e-17	4.19764e-16	3.01271	3.56281	11.335	5.90013	5.23567	4.06033	8.07772	1.13558	2.83493	0.844272	163.527	57.4288	57.3051	23.9156	77.1072	88.4905	154.025	208.613	80.6068	8.15353
ENSG00000201160.1	RF00019	2	25697076	25697188	112	-	misc_RNA	6.49033	0.386703	12.594	4.22313	0.000317927	0.000867606	0	0.890702	1.25945	0	0.872612	0	0	0	0	0.844272	0	33.4287	0	0	14.8283	35.3962	0	42.2864	0	0
ENSG00000283881.1	MIR3916	1	247201967	247202060	93	-	miRNA	143.844	13.7098	273.979	4.22149	5.36264e-22	1.46866e-20	12.0509	11.5791	8.81613	8.42876	33.1593	5.68446	14.3604	10.2202	20.9785	11.8198	419.825	181.715	174.711	100.147	150.26	471.949	644.104	312.919	248.83	35.332
ENSG00000262074.6	SNORD3B-2	17	19063346	19064136	790	-	snoRNA	869.855	87.1811	1652.53	4.21509	1.11913e-58	3.43274e-56	83.8408	85.13	124.22	47.044	45.2635	65.8239	67.7977	131.454	108.333	112.904	3075.33	1189.15	1178.12	630.534	1404.49	1867.99	1346.93	2061.34	2226.78	1544.63
ENSG00000238427.1	RNU7-136P	3	160472348	160472416	68	-	snRNA	13.838	1.13895	26.5371	4.20317	1.87892e-07	9.97106e-07	0	1.7814	0	0.842876	4.36306	0.812065	3.5901	0	0	0	34.5923	53.1431	41.9305	2.98945	28.6681	58.9937	0	2.81909	36.7988	5.43569
ENSG00000253019.1	RN7SKP35	4	151576766	151576916	150	+	misc_RNA	95.5692	9.38484	181.753	4.19476	4.99856e-30	2.42088e-28	6.02543	7.12562	3.77834	8.42876	29.6688	4.06033	4.48762	5.67791	15.3086	9.28699	166.672	296.573	88.0541	59.789	120.604	135.685	326.72	160.688	112.149	350.602
ENSG00000242565.3	RN7SL372P	1	153704088	153704385	297	+	misc_RNA	50.0662	4.836	95.2963	4.19114	2.13585e-18	4.25414e-17	3.01271	0.890702	5.03779	5.05726	13.9618	1.62413	7.1802	2.27116	5.10288	4.22136	78.6188	86.5717	44.7259	38.8628	23.7253	41.2956	123.687	109.945	63.0836	342.448
ENSG00000201602.1	RF00019	1	248594925	248595033	108	-	misc_RNA	7.23753	0.0844272	14.3906	4.16983	0.00638671	0.0126606	0	0	0	0	0	0	0	0	0	0.844272	0	9.42861	0	0	16.8054	47.1949	0	70.4773	0	0
ENSG00000274055.1	RF02045	9	22046758	22046901	143	+	misc_RNA	24.4111	2.2726	46.5497	4.16449	8.75693e-16	1.29552e-14	1.00424	1.7814	1.25945	0.842876	1.74522	4.06033	2.69257	2.27116	4.53589	2.53282	40.8818	9.42861	29.3514	11.9578	20.7596	17.6981	86.3473	169.146	47.3127	32.6141
ENSG00000265810.1	MIR3907	7	151433489	151433639	150	-	miRNA	111.865	9.94472	213.786	4.15915	1.88336e-08	1.15847e-07	5.02119	13.3605	16.3728	9.27164	7.85351	4.87239	10.7703	5.67791	10.2058	16.0412	4.71713	312.001	4.19305	0	219.459	896.704	4.66742	690.678	0	5.43569
ENSG00000252854.1	RN7SKP5	13	46249942	46250213	271	+	misc_RNA	40.5616	3.00828	78.1149	4.1557	4.9162e-05	0.000160992	1.00424	0	1.25945	2.52863	10.4713	0	7.1802	2.27116	2.83493	2.53282	20.4409	150.858	0	0	82.05	141.585	0	386.216	0	0
ENSG00000278802.1	RF01969	12	97560557	97560721	164	+	misc_RNA	29.5184	2.90552	56.1313	4.15435	5.14202e-16	7.90068e-15	5.02119	0.890702	2.5189	0.842876	0.872612	0	9.87277	1.13558	2.83493	5.06563	61.3227	35.143	20.9653	17.9367	19.7711	35.3962	70.0114	109.945	63.0836	127.739
ENSG00000252993.1	RF00402	10	92076242	92076365	123	+	snoRNA	51.8292	4.99044	98.668	4.13475	3.07025e-12	3.15318e-11	0	4.45351	2.5189	0	5.23567	0.812065	27.8233	1.13558	6.23685	1.68854	166.672	50.5716	43.3282	25.4103	60.3018	100.289	161.026	245.261	87.6161	46.2033
ENSG00000201547.1	RF00019	17	67408774	67408881	107	-	misc_RNA	4.64469	0.263793	9.02559	4.12758	0.000587671	0.00150886	0	0	0	0.842876	0	0	1.79505	0	0	0	0	26.5715	1.39768	0	13.8398	11.7987	0	36.6482	0	0
ENSG00000265421.1	AC016601.1	5	54075518	54075583	65	-	miRNA	94.7864	9.93938	179.633	4.1134	7.97612e-21	2.03878e-19	7.02966	3.56281	23.9295	2.52863	5.23567	6.49652	8.97525	21.576	10.7727	9.28699	416.68	211.715	258.572	37.3681	80.0729	241.874	116.686	129.678	287.381	16.3071
ENSG00000284489.1	MIR6751	11	65129916	65129978	62	-	miRNA	31.3839	2.86254	59.9052	4.10108	1.33177e-07	7.20877e-07	3.01271	3.56281	1.25945	3.37151	3.49045	2.4362	3.5901	1.13558	1.70096	5.06563	1.57238	243.429	0	7.47362	50.4163	135.685	2.33371	14.0955	0	144.046
ENSG00000207146.1	RF00019	X	108676951	108677057	106	-	misc_RNA	6.92583	0.0842876	13.7674	4.08923	0.00747922	0.0145813	0	0	0	0.842876	0	0	0	0	0	0	0	6.85717	0	0	18.7825	47.1949	0	64.8391	0	0
ENSG00000264525.1	MIR4778	2	66358249	66358328	79	-	miRNA	36.5122	3.55263	69.4718	4.08869	9.1438e-13	9.96934e-12	4.01695	4.45351	2.5189	0	5.23567	3.24826	3.5901	1.13558	9.63877	1.68854	51.8884	29.143	19.5676	5.9789	66.2331	188.78	86.3473	138.136	108.644	0
ENSG00000283894.1	MIR1324	3	75630763	75630858	95	+	miRNA	21.2305	2.00213	40.4589	4.07898	1.1474e-07	6.28472e-07	3.01271	0.890702	3.77834	3.37151	0	0.812065	4.48762	1.13558	0	2.53282	0	36.8573	0	0	36.5765	88.4905	49.0079	95.8491	54.322	43.4855
ENSG00000264592.2	RN7SL131P	1	36191915	36192170	255	+	misc_RNA	128.385	13.8764	242.893	4.0656	9.89266e-26	3.73083e-24	13.0551	16.9233	16.3728	10.1145	6.9809	4.06033	25.1307	15.8981	15.8756	14.3526	457.562	126.858	149.552	112.104	129.501	235.975	469.076	386.216	275.115	86.971
ENSG00000241230.3	RN7SL801P	5	54048007	54048308	301	-	misc_RNA	19.8797	2.08111	37.6783	4.06171	2.2096e-17	3.91015e-16	1.00424	1.7814	3.77834	4.21438	2.61784	0	0.897525	2.27116	3.40192	0.844272	66.0398	31.7144	26.556	8.96834	28.6681	53.0943	51.3417	47.9246	54.322	8.15353
ENSG00000274306.1	MIR5088	19	49682117	49682195	78	+	miRNA	21.8968	1.61723	42.1763	4.05118	0.000247513	0.000692283	0	0	6.29724	4.21438	0	0	0	2.27116	1.70096	1.68854	1.57238	78.0003	0	1.49472	33.6108	53.0943	0	109.945	0	144.046
ENSG00000266017.1	MIR4477B	9	63819574	63819654	80	+	miRNA	23.0407	2.41972	43.6616	4.05011	2.07493e-15	2.95565e-14	0	1.7814	5.03779	3.37151	2.61784	1.62413	2.69257	2.27116	2.26795	2.53282	15.7238	19.7144	15.3745	16.442	15.8169	23.5975	32.672	53.5628	26.2848	217.427
ENSG00000238813.1	RF00019	2	166123494	166123597	103	-	misc_RNA	3.54868	0.113558	6.98381	4.04377	0.0015377	0.00361336	0	0	0	0	0	0	0	1.13558	0	0	0	0	0	0	3.95422	23.5975	0	42.2864	0	0
ENSG00000199290.1	RF00019	6	29750371	29750472	101	+	misc_RNA	6.91871	0.528038	13.3094	4.04056	9.90049e-05	0.000303681	1.00424	0	0	0	0.872612	0	0	1.13558	2.26795	0	0	42.0002	0	0	32.6223	47.1949	0	11.2764	0	0
ENSG00000265789.1	MIR4330	X	151168222	151168326	104	+	miRNA	50.1199	5.42798	94.8118	4.03066	2.62483e-17	4.59195e-16	2.00848	2.67211	5.03779	1.68575	6.10829	4.87239	3.5901	12.4914	7.37083	8.44272	139.942	60.0002	82.4634	13.4525	58.3247	64.8931	133.022	200.156	127.92	67.9461
ENSG00000277599.1	RF01957	11	65423960	65424118	158	+	misc_RNA	174.917	19.4671	330.367	4.01471	1.51714e-25	5.53997e-24	10.0424	28.5025	17.6323	15.1718	16.5796	22.7378	24.2332	24.9828	23.8134	10.9755	257.87	237.429	95.0426	127.052	143.34	277.27	627.768	507.437	201.517	828.942
ENSG00000277478.1	MIR6165	17	49510817	49510900	83	+	miRNA	43.1199	4.74778	81.492	4.00208	5.18313e-20	1.24206e-18	6.02543	2.67211	3.77834	3.37151	1.74522	1.62413	4.48762	6.81349	10.2058	6.75417	75.4741	113.143	57.3051	29.8945	66.2331	82.5912	56.0091	78.9346	84.1115	171.224
ENSG00000263409.1	MIR4747	19	4932687	4932740	53	+	miRNA	68.5313	7.69539	129.367	3.99524	1.63167e-18	3.3665e-17	8.0339	2.67211	3.77834	4.21438	3.49045	10.5569	9.87277	27.254	6.23685	0.844272	223.277	53.1431	58.7028	50.8206	94.9012	153.384	100.35	217.07	252.334	89.6888
ENSG00000201901.1	RN7SKP48	4	85100496	85100823	327	+	misc_RNA	31.3073	3.28368	59.331	3.99275	2.66066e-10	2.12161e-09	3.01271	3.56281	1.25945	2.52863	6.9809	1.62413	0	5.67791	3.96891	4.22136	42.4542	78.8574	18.1699	1.49472	51.4048	76.6918	91.0148	222.708	10.5139	0
ENSG00000207281.1	RF00019	19	40339059	40339164	105	-	misc_RNA	27.5845	2.56002	52.6089	3.99077	7.01101e-06	2.78804e-05	1.00424	4.45351	0	3.37151	3.49045	4.87239	3.5901	3.40674	0.566987	0.844272	0	30.8573	0	0	70.1874	123.887	2.33371	298.824	0	0
ENSG00000276326.1	MIR2909	17	37033745	37033813	68	+	miRNA	15.7346	1.1761	30.2931	3.9894	0.00073284	0.0018405	1.00424	0	3.77834	1.68575	0	0	3.5901	1.13558	0.566987	0	0	35.143	0	0	23.7253	100.289	0	143.774	0	0
ENSG00000276396.1	RF00017	4	139155153	139155444	291	+	misc_RNA	37.6544	4.23553	71.0733	3.98833	6.58908e-20	1.5708e-18	1.00424	6.23492	6.29724	5.90013	4.36306	4.87239	1.79505	4.54233	3.96891	3.37709	102.204	27.4287	51.7143	22.4209	51.4048	58.9937	196.032	107.126	77.1022	16.3071
ENSG00000199220.1	RF00019	12	114657949	114658062	113	-	misc_RNA	7.85458	0.472016	15.2371	3.98739	0.00288187	0.00631104	0	0	1.25945	0.842876	2.61784	0	0	0	0	0	0	23.1429	0	0	40.5307	29.4968	0	59.2009	0	0
ENSG00000222126.1	RNU2-9P	2	148825691	148825835	144	-	snRNA	27.9312	3.03086	52.8315	3.9813	9.05194e-15	1.21778e-13	6.02543	1.7814	2.5189	5.05726	1.74522	0	2.69257	3.40674	6.23685	0.844272	37.737	30.0001	50.3166	19.4314	22.7368	82.5912	72.3451	140.955	61.3313	10.8714
ENSG00000276516.1	RN7SL284P	CHR_HSCHR10_1_CTG4	77912271	77912545	274	-	misc_RNA	46.5388	5.08744	87.9901	3.96611	1.12884e-19	2.54598e-18	5.02119	3.56281	3.77834	1.68575	5.23567	4.87239	7.1802	5.67791	9.63877	4.22136	77.0464	44.5716	22.363	23.9156	23.7253	306.767	81.6799	62.02	66.5883	171.224
ENSG00000201900.1	RNY1P13	1	114727720	114727824	104	+	misc_RNA	43.0218	4.26164	81.7819	3.96293	6.45884e-07	3.19539e-06	6.02543	2.67211	1.25945	4.21438	2.61784	4.06033	4.48762	3.40674	11.3397	2.53282	0	133.715	0	0	166.077	188.78	2.33371	324.196	0	2.71784
ENSG00000252436.1	RF00019	2	62726636	62726740	104	-	misc_RNA	3.43112	0.17404	6.68819	3.9617	0.00131277	0.00312957	0	0	0	0.842876	0	0	0.897525	0	0	0	0	12	0	0	26.691	0	0	28.1909	0	0
ENSG00000265932.1	MIR3146	7	19705358	19705436	78	-	miRNA	6.31936	0.584824	12.0539	3.96063	1.58653e-05	5.83504e-05	0	0	1.25945	0	1.74522	0.812065	0.897525	0	1.13397	0	1.57238	52.2859	0	0	58.3247	0	0	5.63818	0	2.71784
ENSG00000223305.1	RN7SKP30	4	55540502	55540835	333	-	misc_RNA	301.092	30.7449	571.44	3.95901	1.6504e-07	8.82965e-07	20.0848	41.863	20.1512	34.5579	34.9045	28.4223	47.5688	53.3723	9.63877	16.8854	6.28951	775.717	2.79537	5.9789	350.937	2896.59	0	1668.9	1.75232	5.43569
ENSG00000282629.1	RN7SL286P	CHR_HSCHR15_6_CTG8	32132796	32133086	290	+	misc_RNA	14.9034	1.75831	28.0485	3.95502	6.60708e-22	1.79877e-20	1.00424	0.890702	1.25945	2.52863	0.872612	2.4362	1.79505	3.40674	1.70096	1.68854	26.7304	37.7144	39.1352	13.4525	23.7253	17.6981	46.6742	14.0955	36.7988	24.4606
ENSG00000212610.2	RF00012	1	218541690	218541899	209	-	snoRNA	420.095	48.7083	791.481	3.94674	3.27301e-23	1.00394e-21	38.161	43.6444	40.3023	21.0719	41.8854	26.7982	33.2084	31.7963	191.641	18.574	1360.11	688.288	329.854	400.586	760.198	902.603	478.411	628.658	539.715	1826.39
ENSG00000284148.1	MIR6756	11	119312950	119313012	62	-	miRNA	72.393	8.18894	136.597	3.94537	1.29088e-13	1.53869e-12	6.02543	11.5791	16.3728	5.90013	7.85351	1.62413	9.87277	13.627	3.96891	5.06563	15.7238	328.287	15.3745	8.96834	95.8898	324.465	14.0023	507.437	36.7988	19.0249
ENSG00000207147.1	RF00432	21	40513144	40513279	135	+	snoRNA	48.5523	5.418	91.6865	3.94334	1.91539e-12	2.01204e-11	3.01271	6.23492	6.29724	3.37151	14.8344	3.24826	3.5901	5.67791	4.53589	3.37709	78.6188	110.572	19.5676	11.9578	60.3018	135.685	196.032	259.356	42.0557	2.71784
ENSG00000284082.1	MIR7109	22	31621467	31621531	64	-	miRNA	31.7247	3.65811	59.7913	3.93772	1.09659e-16	1.79551e-15	4.01695	4.45351	1.25945	0	1.74522	6.49652	3.5901	9.08465	3.40192	2.53282	39.3094	12.8572	68.4866	35.8734	33.6108	23.5975	63.0102	118.402	31.5418	171.224
ENSG00000283971.1	MIR4442	3	25664873	25664939	66	-	miRNA	522.902	55.4347	990.37	3.93657	2.14252e-08	1.30566e-07	47.1992	48.9886	68.0102	66.5872	42.758	38.1671	60.1341	72.6772	48.1939	61.6318	22.0133	2279.15	8.38611	16.442	1595.53	2365.65	25.6708	3549.24	28.0372	13.5892
ENSG00000200011.1	RF00019	12	93460725	93460826	101	-	misc_RNA	4.85828	0.382536	9.33402	3.9347	0.000220957	0.000626384	1.00424	0	0	0.842876	0	0	0	0	1.13397	0.844272	0	31.7144	0	1.49472	2.96566	17.6981	0	39.4673	0	0
ENSG00000221788.1	MIR1252	12	79419257	79419321	64	+	miRNA	5.84635	0.543826	11.1489	3.93403	6.62894e-05	0.000210488	1.00424	0.890702	1.25945	0	0.872612	0	0	0	0.566987	0.844272	1.57238	15.4286	20.9653	0	0.988554	0	0	62.02	10.5139	0
ENSG00000243548.3	RN7SL101P	4	28711198	28711476	278	+	misc_RNA	55.5153	6.43502	104.595	3.93268	1.22453e-17	2.24464e-16	4.01695	5.34421	6.29724	5.90013	13.0892	5.68446	4.48762	9.08465	4.53589	5.9099	102.204	78.8574	32.1467	28.3998	21.7482	64.8931	84.0136	81.7537	73.5975	478.34
ENSG00000277583.1	RF02180	7	116953214	116953324	110	+	misc_RNA	878.744	105.704	1651.78	3.91654	4.21405e-30	2.08482e-28	55.2331	137.168	148.615	103.674	96.8599	159.977	83.4698	122.643	72.5743	76.8287	1630.55	2477.15	2350.91	428.986	1526.33	1286.06	4338.37	735.783	1526.27	217.427
ENSG00000242241.3	RN7SL306P	7	128970734	128971029	295	+	misc_RNA	72.6913	8.79046	136.592	3.90542	4.27382e-25	1.50106e-23	10.0424	9.79772	8.81613	3.37151	5.23567	7.30859	11.6678	9.08465	9.07179	13.5083	103.777	150.001	122.996	47.8312	94.9012	47.1949	303.383	197.336	173.48	125.021
ENSG00000206672.1	RF00019	6	67625356	67625464	108	+	misc_RNA	8.38119	0.197985	16.5644	3.90216	0.0106925	0.020064	0	0	0	0	0	0	0	1.13558	0	0.844272	0	47.143	0	0	32.6223	29.4968	0	56.3818	0	0
ENSG00000274076.1	RN7SL539P	15	32446674	32446964	290	-	misc_RNA	15.244	1.91101	28.577	3.89932	1.83561e-20	4.59001e-19	1.00424	2.67211	2.5189	2.52863	3.49045	0.812065	2.69257	1.13558	0.566987	1.68854	50.316	30.0001	47.5213	20.9261	30.6452	17.6981	21.0034	16.9146	26.2848	24.4606
ENSG00000277194.1	SNORD22	11	62852910	62853035	125	-	snoRNA	400.774	49.1628	752.385	3.88944	1.04841e-34	6.89102e-33	39.1653	24.9397	50.3779	33.7151	73.2994	30.0464	25.1307	37.4742	63.5025	113.977	891.537	451.716	399.738	425.996	342.04	831.811	1234.53	997.959	537.963	1410.56
ENSG00000202344.1	RN7SKP208	2	55951654	55952014	360	-	misc_RNA	137.036	16.5768	257.495	3.88316	6.92147e-22	1.87328e-20	16.0678	19.5954	7.55669	16.8575	7.85351	43.8515	14.3604	15.8981	11.9067	11.8198	180.823	880.289	114.61	49.3259	119.615	401.157	214.701	428.502	47.3127	138.61
ENSG00000276955.1	RF00017	15	28524151	28524440	289	-	misc_RNA	5.74368	0.674737	10.8126	3.87709	5.26358e-09	3.49358e-08	0	0	1.25945	0	1.74522	0.812065	1.79505	1.13558	0	0	26.7304	3.42858	6.98842	4.48417	9.88554	11.7987	14.0023	8.45728	8.76161	13.5892
ENSG00000276891.1	RN7SL238P	15	28387196	28387485	289	+	misc_RNA	6.81251	0.786714	12.8383	3.8737	1.50882e-09	1.0847e-08	3.01271	0.890702	0	0.842876	0	0.812065	0.897525	0	0.566987	0.844272	23.5856	6.85717	4.19305	4.48417	19.7711	0	18.6697	14.0955	12.2663	24.4606
ENSG00000252965.1	RF00019	3	125528244	125528349	105	-	misc_RNA	28.8396	2.54802	55.1312	3.87011	0.000447737	0.00118121	3.01271	0	0	0	17.4522	1.62413	0	1.13558	0.566987	1.68854	0	180.858	0	0	92.9241	94.3899	0	180.422	0	2.71784
ENSG00000281771.1	RF00019	CHR_HG2128_PATCH	67631019	67631127	108	+	misc_RNA	7.5646	0.363619	14.7656	3.86456	0.00753779	0.0146706	0	0	0	0	0	0.812065	0	1.13558	0	1.68854	0	33.4287	0	0	30.6452	41.2956	0	42.2864	0	0
ENSG00000266423.1	MIR3163	11	66934434	66934506	72	-	miRNA	13.0397	0.691534	25.3878	3.86304	0.00380203	0.00804283	0	0.890702	0	2.52863	0	0	1.79505	0	1.70096	0	0	126	0	0	7.90843	35.3962	0	84.5728	0	0
ENSG00000207778.3	MIR3591	18	58451080	58451152	72	-	miRNA	61.6524	0.267211	123.038	3.85792	0.0107103	0.0200725	0	2.67211	0	0	0	0	0	0	0	0	0	174.858	0	0	470.552	159.283	0	425.683	0	0
ENSG00000252814.1	RN7SKP233	16	76287630	76287739	109	+	misc_RNA	61.8213	6.50789	117.135	3.85217	4.41973e-06	1.8353e-05	12.0509	4.45351	6.29724	5.90013	8.72612	4.06033	8.07772	1.13558	3.40192	10.9755	0	268.287	0	0	123.569	477.849	0	301.643	0	0
ENSG00000221676.1	RNU6ATAC	9	134164439	134164564	125	-	snRNA	68.8056	8.62123	128.99	3.84994	6.22465e-35	4.28269e-33	9.03814	8.90702	7.55669	9.27164	7.85351	8.12065	7.1802	6.81349	11.3397	10.1313	239.001	112.286	111.815	64.2731	83.0386	123.887	203.033	152.231	129.672	70.6639
ENSG00000284436.1	MIR6869	20	1392900	1392961	61	-	miRNA	1277.71	163.227	2392.19	3.84854	6.15334e-54	1.57286e-51	117.496	176.359	178.842	171.947	259.166	113.689	169.632	162.388	181.436	101.313	2930.91	2394.87	2431.97	2558.97	3427.32	1380.45	2826.12	2083.31	2567.15	1320.87
ENSG00000223321.1	RN7SKP293	6	12406486	12406781	295	-	misc_RNA	16.5928	1.70249	31.4831	3.84632	2.28902e-05	8.06658e-05	0	0	3.77834	0.842876	0	1.62413	0.897525	2.27116	1.70096	5.9099	1.57238	9.42861	0	0	72.1645	35.3962	0	194.517	1.75232	0
ENSG00000264429.1	MIR3183	17	1022476	1022559	83	-	miRNA	105.909	13.1386	198.679	3.82674	5.94806e-18	1.13087e-16	9.03814	15.1419	5.03779	8.42876	46.2484	8.93272	17.053	6.81349	7.93781	6.75417	187.113	102	61.4981	32.8839	125.546	230.075	172.695	434.14	70.0929	570.747
ENSG00000221044.2	RF00012	17	44025020	44025223	203	-	snoRNA	107.148	13.0841	201.212	3.81616	1.04135e-12	1.11945e-11	12.0509	9.79772	10.0756	15.1718	9.59873	14.6172	7.1802	14.7626	21.5455	16.0412	419.825	162.001	99.2356	53.8101	111.707	283.17	240.372	259.356	203.269	179.378
ENSG00000243437.3	RN7SL370P	1	77645324	77645618	294	+	misc_RNA	75.8513	9.71688	141.986	3.81213	1.44226e-28	6.50574e-27	11.0466	9.79772	10.0756	6.74301	9.59873	9.74479	10.7703	5.67791	10.2058	13.5083	97.4873	105.429	86.6565	79.2204	87.9813	94.3899	156.359	163.507	138.433	410.394
ENSG00000222783.1	RN7SKP212	3	130811768	130812095	327	-	misc_RNA	46.4827	5.25571	87.7097	3.80394	8.08151e-07	3.91927e-06	9.03814	4.45351	2.5189	2.52863	11.344	4.87239	5.38515	3.40674	0.566987	8.44272	17.2961	96.8575	0	0	106.764	241.874	0	411.587	0	2.71784
ENSG00000207405.1	SNORA64	16	1962973	1963106	133	-	snoRNA	102.483	13.4362	191.531	3.7732	7.96131e-26	3.02727e-24	16.0678	12.4698	15.1134	6.74301	6.9809	4.87239	30.5158	4.54233	26.0814	10.9755	168.244	297.43	110.417	88.1887	179.917	165.182	284.713	248.08	269.858	103.278
ENSG00000251961.1	RNU6ATAC13P	4	170891467	170891597	130	+	snRNA	35.0335	4.44433	65.6227	3.77035	1.32129e-12	1.4105e-11	2.00848	8.01632	2.5189	5.90013	0.872612	1.62413	5.38515	7.94907	5.10288	5.06563	160.382	47.143	111.815	19.4314	31.6337	58.9937	58.3428	143.774	19.2755	5.43569
ENSG00000252357.1	RF00019	1	173808489	173808622	133	+	misc_RNA	5.34544	0.494412	10.1965	3.7654	0.000464999	0.00122115	1.00424	0	0	2.52863	0	0	0	0	0.566987	0.844272	0	13.7143	0	0	39.5422	17.6981	0	31.01	0	0
ENSG00000275646.1	RF02174	5	136133696	136133826	130	+	misc_RNA	104.638	11.007	198.27	3.76383	0.000108658	0.000329554	6.02543	2.67211	13.8539	2.52863	6.9809	4.06033	59.2366	5.67791	3.96891	5.06563	0	413.144	2.79537	0	245.161	560.44	0	761.155	0	0
ENSG00000283699.1	MIR4481	10	12653138	12653197	59	-	miRNA	36.3818	4.74301	68.0207	3.75429	5.18935e-13	5.8377e-12	1.00424	1.7814	12.5945	5.05726	3.49045	3.24826	2.69257	6.81349	7.37083	3.37709	86.4807	97.7146	43.3282	50.8206	34.5994	47.1949	133.022	109.945	77.1022	0
ENSG00000276295.1	RF00017	CHR_HSCHR1_1_CTG31	153721328	153721625	297	+	misc_RNA	78.7899	10.5286	147.051	3.74444	4.57751e-22	1.26115e-20	5.02119	12.4698	10.0756	13.486	13.0892	11.3689	8.07772	14.7626	6.80384	10.1313	166.672	109.715	64.2935	38.8628	56.3476	88.4905	252.041	183.241	162.966	347.884
ENSG00000276193.1	RF00017	8	133668420	133668701	281	-	misc_RNA	51.4116	6.95283	95.8703	3.73091	2.75945e-21	7.25499e-20	7.02966	6.23492	11.335	5.90013	2.61784	4.87239	13.4629	4.54233	3.40192	10.1313	124.218	78.0003	55.9074	29.8945	41.5193	106.189	70.0114	228.346	134.929	89.6888
ENSG00000283222.1	MIR4433A	2	64340759	64340839	80	+	miRNA	4.07345	0.464916	7.68198	3.73067	3.42985e-05	0.000115864	0	0	1.25945	0.842876	0	0	0	1.13558	0.566987	0.844272	0	10.2858	0	0	23.7253	11.7987	0	31.01	0	0
ENSG00000277754.1	RF00012	14	101145480	101145695	215	-	snoRNA	61.3187	8.30382	114.334	3.72625	1.99712e-31	1.08103e-29	5.02119	8.90702	7.55669	5.05726	13.0892	11.3689	7.1802	6.81349	4.53589	13.5083	84.9083	83.1432	62.8958	41.8523	63.2675	129.786	172.695	191.698	117.406	195.685
ENSG00000275373.1	MIR6124	11	12163683	12163767	84	+	miRNA	174.422	23.6575	325.186	3.72289	6.45748e-26	2.49671e-24	18.0763	28.5025	11.335	15.1718	15.707	21.1137	53.8515	28.3895	33.4522	10.9755	311.331	303.43	173.313	95.6623	173.986	306.767	469.076	546.904	376.749	494.647
ENSG00000252065.1	RNU6-864P	14	28982303	28982410	107	-	snRNA	13.6623	1.53408	25.7905	3.70657	2.85374e-06	1.23797e-05	1.00424	1.7814	0	0.842876	4.36306	0	0	2.27116	1.70096	3.37709	31.4475	26.5715	6.98842	4.48417	0.988554	141.585	0	2.81909	40.3034	2.71784
ENSG00000278596.1	MIR6077	1	148388282	148388363	81	+	miRNA	30.9849	3.97772	57.9921	3.70619	2.22536e-09	1.56558e-08	7.02966	0.890702	3.77834	2.52863	13.0892	0.812065	0.897525	2.27116	5.10288	3.37709	62.8951	108	5.59074	13.4525	19.7711	41.2956	107.351	188.879	24.5325	8.15353
ENSG00000276439.1	RF00017	CHR_HSCHR15_4_CTG8	30711324	30711614	290	+	misc_RNA	12.9512	1.83751	24.0649	3.69405	7.04939e-17	1.18807e-15	0	1.7814	2.5189	1.68575	1.74522	0.812065	3.5901	3.40674	2.83493	0	31.4475	26.5715	36.3398	22.4209	38.5536	11.7987	28.0045	5.63818	26.2848	13.5892
ENSG00000274424.1	RN7SL196P	15	30405307	30405597	290	-	misc_RNA	12.3648	1.75121	22.9783	3.6889	3.27435e-17	5.68501e-16	2.00848	1.7814	0	0.842876	6.10829	1.62413	0.897525	2.27116	1.13397	0.844272	29.8752	27.4287	32.1467	10.4631	28.6681	0	28.0045	19.7336	26.2848	27.1784
ENSG00000263876.1	RF00019	CHR_HSCHR6_MHC_COX_CTG1	29744335	29744436	101	+	misc_RNA	6.98057	0.755327	13.2058	3.68841	0.000125186	0.000374743	0	0	1.25945	0.842876	0.872612	0	0.897525	1.13558	1.70096	0.844272	0	41.143	0	0	23.7253	53.0943	0	14.0955	0	0
ENSG00000283853.1	MIR4738	17	75784521	75784607	86	-	miRNA	147.391	20.5625	274.22	3.68654	1.37585e-24	4.6891e-23	20.0848	16.0326	27.7078	15.1718	26.1784	8.93272	22.4381	30.6607	19.8445	18.574	433.976	125.143	148.155	70.252	130.489	318.566	655.773	332.653	241.821	285.374
ENSG00000207802.1	MIR646	20	60308474	60308567	93	+	miRNA	22.0539	2.81963	41.2882	3.67942	5.84183e-09	3.83975e-08	0	3.56281	2.5189	0	3.49045	2.4362	6.28267	1.13558	6.23685	2.53282	47.1713	49.7145	18.1699	2.98945	26.691	47.1949	170.361	22.5527	28.0372	0
ENSG00000277771.1	RF00017	22	49846456	49846720	264	+	misc_RNA	5.57818	0.734337	10.422	3.67793	1.69359e-08	1.04593e-07	0	1.7814	1.25945	0	3.49045	0.812065	0	0	0	0	6.28951	24.8572	6.98842	4.48417	8.89699	17.6981	14.0023	11.2764	7.00929	2.71784
ENSG00000274655.1	RF02266	X	73821657	73821724	67	-	misc_RNA	44.0039	6.0234	81.9844	3.67331	6.04606e-15	8.23016e-14	6.02543	5.34421	7.55669	3.37151	8.72612	1.62413	2.69257	5.67791	10.7727	8.44272	161.955	52.2859	62.8958	41.8523	68.2103	70.7924	63.0102	140.955	152.452	5.43569
ENSG00000239555.3	RN7SL841P	16	55291379	55291675	296	-	misc_RNA	66.7502	9.58371	123.917	3.67054	1.95054e-28	8.71304e-27	8.0339	6.23492	12.5945	6.74301	19.1975	5.68446	4.48762	18.1693	7.93781	6.75417	88.0531	119.143	113.212	82.2098	98.8554	100.289	224.036	166.326	168.223	78.8175
ENSG00000243738.3	RN7SL181P	9	121203159	121203435	276	+	misc_RNA	110.002	15.5408	204.464	3.6635	1.07012e-27	4.43568e-26	6.02543	15.1419	8.81613	7.58589	7.85351	7.30859	56.544	11.3558	22.1125	12.6641	262.587	212.572	127.189	95.6623	124.558	153.384	256.708	408.768	264.601	138.61
ENSG00000207080.2	RF00019	1	184315658	184315765	107	+	misc_RNA	6.89696	0.723025	13.0709	3.6552	0.000466182	0.00122356	2.00848	0	1.25945	1.68575	0	0.812065	0.897525	0	0.566987	0	0	3.42858	0	1.49472	8.89699	29.4968	0	87.3919	0	0
ENSG00000263512.1	MIR4311	15	66040233	66040332	99	+	miRNA	109.566	15.6294	203.503	3.65434	1.03546e-25	3.87329e-24	19.0805	8.01632	17.6323	16.0146	25.3058	4.87239	20.6431	17.0337	15.8756	11.8198	234.284	154.286	114.61	76.2309	191.78	200.579	226.37	448.236	133.177	255.477
ENSG00000207554.1	MIR647	20	63942631	63942726	95	-	miRNA	62.8155	8.89882	116.732	3.64747	6.73998e-20	1.59849e-18	4.01695	10.6884	8.81613	4.21438	10.4713	8.12065	8.97525	12.4914	11.9067	9.28699	92.7702	127.715	99.2356	25.4103	82.05	88.4905	182.03	298.824	119.158	51.639
ENSG00000207124.1	RNU6-163P	10	4514952	4515057	105	+	snRNA	5.70911	0.726764	10.6915	3.63958	3.9019e-06	1.65158e-05	0	0.890702	1.25945	0.842876	0	0	0.897525	0	0	3.37709	14.1514	5.14288	8.38611	2.98945	7.90843	5.89937	53.6754	0	8.76161	0
ENSG00000242811.3	RN7SL229P	3	180736405	180736703	298	-	misc_RNA	85.6103	11.988	159.233	3.63458	6.75512e-16	1.0157e-14	6.02543	10.6884	15.1134	7.58589	25.3058	6.49652	20.6431	7.94907	12.4737	7.59845	154.093	18.8572	129.985	31.3892	40.5307	448.352	175.028	155.05	169.975	269.066
ENSG00000223269.1	RN7SKP53	11	99120176	99120490	314	+	misc_RNA	73.2869	9.4719	137.102	3.6343	6.86975e-07	3.38775e-06	3.01271	3.56281	12.5945	5.05726	27.9236	10.5569	11.6678	4.54233	5.66987	10.1313	15.7238	324.001	0	1.49472	189.802	318.566	0	518.713	0	2.71784
ENSG00000273981.1	RN7SL106P	15	23165897	23166186	289	+	misc_RNA	8.45394	1.18537	15.7225	3.63204	7.51854e-11	6.49021e-10	1.00424	0.890702	2.5189	0.842876	2.61784	0.812065	0.897525	1.13558	1.13397	0	36.1647	12.8572	8.38611	5.9789	14.8283	17.6981	21.0034	14.0955	1.75232	24.4606
ENSG00000222338.1	RNU6-174P	12	3726222	3726327	105	-	snRNA	12.0677	1.64597	22.4894	3.62967	1.01991e-08	6.48148e-08	2.00848	3.56281	1.25945	0	0.872612	0.812065	0	4.54233	3.40192	0	31.4475	73.7146	22.363	11.9578	15.8169	35.3962	11.6686	0	3.50465	19.0249
ENSG00000223271.1	RF00019	15	66348276	66348375	99	+	misc_RNA	3.83472	0	7.66943	3.61682	0.0160127	0.0287275	0	0	0	0	0	0	0	0	0	0	0	2.57144	0	0	33.6108	23.5975	0	16.9146	0	0
ENSG00000266802.1	AL031428.2	1	23057858	23057934	76	-	miRNA	16.9796	2.38715	31.572	3.60402	1.44666e-13	1.71991e-12	1.00424	1.7814	0	1.68575	7.85351	3.24826	1.79505	1.13558	2.83493	2.53282	50.316	30.8573	22.363	31.3892	30.6452	23.5975	63.0102	19.7336	43.8081	0
ENSG00000243446.3	RN7SL284P	10	77912271	77912545	274	-	misc_RNA	40.6534	5.61015	75.6966	3.59932	1.26988e-19	2.83628e-18	3.01271	8.01632	3.77834	4.21438	6.10829	8.12065	3.5901	5.67791	10.2058	3.37709	62.8951	48.0002	20.9653	20.9261	34.5994	283.17	67.6776	42.2864	59.579	116.867
ENSG00000283621.1	MIR6759	12	57748618	57748682	64	-	miRNA	18.0935	2.29408	33.893	3.58958	3.7892e-05	0.000126793	1.00424	0	6.29724	2.52863	10.4713	0	1.79505	0	0	0.844272	1.57238	66.8574	50.3166	19.4314	59.3133	58.9937	37.3394	45.1055	0	0
ENSG00000241175.3	RN7SL494P	15	50244628	50244931	303	-	misc_RNA	92.8671	13.8964	171.838	3.5713	2.90152e-20	7.10101e-19	13.0551	14.2512	13.8539	7.58589	12.2166	10.5569	17.9505	18.1693	11.9067	19.4183	194.975	81.4289	153.745	26.905	88.9699	147.484	424.736	273.452	250.582	76.0996
ENSG00000266692.1	RF00285	21	44437121	44437175	54	+	snoRNA	78.8253	11.6117	146.039	3.56919	6.08634e-14	7.58895e-13	13.0551	3.56281	8.81613	9.27164	3.49045	9.74479	30.5158	17.0337	11.3397	9.28699	0	204.858	211.05	19.4314	157.18	147.484	268.377	107.126	168.223	176.66
ENSG00000243383.3	RN7SL89P	4	105293664	105293946	282	+	misc_RNA	78.2783	11.73	144.827	3.56445	1.64674e-22	4.70599e-21	7.02966	10.6884	7.55669	5.05726	6.9809	18.6775	29.6183	10.2202	11.3397	10.1313	227.995	78.8574	60.1004	41.8523	94.9012	129.786	256.708	245.261	152.452	160.353
ENSG00000275531.1	RF00017	CHR_HSCHR1_1_CTG31	153700659	153700956	297	+	misc_RNA	75.0703	11.2534	138.887	3.56397	7.16805e-20	1.68266e-18	7.02966	5.34421	10.0756	14.3289	15.707	9.74479	14.3604	14.7626	10.2058	10.9755	152.521	102.858	60.1004	35.8734	42.5078	82.5912	259.042	140.955	169.975	342.448
ENSG00000278598.1	MIR6775	16	87834592	87834660	68	-	miRNA	36.1889	5.42994	66.9478	3.56323	2.99941e-21	7.84106e-20	5.02119	6.23492	5.03779	5.05726	1.74522	5.68446	6.28267	5.67791	6.80384	6.75417	50.316	79.7146	26.556	53.8101	52.3934	53.0943	140.023	64.8391	75.3499	73.3818
ENSG00000212321.2	RF00012	X	122840426	122840645	219	+	snoRNA	57.7794	8.39437	107.164	3.55897	1.01001e-11	9.60135e-11	2.00848	1.7814	5.03779	3.37151	57.5924	2.4362	1.79505	3.40674	5.66987	0.844272	97.4873	94.2861	54.5097	28.3998	61.2904	153.384	151.691	169.146	117.406	144.046
ENSG00000223023.1	RF00019	18	23024596	23024703	107	+	misc_RNA	2.85918	0.274946	5.44342	3.55631	0.0022931	0.00516171	1.00424	0	0	0	1.74522	0	0	0	0	0	0	16.2858	0	1.49472	13.8398	5.89937	0	16.9146	0	0
ENSG00000277713.1	MIR6856	9	130626297	130626363	66	+	miRNA	33.2781	4.62601	61.9302	3.55301	1.30439e-07	7.07721e-07	1.00424	3.56281	1.25945	2.52863	3.49045	4.06033	17.053	5.67791	3.40192	4.22136	89.6255	88.286	40.5329	1.49472	24.7139	76.6918	2.33371	290.366	5.25697	0
ENSG00000273839.1	RF00017	CHR_HSCHR15_4_CTG8	28500089	28500346	257	+	misc_RNA	6.00767	0.898858	11.1165	3.55083	5.32688e-09	3.52647e-08	0	0	1.25945	0	0.872612	0.812065	1.79505	2.27116	1.13397	0.844272	23.5856	8.57146	4.19305	10.4631	14.8283	5.89937	9.33485	2.81909	7.00929	24.4606
ENSG00000200788.1	RF00019	9	127470875	127470987	112	+	misc_RNA	5.43794	0.526635	10.3493	3.54777	0.00222783	0.00503203	1.00424	0	0	0	0.872612	0	0	0	1.70096	1.68854	0	1.71429	0	0	6.91988	41.2956	0	53.5628	0	0
ENSG00000202224.1	RF00019	18	2621090	2621201	111	+	misc_RNA	5.361	0.577516	10.1445	3.54122	0.00273161	0.00601633	2.00848	0.890702	0	0.842876	0	0	0.897525	1.13558	0	0	0	8.57146	0	0	46.4621	29.4968	0	16.9146	0	0
ENSG00000274420.1	RF02271	3	47818005	47818128	123	+	misc_RNA	178.498	24.5956	332.399	3.53819	1.90299e-06	8.5924e-06	32.1356	18.7047	32.7456	25.2863	9.59873	21.9258	33.2084	26.1184	10.7727	35.4594	0	827.146	1.39768	2.98945	547.659	861.308	2.33371	1071.26	1.75232	8.15353
ENSG00000206662.1	RF00019	12	17710934	17711046	112	+	misc_RNA	6.94699	0.900834	12.9931	3.52841	4.07444e-05	0.000135844	1.00424	0.890702	0	1.68575	1.74522	0	0	2.27116	0.566987	0.844272	0	6.85717	0	0	22.7368	17.6981	2.33371	73.2964	7.00929	0
ENSG00000221031.1	RF00621	11	5224448	5224639	191	-	ribozyme	8.30107	0.744903	15.8572	3.52561	0.00558121	0.011248	0	0	0	4.21438	0.872612	0	1.79505	0	0.566987	0	0	17.1429	0	0	29.6566	41.2956	0	70.4773	0	0
ENSG00000271798.1	SNORA51	20	2655067	2655198	131	+	snoRNA	68.7932	10.5256	127.061	3.51814	2.76203e-20	6.83231e-19	11.0466	7.12562	3.77834	10.1145	29.6688	14.6172	6.28267	3.40674	10.7727	8.44272	128.935	112.286	83.8611	34.3786	116.649	153.384	189.031	188.879	119.158	144.046
ENSG00000201027.1	RN7SKP107	14	89621918	89622207	289	+	misc_RNA	18.2679	2.47289	34.063	3.51719	1.43627e-05	5.32497e-05	2.00848	2.67211	2.5189	3.37151	3.49045	0.812065	4.48762	0	2.83493	2.53282	0	114.858	1.39768	0	32.6223	64.8931	0	126.859	0	0
ENSG00000202410.1	RF00019	X	94178005	94178106	101	+	misc_RNA	2.06019	0	4.12039	3.51477	0.0102782	0.0193493	0	0	0	0	0	0	0	0	0	0	0	0.857146	0	0	17.794	0	0	22.5527	0	0
ENSG00000265093.2	RN7SL246P	12	45874035	45874330	295	+	misc_RNA	74.6979	11.5714	137.824	3.51334	2.16379e-20	5.3814e-19	5.02119	13.3605	7.55669	7.58589	7.85351	7.30859	29.6183	18.1693	14.1747	5.06563	243.718	106.286	65.6912	35.8734	76.1187	153.384	221.703	205.794	141.938	127.739
ENSG00000221028.1	MIR1231	1	201808611	201808702	91	+	miRNA	25.4642	3.6764	47.2521	3.50999	5.58262e-08	3.2067e-07	0	2.67211	2.5189	5.05726	2.61784	5.68446	7.1802	5.67791	1.13397	4.22136	33.0199	24.0001	12.5792	4.48417	10.8741	5.89937	46.6742	327.015	5.25697	2.71784
ENSG00000239702.3	RN7SL507P	17	44290856	44291151	295	-	misc_RNA	90.28	14.2015	166.358	3.49616	1.3997e-22	4.05032e-21	7.02966	11.5791	18.8917	11.8003	28.7962	8.12065	21.5406	15.8981	9.07179	9.28699	224.85	93.4289	110.417	50.8206	87.9813	318.566	270.711	200.156	173.48	133.174
ENSG00000263940.2	RN7SL275P	4	110117736	110118070	334	+	misc_RNA	35.185	5.32334	65.0467	3.48839	1.90827e-11	1.78817e-10	2.00848	1.7814	3.77834	5.05726	2.61784	5.68446	16.1554	6.81349	6.80384	2.53282	64.4674	27.4287	13.9768	26.905	23.7253	35.3962	2.33371	236.804	21.0279	198.403
ENSG00000200651.1	RF00019	17	77442109	77442213	104	+	misc_RNA	17.7941	2.40122	33.1869	3.48402	1.24204e-05	4.6574e-05	2.00848	0.890702	1.25945	2.52863	0	1.62413	2.69257	3.40674	4.53589	5.06563	0	21.4286	0	0	27.6795	135.685	0	138.136	3.50465	5.43569
ENSG00000216101.3	MIR877	6	30584332	30584417	85	+	miRNA	84.4534	12.1618	156.745	3.48039	6.44111e-07	3.19348e-06	14.0593	20.4862	15.1134	16.8575	11.344	6.49652	3.5901	11.3558	11.3397	10.9755	3.14475	288.858	0	8.96834	185.848	235.975	4.66742	837.27	0	2.71784
ENSG00000266665.1	MIR4739	17	79707176	79707249	73	-	miRNA	389.055	62.6048	715.505	3.47607	7.63245e-28	3.28195e-26	76.3221	65.912	62.9724	62.3728	54.102	46.2877	63.7242	69.2705	56.6987	68.386	658.826	902.575	271.151	152.462	445.838	761.019	924.15	1651.99	585.276	801.764
ENSG00000222574.1	RN7SKP61	3	78161698	78161992	294	+	misc_RNA	19.51	2.7496	36.2705	3.46947	1.78935e-06	8.15128e-06	4.01695	0	0	3.37151	1.74522	4.06033	2.69257	3.40674	5.66987	2.53282	0	75.4288	0	2.98945	79.0843	76.6918	0	124.04	1.75232	2.71784
ENSG00000206929.1	RF00019	12	101446825	101446932	107	+	misc_RNA	6.26873	0.801142	11.7363	3.4641	0.000402977	0.00107484	0	0.890702	1.25945	0.842876	0.872612	3.24826	0.897525	0	0	0	0	5.14288	0	0	21.7482	5.89937	0	84.5728	0	0
ENSG00000207021.1	RF00019	17	81573490	81573602	112	+	misc_RNA	39.6064	6.23827	72.9746	3.44022	5.2035e-11	4.58645e-10	7.02966	4.45351	5.03779	6.74301	6.10829	7.30859	3.5901	17.0337	1.70096	3.37709	47.1713	104.572	23.7606	16.442	121.592	194.679	25.6708	53.5628	131.424	10.8714
ENSG00000278100.1	RF00017	10	14391875	14392196	321	+	misc_RNA	33.6306	5.64251	61.6187	3.43759	3.30962e-19	7.11569e-18	10.0424	0.890702	11.335	5.05726	5.23567	4.87239	5.38515	7.94907	3.96891	1.68854	40.8818	69.4288	79.668	61.2837	37.5651	47.1949	60.6765	107.126	52.5697	59.7925
ENSG00000252960.1	RN7SKP258	9	18651147	18651450	303	+	misc_RNA	53.8621	8.04327	99.681	3.43073	2.94762e-06	1.27343e-05	9.03814	7.12562	8.81613	5.05726	6.9809	4.06033	16.1554	10.2202	4.53589	8.44272	7.86188	273.43	2.79537	0	196.722	171.082	0	332.653	12.2663	0
ENSG00000264755.1	MIR3131	2	219058688	219058750	62	-	miRNA	21.3187	3.09374	39.5436	3.4232	1.90989e-05	6.89302e-05	1.00424	0.890702	5.03779	2.52863	6.10829	2.4362	3.5901	3.40674	3.40192	2.53282	14.1514	57.4288	0	0	87.9813	29.4968	0	200.156	3.50465	2.71784
ENSG00000275458.1	MIR6809	2	217900513	217900628	115	-	miRNA	80.6374	12.6277	148.647	3.41669	6.49577e-08	3.68067e-07	6.02543	2.67211	68.0102	4.21438	6.9809	1.62413	5.38515	10.2202	5.10288	16.0412	39.3094	36.0001	72.6796	101.641	105.775	241.874	529.753	98.6682	84.1115	176.66
ENSG00000283717.1	MIR6831	5	140563671	140563751	80	-	miRNA	53.648	8.92004	98.376	3.41472	2.77249e-17	4.8319e-16	4.01695	5.34421	13.8539	9.27164	2.61784	4.06033	30.5158	10.2202	1.70096	7.59845	72.3293	85.7146	51.7143	34.3786	64.256	117.987	168.027	140.955	101.635	146.764
ENSG00000222305.1	RF00019	10	90880040	90880179	139	-	misc_RNA	3.89354	0.140986	7.64609	3.40933	0.0201933	0.0351264	0	0	0	0.842876	0	0	0	0	0.566987	0	0	1.71429	0	0	3.95422	70.7924	0	0	0	0
ENSG00000266128.2	RN7SL366P	6	163840561	163840852	291	+	misc_RNA	133.537	22.314	244.76	3.40764	1.3234e-22	3.85378e-21	20.0848	16.0326	26.4484	28.6578	15.707	17.0534	18.848	22.7116	25.5144	32.0823	393.094	258.858	206.857	34.3786	169.043	342.163	210.034	414.407	339.951	78.8175
ENSG00000277889.1	MIR8081	9	106600928	106601022	94	+	miRNA	10.3083	1.26578	19.3509	3.40537	0.00115786	0.00279503	0	0	1.25945	0.842876	0.872612	0	0.897525	2.27116	5.66987	0.844272	0	56.5716	0	0	61.2904	53.0943	0	22.5527	0	0
ENSG00000202310.1	RF00019	8	100158868	100158975	107	+	misc_RNA	3.73055	0.384745	7.07635	3.40032	0.00299312	0.00652361	0	0	0	0	0	2.4362	0	0	0.566987	0.844272	0	12.8572	0	1.49472	6.91988	35.3962	0	14.0955	0	0
ENSG00000264139.1	MIR3667	22	49543393	49543466	73	-	miRNA	24.7867	3.96857	45.6048	3.38611	5.44863e-09	3.60189e-08	3.01271	6.23492	2.5189	2.52863	12.2166	4.87239	1.79505	3.40674	0.566987	2.53282	12.579	67.7145	8.38611	1.49472	26.691	23.5975	63.0102	219.889	24.5325	8.15353
ENSG00000252490.1	RN7SKP66	2	43772120	43772350	230	-	misc_RNA	165.853	26.9128	304.793	3.38254	1.23784e-09	9.01153e-09	8.0339	18.7047	11.335	15.1718	17.4522	9.74479	145.399	12.4914	16.4426	14.3526	507.878	260.572	169.12	40.3575	177.94	371.66	504.082	656.848	245.325	114.149
ENSG00000252461.1	RF00416	16	28881480	28881607	127	-	snoRNA	23.748	4.13616	43.3599	3.36847	5.29969e-13	5.93281e-12	9.03814	2.67211	7.55669	4.21438	5.23567	3.24826	0.897525	4.54233	2.26795	1.68854	23.5856	88.286	34.9421	38.8628	37.5651	29.4968	121.353	0	35.0465	24.4606
ENSG00000207075.1	RF00019	4	37699895	37700002	107	-	misc_RNA	9.50775	1.35193	17.6636	3.36523	0.000201471	0.000578745	2.00848	0.890702	0	0.842876	0.872612	0	2.69257	0	2.83493	3.37709	1.57238	68.5717	0	0	17.794	29.4968	0	59.2009	0	0
ENSG00000278172.1	RF00017	13	29864372	29864629	257	-	misc_RNA	174.163	28.3065	320.02	3.36387	1.92037e-08	1.17966e-07	23.0975	19.5954	28.9673	23.6005	54.102	23.5499	23.3356	27.254	24.9474	34.6151	23.5856	1259.15	34.9421	10.4631	535.796	678.427	4.66742	639.934	10.5139	2.71784
ENSG00000201892.1	RF00019	2	140992543	140992659	116	+	misc_RNA	23.8857	0	47.7715	3.36346	0.0250485	0.0424031	0	0	0	0	0	0	0	0	0	0	0	38.5716	0	0	95.8898	112.088	0	231.166	0	0
ENSG00000264075.1	MIR4783	2	127423537	127423618	81	-	miRNA	214.122	37.4369	390.806	3.3618	6.70115e-38	5.89169e-36	16.0678	31.1746	54.1562	24.4434	25.3058	37.355	87.9574	30.6607	36.8541	30.3938	322.337	500.573	327.058	155.451	521.957	324.465	492.413	732.964	294.39	236.452
ENSG00000212100.2	MIR764	X	114639435	114639519	84	+	miRNA	18.5399	3.1291	33.9508	3.35561	4.66517e-15	6.38822e-14	4.01695	3.56281	0	6.74301	3.49045	6.49652	3.5901	1.13558	0.566987	1.68854	33.0199	28.2858	30.7491	13.4525	38.5536	29.4968	60.6765	53.5628	24.5325	27.1784
ENSG00000265734.1	MIR4438	2	213758067	213758159	92	+	miRNA	2.35791	0.189494	4.52632	3.35454	0.011415	0.0212566	1.00424	0.890702	0	0	0	0	0	0	0	0	14.1514	0	5.59074	0	0.988554	0	0	0	24.5325	0
ENSG00000276100.1	RF02189	7	116956431	116956723	292	+	misc_RNA	80.5749	12.6985	148.451	3.35359	1.83368e-06	8.32847e-06	6.02543	17.814	22.6701	17.7004	10.4713	9.74479	8.07772	4.54233	14.7417	15.1969	3.14475	246.858	6.98842	4.48417	104.787	424.755	0	693.497	0	0
ENSG00000222413.1	RN7SKP125	9	117276985	117277286	301	+	misc_RNA	20.8935	3.13849	38.6484	3.35309	7.31463e-05	0.000230669	2.00848	2.67211	7.55669	2.52863	2.61784	3.24826	5.38515	0	2.83493	2.53282	0	107.143	1.39768	0	59.3133	94.3899	2.33371	118.402	3.50465	0
ENSG00000242912.3	RN7SL384P	10	114423770	114424067	297	-	misc_RNA	26.0459	4.76098	47.3308	3.35269	1.33846e-19	2.97499e-18	1.00424	7.12562	10.0756	0.842876	3.49045	4.06033	6.28267	7.94907	3.40192	3.37709	58.1779	46.2859	61.4981	25.4103	49.4277	0	25.6708	36.6482	110.396	59.7925
ENSG00000201674.2	RF00012	X	113944186	113944399	213	-	snoRNA	57.4837	9.51236	105.455	3.35001	8.49775e-10	6.296e-09	1.00424	2.67211	5.03779	2.52863	49.7389	8.12065	9.87277	5.67791	7.93781	2.53282	138.369	68.5717	41.9305	40.3575	42.5078	165.182	219.369	186.06	133.177	19.0249
ENSG00000284152.1	MIR6758	12	57512688	57512750	62	+	miRNA	29.8594	4.9081	54.8107	3.34871	2.73882e-11	2.53039e-10	2.00848	0.890702	3.77834	1.68575	2.61784	0.812065	8.97525	9.08465	12.4737	6.75417	55.0332	38.5716	43.3282	20.9261	48.4392	123.887	119.019	22.5527	19.2755	57.0747
ENSG00000223254.1	RF00019	1	85264296	85264402	106	+	misc_RNA	2.35255	0.302958	4.40213	3.34623	0.00188073	0.00431797	0	0	1.25945	0	0.872612	0	0.897525	0	0	0	0	2.57144	0	0	15.8169	5.89937	0	19.7336	0	0
ENSG00000223075.1	RN7SKP126	1	192875686	192875985	299	-	misc_RNA	60.7584	10.029	111.488	3.33984	2.03727e-08	1.24647e-07	5.02119	8.90702	13.8539	6.74301	5.23567	9.74479	18.848	13.627	2.26795	16.0412	33.0199	119.143	11.1815	8.96834	87.9813	230.075	91.0148	513.075	12.2663	8.15353
ENSG00000252633.1	RN7SKP282	Y	7324297	7324595	298	-	misc_RNA	35.3867	5.55737	65.216	3.33311	4.82864e-06	1.98717e-05	1.00424	7.12562	8.81613	6.74301	6.9809	0.812065	6.28267	3.40674	6.80384	7.59845	1.57238	41.143	1.39768	1.49472	85.0157	112.088	4.66742	400.311	1.75232	2.71784
ENSG00000201501.1	RF00019	20	50563009	50563110	101	+	misc_RNA	2.12231	0.137905	4.10671	3.33253	0.00732532	0.0143116	0	0	0	0	0	0.812065	0	0	0.566987	0	0	15.4286	0	0	13.8398	11.7987	0	0	0	0
ENSG00000263989.2	RN7SL615P	20	41290280	41290577	297	-	misc_RNA	17.5789	2.8348	32.323	3.32034	1.51882e-07	8.16363e-07	1.00424	3.56281	2.5189	4.21438	3.49045	0.812065	5.38515	1.13558	4.53589	1.68854	11.0066	18.8572	15.3745	13.4525	17.794	29.4968	0	0	5.25697	211.992
ENSG00000206958.1	RF00156	5	88382772	88382907	135	+	snoRNA	40.325	6.31722	74.3328	3.31888	4.7385e-06	1.95708e-05	4.01695	1.7814	2.5189	12.6431	3.49045	2.4362	1.79505	2.27116	18.7106	13.5083	26.7304	3.42858	13.9768	7.47362	10.8741	312.667	254.375	62.02	49.065	2.71784
ENSG00000202031.1	SNORD38A	1	44777843	44777912	69	+	snoRNA	54.7432	9.47362	100.013	3.31483	3.59655e-13	4.12661e-12	5.02119	14.2512	12.5945	0	13.9618	9.74479	17.053	6.81349	13.6077	1.68854	154.093	78.8574	60.1004	11.9578	60.3018	117.987	126.02	245.261	115.653	29.8963
ENSG00000264157.3	MIR3127	2	96798278	96798353	75	+	miRNA	146.006	25.1257	266.887	3.31292	6.17118e-11	5.40831e-10	10.0424	19.5954	18.8917	9.27164	15.707	8.12065	132.834	10.2202	16.4426	10.1313	325.482	150.858	88.0541	29.8945	122.581	176.981	690.779	634.296	115.653	334.295
ENSG00000199203.1	RF00019	2	210265963	210266074	111	+	misc_RNA	4.80832	0.63381	8.98283	3.3099	0.00299741	0.00652986	0	0	3.77834	0.842876	0.872612	0	0	0	0	0.844272	0	7.71431	0	0	32.6223	35.3962	0	14.0955	0	0
ENSG00000222460.1	RN7SKP271	20	35643143	35643462	319	+	misc_RNA	34.1775	5.91517	62.4398	3.30886	1.27931e-11	1.21363e-10	3.01271	6.23492	5.03779	12.6431	5.23567	3.24826	4.48762	7.94907	6.23685	5.06563	88.0531	63.4288	13.9768	26.905	42.5078	41.2956	28.0045	107.126	47.3127	165.788
ENSG00000222436.1	RN7SKP278	10	108940969	108941310	341	-	misc_RNA	16.4025	2.54341	30.2615	3.30505	1.61654e-05	5.9312e-05	1.00424	4.45351	1.25945	1.68575	0	4.06033	4.48762	2.27116	2.83493	3.37709	0	41.143	1.39768	0	44.4849	100.289	2.33371	101.487	8.76161	2.71784
ENSG00000207611.1	MIR149	2	240456001	240456089	88	+	miRNA	700.997	126.723	1275.27	3.30433	4.23386e-32	2.40494e-30	143.606	172.796	69.2696	158.461	129.147	133.991	75.3921	186.235	105.46	92.8699	1125.82	1738.29	978.379	841.53	600.053	566.339	2226.36	1885.97	1556.06	1233.9
ENSG00000277031.1	RN7SL796P	15	30560644	30560934	290	+	misc_RNA	8.19883	1.38815	15.0095	3.29162	3.4247e-09	2.35532e-08	4.01695	0	0	1.68575	1.74522	2.4362	0.897525	0	0.566987	2.53282	31.4475	7.71431	11.1815	1.49472	15.8169	11.7987	14.0023	19.7336	7.00929	29.8963
ENSG00000265738.1	RF00019	CHR_HSCHR6_MHC_MCF_CTG1	31739567	31739680	113	+	misc_RNA	6.27374	0.911939	11.6355	3.28495	0.00038068	0.00102069	2.00848	0.890702	0	0	2.61784	1.62413	0	0	1.13397	0.844272	1.57238	17.1429	0	0	11.8627	29.4968	0	53.5628	0	2.71784
ENSG00000277948.1	RF02271	2	175092401	175092587	186	-	misc_RNA	7.09243	0.971006	13.2138	3.28486	0.00262538	0.00581018	0	0	0	1.68575	0	0	1.79505	3.40674	1.13397	1.68854	0	12.8572	0	0	17.794	0	0	101.487	0	0
ENSG00000212461.1	RF00560	12	71639355	71639483	128	+	snoRNA	20.6842	3.74909	37.6193	3.26726	1.6891e-09	1.20676e-08	2.00848	7.12562	11.335	2.52863	0.872612	3.24826	3.5901	2.27116	1.13397	3.37709	89.6255	46.2859	23.7606	17.9367	18.7825	53.0943	37.3394	0	89.3685	0
ENSG00000278498.1	RF02271	10	103027336	103027498	162	+	misc_RNA	118.03	21.7664	214.294	3.26563	7.10714e-25	2.45864e-23	26.1102	19.5954	21.4106	20.229	13.9618	17.0534	32.3109	15.8981	21.5455	29.5495	187.113	294.858	68.4866	122.567	269.875	129.786	135.355	487.703	169.975	277.22
ENSG00000278118.1	RF00017	CHR_HSCHR15_4_CTG8	30555912	30556202	290	-	misc_RNA	13.2489	2.59798	23.8998	3.25817	1.88823e-17	3.39366e-16	5.02119	3.56281	5.03779	1.68575	5.23567	0	0.897525	2.27116	2.26795	0	23.5856	30.8573	29.3514	16.442	27.6795	11.7987	16.336	25.3718	38.5511	19.0249
ENSG00000199218.1	RN7SKP184	20	53097652	53097984	332	+	misc_RNA	11.382	1.7654	20.9985	3.25587	8.17914e-05	0.000255654	1.00424	1.7814	0	3.37151	4.36306	0.812065	1.79505	2.27116	0.566987	1.68854	0	42.0002	0	0	19.7711	100.289	0	47.9246	0	0
ENSG00000274086.1	RF02118	X	147911822	147911948	126	+	misc_RNA	304.26	56.9912	551.528	3.25489	3.52471e-36	2.65855e-34	43.1822	59.677	73.048	36.2437	54.9746	41.4153	46.6713	95.3888	75.4092	43.9021	437.121	1033.72	293.514	201.788	617.846	436.553	581.094	1088.17	341.703	483.776
ENSG00000263403.1	MIR4673	9	136519568	136519626	58	-	miRNA	26.0483	4.52009	47.5764	3.25363	4.2764e-09	2.885e-08	8.0339	2.67211	5.03779	2.52863	10.4713	3.24826	3.5901	3.40674	2.83493	3.37709	86.4807	21.4286	46.1236	14.9472	50.4163	176.981	44.3405	0	35.0465	0
ENSG00000277464.1	RN7SL286P	15	32602121	32602411	290	+	misc_RNA	13.5269	2.62848	24.4254	3.25199	5.1515e-16	7.90068e-15	2.00848	5.34421	3.77834	2.52863	3.49045	1.62413	2.69257	3.40674	0.566987	0.844272	25.158	36.8573	32.1467	11.9578	20.7596	17.6981	28.0045	14.0955	38.5511	19.0249
ENSG00000243346.3	RN7SL601P	17	11157455	11157747	292	+	misc_RNA	43.8396	7.72902	79.9502	3.25073	9.75795e-09	6.22695e-08	7.02966	4.45351	5.03779	1.68575	37.5223	0.812065	6.28267	10.2202	3.40192	0.844272	83.336	60.8574	51.7143	44.8417	66.2331	117.987	81.6799	81.7537	26.2848	184.813
ENSG00000264810.1	MIR4441	2	239085827	239085926	99	-	miRNA	14.9866	2.68435	27.2889	3.24332	3.06391e-08	1.81897e-07	4.01695	3.56281	0	1.68575	0.872612	2.4362	1.79505	9.08465	1.70096	1.68854	50.316	6.85717	20.9653	8.96834	21.7482	23.5975	91.0148	16.9146	29.7895	2.71784
ENSG00000222974.1	RN7SKP228	7	12876684	12876946	262	+	misc_RNA	15.4335	2.42691	28.4401	3.23401	0.000167389	0.000488678	0	2.67211	0	3.37151	0.872612	4.87239	0.897525	2.27116	3.40192	5.9099	1.57238	60.8574	0	1.49472	27.6795	88.4905	0	104.306	0	0
ENSG00000221040.2	RF00012	1	116278606	116278821	215	+	snoRNA	124.048	22.813	225.282	3.23311	4.64299e-14	5.86878e-13	14.0593	8.90702	10.0756	13.486	87.2612	22.7378	16.1554	22.7116	12.4737	20.2625	250.008	259.715	100.633	46.3364	87.9813	306.767	399.065	428.502	169.975	203.838
ENSG00000200895.1	RN7SKP245	6	131820334	131820653	319	+	misc_RNA	78.7178	14.3457	143.09	3.223	3.17828e-10	2.50828e-09	10.0424	5.34421	13.8539	7.58589	62.8281	12.993	9.87277	5.67791	8.5048	6.75417	338.061	60.8574	65.6912	37.3681	60.3018	106.189	200.699	236.804	115.653	209.274
ENSG00000277510.1	RF00017	19	40450225	40450480	255	+	misc_RNA	25.1097	4.84058	45.3789	3.21053	9.35307e-19	1.95607e-17	4.01695	5.34421	3.77834	5.90013	6.10829	4.87239	4.48762	9.08465	3.96891	0.844272	39.3094	71.1431	43.3282	29.8945	30.6452	35.3962	123.687	2.81909	36.7988	40.7676
ENSG00000251947.1	RN7SKP164	2	76595413	76595678	265	-	misc_RNA	13.9755	2.24414	25.7069	3.20392	0.000187662	0.000542697	2.00848	2.67211	0	4.21438	0	0.812065	5.38515	2.27116	1.70096	3.37709	0	15.4286	0	0	36.5765	47.1949	0	157.869	0	0
ENSG00000284324.1	MIR3175	15	92904399	92904475	76	+	miRNA	88.8872	16.738	161.036	3.20245	2.25019e-15	3.18558e-14	21.089	16.0326	11.335	16.8575	21.8153	17.8654	8.07772	18.1693	15.8756	20.2625	113.211	114.858	50.3166	77.7256	143.34	117.987	142.356	389.035	94.6254	366.909
ENSG00000276926.1	MIR6797	19	41869627	41869698	71	+	miRNA	162.6	31.0841	294.116	3.1915	1.51454e-17	2.74347e-16	37.1568	30.2839	41.5618	30.3435	20.9427	24.362	17.9505	28.3895	28.3493	51.5006	300.324	235.715	191.483	119.578	136.421	365.761	690.779	473.607	136.681	290.809
ENSG00000274040.1	RF00017	CHR_HSCHR15_1_CTG3	23169365	23169654	289	+	misc_RNA	7.48005	1.32979	13.6303	3.19136	1.29017e-09	9.36286e-09	1.00424	0	0	0.842876	0.872612	0.812065	2.69257	3.40674	1.13397	2.53282	9.43426	8.57146	11.1815	5.9789	9.88554	23.5975	25.6708	16.9146	8.76161	16.3071
ENSG00000278115.1	RF00017	CHR_HSCHR15_4_CTG8	32682415	32682705	290	+	misc_RNA	15.1415	2.96501	27.3181	3.18849	5.3577e-17	9.06278e-16	1.00424	6.23492	1.25945	1.68575	2.61784	4.06033	6.28267	2.27116	1.70096	2.53282	45.5989	44.5716	25.1583	13.4525	31.6337	17.6981	18.6697	11.2764	29.7895	35.332
ENSG00000199475.1	RN7SKP104	7	97598933	97599260	327	-	misc_RNA	12.704	2.27197	23.1361	3.18128	1.37488e-06	6.41566e-06	2.00848	0	5.03779	3.37151	4.36306	0.812065	0.897525	3.40674	1.13397	1.68854	9.43426	25.7144	22.363	1.49472	50.4163	88.4905	0	28.1909	5.25697	0
ENSG00000264353.1	RF00019	CHR_HSCHR6_MHC_DBB_CTG1	31645466	31645579	113	+	misc_RNA	5.50679	0.901425	10.1122	3.17905	0.00048907	0.0012778	3.01271	0.890702	0	2.52863	0.872612	0.812065	0.897525	0	0	0	0	28.2858	0	0	12.8512	17.6981	0	42.2864	0	0
ENSG00000201600.1	RN7SKP124	3	139584105	139584445	340	-	misc_RNA	14.917	2.80191	27.032	3.17196	5.81484e-09	3.82748e-08	4.01695	0.890702	1.25945	4.21438	4.36306	1.62413	6.28267	0	2.83493	2.53282	37.737	33.4287	5.59074	1.49472	36.5765	5.89937	58.3428	39.4673	49.065	2.71784
ENSG00000212479.2	RF00012	21	29180425	29180639	214	-	snoRNA	31.2367	5.97937	56.494	3.17156	3.03484e-12	3.12378e-11	5.02119	1.7814	2.5189	5.90013	3.49045	8.93272	8.07772	12.4914	5.66987	5.9099	135.224	48.8573	51.7143	20.9261	41.5193	76.6918	72.3451	14.0955	98.1301	5.43569
ENSG00000222448.1	RN7SKP150	5	179845832	179846152	320	+	misc_RNA	21.1887	3.90703	38.4703	3.17115	6.5588e-10	4.94705e-09	1.00424	3.56281	1.25945	6.74301	0.872612	1.62413	4.48762	7.94907	3.96891	7.59845	37.737	31.7144	36.3398	10.4631	26.691	76.6918	14.0023	112.764	19.2755	19.0249
ENSG00000278799.1	MIR6823	3	48549961	48550021	60	-	miRNA	107.624	18.6131	196.635	3.17084	6.61154e-05	0.000210081	23.0975	14.2512	15.1134	27.8149	19.1975	18.6775	12.5653	15.8981	15.8756	23.6396	0	605.145	0	4.48417	170.031	442.453	0	744.24	0	0
ENSG00000199862.1	RF00019	4	127028107	127028219	112	-	misc_RNA	25.4363	4.31821	46.5543	3.17022	0.000219845	0.000624002	6.02543	1.7814	5.03779	1.68575	1.74522	1.62413	2.69257	6.81349	2.26795	13.5083	0	51.4288	0	1.49472	111.707	47.1949	0	253.718	0	0
ENSG00000276859.1	RF02127	20	58842030	58842132	102	+	misc_RNA	158.718	30.9567	286.479	3.16067	9.15502e-18	1.71229e-16	21.089	37.4095	21.4106	18.5433	24.4331	32.4826	40.3886	31.7963	54.9977	27.0167	172.961	228.858	279.537	153.957	262.955	41.2956	441.072	180.422	231.307	872.428
ENSG00000285264.1	RF00156	CHR_HG76_PATCH	10994974	10995107	133	-	snoRNA	10.264	1.85515	18.6729	3.15508	4.46306e-05	0.000147201	2.00848	0.890702	7.55669	1.68575	0	2.4362	0	3.40674	0.566987	0	36.1647	9.42861	4.19305	2.98945	2.96566	35.3962	65.3439	19.7336	10.5139	0
ENSG00000239953.3	RN7SL273P	6	37361185	37361483	298	+	misc_RNA	38.3128	7.39929	69.2264	3.15377	2.85342e-14	3.6878e-13	4.01695	9.79772	5.03779	0.842876	5.23567	4.87239	17.053	5.67791	9.63877	11.8198	59.7503	50.5716	62.8958	47.8312	17.794	53.0943	114.352	104.306	119.158	62.5104
ENSG00000207617.4	MIR3074	9	95086014	95086094	80	-	miRNA	38.8701	7.42661	70.3135	3.15279	3.27631e-09	2.26002e-08	2.00848	8.90702	12.5945	4.21438	5.23567	4.06033	8.07772	17.0337	4.53589	7.59845	7.86188	76.286	2.79537	26.905	96.8783	47.1949	102.683	296.005	43.8081	2.71784
ENSG00000278658.1	MIR6826	3	129272146	129272243	97	+	miRNA	56.5927	10.4644	102.721	3.14836	6.62713e-07	3.27513e-06	12.0509	5.34421	3.77834	8.42876	14.8344	13.8051	15.2579	15.8981	6.80384	8.44272	28.3028	162.858	11.1815	13.4525	108.741	218.277	2.33371	482.065	0	0
ENSG00000266518.1	MIR4268	2	219906502	219906565	63	-	miRNA	21.7464	4.01492	39.4778	3.14745	2.52468e-06	1.11052e-05	4.01695	4.45351	6.29724	1.68575	2.61784	3.24826	5.38515	5.67791	1.70096	5.06563	0	8.57146	1.39768	4.48417	25.7024	11.7987	79.3462	171.965	26.2848	65.2282
ENSG00000284440.1	MIR122	18	58451074	58451158	84	+	miRNA	284.092	55.4006	512.784	3.13999	1.0307e-12	1.1132e-11	80.339	67.6934	62.9724	61.53	58.465	59.2808	25.1307	56.7791	27.7823	54.0334	242.146	183.429	334.047	1222.68	468.575	147.484	569.426	408.768	257.591	1293.69
ENSG00000274836.1	RF02178	17	17676211	17676371	160	+	misc_RNA	10.9979	1.83931	20.1565	3.13994	0.000178897	0.000518983	2.00848	1.7814	2.5189	4.21438	0	0.812065	0	1.13558	1.70096	4.22136	0	28.2858	0	0	28.6681	82.5912	0	62.02	0	0
ENSG00000207091.1	RF00019	15	34314728	34314828	100	+	misc_RNA	4.11707	0.57852	7.65561	3.13832	0.0107014	0.020064	2.00848	0	0	0	1.74522	0	0.897525	0	1.13397	0	0	29.143	0	0	27.6795	0	0	19.7336	0	0
ENSG00000264297.2	MIR4433B	2	64340747	64340848	101	-	miRNA	30.6586	6.01577	55.3014	3.1381	1.76468e-13	2.08722e-12	13.0551	0.890702	11.335	2.52863	6.10829	8.12065	5.38515	5.67791	2.83493	4.22136	37.737	22.2858	18.1699	70.252	43.4964	47.1949	72.3451	166.326	26.2848	48.9212
ENSG00000199883.1	RN7SKP90	11	16842253	16842587	334	+	misc_RNA	43.3162	8.41508	78.2174	3.13157	1.03885e-12	1.11938e-11	12.0509	8.90702	2.5189	9.27164	11.344	12.181	8.07772	3.40674	9.63877	6.75417	75.4741	94.2861	48.919	28.3998	47.4506	82.5912	4.66742	98.6682	78.8545	222.863
ENSG00000285207.1	MIR1234	CHR_HG2419_PATCH	144400086	144400165	79	-	miRNA	136.271	27.4999	245.043	3.13088	2.84971e-22	7.99484e-21	29.1229	24.9397	40.3023	21.9148	19.1975	20.3016	43.0812	32.9319	20.4115	22.7953	198.119	179.144	450.054	101.641	259.99	153.384	331.387	315.738	431.071	29.8963
ENSG00000252620.1	RNU6ATAC24P	3	195523087	195523221	134	-	snRNA	19.1912	3.7209	34.6616	3.12874	1.32364e-09	9.57559e-09	1.00424	4.45351	3.77834	0.842876	6.10829	0	1.79505	7.94907	2.83493	8.44272	29.8752	32.5715	30.7491	11.9578	14.8283	35.3962	93.3485	28.1909	1.75232	67.9461
ENSG00000266243.1	MIR4279	5	31936102	31936159	57	-	miRNA	75.2068	12.2792	138.134	3.12031	0.00148823	0.00350621	11.0466	13.3605	7.55669	10.9574	9.59873	9.74479	14.3604	27.254	7.93781	10.9755	0	666.002	0	0	149.272	241.874	0	324.196	0	0
ENSG00000210841.1	RNU6ATAC26P	3	57619447	57619572	125	+	snRNA	70.9728	14.3995	127.546	3.11389	9.20658e-18	1.71496e-16	13.0551	8.90702	18.8917	10.1145	45.3758	8.93272	8.97525	13.627	10.2058	5.9099	221.705	130.286	97.8379	40.3575	82.05	64.8931	193.698	211.432	148.947	84.2531
ENSG00000274848.1	RF00017	16	30816030	30816302	272	+	misc_RNA	25.1208	5.14214	45.0994	3.10315	8.34708e-15	1.12956e-13	3.01271	9.79772	7.55669	4.21438	6.9809	1.62413	1.79505	6.81349	7.93781	1.68854	29.8752	76.286	32.1467	43.347	31.6337	23.5975	140.023	5.63818	38.5511	29.8963
ENSG00000207768.3	MIR188	X	50003503	50003588	85	+	miRNA	30.6591	5.49991	55.8182	3.10245	8.43854e-05	0.000262159	10.0424	4.45351	3.77834	3.37151	10.4713	4.87239	3.5901	3.40674	5.10288	5.9099	1.57238	134.572	0	0	137.409	188.78	0	95.8491	0	0
ENSG00000221091.1	MIR1302-5	20	50614636	50614785	149	-	miRNA	7.23309	1.31358	13.1526	3.09855	0.000131485	0.000392069	0	3.56281	0	1.68575	0	0.812065	0	4.54233	0	2.53282	7.86188	2.57144	6.98842	1.49472	20.7596	11.7987	0	25.3718	43.8081	10.8714
ENSG00000278020.1	RF02142	7	27188816	27188994	178	+	misc_RNA	78.6097	16.2014	141.018	3.08921	1.51005e-22	4.34233e-21	13.0551	20.4862	21.4106	16.8575	20.0701	8.12065	20.6431	21.576	13.0407	6.75417	187.113	120.858	99.2356	59.789	111.707	182.88	56.0091	188.879	169.975	233.735
ENSG00000223056.1	RN7SKP169	22	25963983	25964273	290	-	misc_RNA	14.3728	2.52635	26.2193	3.08683	0.000211093	0.000602132	0	0.890702	3.77834	1.68575	0.872612	1.62413	5.38515	1.13558	5.66987	4.22136	0	45.4287	0	0	44.4849	70.7924	0	101.487	0	0
ENSG00000222259.1	RN7SKP114	9	34049966	34050244	278	+	misc_RNA	20.3083	3.97528	36.6414	3.07763	3.02874e-09	2.09868e-08	1.00424	4.45351	5.03779	1.68575	4.36306	7.30859	6.28267	2.27116	3.96891	3.37709	69.1846	38.5716	15.3745	31.3892	22.7368	82.5912	0	84.5728	19.2755	2.71784
ENSG00000206617.1	RNY1P5	13	74289100	74289214	114	-	misc_RNA	9.30135	1.61756	16.9851	3.07029	0.00114335	0.0027658	1.00424	2.67211	0	1.68575	0.872612	6.49652	0.897525	1.13558	0.566987	0.844272	0	8.57146	0	0	25.7024	5.89937	0	129.678	0	0
ENSG00000252894.2	RF00019	3	130914340	130914452	112	-	misc_RNA	4.91669	0.769855	9.06352	3.06965	0.00501124	0.0102657	0	0	1.25945	3.37151	0	0.812065	0	0	0.566987	1.68854	0	0	0	0	44.4849	23.5975	0	22.5527	0	0
ENSG00000201984.1	RF00019	21	29139283	29139384	101	-	misc_RNA	26.4304	5.11032	47.7504	3.06875	9.98089e-09	6.3516e-08	4.01695	3.56281	5.03779	5.90013	10.4713	2.4362	8.07772	5.67791	1.70096	4.22136	11.0066	72.8574	19.5676	16.442	37.5651	194.679	23.3371	56.3818	15.7709	29.8963
ENSG00000240160.3	RN7SL263P	22	23261782	23262071	289	-	misc_RNA	219.663	44.5382	394.787	3.06248	1.11925e-09	8.18705e-09	11.0466	11.5791	23.9295	13.486	11.344	9.74479	288.105	29.5251	25.5144	21.1068	723.293	247.715	257.174	101.641	263.944	318.566	312.717	1057.16	325.932	339.73
ENSG00000284427.1	MIR4647	6	44254206	44254285	79	-	miRNA	9.6533	2.02761	17.279	3.06027	4.14826e-10	3.23494e-09	1.00424	3.56281	3.77834	0	0.872612	1.62413	1.79505	2.27116	2.83493	2.53282	34.5923	24.8572	30.7491	5.9789	10.8741	17.6981	30.3383	0	12.2663	5.43569
ENSG00000284446.1	MIR1236	6	31956839	31956940	101	-	miRNA	31.245	5.76774	56.7222	3.05815	0.000137062	0.000406852	1.00424	0.890702	3.77834	11.8003	3.49045	7.30859	9.87277	10.2202	3.40192	5.9099	0	69.4288	0	0	116.649	153.384	2.33371	222.708	0	2.71784
ENSG00000201102.1	RF00019	2	177194983	177195095	112	+	misc_RNA	19.1536	3.93088	34.3763	3.04997	4.28959e-08	2.49828e-07	6.02543	5.34421	3.77834	3.37151	2.61784	2.4362	2.69257	10.2202	1.13397	1.68854	31.4475	19.7144	25.1583	19.4314	18.7825	23.5975	23.3371	25.3718	154.204	2.71784
ENSG00000223168.1	RN7SKP142	16	51671236	51671563	327	-	misc_RNA	48.5943	9.41172	87.7768	3.04868	8.38159e-06	3.26984e-05	2.00848	12.4698	11.335	3.37151	13.0892	9.74479	14.3604	12.4914	6.80384	8.44272	15.7238	60.0002	22.363	2.98945	126.535	241.874	2.33371	405.949	0	0
ENSG00000206634.1	SNORA22	7	65755526	65755659	133	+	snoRNA	30.2666	5.64329	54.8898	3.04142	0.000175037	0.000508426	2.00848	0	6.29724	0.842876	11.344	2.4362	23.3356	0	5.10288	5.06563	97.4873	12.8572	0	10.4631	40.5307	58.9937	112.018	126.859	0	89.6888
ENSG00000200161.1	RN7SKP145	5	149116178	149116480	302	-	misc_RNA	18.4675	3.41028	33.5247	3.03544	0.000224824	0.000636956	4.01695	0	6.29724	0.842876	1.74522	5.68446	4.48762	2.27116	4.53589	4.22136	0	60.8574	1.39768	0	28.6681	106.189	0	138.136	0	0
ENSG00000202459.1	RF00019	14	102695388	102695495	107	+	misc_RNA	4.75334	0.898573	8.6081	3.03402	7.03829e-05	0.000222718	1.00424	0	1.25945	1.68575	0	2.4362	0.897525	1.13558	0.566987	0	6.28951	4.28573	2.79537	1.49472	39.5422	23.5975	0	2.81909	5.25697	0
ENSG00000275708.1	MIR3648-1	21	8208473	8208652	179	+	miRNA	315.125	67.4856	562.764	3.03243	7.06256e-24	2.24102e-22	47.1992	64.1306	83.1235	47.2011	78.5351	64.1532	68.2119	88.5753	83.914	49.812	380.515	1091.15	501.769	236.166	542.716	383.459	781.793	1181.2	352.217	176.66
ENSG00000207244.1	RF00156	8	8961575	8961708	133	+	snoRNA	9.43315	1.87262	16.9937	3.02754	5.37254e-05	0.000174693	2.00848	0	1.25945	3.37151	5.23567	0	0.897525	4.54233	0.566987	0.844272	22.0133	14.5715	9.78379	0	9.88554	0	79.3462	14.0955	17.5232	2.71784
ENSG00000272232.2	RN7SL726P	9	70579163	70579461	298	-	misc_RNA	116.813	25.4316	208.194	3.02516	1.52222e-32	9.21544e-31	26.1102	19.5954	27.7078	21.0719	34.0319	16.2413	26.9257	35.203	20.4115	27.0167	223.277	207.429	162.131	159.935	139.386	123.887	350.057	264.995	355.721	95.1245
ENSG00000222678.1	RN7SKP213	2	219590687	219590984	297	-	misc_RNA	15.9131	3.10548	28.7208	3.01766	5.32665e-05	0.000173323	4.01695	2.67211	7.55669	5.90013	1.74522	0.812065	2.69257	1.13558	2.83493	1.68854	0	63.4288	0	0	47.4506	58.9937	0	115.583	1.75232	0
ENSG00000200113.1	RF00432	7	37419628	37419767	139	+	snoRNA	26.4972	5.45354	47.5409	3.00801	2.67654e-07	1.39435e-06	6.02543	4.45351	10.0756	2.52863	13.9618	0.812065	5.38515	2.27116	2.26795	6.75417	33.0199	12.8572	19.5676	22.4209	15.8169	53.0943	168.027	126.859	21.0279	2.71784
ENSG00000206913.1	RF00409	11	74252414	74252552	138	-	snoRNA	37.0865	7.64517	66.5278	3.00413	1.9513e-08	1.19706e-07	7.02966	7.12562	1.25945	0.842876	1.74522	32.4826	3.5901	7.94907	10.2058	4.22136	51.8884	47.143	54.5097	25.4103	27.6795	58.9937	84.0136	245.261	35.0465	35.332
ENSG00000222445.1	RN7SKP56	6	125875168	125875498	330	+	misc_RNA	35.5044	6.81688	64.192	3.00129	0.000169198	0.000493021	1.00424	3.56281	7.55669	5.05726	2.61784	5.68446	9.87277	10.2202	10.7727	11.8198	0	61.7145	0	0	23.7253	47.1949	4.66742	504.617	0	0
ENSG00000277051.1	RF00017	20	45847630	45847940	310	-	misc_RNA	58.5401	12.709	104.371	2.98826	9.52503e-16	1.40464e-14	10.0424	15.1419	12.5945	12.6431	15.707	10.5569	10.7703	13.627	15.8756	10.1313	99.0597	37.7144	71.2819	64.2731	103.798	29.4968	137.689	19.7336	64.8359	415.83
ENSG00000275939.1	RF02271	5	131440031	131440196	165	-	misc_RNA	36.8572	8.21127	65.5032	2.97716	1.2318e-16	2.00976e-15	8.0339	8.90702	20.1512	7.58589	2.61784	4.06033	14.3604	2.27116	7.37083	6.75417	130.507	45.4287	57.3051	19.4314	49.4277	35.3962	49.0079	152.231	70.0929	46.2033
ENSG00000212598.2	RF00012	3	90030284	90030495	211	+	snoRNA	53.312	11.5241	95.0999	2.97208	8.70425e-10	6.43862e-09	13.0551	7.12562	13.8539	12.6431	7.85351	12.993	8.97525	14.7626	7.93781	16.0412	69.1846	84.0003	43.3282	29.8945	62.2789	23.5975	144.69	374.939	94.6254	24.4606
ENSG00000199466.1	RF00019	10	124766196	124766297	101	+	misc_RNA	3.71793	0.645786	6.79007	2.96454	0.00145217	0.00343167	1.00424	0.890702	0	0.842876	0	0	0.897525	0	1.13397	1.68854	0	24.8572	0	0	7.90843	29.4968	0	5.63818	0	0
ENSG00000202415.1	RN7SKP269	1	9947318	9947636	318	+	misc_RNA	15.4589	3.00299	27.9149	2.96256	0.000276711	0.000765573	4.01695	0	0	0.842876	7.85351	8.12065	2.69257	1.13558	2.83493	2.53282	0	46.2859	0	0	48.4392	53.0943	0	126.859	1.75232	2.71784
ENSG00000206910.1	SNORA29	6	159785594	159785733	139	-	snoRNA	51.0431	10.9305	91.1558	2.95999	7.19184e-09	4.66051e-08	4.01695	0	10.0756	1.68575	47.9937	9.74479	7.1802	4.54233	19.8445	4.22136	58.1779	78.0003	104.826	46.3364	132.466	176.981	67.6776	59.2009	122.663	65.2282
ENSG00000264824.1	MIR5571	22	22886267	22886379	112	+	miRNA	4.09189	4.51896	3.66482	2.95426	0.025989	0.0437574	0	0.890702	1.25945	0	0	43.0395	0	0	0	0	0	0	0	0	0	0	0	36.6482	0	0
ENSG00000201031.1	RF00019	3	149094353	149094462	109	-	misc_RNA	5.95919	1.14236	10.776	2.94505	0.00146781	0.00346506	2.00848	0.890702	2.5189	0	0.872612	0	0.897525	1.13558	0.566987	2.53282	0	32.5715	0	0	11.8627	29.4968	0	33.8291	0	0
ENSG00000265691.1	MIR4460	5	129397062	129397147	85	-	miRNA	5.91889	1.08351	10.7543	2.93066	0.00344641	0.00739595	3.01271	0.890702	1.25945	1.68575	0.872612	0	0	1.13558	1.13397	0.844272	0	36.8573	0	0	15.8169	29.4968	0	25.3718	0	0
ENSG00000241992.3	RN7SL831P	1	96583209	96583527	318	+	misc_RNA	32.054	6.71697	57.3909	2.92552	1.20234e-05	4.52699e-05	3.01271	6.23492	5.03779	3.37151	18.3249	0.812065	7.1802	7.94907	6.80384	8.44272	55.0332	8.57146	39.1352	11.9578	23.7253	94.3899	184.363	70.4773	21.0279	65.2282
ENSG00000207088.1	SNORA7B	3	129397210	129397348	138	-	snoRNA	30.478	6.64329	54.3127	2.92408	7.38569e-15	1.00241e-13	5.02119	8.90702	5.03779	5.05726	5.23567	4.06033	10.7703	2.27116	12.4737	7.59845	53.4608	29.143	27.9537	34.3786	25.7024	82.5912	98.0159	73.2964	56.0743	62.5104
ENSG00000274491.1	RF02130	20	58850530	58850641	111	+	misc_RNA	6.59572	1.21304	11.9784	2.9204	0.00394283	0.00831075	0	0	3.77834	2.52863	0.872612	3.24826	0	1.13558	0.566987	0	1.57238	1.71429	11.1815	0	34.5994	29.4968	0	39.4673	1.75232	0
ENSG00000277563.1	AC063961.1	10	24255246	24255333	87	+	misc_RNA	1.91097	0.263593	3.55836	2.91136	0.0142151	0.0258411	0	0.890702	0	0	1.74522	0	0	0	0	0	0	18.0001	0	0	2.96566	11.7987	0	2.81909	0	0
ENSG00000273776.1	MIR6126	16	3485381	3485469	88	-	miRNA	516.494	119.925	913.063	2.91048	2.13915e-28	9.4637e-27	58.2458	155.873	157.431	116.317	165.796	94.1996	115.781	135.134	128.706	71.7631	1062.93	1186.29	1291.46	361.723	1037.98	348.063	856.472	518.713	1515.76	951.245
ENSG00000207712.1	MIR627	15	42199570	42199666	96	-	miRNA	27.6355	6.12705	49.1439	2.9103	6.58124e-19	1.389e-17	9.03814	5.34421	7.55669	5.05726	6.10829	5.68446	2.69257	4.54233	6.80384	8.44272	55.0332	38.5716	16.7722	13.4525	55.359	112.088	56.0091	50.7437	77.1022	16.3071
ENSG00000284139.1	MIR1234	8	144400086	144400165	79	-	miRNA	123.892	28.8013	218.982	2.90624	7.60658e-20	1.77654e-18	36.1526	20.4862	28.9673	27.8149	23.5605	24.362	43.9787	42.0165	20.4115	20.2625	183.968	156.001	408.124	116.588	294.589	112.088	287.047	279.09	322.427	29.8963
ENSG00000244056.3	RN7SL417P	15	84394072	84394336	264	+	misc_RNA	72.2516	16.5156	127.988	2.90186	2.23725e-12	2.33945e-11	11.0466	9.79772	25.189	15.1718	38.3949	8.93272	21.5406	11.3558	11.9067	11.8198	122.645	45.4287	152.348	20.9261	93.9127	106.189	375.728	163.507	136.681	62.5104
ENSG00000263813.1	MIR3679	2	134127125	134127192	67	+	miRNA	48.5725	10.9773	86.1678	2.89824	1.68747e-13	2.00104e-12	11.0466	8.90702	17.6323	4.21438	6.10829	17.0534	11.6678	12.4914	14.7417	5.9099	59.7503	60.0002	81.0657	14.9472	86.9928	194.679	149.358	169.146	40.3034	5.43569
ENSG00000201309.1	RF00019	6	134283092	134283193	101	+	misc_RNA	4.14312	0.7812	7.50504	2.89041	0.00399158	0.00840132	1.00424	0.890702	0	0.842876	0.872612	0.812065	0	0	1.70096	1.68854	0	26.5715	0	0	5.93133	5.89937	0	36.6482	0	0
ENSG00000275967.1	MIR6880	12	124337181	124337242	61	-	miRNA	105.096	24.3686	185.823	2.88543	3.86893e-16	6.05475e-15	16.0678	20.4862	30.2267	29.5007	32.2866	11.3689	25.1307	30.6607	15.8756	32.0823	160.382	168.858	62.8958	89.6834	124.558	336.264	396.731	301.643	192.755	24.4606
ENSG00000264462.1	MIR3648-2	21	8986999	8987178	179	+	miRNA	392.467	92.9549	691.979	2.87689	3.36825e-23	1.0235e-21	76.3221	70.3655	190.177	45.5153	87.2612	72.2738	62.8267	200.998	74.8422	48.9678	493.726	1034.58	471.02	260.082	561.499	359.861	1442.23	1172.74	672.892	451.162
ENSG00000241162.3	RN7SL617P	6	110439996	110440303	307	-	misc_RNA	43.8911	9.81624	77.966	2.87575	2.9043e-12	3.00285e-11	3.01271	22.2676	6.29724	4.21438	15.707	12.181	8.97525	12.4914	9.63877	3.37709	53.4608	52.2859	26.556	23.9156	28.6681	283.17	51.3417	53.5628	49.065	157.635
ENSG00000202379.1	RF00156	3	108574565	108574698	133	+	snoRNA	16.0371	3.52933	28.5449	2.87199	5.30907e-06	2.17322e-05	3.01271	6.23492	3.77834	1.68575	2.61784	4.87239	6.28267	3.40674	3.40192	0	64.4674	28.2858	8.38611	4.48417	18.7825	64.8931	0	22.5527	73.5975	0
ENSG00000222210.1	RN7SKP65	12	57977965	57978277	312	-	misc_RNA	8.95292	1.91055	15.9953	2.87026	6.64221e-05	0.000210764	0	0.890702	2.5189	2.52863	0.872612	4.06033	0.897525	2.27116	0	5.06563	7.86188	19.7144	1.39768	1.49472	26.691	29.4968	0	73.2964	0	0
ENSG00000222934.1	RN7SKP284	3	86362132	86362474	342	+	misc_RNA	9.1725	1.82616	16.5188	2.86377	0.000764026	0.00191152	1.00424	0.890702	0	0.842876	1.74522	3.24826	0.897525	4.54233	3.40192	1.68854	0	9.42861	0	0	37.5651	58.9937	0	59.2009	0	0
ENSG00000244610.3	RN7SL756P	17	67457023	67457290	267	-	misc_RNA	44.6804	9.90423	79.4566	2.8629	2.81825e-07	1.46187e-06	2.00848	8.01632	8.81613	10.1145	22.6879	11.3689	7.1802	5.67791	13.0407	10.1313	40.8818	39.4287	19.5676	16.442	23.7253	330.365	67.6776	50.7437	50.8174	154.917
ENSG00000264391.2	RN7SL208P	5	76836900	76837195	295	-	misc_RNA	40.3798	9.29746	71.4622	2.85195	4.34857e-09	2.92511e-08	6.02543	4.45351	2.5189	5.05726	34.0319	5.68446	12.5653	5.67791	10.2058	6.75417	110.066	4.28573	30.7491	13.4525	41.5193	64.8931	217.035	36.6482	98.1301	97.8424
ENSG00000202046.1	RF00019	2	120192245	120192357	112	+	misc_RNA	1.95607	0.222332	3.68981	2.84674	0.01756	0.0311103	0	0	0	0	0	0.812065	0	0	0.566987	0.844272	0	0.857146	0	0	9.88554	17.6981	0	8.45728	0	0
ENSG00000221345.2	RF00012	6	71126893	71127105	212	-	snoRNA	125.234	29.6207	220.847	2.84182	6.21071e-12	6.04132e-11	28.1187	8.90702	12.5945	48.8868	73.2994	12.993	21.5406	36.3386	7.93781	45.5907	372.653	231.429	134.178	46.3364	95.8898	353.962	424.736	355.206	180.489	13.5892
ENSG00000207132.1	RF00019	17	30344503	30344604	101	-	misc_RNA	2.05489	0.171549	3.93824	2.84101	0.0271672	0.0455858	0	0	0	0.842876	0.872612	0	0	0	0	0	0	0	0	0	9.88554	29.4968	0	0	0	0
ENSG00000282547.1	RN7SL796P	CHR_HSCHR15_6_CTG8	31977496	31977786	290	-	misc_RNA	7.68384	1.85419	13.5135	2.83304	4.28504e-09	2.8866e-08	1.00424	2.67211	1.25945	2.52863	2.61784	1.62413	0.897525	2.27116	1.13397	2.53282	17.2961	13.7143	12.5792	7.47362	12.8512	0	18.6697	8.45728	8.76161	35.332
ENSG00000221411.1	MIR1227	19	2234062	2234149	87	-	miRNA	18.1567	4.28917	32.0241	2.83233	2.05177e-08	1.25368e-07	2.00848	8.90702	8.81613	3.37151	0.872612	6.49652	4.48762	4.54233	1.70096	1.68854	29.8752	55.7145	27.9537	2.98945	29.6566	53.0943	28.0045	78.9346	14.0186	0
ENSG00000221046.1	RNU6ATAC38P	20	45778698	45778823	125	+	snRNA	74.0213	17.7709	130.272	2.83112	1.79112e-14	2.37491e-13	23.0975	0.890702	16.3728	18.5433	15.707	24.362	22.4381	18.1693	18.7106	19.4183	210.698	124.286	107.622	59.789	97.8669	117.987	191.364	160.688	145.443	86.971
ENSG00000212551.2	RF00012	11	32081764	32081973	209	+	snoRNA	33.0028	7.69003	58.3156	2.83035	6.85995e-09	4.45171e-08	3.01271	4.45351	10.0756	3.37151	9.59873	4.87239	29.6183	2.27116	7.93781	1.68854	69.1846	60.0002	32.1467	38.8628	26.691	112.088	30.3383	104.306	82.3592	27.1784
ENSG00000201668.1	RF00019	18	49871555	49871666	111	-	misc_RNA	2.90982	0.526779	5.29286	2.81952	0.00577673	0.0115919	0	0	1.25945	0.842876	0	0	0.897525	0	2.26795	0	0	8.57146	0	0	20.7596	23.5975	0	0	0	0
ENSG00000222099.1	RN7SKP32	8	47068021	47068323	302	-	misc_RNA	11.1162	2.13528	20.0972	2.81073	0.0082302	0.0158241	0	0	5.03779	0	0.872612	1.62413	4.48762	4.54233	0.566987	4.22136	0	32.5715	0	0	35.588	70.7924	0	62.02	0	0
ENSG00000201207.1	RF00019	6	31663288	31663401	113	+	misc_RNA	3.73749	0.757002	6.71799	2.80827	0.00391986	0.00826928	2.00848	0	0	1.68575	0.872612	2.4362	0	0	0.566987	0	0	18.0001	0	0	14.8283	11.7987	0	22.5527	0	0
ENSG00000242216.3	RN7SL97P	18	25818234	25818532	298	-	misc_RNA	32.0344	7.58636	56.4824	2.80639	1.22358e-08	7.73026e-08	7.02966	11.5791	7.55669	5.05726	5.23567	4.87239	5.38515	11.3558	8.5048	9.28699	58.1779	36.8573	8.38611	17.9367	2.96566	35.3962	11.6686	104.306	22.7802	266.349
ENSG00000252982.1	RN7SKP234	3	174057641	174057864	223	+	misc_RNA	17.8737	3.92158	31.8258	2.80509	0.000365081	0.000980582	0	0	6.29724	7.58589	3.49045	3.24826	8.97525	3.40674	2.83493	3.37709	37.737	82.286	0	1.49472	7.90843	64.8931	0	121.221	0	2.71784
ENSG00000272543.1	MIR4787	3	50675080	50675163	83	+	miRNA	151.426	37.083	265.77	2.80242	4.37291e-13	4.96784e-12	22.0932	32.956	62.9724	21.0719	79.4077	38.1671	32.3109	45.4233	17.0096	19.4183	172.961	178.286	362	106.125	198.699	112.088	599.764	544.085	359.226	24.4606
ENSG00000266245.1	MIR4644	6	170330761	170330844	83	+	miRNA	8.95717	1.91296	16.0014	2.80178	1.13843e-05	4.31105e-05	1.00424	1.7814	0	4.21438	0.872612	3.24826	1.79505	1.13558	1.70096	3.37709	12.579	35.143	0	4.48417	23.7253	76.6918	0	5.63818	1.75232	0
ENSG00000264910.2	RN7SL525P	19	58543299	58543578	279	-	misc_RNA	58.7854	14.2714	103.299	2.79626	3.16523e-12	3.24348e-11	10.0424	17.814	12.5945	11.8003	16.5796	17.8654	9.87277	20.4405	13.0407	12.6641	132.08	64.2859	39.1352	22.4209	68.2103	171.082	242.706	95.8491	194.508	2.71784
ENSG00000199890.1	RF00019	1	111446798	111446908	110	+	misc_RNA	2.34122	0.446493	4.23594	2.77701	0.020543	0.0356002	0	0	2.5189	0	0	0.812065	0	0	1.13397	0	0	3.42858	1.39768	0	31.6337	5.89937	0	0	0	0
ENSG00000251789.2	RNU4-57P	1	223373822	223373956	134	+	snRNA	8.09289	1.91048	14.2753	2.77691	8.56295e-06	3.33318e-05	2.00848	4.45351	1.25945	3.37151	0.872612	0	0.897525	3.40674	2.83493	0	40.8818	28.2858	13.9768	2.98945	10.8741	29.4968	4.66742	2.81909	8.76161	0
ENSG00000212165.2	RF00012	20	16982831	16983033	202	-	snoRNA	25.9824	6.31529	45.6495	2.77669	1.04183e-14	1.39345e-13	4.01695	2.67211	7.55669	6.74301	5.23567	9.74479	10.7703	5.67791	5.66987	5.06563	42.4542	33.4287	23.7606	7.47362	36.5765	64.8931	81.6799	78.9346	43.8081	43.4855
ENSG00000266890.1	MIR4634	5	174751734	174751787	53	+	miRNA	94.442	23.5813	165.303	2.77636	6.55003e-13	7.27939e-12	9.03814	34.7374	54.1562	26.1292	24.4331	18.6775	14.3604	17.0337	13.6077	23.6396	188.685	233.144	245.993	56.7995	496.254	230.075	30.3383	28.1909	94.6254	48.9212
ENSG00000276770.1	MIR6780B	6	43434542	43434620	78	+	miRNA	26.6195	5.97732	47.2616	2.77207	0.000550259	0.00142233	7.02966	1.7814	6.29724	5.05726	11.344	2.4362	17.053	3.40674	2.83493	2.53282	1.57238	152.572	1.39768	0	76.1187	117.987	4.66742	115.583	0	2.71784
ENSG00000274759.1	RNA5SP527	4	67439992	67440118	126	+	rRNA	14.8301	3.6744	25.9859	2.77153	6.25469e-08	3.56161e-07	1.00424	1.7814	3.77834	1.68575	3.49045	4.06033	5.38515	6.81349	2.83493	5.9099	45.5989	54.0002	1.39768	13.4525	20.7596	29.4968	28.0045	5.63818	56.0743	5.43569
ENSG00000252671.1	RF00019	5	10337277	10337386	109	+	misc_RNA	4.14625	0.755561	7.53693	2.77139	0.0155493	0.0280137	1.00424	0.890702	0	0	0	0	0	2.27116	1.70096	1.68854	0	3.42858	0	0	30.6452	41.2956	0	0	0	0
ENSG00000276089.1	RF02103	13	50082295	50082484	189	+	misc_RNA	43.2069	10.5717	75.8422	2.76941	1.31956e-08	8.29412e-08	7.02966	3.56281	10.0756	1.68575	27.9236	8.12065	6.28267	15.8981	12.4737	12.6641	100.632	60.8574	53.112	97.1571	14.8283	41.2956	0	70.4773	45.5604	274.502
ENSG00000211581.1	MIR765	1	156936131	156936244	113	-	miRNA	86.8417	22.0125	151.671	2.75911	1.00128e-17	1.85761e-16	21.089	17.814	39.0429	15.1718	21.8153	19.4896	30.5158	24.9828	12.4737	17.7297	221.705	144.858	92.2472	40.3575	83.0386	159.283	312.717	115.583	134.929	211.992
ENSG00000202268.2	RF00012	3	45255409	45255620	211	-	snoRNA	92.154	23.0787	161.229	2.75655	1.96143e-13	2.30807e-12	15.0636	11.5791	23.9295	22.7577	88.1338	14.6172	8.07772	13.627	10.2058	22.7953	182.396	132	69.8842	40.3575	78.0958	182.88	296.381	264.995	180.489	184.813
ENSG00000284125.1	MIR1825	20	32237795	32237847	52	+	miRNA	19.1148	4.41467	33.8149	2.74848	1.27177e-05	4.75339e-05	3.01271	8.01632	2.5189	3.37151	7.85351	3.24826	5.38515	3.40674	2.26795	5.06563	0	64.2859	8.38611	2.98945	34.5994	165.182	0	59.2009	3.50465	0
ENSG00000284191.1	MIR671	7	151238421	151238538	117	+	miRNA	362.74	92.1776	633.303	2.74368	1.6852e-15	2.4306e-14	69.2924	83.726	93.1991	96.0879	140.491	80.3945	96.0351	127.185	77.1102	58.2548	691.846	606.002	362	255.598	345.994	796.415	1302.21	208.613	625.579	1138.78
ENSG00000223302.1	RF00019	10	110642678	110642785	107	-	misc_RNA	33.0505	8.46543	57.6356	2.74123	6.34453e-14	7.86824e-13	15.0636	4.45351	7.55669	9.27164	8.72612	7.30859	10.7703	5.67791	9.07179	6.75417	28.3028	120	27.9537	17.9367	61.2904	35.3962	30.3383	76.1155	143.69	35.332
ENSG00000278465.1	MIR6769B	1	206474803	206474864	61	+	miRNA	38.8975	9.84337	67.9517	2.73693	5.07945e-12	5.02593e-11	10.0424	8.90702	21.4106	6.74301	7.85351	2.4362	20.6431	7.94907	9.07179	3.37709	124.218	46.2859	61.4981	26.905	20.7596	106.189	88.681	118.402	64.8359	21.7427
ENSG00000284015.1	MIR1281	22	41092513	41092566	53	+	miRNA	407.76	99.0948	716.424	2.73606	1.15581e-05	4.36248e-05	110.466	90.8516	146.096	123.06	80.2803	55.2205	78.9822	111.287	71.4403	123.264	1.57238	1091.15	2.79537	8.96834	674.194	861.308	7.00114	2280.65	404.787	1831.83
ENSG00000238452.1	RNU7-144P	20	48494234	48494309	75	-	snRNA	18.6966	4.68031	32.7129	2.73208	8.75172e-11	7.48451e-10	5.02119	0	1.25945	7.58589	3.49045	9.74479	3.5901	5.67791	2.83493	7.59845	45.5989	31.7144	29.3514	16.442	23.7253	41.2956	2.33371	22.5527	54.322	59.7925
ENSG00000276029.1	MIR4477A	9	41233755	41233835	80	+	miRNA	7.02711	1.61409	12.4401	2.72912	0.000435375	0.0011508	2.00848	0	2.5189	2.52863	1.74522	1.62413	0.897525	3.40674	0.566987	0.844272	1.57238	18.0001	0	0	10.8741	29.4968	0	59.2009	5.25697	0
ENSG00000207084.1	RF00139	3	160696929	160697060	131	+	snoRNA	5.83447	1.39821	10.2707	2.72618	0.000238826	0.000670981	1.00424	0	0	0.842876	3.49045	1.62413	4.48762	0	0	2.53282	14.1514	18.8572	12.5792	0	15.8169	5.89937	0	16.9146	15.7709	2.71784
ENSG00000284026.1	RN7SKP150	CHR_HG30_PATCH	179846685	179847005	320	+	misc_RNA	20.3806	5.00836	35.7527	2.72233	1.70344e-09	1.21512e-08	2.00848	4.45351	5.03779	9.27164	6.10829	4.06033	3.5901	3.40674	6.23685	5.9099	29.8752	42.0002	30.7491	8.96834	25.7024	64.8931	14.0023	112.764	12.2663	16.3071
ENSG00000265278.1	RF00019	CHR_HSCHR6_MHC_QBL_CTG1	31653519	31653632	113	+	misc_RNA	5.75778	1.28788	10.2277	2.71669	0.0036832	0.00783467	4.01695	1.7814	2.5189	1.68575	0	0	0.897525	0	1.13397	0.844272	1.57238	18.8572	0	0	18.7825	23.5975	0	39.4673	0	0
ENSG00000278264.1	MIR6803	19	55245186	55245250	64	-	miRNA	36.5893	9.53128	63.6474	2.70918	7.14326e-12	6.86338e-11	10.0424	8.90702	10.0756	10.1145	6.9809	5.68446	14.3604	11.3558	8.5048	9.28699	72.3293	78.0003	110.417	104.631	14.8283	11.7987	28.0045	132.497	35.0465	48.9212
ENSG00000223158.1	RNY1P3	13	25950704	25950821	117	-	misc_RNA	7.8332	1.78606	13.8803	2.70728	0.00286996	0.00628794	2.00848	0.890702	1.25945	0.842876	0	4.87239	0.897525	5.67791	0.566987	0.844272	0	53.1431	0	0	33.6108	29.4968	0	22.5527	0	0
ENSG00000202058.1	RN7SKP80	22	42565048	42565330	282	-	misc_RNA	24.0438	5.81895	42.2687	2.70683	7.13413e-05	0.000225595	4.01695	5.34421	5.03779	2.52863	5.23567	5.68446	17.053	5.67791	1.70096	5.9099	0	103.715	1.39768	0	38.5536	88.4905	0	186.06	1.75232	2.71784
ENSG00000283764.1	MIR6850	8	144791931	144791991	60	-	miRNA	89.5153	23.4827	155.548	2.69697	2.40558e-22	6.83214e-21	14.0593	21.3769	17.6323	16.8575	34.0319	18.6775	43.9787	23.8472	24.9474	19.4183	176.106	122.572	83.8611	112.104	107.752	129.786	282.379	253.718	159.461	127.739
ENSG00000202079.1	RF00019	1	247294835	247294941	106	+	misc_RNA	2.33667	0.508341	4.165	2.69183	0.00497031	0.0101909	1.00424	0	1.25945	1.68575	0	0	0	0	1.13397	0	0	5.14288	0	0	10.8741	5.89937	0	19.7336	0	0
ENSG00000252448.1	RF00092	1	37884237	37884317	80	+	snoRNA	10.7532	2.37448	19.1319	2.68372	0.00622521	0.0123831	0	0	0	4.21438	0	0	0	9.08465	4.53589	5.9099	69.1846	39.4287	25.1583	1.49472	17.794	29.4968	0	0	8.76161	0
ENSG00000200538.2	RF00012	17	48382371	48382586	215	-	snoRNA	79.4959	20.7631	138.229	2.68365	3.62808e-12	3.68204e-11	15.0636	19.5954	15.1134	16.0146	32.2866	11.3689	30.5158	34.0674	15.8756	17.7297	165.1	66.0002	95.0426	29.8945	93.9127	200.579	249.707	171.965	152.452	157.635
ENSG00000263439.1	MIR4753	1	235190034	235190116	82	-	miRNA	8.04628	1.80313	14.2894	2.67579	0.00419683	0.00876118	0	0.890702	1.25945	0	13.0892	0.812065	0	1.13558	0	0.844272	12.579	0	1.39768	0	0.988554	5.89937	2.33371	98.6682	21.0279	0
ENSG00000273677.1	RF02204	11	32436311	32436447	136	+	misc_RNA	123.246	33.2728	213.219	2.65099	1.00721e-18	2.0969e-17	34.1441	32.956	51.6374	30.3435	27.9236	25.174	39.4911	23.8472	31.7512	35.4594	221.705	203.144	88.0541	82.2098	97.8669	188.78	298.715	250.899	198.012	502.801
ENSG00000266759.1	RF00019	CHR_HSCHR6_MHC_COX_CTG1	31650698	31650811	113	+	misc_RNA	4.31418	0.972017	7.65634	2.64792	0.00578739	0.0116025	2.00848	0.890702	1.25945	1.68575	0.872612	2.4362	0	0	0.566987	0	0	16.2858	0	0	5.93133	17.6981	0	36.6482	0	0
ENSG00000275558.1	RN7SKP175	8	143542110	143542398	288	+	misc_RNA	15.6647	3.86926	27.4602	2.64369	0.000584042	0.00150038	5.02119	2.67211	2.5189	0.842876	3.49045	4.06033	5.38515	6.81349	1.13397	6.75417	1.57238	84.0003	0	0	17.794	47.1949	0	124.04	0	0
ENSG00000200794.1	RN7SKP250	12	109662863	109663183	320	-	misc_RNA	10.4617	2.61747	18.306	2.64186	3.58845e-06	1.52733e-05	0	0	2.5189	0.842876	3.49045	4.06033	0	2.27116	6.23685	6.75417	40.8818	6.00002	23.7606	2.98945	5.93133	23.5975	2.33371	33.8291	19.2755	24.4606
ENSG00000222616.1	RN7SKP27	2	22861552	22861884	332	+	misc_RNA	9.5866	2.23341	16.9398	2.63329	0.00604806	0.0120634	1.00424	3.56281	6.29724	1.68575	4.36306	0	0.897525	0	2.83493	1.68854	0	28.2858	0	0	30.6452	11.7987	0	98.6682	0	0
ENSG00000207577.1	MIR587	6	106784125	106784220	95	+	miRNA	4.58482	0.969819	8.19982	2.63281	0.0133057	0.0243903	1.00424	0	0	0	0.872612	2.4362	5.38515	0	0	0	0	14.5715	0	0	6.91988	29.4968	0	31.01	0	0
ENSG00000207155.1	RNY1P14	4	140700835	140700942	107	-	misc_RNA	21.3641	5.72394	37.0043	2.63253	1.1263e-07	6.19872e-07	2.00848	3.56281	6.29724	13.486	4.36306	3.24826	8.97525	10.2202	1.70096	3.37709	36.1647	22.2858	36.3398	26.905	14.8283	35.3962	16.336	28.1909	145.443	8.15353
ENSG00000276823.1	RF00017	X	48524480	48524806	326	+	misc_RNA	4.55203	1.33361	7.77046	2.6313	2.28568e-06	1.01217e-05	4.01695	0	2.5189	0.842876	0	0.812065	0.897525	1.13558	2.26795	0.844272	4.71713	10.2858	11.1815	22.4209	12.8512	0	4.66742	2.81909	8.76161	0
ENSG00000240235.3	RN7SL794P	9	99185587	99185866	279	-	misc_RNA	31.6332	8.5113	54.7552	2.62619	8.03745e-11	6.9122e-10	11.0466	9.79772	5.03779	11.8003	4.36306	5.68446	9.87277	12.4914	14.1747	0.844272	127.362	36.8573	48.919	13.4525	60.3018	53.0943	28.0045	115.583	36.7988	27.1784
ENSG00000237611.2	RF00017	5	7239781	7240018	237	+	misc_RNA	25.6317	6.93668	44.3267	2.6173	3.23591e-11	2.95406e-10	2.00848	6.23492	8.81613	6.74301	2.61784	6.49652	9.87277	2.27116	14.1747	10.1313	51.8884	78.8574	37.7375	46.3364	30.6452	47.1949	105.017	2.81909	21.0279	21.7427
ENSG00000274168.1	RN7SL585P	13	94699223	94699502	279	-	misc_RNA	29.5944	7.8915	51.2974	2.61714	6.35453e-07	3.15396e-06	4.01695	9.79772	7.55669	7.58589	8.72612	4.87239	12.5653	12.4914	6.23685	5.06563	20.4409	90.8575	36.3398	13.4525	43.4964	53.0943	0	236.804	15.7709	2.71784
ENSG00000221468.1	RNU6ATAC11P	10	43341786	43341910	124	+	snRNA	109.095	29.6881	188.502	2.61585	3.05277e-14	3.92341e-13	27.1144	28.5025	25.189	32.8722	32.2866	25.9861	19.7455	24.9828	37.9881	42.2136	275.166	157.715	107.622	58.2942	104.787	377.56	242.706	414.407	133.177	13.5892
ENSG00000222889.1	RN7SKP29	8	69700224	69700495	271	+	misc_RNA	17.9814	4.67936	31.2834	2.61396	1.4577e-05	5.39571e-05	3.01271	3.56281	3.77834	10.1145	3.49045	0.812065	9.87277	2.27116	3.96891	5.9099	47.1713	2.57144	12.5792	7.47362	24.7139	35.3962	4.66742	104.306	63.0836	10.8714
ENSG00000263978.1	MIR4499	13	20433778	20433846	68	-	miRNA	12.753	3.32421	22.1817	2.61023	3.34517e-05	0.000113253	1.00424	5.34421	0	9.27164	1.74522	0.812065	6.28267	0	7.93781	0.844272	37.737	18.0001	51.7143	4.48417	47.4506	17.6981	35.0057	0	7.00929	2.71784
ENSG00000222068.1	RN7SKP154	2	133391109	133391398	289	-	misc_RNA	17.2534	4.23524	30.2715	2.6092	0.000872361	0.00215792	5.02119	0	3.77834	8.42876	5.23567	0.812065	2.69257	2.27116	5.66987	8.44272	0	46.2859	0	0	32.6223	88.4905	0	135.316	0	0
ENSG00000221496.2	RF00012	17	44303965	44304203	238	+	snoRNA	16.5632	4.4879	28.6385	2.60574	9.24173e-09	5.91394e-08	6.02543	5.34421	3.77834	9.27164	2.61784	4.87239	4.48762	1.13558	3.96891	3.37709	50.316	29.143	15.3745	2.98945	18.7825	17.6981	60.6765	50.7437	29.7895	10.8714
ENSG00000201140.1	RN7SKP128	9	117197118	117197420	302	+	misc_RNA	12.3876	3.06325	21.712	2.5988	0.00180337	0.00415905	6.02543	4.45351	1.25945	7.58589	1.74522	2.4362	0.897525	3.40674	1.13397	1.68854	0	50.5716	0	1.49472	21.7482	53.0943	0	90.2109	0	0
ENSG00000262776.1	RN7SKP65	CHR_HSCHR12_1_CTG2_1	57977965	57978277	312	-	misc_RNA	9.43392	2.52317	16.3447	2.58211	8.52269e-05	0.000264238	1.00424	0.890702	5.03779	1.68575	0.872612	2.4362	0	7.94907	1.13397	4.22136	7.86188	23.1429	1.39768	0	32.6223	29.4968	2.33371	64.8391	1.75232	0
ENSG00000222107.1	RN7SKP117	5	125350868	125351131	263	-	misc_RNA	26.8069	7.04961	46.5642	2.58034	0.00013816	0.000409056	20.0848	3.56281	10.0756	6.74301	4.36306	6.49652	4.48762	2.27116	3.96891	8.44272	1.57238	106.286	1.39768	1.49472	41.5193	100.289	0	208.613	1.75232	2.71784
ENSG00000283793.1	MIR6861	12	112163258	112163321	63	-	miRNA	39.5697	10.3351	68.8043	2.57349	0.000389861	0.00104349	6.02543	11.5791	13.8539	8.42876	21.8153	12.181	10.7703	7.94907	7.37083	3.37709	0	77.1431	68.4866	41.8523	54.3705	141.585	175.028	126.859	0	2.71784
ENSG00000274975.1	MIR6735	1	43448539	43448611	72	+	miRNA	5.91846	1.32651	10.5104	2.57236	0.00176603	0.00408728	0	0.890702	0	0.842876	3.49045	4.87239	0.897525	2.27116	0	0	1.57238	5.14288	0	0	16.8054	70.7924	2.33371	8.45728	0	0
ENSG00000221562.1	RNU6ATAC10P	5	129974891	129975001	110	+	snRNA	73.6297	20.9034	126.356	2.56737	3.00532e-12	3.10033e-11	23.0975	14.2512	30.2267	26.972	22.6879	2.4362	27.8233	28.3895	30.6173	2.53282	275.166	152.572	89.4518	52.3153	71.1759	76.6918	154.025	149.412	161.214	81.5353
ENSG00000274860.1	RF00017	17	6521131	6521412	281	+	misc_RNA	91.7722	26.1574	157.387	2.56211	4.01859e-12	4.04585e-11	18.0763	19.5954	39.0429	16.8575	54.9746	30.0464	21.5406	28.3895	17.0096	16.0412	188.685	66.0002	220.834	71.7467	108.741	76.6918	263.709	124.04	439.833	13.5892
ENSG00000221255.1	RNU6ATAC37P	2	7576841	7576971	130	+	snRNA	92.4948	25.5684	159.421	2.56149	6.89219e-07	3.39518e-06	6.02543	16.0326	2.5189	18.5433	120.42	8.93272	36.7985	21.576	9.63877	15.1969	237.429	136.286	124.394	62.7784	112.695	194.679	319.719	191.698	138.433	76.0996
ENSG00000202368.1	RF00019	12	96979528	96979629	101	-	misc_RNA	102.657	26.9067	178.408	2.5566	0.000739257	0.00185459	33.1398	25.8304	20.1512	46.3582	20.0701	23.5499	8.07772	14.7626	40.823	36.3037	1.57238	311.144	0	0	342.04	424.755	0	699.135	0	5.43569
ENSG00000274505.1	RF00017	16	11753666	11753948	282	-	misc_RNA	7.68914	1.95722	13.4211	2.55629	1.17364e-05	4.42615e-05	1.00424	0	3.77834	1.68575	1.74522	1.62413	1.79505	1.13558	6.80384	0	6.28951	15.4286	1.39768	2.98945	20.7596	29.4968	4.66742	47.9246	5.25697	0
ENSG00000284425.1	MIR8072	12	123364764	123364843	79	-	miRNA	328.398	92.065	564.732	2.55433	1.14894e-07	6.2857e-07	61.2585	47.2072	250.63	56.4727	164.051	60.9049	118.473	31.7963	93.5528	36.3037	371.081	557.145	1319.41	143.493	614.881	342.163	420.068	907.748	955.016	16.3071
ENSG00000200605.1	RF00019	15	50221888	50221996	108	+	misc_RNA	4.40389	1.02913	7.77865	2.54872	0.0124046	0.0229028	0	0.890702	1.25945	0	1.74522	2.4362	0	2.27116	0	1.68854	0	2.57144	0	0	3.95422	17.6981	0	53.5628	0	0
ENSG00000276722.1	RF02128	20	58842433	58842546	113	+	misc_RNA	63.4486	18.1713	108.726	2.53835	2.19807e-10	1.77739e-09	24.1017	21.3769	13.8539	10.9574	13.0892	9.74479	8.97525	40.8809	24.3804	14.3526	99.0597	24.0001	190.085	98.6518	33.6108	64.8931	93.3485	296.005	157.709	29.8963
ENSG00000274589.1	RF00017	11	18538885	18539189	304	+	misc_RNA	5.97354	1.67002	10.2771	2.52489	0.000121185	0.00036395	1.00424	0	1.25945	0	10.4713	0.812065	0.897525	0	0.566987	1.68854	23.5856	9.42861	9.78379	11.9578	3.95422	0	23.3371	8.45728	12.2663	0
ENSG00000253089.1	RNU1-104P	12	127321355	127321529	174	+	snRNA	19.0165	5.39123	32.6419	2.52435	1.93213e-05	6.94768e-05	3.01271	1.7814	16.3728	1.68575	4.36306	0	17.053	3.40674	6.23685	0	25.158	52.2859	12.5792	4.48417	8.89699	0	91.0148	31.01	14.0186	86.971
ENSG00000243005.3	RN7SL16P	4	24563193	24563461	268	-	misc_RNA	78.8973	22.6194	135.175	2.52014	1.6184e-08	1.00489e-07	17.072	8.90702	11.335	10.1145	94.2421	8.12065	32.3109	11.3558	12.4737	20.2625	223.277	88.286	67.0889	37.3681	70.1874	112.088	263.709	186.06	154.204	149.481
ENSG00000251742.1	RN7SKP13	4	181834865	181835108	243	-	misc_RNA	29.4753	7.83686	51.1137	2.51973	0.00136531	0.00324305	6.02543	2.67211	10.0756	10.1145	3.49045	8.93272	9.87277	13.627	6.80384	6.75417	0	100.286	0	0	95.8898	112.088	0	200.156	0	2.71784
ENSG00000273788.1	RF00012	X	72726122	72726337	215	-	snoRNA	9.59727	2.75153	16.443	2.51737	1.06577e-07	5.90086e-07	4.01695	1.7814	0	1.68575	1.74522	2.4362	5.38515	4.54233	1.70096	4.22136	26.7304	12	20.9653	4.48417	3.95422	5.89937	16.336	33.8291	15.7709	24.4606
ENSG00000276105.1	RF01947	11	2674097	2674292	195	+	misc_RNA	265.543	77.4604	453.626	2.51392	8.0717e-13	8.84235e-12	67.2839	84.6167	110.831	75.8589	43.6306	64.9652	66.4168	79.4907	75.9762	105.534	163.527	924.861	136.973	70.252	412.227	678.427	240.372	1265.77	168.223	475.623
ENSG00000199540.1	RF00019	5	144087	144197	110	-	misc_RNA	5.05203	1.25416	8.8499	2.51257	0.00309058	0.00672	1.00424	1.7814	0	0.842876	3.49045	0	0.897525	1.13558	1.70096	1.68854	0	15.4286	0	0	20.7596	35.3962	0	16.9146	0	0
ENSG00000223012.1	RN7SKP264	9	86258358	86258646	288	-	misc_RNA	24.3998	6.76112	42.0385	2.49853	0.000122957	0.00036855	5.02119	6.23492	1.25945	5.90013	14.8344	4.06033	10.7703	9.08465	4.53589	5.9099	4.71713	78.8574	1.39768	2.98945	31.6337	70.7924	0	225.527	1.75232	2.71784
ENSG00000265606.1	MIR4695	1	18883202	18883275	73	-	miRNA	25.0718	7.22274	42.9208	2.48442	5.59536e-06	2.28027e-05	11.0466	2.67211	8.81613	4.21438	4.36306	5.68446	7.1802	9.08465	3.96891	15.1969	53.4608	36.0001	19.5676	19.4314	19.7711	41.2956	88.681	42.2864	0	108.714
ENSG00000284176.1	MIR5090	7	102465742	102465826	84	+	miRNA	10.0783	2.63495	17.5216	2.47934	0.00386804	0.00816939	4.01695	1.7814	0	1.68575	0	2.4362	5.38515	4.54233	3.96891	2.53282	0	13.7143	15.3745	0	15.8169	35.3962	58.3428	22.5527	14.0186	0
ENSG00000207344.1	SNORA22C	7	65065999	65066132	133	+	snoRNA	27.2573	7.54684	46.9677	2.47406	0.00101651	0.00248774	8.0339	0	0	9.27164	9.59873	4.87239	27.8233	12.4914	0	3.37709	88.0531	18.0001	60.1004	2.98945	38.5536	41.2956	0	115.583	26.2848	78.8175
ENSG00000278222.1	RN7SL536P	15	23363272	23363561	289	+	misc_RNA	10.9577	3.30748	18.6079	2.47276	2.02573e-11	1.89054e-10	5.02119	1.7814	6.29724	0.842876	1.74522	2.4362	4.48762	3.40674	2.83493	4.22136	18.8685	12.8572	9.78379	8.96834	22.7368	17.6981	21.0034	19.7336	24.5325	29.8963
ENSG00000264915.1	RF00019	CHR_HSCHR6_MHC_MANN_CTG1	31702742	31702855	113	+	misc_RNA	5.08855	1.3247	8.85239	2.46397	0.00427929	0.0089131	2.00848	1.7814	1.25945	1.68575	0	0.812065	0.897525	1.13558	1.13397	2.53282	0	17.1429	0	0	10.8741	29.4968	0	31.01	0	0
ENSG00000222385.1	RN7SKP158	11	28261194	28261519	325	-	misc_RNA	8.07313	2.24056	13.9057	2.45822	0.000860348	0.00213279	2.00848	0	1.25945	3.37151	9.59873	0.812065	0	0	1.13397	4.22136	12.579	3.42858	16.7722	10.4631	11.8627	11.7987	0	56.3818	15.7709	0
ENSG00000221332.2	RF00012	6	75398860	75399067	207	-	snoRNA	57.8036	17.3473	98.2599	2.45459	7.89084e-14	9.6075e-13	19.0805	13.3605	17.6323	14.3289	25.3058	15.4292	14.3604	14.7626	13.0407	26.1724	119.501	78.8574	60.1004	35.8734	29.6566	117.987	135.355	73.2964	68.3406	263.631
ENSG00000274017.1	RF00017	12	49196784	49197062	278	+	misc_RNA	29.56	9.0681	50.0519	2.45399	3.7224e-13	4.26039e-12	4.01695	11.5791	7.55669	10.9574	10.4713	12.181	4.48762	6.81349	14.1747	8.44272	45.5989	96.0004	58.7028	55.3048	39.5422	17.6981	116.686	0	43.8081	27.1784
ENSG00000284195.1	MIR6852	9	35710676	35710741	65	-	miRNA	2.81806	0.841437	4.79468	2.44116	0.00025899	0.000719573	1.00424	0	3.77834	1.68575	0	0.812065	0	0	1.13397	0	3.14475	5.14288	4.19305	13.4525	3.95422	0	0	0	1.75232	16.3071
ENSG00000194717.4	MIR494	14	101029634	101029714	80	+	miRNA	35.1726	10.341	60.0041	2.43756	4.13696e-06	1.72724e-05	22.0932	8.01632	6.29724	18.5433	11.344	4.06033	5.38515	0	12.4737	15.1969	125.79	42.8573	27.9537	26.905	27.6795	94.3899	137.689	59.2009	38.5511	19.0249
ENSG00000283712.1	MIR6727	1	1312502	1312566	64	-	miRNA	18.7063	5.60636	31.8063	2.43307	2.05235e-05	7.33143e-05	6.02543	12.4698	3.77834	6.74301	3.49045	2.4362	2.69257	13.627	2.26795	2.53282	73.9017	51.4288	16.7722	13.4525	53.3819	58.9937	0	2.81909	47.3127	0
ENSG00000242860.3	RN7SL180P	1	62072448	62072741	293	+	misc_RNA	9.97945	2.91599	17.0429	2.43286	5.86285e-06	2.38295e-05	0	0.890702	1.25945	1.68575	1.74522	2.4362	14.3604	2.27116	1.13397	3.37709	14.1514	8.57146	12.5792	8.96834	25.7024	23.5975	18.6697	14.0955	8.76161	35.332
ENSG00000200673.1	RN7SKP174	7	144849755	144850084	329	-	misc_RNA	10.9785	3.11705	18.8399	2.4282	0.00179581	0.00414756	6.02543	2.67211	1.25945	0.842876	2.61784	0	3.5901	9.08465	1.70096	3.37709	1.57238	25.7144	0	0	44.4849	23.5975	0	93.03	0	0
ENSG00000266420.2	RN7SL118P	X	119434519	119434820	301	+	misc_RNA	83.0567	25.6964	140.417	2.41979	7.06965e-13	7.8191e-12	23.0975	29.3932	35.2645	18.5433	15.707	14.6172	52.954	28.3895	22.1125	16.8854	226.422	110.572	90.8495	46.3364	91.9356	153.384	184.363	197.336	175.232	127.739
ENSG00000283876.1	MIR4260	1	209623444	209623510	66	-	miRNA	1.634	0.443945	2.82405	2.41909	0.0203988	0.0353902	0	0	1.25945	0.842876	0.872612	0	0.897525	0	0.566987	0	0	0	16.7722	0	5.93133	0	0	2.81909	0	2.71784
ENSG00000252355.1	RN7SKP287	11	43435132	43435397	265	-	misc_RNA	24.0699	6.55364	41.5861	2.41763	0.00535597	0.0108607	4.01695	1.7814	0	2.52863	1.74522	0.812065	4.48762	3.40674	44.225	2.53282	0	53.1431	0	1.49472	69.1988	112.088	2.33371	177.603	0	0
ENSG00000277628.1	RF00017	2	109124357	109124609	252	-	misc_RNA	23.9669	7.63873	40.295	2.41591	2.13043e-10	1.72572e-09	8.0339	7.12562	12.5945	5.90013	10.4713	7.30859	6.28267	6.81349	5.10288	6.75417	29.8752	75.4288	36.3398	46.3364	38.5536	11.7987	112.018	2.81909	28.0372	21.7427
ENSG00000222666.2	RF00012	10	28408039	28408251	212	-	snoRNA	137.062	42.0288	232.095	2.41537	1.32927e-08	8.34374e-08	8.0339	29.3932	6.29724	59.0013	17.4522	24.362	51.1589	90.8465	47.6269	86.1157	468.568	167.143	96.4402	55.3048	137.409	200.579	315.051	343.929	313.666	222.863
ENSG00000278554.1	RF00017	3	73959642	73959927	285	-	misc_RNA	48.8353	14.6109	83.0597	2.41377	9.03231e-07	4.35159e-06	11.0466	6.23492	11.335	6.74301	67.1911	8.93272	12.5653	6.81349	6.80384	8.44272	66.0398	29.143	20.9653	13.4525	37.5651	230.075	109.684	135.316	82.3592	105.996
ENSG00000275141.1	MIR6888	2	159186835	159186901	66	+	miRNA	2.70555	0.762686	4.64842	2.40631	0.00595015	0.0118926	0	0	0	1.68575	0.872612	1.62413	0.897525	1.13558	0.566987	0.844272	3.14475	0	19.5676	0	2.96566	0	16.336	0	1.75232	2.71784
ENSG00000266307.1	MIR5093	16	85306226	85306325	99	-	miRNA	28.7641	8.2212	49.307	2.4055	0.00161425	0.00378165	9.03814	6.23492	7.55669	7.58589	11.344	5.68446	5.38515	7.94907	6.23685	15.1969	0	63.4288	0	0	66.2331	123.887	0	236.804	0	2.71784
ENSG00000273541.1	RF02104	13	50104833	50105174	341	+	misc_RNA	6.20854	1.63405	10.783	2.39919	0.00342074	0.00734772	0	0	1.25945	1.68575	5.23567	0.812065	0	1.13558	2.83493	3.37709	11.0066	0	1.39768	0	3.95422	41.2956	28.0045	16.9146	5.25697	0
ENSG00000241939.3	RN7SL517P	3	43314951	43315255	304	+	misc_RNA	15.0557	4.38908	25.7223	2.39608	0.000134932	0.000401568	0	3.56281	2.5189	3.37151	6.9809	0.812065	5.38515	11.3558	7.37083	2.53282	67.6122	0.857146	30.7491	4.48417	24.7139	76.6918	0	45.1055	7.00929	0
ENSG00000284252.1	MIR4444-1	2	177212726	177212799	73	+	miRNA	5.36505	1.47331	9.25679	2.39389	0.00199367	0.0045523	2.00848	1.7814	1.25945	0	0.872612	2.4362	2.69257	2.27116	0.566987	0.844272	0	15.4286	0	0	21.7482	41.2956	0	14.0955	0	0
ENSG00000222343.1	RN7SKP139	15	47272597	47272889	292	+	misc_RNA	55.2081	17.3404	93.0757	2.38338	5.68612e-10	4.32427e-09	23.0975	6.23492	15.1134	17.7004	15.707	19.4896	16.1554	20.4405	9.07179	30.3938	61.3227	135.429	102.031	14.9472	66.2331	100.289	179.696	188.879	68.3406	13.5892
ENSG00000273886.1	RF00017	13	34910545	34910815	270	-	misc_RNA	8.70412	2.74102	14.6672	2.37943	1.14808e-08	7.27589e-08	4.01695	3.56281	0	5.90013	1.74522	2.4362	2.69257	0	2.83493	4.22136	15.7238	14.5715	15.3745	17.9367	15.8169	5.89937	9.33485	8.45728	24.5325	19.0249
ENSG00000276150.1	RF02199	22	27922022	27922178	156	+	misc_RNA	18.934	5.90277	31.9652	2.3778	4.08029e-05	0.000135941	3.01271	7.12562	3.77834	5.05726	1.74522	2.4362	14.3604	11.3558	3.40192	6.75417	39.3094	46.2859	83.8611	2.98945	20.7596	11.7987	100.35	2.81909	8.76161	2.71784
ENSG00000264484.2	RN7SL697P	X	154495815	154496113	298	-	misc_RNA	2.71336	0.880625	4.54609	2.37094	0.000174872	0.000508268	0	0	1.25945	0.842876	0	0	3.5901	1.13558	1.13397	0.844272	1.57238	10.2858	6.98842	8.96834	4.94277	5.89937	2.33371	0	1.75232	2.71784
ENSG00000244318.3	RN7SL252P	7	96940068	96940364	296	-	misc_RNA	10.6548	3.4211	17.8885	2.37051	6.05441e-06	2.44999e-05	2.00848	4.45351	6.29724	0.842876	7.85351	0.812065	6.28267	2.27116	1.70096	1.68854	25.158	34.2858	6.98842	8.96834	18.7825	11.7987	32.672	0	15.7709	24.4606
ENSG00000207813.1	MIR605	10	51299573	51299655	82	+	miRNA	0.544996	0.0844272	1.00556	2.36351	0.0170825	0.0303697	0	0	0	0	0	0	0	0	0	0.844272	0	1.71429	1.39768	2.98945	3.95422	0	0	0	0	0
ENSG00000244376.3	RN7SL636P	20	50429190	50429483	293	-	misc_RNA	37.1023	12.1775	62.0272	2.35497	1.63859e-12	1.73314e-11	15.0636	16.0326	10.0756	6.74301	8.72612	10.5569	8.97525	28.3895	6.23685	10.9755	67.6122	69.4288	23.7606	44.8417	40.5307	23.5975	130.688	56.3818	122.663	40.7676
ENSG00000276134.1	RN7SKP117	CHR_HSCHR5_4_CTG1_1	125350868	125351131	263	-	misc_RNA	24.9426	7.55567	42.3295	2.35044	0.000655404	0.00166511	11.0466	12.4698	7.55669	5.90013	4.36306	6.49652	9.87277	6.81349	8.5048	2.53282	0	106.286	1.39768	0	53.3819	64.8931	0	197.336	0	0
ENSG00000221114.1	RNU6ATAC30P	14	49684544	49684665	121	+	snRNA	48.5852	15.4231	81.7473	2.34771	1.87058e-06	8.47101e-06	6.02543	12.4698	16.3728	11.8003	13.0892	11.3689	34.1059	24.9828	13.0407	10.9755	77.0464	15.4286	50.3166	2.98945	69.1988	11.7987	284.713	180.422	117.406	8.15353
ENSG00000252312.1	RN7SKP21	14	36231555	36231774	219	-	misc_RNA	9.84907	2.76585	16.9323	2.34412	0.0130475	0.0239361	0	0	7.55669	4.21438	0	0	6.28267	2.27116	2.26795	5.06563	0	6.85717	0	0	14.8283	23.5975	0	124.04	0	0
ENSG00000277764.1	RF02272	2	70900155	70900351	196	+	misc_RNA	178.989	57.9332	300.045	2.33162	1.10567e-10	9.3172e-10	50.2119	54.3328	40.3023	57.3156	38.3949	57.6566	62.8267	38.6098	95.2537	84.4272	281.455	153.429	92.2472	164.42	138.398	253.673	338.388	312.919	189.251	1076.27
ENSG00000275287.5	RF00017	X	388100	388389	289	-	misc_RNA	7.06684	2.47585	11.6578	2.31106	3.09683e-07	1.59916e-06	4.01695	3.56281	2.5189	0	0.872612	4.06033	1.79505	4.54233	1.70096	1.68854	6.28951	12.8572	15.3745	14.9472	27.6795	11.7987	0	5.63818	19.2755	2.71784
ENSG00000265727.2	RN7SL648P	X	74242608	74242908	300	-	misc_RNA	54.8476	17.2009	92.4944	2.30553	0.000154527	0.00045459	12.0509	7.12562	10.0756	10.1145	15.707	16.2413	56.544	17.0337	13.6077	13.5083	31.4475	97.7146	26.556	16.442	28.6681	348.063	65.3439	76.1155	28.0372	206.556
ENSG00000243723.3	RN7SL393P	2	158447166	158447461	295	-	misc_RNA	27.4897	8.98066	45.9987	2.30323	9.26185e-07	4.45751e-06	10.0424	3.56281	17.6323	5.90013	6.9809	15.4292	16.1554	2.27116	1.70096	10.1313	69.1846	17.1429	18.1699	26.905	39.5422	35.3962	67.6776	62.02	31.5418	92.4067
ENSG00000201843.1	RF00019	9	133302470	133302563	93	+	misc_RNA	7.13958	2.00725	12.2719	2.29616	0.0243637	0.0413946	1.00424	0	7.55669	1.68575	2.61784	3.24826	0	2.27116	0	1.68854	0	16.2858	0	0	19.7711	47.1949	0	39.4673	0	0
ENSG00000202476.1	RF00019	16	30453997	30454097	100	-	misc_RNA	7.41114	2.15566	12.6666	2.29399	0.00629114	0.0124873	0	6.23492	0	2.52863	0	0.812065	7.1802	0	2.26795	2.53282	0	41.143	1.39768	1.49472	18.7825	41.2956	0	22.5527	0	0
ENSG00000271765.1	RN7SKP299	6	136545192	136545492	300	+	misc_RNA	6.46511	2.09768	10.8325	2.29138	0.000780084	0.00194852	0	2.67211	3.77834	4.21438	0.872612	0.812065	2.69257	0	3.40192	2.53282	12.579	49.7145	8.38611	0	16.8054	11.7987	0	2.81909	3.50465	2.71784
ENSG00000276908.1	MIR7106	12	113159113	113159177	64	-	miRNA	22.4305	7.34615	37.5148	2.2865	2.26505e-06	1.004e-05	0	11.5791	2.5189	5.05726	6.9809	8.93272	24.2332	6.81349	3.96891	3.37709	58.1779	9.42861	15.3745	22.4209	32.6223	5.89937	46.6742	39.4673	22.7802	122.303
ENSG00000222174.1	RN7SKP146	18	586517	586850	333	-	misc_RNA	6.15968	1.98526	10.3341	2.28288	0.000163929	0.00047949	2.00848	1.7814	0	0.842876	3.49045	0.812065	2.69257	6.81349	0.566987	0.844272	17.2961	19.7144	6.98842	0	10.8741	29.4968	0	8.45728	10.5139	0
ENSG00000253025.1	RNU2-12P	1	176243862	176244029	167	-	snRNA	25.594	8.1244	43.0636	2.27529	0.000514109	0.00133564	0	2.67211	5.03779	8.42876	22.6879	3.24826	7.1802	15.8981	6.80384	9.28699	78.6188	63.4288	30.7491	0	22.7368	106.189	2.33371	107.126	14.0186	5.43569
ENSG00000274581.1	RF00012	CHR_HSCHR14_1_CTG1	91718574	91718789	215	-	snoRNA	51.167	17.006	85.3281	2.27049	1.23426e-08	7.77919e-08	9.03814	15.1419	5.03779	10.9574	67.1911	8.12065	5.38515	14.7626	12.4737	21.9511	133.652	42.8573	58.7028	37.3681	46.4621	112.088	172.695	107.126	77.1022	65.2282
ENSG00000283394.1	MIR7515	2	6650373	6650439	66	+	miRNA	7.96988	2.53806	13.4017	2.26914	0.00148412	0.00349997	0	0	7.55669	0	7.85351	2.4362	3.5901	0	0.566987	3.37709	18.8685	0	15.3745	1.49472	2.96566	17.6981	39.6731	16.9146	21.0279	0
ENSG00000202360.1	RN7SKP249	8	101137959	101138313	354	+	misc_RNA	16.0579	5.02443	27.0914	2.26794	0.00187747	0.00431265	8.0339	7.12562	3.77834	5.90013	2.61784	1.62413	4.48762	4.54233	4.53589	7.59845	0	42.0002	1.39768	1.49472	40.5307	53.0943	0	129.678	0	2.71784
ENSG00000263858.1	MIR4769	X	47587429	47587505	76	+	miRNA	87.4217	29.5119	145.331	2.26734	2.90798e-15	4.07914e-14	23.0975	17.814	37.7834	32.8722	23.5605	34.1067	35.901	39.7453	19.8445	30.3938	155.665	165.429	55.9074	55.3048	99.844	265.472	77.0125	171.965	268.105	138.61
ENSG00000212539.2	RF00012	18	56957270	56957469	199	+	snoRNA	31.1278	10.4237	51.8319	2.26552	2.90579e-08	1.7318e-07	9.03814	12.4698	8.81613	13.486	2.61784	11.3689	17.053	11.3558	2.83493	15.1969	78.6188	25.7144	18.1699	23.9156	29.6566	47.1949	74.6788	129.678	77.1022	13.5892
ENSG00000251697.1	RN7SKP24	9	34478622	34478905	283	+	misc_RNA	28.2271	9.35923	47.095	2.25127	7.39941e-06	2.92229e-05	4.01695	15.1419	8.81613	8.42876	13.9618	8.12065	6.28267	4.54233	10.7727	13.5083	50.316	15.4286	34.9421	1.49472	38.5536	53.0943	28.0045	132.497	113.901	2.71784
ENSG00000273979.1	RF00017	22	40917111	40917381	270	+	misc_RNA	1.83522	0.623999	3.04644	2.24459	0.010146	0.0191265	2.00848	0	0	0	0.872612	0.812065	0	1.13558	0.566987	0.844272	4.71713	10.2858	5.59074	0	2.96566	0	2.33371	2.81909	1.75232	0
ENSG00000252794.1	RN7SKP60	5	165609441	165609679	238	+	misc_RNA	22.1802	7.098	37.2624	2.23314	0.00479129	0.00987225	4.01695	8.01632	10.0756	5.05726	6.9809	8.12065	2.69257	9.08465	6.80384	10.1313	0	120.858	0	0	68.2103	70.7924	0	112.764	0	0
ENSG00000277845.1	RN7SKP175	CHR_HSCHR8_3_CTG7	143542110	143542398	288	+	misc_RNA	15.273	4.96956	25.5765	2.21311	0.0026008	0.00577245	10.0424	4.45351	1.25945	0.842876	6.10829	4.87239	6.28267	5.67791	3.40192	6.75417	0	91.7146	0	0	13.8398	53.0943	2.33371	93.03	1.75232	0
ENSG00000276680.1	RF02143	6	144007227	144007464	237	+	misc_RNA	268.798	93.0938	444.502	2.20911	2.56046e-07	1.33568e-06	27.1144	38.3002	42.8212	24.4434	134.382	487.239	74.4945	39.7453	27.7823	34.6151	610.082	381.43	335.444	266.061	254.058	430.654	492.413	586.371	599.294	489.212
ENSG00000284092.1	MIR5703	2	227472132	227472187	55	+	miRNA	87.3586	30.216	144.501	2.20863	1.79451e-06	8.15992e-06	15.0636	20.4862	27.7078	17.7004	17.4522	8.93272	132.834	20.4405	23.8134	17.7297	64.4674	75.4288	245.993	41.8523	118.627	88.4905	317.385	194.517	287.381	10.8714
ENSG00000201581.1	RN7SKP78	10	6149623	6149940	317	+	misc_RNA	3.3107	1.03416	5.58724	2.20257	0.0182055	0.0321056	1.00424	0.890702	2.5189	1.68575	2.61784	1.62413	0	0	0	0	0	5.14288	1.39768	0	31.6337	17.6981	0	0	0	0
ENSG00000263967.1	MIR4290	9	90023441	90023535	94	-	miRNA	43.3289	14.9528	71.7051	2.19168	9.63626e-06	3.70087e-05	17.072	15.1419	17.6323	23.6005	13.9618	21.9258	10.7703	10.2202	9.07179	10.1313	11.0066	209.144	2.79537	5.9789	77.1072	129.786	14.0023	239.623	14.0186	13.5892
ENSG00000263892.3	MIR4667	9	35608094	35608159	65	+	miRNA	7.70149	2.63183	12.7712	2.19056	0.00212235	0.00481982	2.00848	1.7814	3.77834	0.842876	2.61784	2.4362	1.79505	5.67791	4.53589	0.844272	0	4.28573	26.556	1.49472	47.4506	0	0	47.9246	0	0
ENSG00000284761.1	RF00019	CHR_HG76_PATCH	12960531	12960632	101	+	misc_RNA	1.77138	0.548056	2.9947	2.18255	0.0249307	0.0422335	0	0.890702	0	1.68575	0.872612	0	0.897525	0	1.13397	0	0	16.2858	0	0	4.94277	5.89937	0	2.81909	0	0
ENSG00000278404.1	RF01874	22	26657521	26657655	134	+	misc_RNA	43.7867	15.9644	71.6091	2.18099	6.44382e-21	1.65631e-19	14.0593	24.9397	21.4106	16.0146	7.85351	18.6775	11.6678	18.1693	15.8756	10.9755	92.7702	101.143	62.8958	50.8206	67.2217	64.8931	65.3439	45.1055	103.387	62.5104
ENSG00000212511.2	RF00012	15	36852640	36852859	219	+	snoRNA	31.0251	10.8001	51.2501	2.16576	9.32705e-06	3.60015e-05	7.02966	10.6884	8.81613	6.74301	22.6879	6.49652	15.2579	11.3558	9.63877	9.28699	58.1779	10.2858	46.1236	8.96834	14.8283	64.8931	0	118.402	63.0836	127.739
ENSG00000222706.1	RN7SKP89	5	114253513	114253754	241	+	misc_RNA	13.4191	4.70392	22.1342	2.15653	0.000184412	0.000534306	2.00848	5.34421	5.03779	3.37151	2.61784	4.06033	4.48762	10.2202	5.66987	4.22136	29.8752	26.5715	8.38611	1.49472	45.4735	23.5975	0	78.9346	7.00929	0
ENSG00000284081.1	MIR1199	19	14073361	14073479	118	+	miRNA	56.834	19.7721	93.896	2.15646	0.000328181	0.000891359	11.0466	17.814	21.4106	21.9148	20.0701	15.4292	10.7703	34.0674	23.2464	21.9511	0	139.715	12.5792	1.49472	113.684	123.887	0	5.63818	180.489	361.473
ENSG00000251922.1	RF00397	10	6017054	6017194	140	-	snoRNA	8.30031	2.88365	13.717	2.15414	6.34652e-06	2.54638e-05	3.01271	1.7814	1.25945	1.68575	0.872612	7.30859	3.5901	1.13558	3.96891	4.22136	14.1514	6.00002	8.38611	22.4209	13.8398	17.6981	25.6708	0	26.2848	2.71784
ENSG00000252051.1	RN7SKP276	1	229410500	229410767	267	-	misc_RNA	32.5235	11.4162	53.6309	2.15028	8.10832e-09	5.22498e-08	10.0424	3.56281	20.1512	11.8003	9.59873	10.5569	11.6678	10.2202	14.7417	11.8198	50.316	56.5716	13.9768	14.9472	30.6452	117.987	86.3473	109.945	17.5232	38.0498
ENSG00000277681.1	MIR6739	1	201863373	201863447	74	+	miRNA	4.95002	1.713	8.18704	2.1484	0.0101012	0.019063	2.00848	0	0	1.68575	7.85351	1.62413	0	1.13558	1.13397	1.68854	12.579	26.5715	16.7722	0	3.95422	0	0	0	19.2755	2.71784
ENSG00000283836.1	MIR6734	1	43364648	43364715	67	-	miRNA	16.2209	5.74142	26.7005	2.14712	1.27688e-05	4.76862e-05	6.02543	3.56281	2.5189	4.21438	6.10829	4.06033	6.28267	14.7626	3.96891	5.9099	3.14475	47.143	9.78379	4.48417	45.4735	41.2956	4.66742	78.9346	15.7709	16.3071
ENSG00000283791.1	MIR612	11	65444458	65444557	99	+	miRNA	12.2613	4.16882	20.3537	2.145	0.00832094	0.0159852	0	1.7814	7.55669	2.52863	2.61784	1.62413	6.28267	13.627	5.66987	0	0	62.5717	0	1.49472	68.2103	17.6981	0	53.5628	0	0
ENSG00000206925.1	RF00019	19	40342329	40342441	112	+	misc_RNA	35.0355	12.8385	57.2325	2.14311	5.63516e-10	4.29261e-09	16.0678	8.01632	15.1134	12.6431	5.23567	14.6172	17.053	17.0337	12.4737	10.1313	29.8752	24.0001	48.919	58.2942	40.5307	17.6981	28.0045	115.583	182.242	27.1784
ENSG00000199161.1	MIR126	9	136670602	136670686	84	+	miRNA	2218.39	799.626	3637.16	2.13993	6.65379e-07	3.28477e-06	2306.73	839.041	549.119	867.32	359.516	608.237	444.275	538.266	783.008	700.746	1586.53	1186.29	2391.44	8917.52	3139.65	1362.75	4018.65	2858.56	1710.27	9199.9
ENSG00000223145.1	RN7SKP112	2	7141227	7141544	317	-	misc_RNA	15.913	5.85997	25.9661	2.13523	1.87231e-07	9.94746e-07	5.02119	6.23492	7.55669	4.21438	10.4713	6.49652	3.5901	5.67791	6.80384	2.53282	14.1514	43.7144	12.5792	10.4631	43.4964	17.6981	67.6776	19.7336	19.2755	10.8714
ENSG00000210678.1	RNU6ATAC2P	5	56297564	56297689	125	-	snRNA	79.0657	28.0174	130.114	2.13272	0.000288721	0.000796885	4.01695	4.45351	7.55669	3.37151	231.242	10.5569	5.38515	5.67791	4.53589	3.37709	193.402	126.858	110.417	58.2942	87.9813	106.189	184.363	186.06	152.452	95.1245
ENSG00000284049.1	MIR650	22	22822776	22822871	95	+	miRNA	1.94253	0.610725	3.27433	2.1211	0.0207397	0.0358752	3.01271	0	0	0.842876	0.872612	0.812065	0	0	0.566987	0	0	4.28573	0	0	13.8398	11.7987	0	2.81909	0	0
ENSG00000284857.1	RN7SL178P	CHR_HG76_PATCH	11374196	11374499	303	+	misc_RNA	65.0859	23.9915	106.18	2.11799	3.0244e-09	2.09868e-08	18.0763	26.7211	17.6323	22.7577	26.1784	22.7378	10.7703	34.0674	25.5144	35.4594	221.705	74.5717	76.8727	61.2837	36.5765	17.6981	249.707	233.985	35.0465	54.3569
ENSG00000263602.1	MIR3185	17	48724408	48724475	67	-	miRNA	15.7497	5.55696	25.9424	2.11262	0.000420961	0.00111762	7.02966	7.12562	1.25945	7.58589	5.23567	2.4362	6.28267	2.27116	2.83493	13.5083	62.8951	20.5715	69.8842	2.98945	2.96566	64.8931	0	0	29.7895	5.43569
ENSG00000200997.1	RNU1-85P	17	58679527	58679690	163	-	snRNA	23.6377	8.53225	38.7432	2.11104	6.16813e-05	0.000197217	3.01271	4.45351	13.8539	1.68575	2.61784	3.24826	23.3356	10.2202	13.6077	9.28699	48.7437	18.8572	23.7606	7.47362	43.4964	29.4968	39.6731	90.2109	36.7988	48.9212
ENSG00000266580.1	MIR4254	1	31758660	31758735	75	-	miRNA	20.0884	7.28689	32.89	2.10887	7.10137e-06	2.8191e-05	3.01271	6.23492	3.77834	5.90013	34.9045	1.62413	2.69257	3.40674	7.93781	3.37709	18.8685	15.4286	22.363	26.905	25.7024	29.4968	11.6686	25.3718	106.892	46.2033
ENSG00000243782.3	RN7SL78P	10	87832818	87833098	280	-	misc_RNA	40.1263	14.8692	65.3833	2.10808	8.19433e-10	6.09081e-09	13.0551	8.90702	16.3728	10.9574	18.3249	14.6172	30.5158	13.627	11.3397	10.9755	125.79	54.0002	78.2703	28.3998	42.5078	76.6918	70.0114	67.6582	80.6068	29.8963
ENSG00000265388.2	RN7SL391P	12	6344554	6344837	283	+	misc_RNA	3.18519	1.19115	5.17923	2.10325	0.000326042	0.000886072	2.00848	1.7814	1.25945	0	0.872612	0	0.897525	1.13558	2.26795	1.68854	7.86188	10.2858	6.98842	2.98945	3.95422	5.89937	2.33371	0	8.76161	2.71784
ENSG00000274230.1	RF01964	12	97493178	97493286	108	+	misc_RNA	28.1265	10.3588	45.8943	2.08667	9.63358e-06	3.70087e-05	8.0339	6.23492	12.5945	6.74301	5.23567	9.74479	34.1059	2.27116	6.80384	11.8198	105.349	43.7144	18.1699	11.9578	46.4621	82.5912	4.66742	42.2864	92.8731	10.8714
ENSG00000223062.1	RNU6-1245P	1	27824538	27824643	105	+	snRNA	2.81433	1.11399	4.51468	2.08391	0.00833377	0.0159899	0	2.67211	1.25945	0	0.872612	0	1.79505	3.40674	1.13397	0	3.14475	25.7144	5.59074	5.9789	2.96566	0	0	0	1.75232	0
ENSG00000240733.3	RN7SL502P	6	36450912	36451201	289	-	misc_RNA	14.4496	5.33645	23.5628	2.0838	5.9399e-05	0.000191249	7.02966	7.12562	7.55669	1.68575	8.72612	1.62413	1.79505	3.40674	8.5048	5.9099	36.1647	8.57146	5.59074	2.98945	31.6337	5.89937	114.352	19.7336	5.25697	5.43569
ENSG00000206903.1	SNORA24B	15	65285461	65285591	130	-	snoRNA	6.73027	2.35685	11.1037	2.07489	0.0032186	0.00696409	2.00848	1.7814	0	2.52863	4.36306	0.812065	3.5901	3.40674	1.70096	3.37709	0	5.14288	0	5.9789	4.94277	5.89937	37.3394	39.4673	12.2663	0
ENSG00000266716.1	RF00019	CHR_HSCHR6_MHC_SSTO_CTG1	31654037	31654150	113	+	misc_RNA	4.48362	1.51704	7.4502	2.07278	0.019714	0.0344098	0	3.56281	2.5189	0	1.74522	2.4362	1.79505	0	2.26795	0.844272	0	18.0001	0	0	10.8741	11.7987	0	33.8291	0	0
ENSG00000277081.1	RF01971	12	97564174	97564327	153	+	misc_RNA	3.55517	1.27043	5.83991	2.06771	0.0012569	0.00301356	0	0.890702	1.25945	0.842876	0	0	1.79505	2.27116	2.26795	3.37709	1.57238	0	2.79537	16.442	11.8627	5.89937	7.00114	5.63818	1.75232	5.43569
ENSG00000275803.1	RN7SL736P	15	90293939	90294207	268	+	misc_RNA	89.439	33.7895	145.089	2.06365	2.34986e-07	1.23422e-06	35.1483	29.3932	45.3401	26.972	43.6306	29.2344	51.1589	30.6607	27.7823	18.574	135.224	60.0002	132.78	16.442	129.501	141.585	387.396	245.261	140.186	62.5104
ENSG00000221015.1	RNU6ATAC29P	3	51611438	51611562	124	-	snRNA	17.9483	6.60766	29.289	2.05759	8.12494e-06	3.18261e-05	7.02966	11.5791	1.25945	7.58589	0.872612	3.24826	10.7703	3.40674	8.5048	11.8198	40.8818	32.5715	29.3514	19.4314	26.691	58.9937	72.3451	0	1.75232	10.8714
ENSG00000278413.1	RF02271	13	26359529	26359702	173	-	misc_RNA	7.79414	3.00846	12.5798	2.05603	0.000343795	0.000928831	0	0.890702	7.55669	3.37151	10.4713	4.06033	0.897525	1.13558	1.70096	0	14.1514	15.4286	18.1699	8.96834	14.8283	5.89937	2.33371	19.7336	26.2848	0
ENSG00000223298.1	RNY3P8	13	95310830	95310955	125	-	misc_RNA	95.2253	36.1059	154.345	2.05413	1.75128e-09	1.24538e-08	43.1822	40.0816	18.8917	52.2583	34.9045	34.1067	17.053	17.0337	74.8422	28.7052	226.422	53.1431	71.2819	100.147	50.4163	112.088	224.036	324.196	150.7	231.017
ENSG00000239908.3	RN7SL75P	9	100102559	100102839	280	+	misc_RNA	42.611	15.5006	69.7214	2.05388	6.97216e-07	3.4309e-06	12.0509	17.814	16.3728	5.90013	16.5796	4.87239	12.5653	21.576	37.9881	9.28699	33.0199	30.0001	16.7722	17.9367	21.7482	265.472	72.3451	50.7437	31.5418	157.635
ENSG00000253006.1	RN7SKP283	2	229236340	229236609	269	-	misc_RNA	35.1258	12.6951	57.5566	2.04763	0.00338535	0.00728191	10.0424	16.0326	6.29724	8.42876	18.3249	8.93272	11.6678	17.0337	10.7727	19.4183	3.14475	11.1429	0	0	110.718	135.685	0	301.643	10.5139	2.71784
ENSG00000273745.1	MIR6870	20	10649636	10649695	59	-	miRNA	8.37945	3.1489	13.61	2.04593	0.00031865	0.000869062	1.00424	7.12562	1.25945	0	5.23567	4.87239	1.79505	2.27116	6.23685	1.68854	22.0133	34.2858	13.9768	1.49472	6.91988	5.89937	18.6697	11.2764	5.25697	16.3071
ENSG00000207380.1	RF00019	20	5964538	5964650	112	+	misc_RNA	11.0659	3.94804	18.1837	2.04466	0.00378316	0.00801397	5.02119	3.56281	2.5189	4.21438	3.49045	4.06033	3.5901	4.54233	5.10288	3.37709	0	8.57146	0	0	14.8283	29.4968	0	90.2109	33.2941	5.43569
ENSG00000221574.1	RNU6ATAC33P	11	10399192	10399317	125	-	snRNA	24.7935	9.51981	40.0671	2.03378	1.90634e-06	8.59911e-06	3.01271	7.12562	10.0756	6.74301	21.8153	8.93272	12.5653	12.4914	7.37083	5.06563	66.0398	38.5716	27.9537	20.9261	41.5193	47.1949	14.0023	22.5527	64.8359	57.0747
ENSG00000199293.1	SNORA21	17	38852863	38852994	131	-	snoRNA	33.6758	13.0733	54.2783	2.01755	3.69984e-05	0.000124164	10.0424	12.4698	11.335	22.7577	12.2166	9.74479	12.5653	7.94907	18.1436	13.5083	183.968	84.8575	100.633	17.9367	42.5078	29.4968	16.336	2.81909	56.0743	8.15353
ENSG00000263616.2	RN7SL178P	8	8582352	8582655	303	-	misc_RNA	63.031	24.684	101.378	2.0155	2.40462e-09	1.68397e-08	24.1017	18.7047	23.9295	28.6578	31.414	22.7378	17.053	19.3049	20.4115	40.525	180.823	72.0003	79.668	47.8312	45.4735	11.7987	259.042	211.432	35.0465	70.6639
ENSG00000251825.1	RN7SKP19	1	73191604	73191855	251	-	misc_RNA	12.2047	4.6831	19.7264	2.01493	0.0012409	0.0029783	4.01695	1.7814	3.77834	2.52863	1.74522	3.24826	10.7703	7.94907	5.10288	5.9099	111.639	1.71429	18.1699	0	19.7711	5.89937	25.6708	5.63818	8.76161	0
ENSG00000283092.1	RN7SL78P	CHR_HG2334_PATCH	87832818	87833098	280	-	misc_RNA	37.2903	14.5361	60.0444	2.01484	1.84428e-07	9.83258e-07	11.0466	10.6884	15.1134	9.27164	20.0701	9.74479	33.2084	12.4914	11.9067	11.8198	133.652	46.2859	68.4866	32.8839	36.5765	58.9937	67.6776	64.8391	66.5883	24.4606
ENSG00000276895.1	RF00017	CHR_HSCHRX_1_CTG3	390790	391079	289	-	misc_RNA	6.67373	2.72398	10.6235	2.01067	2.54586e-06	1.11842e-05	5.02119	3.56281	1.25945	1.68575	2.61784	1.62413	2.69257	4.54233	1.70096	2.53282	7.86188	17.1429	19.5676	2.98945	19.7711	17.6981	2.33371	5.63818	10.5139	2.71784
ENSG00000266325.1	MIR3665	13	77698012	77698116	104	-	miRNA	764.987	300.856	1229.12	2.01013	4.9202e-11	4.36182e-10	210.89	320.653	338.791	185.433	344.682	316.706	282.72	353.166	551.678	103.845	786.188	1076.58	1274.69	701.026	575.339	306.767	2812.12	1973.36	1352.79	1432.3
ENSG00000274809.1	MIR6078	10	3991160	3991259	99	+	miRNA	4.74709	1.73354	7.76065	2.0098	0.00945764	0.0179516	4.01695	0.890702	1.25945	0	2.61784	0	0.897525	3.40674	3.40192	0.844272	29.8752	0	13.9768	1.49472	0.988554	5.89937	0	25.3718	0	0
ENSG00000251788.1	RNU5A-7P	12	64228560	64228675	115	-	snRNA	7.02145	2.63044	11.4125	2.0085	0.011111	0.0207475	0	1.7814	8.81613	3.37151	4.36306	3.24826	3.5901	0	1.13397	0	36.1647	2.57144	9.78379	0	17.794	11.7987	0	0	33.2941	2.71784
ENSG00000238490.1	RF00019	6	108060818	108060930	112	+	misc_RNA	4.38017	1.46961	7.29074	2.00136	0.0153344	0.0276921	1.00424	2.67211	0	2.52863	1.74522	3.24826	1.79505	1.13558	0.566987	0	0	1.71429	1.39768	1.49472	10.8741	23.5975	0	33.8291	0	0
ENSG00000238297.2	RF00012	7	107999791	107999982	191	-	snoRNA	54.573	21.4057	87.7404	2.00076	4.45334e-09	2.98685e-08	19.0805	22.2676	28.9673	26.972	20.0701	16.2413	18.848	13.627	19.2775	28.7052	202.837	115.715	50.3166	11.9578	63.2675	147.484	98.0159	87.3919	84.1115	16.3071
ENSG00000212211.2	RF00012	3	60856389	60856605	216	-	snoRNA	36.6611	14.1958	59.1263	1.99832	2.45409e-06	1.08154e-05	9.03814	7.12562	2.5189	9.27164	10.4713	50.3481	16.1554	6.81349	14.1747	16.0412	138.369	59.1431	54.5097	17.9367	48.4392	88.4905	49.0079	78.9346	45.5604	10.8714
ENSG00000264211.1	MIR4492	11	118910708	118910787	79	+	miRNA	140.386	55.6219	225.151	1.99712	4.39021e-11	3.92221e-10	61.2585	65.912	60.4535	26.1292	38.3949	35.7309	97.8302	49.9656	90.1509	30.3938	231.139	215.144	273.946	203.282	122.581	88.4905	361.725	535.628	70.0929	149.481
ENSG00000283289.1	MIR524	19	53711002	53711088	86	+	miRNA	6.85935	2.3984	11.3203	1.99563	0.0203782	0.0353678	4.01695	2.67211	0	1.68575	0.872612	4.06033	8.97525	0	1.70096	0	1.57238	0	0	13.4525	4.94277	23.5975	0	45.1055	24.5325	0
ENSG00000283389.1	RF00017	12	121897583	121897826	243	-	misc_RNA	23.3405	9.51125	37.1698	1.99414	5.75013e-08	3.29358e-07	12.0509	6.23492	6.29724	12.6431	11.344	7.30859	14.3604	9.08465	3.96891	11.8198	42.4542	89.1432	33.5444	22.4209	35.588	11.7987	74.6788	5.63818	45.5604	10.8714
ENSG00000275207.1	MIR6740	1	202003124	202003236	112	+	miRNA	29.9824	11.686	48.2788	1.99291	6.58973e-05	0.000209532	18.0763	6.23492	12.5945	8.42876	10.4713	9.74479	11.6678	19.3049	10.2058	10.1313	48.7437	59.1431	5.59074	16.442	33.6108	17.6981	0	107.126	36.7988	157.635
ENSG00000258045.2	RF00017	12	55731264	55731531	267	-	misc_RNA	7.46576	3.05236	11.8792	1.99154	0.000108287	0.000328863	8.0339	2.67211	3.77834	5.05726	1.74522	0	3.5901	1.13558	1.13397	3.37709	6.28951	20.5715	16.7722	10.4631	14.8283	5.89937	16.336	5.63818	19.2755	2.71784
ENSG00000222281.1	RN7SKP111	20	11818821	11819091	270	-	misc_RNA	14.044	5.30032	22.7877	1.99026	0.00443022	0.00919415	4.01695	3.56281	6.29724	6.74301	2.61784	5.68446	6.28267	4.54233	3.96891	9.28699	1.57238	58.2859	0	2.98945	28.6681	23.5975	0	112.764	0	0
ENSG00000206895.1	RF00019	7	4811188	4811289	101	-	misc_RNA	12.5335	4.97162	20.0955	1.98561	8.73792e-05	0.000270546	3.01271	7.12562	8.81613	4.21438	5.23567	5.68446	0.897525	9.08465	2.26795	3.37709	15.7238	13.7143	22.363	14.9472	30.6452	11.7987	21.0034	22.5527	21.0279	27.1784
ENSG00000277217.1	RF02271	12	129170092	129170238	146	-	misc_RNA	122.608	48.7087	196.508	1.98312	3.16198e-08	1.87236e-07	50.2119	37.4095	55.4157	32.0293	31.414	52.7843	40.3886	47.6944	59.5336	80.2058	212.271	280.287	342.433	14.9472	126.535	289.069	200.699	149.412	327.684	21.7427
ENSG00000242066.3	RN7SL214P	15	77916718	77916982	264	-	misc_RNA	9.38639	3.67996	15.0928	1.98287	1.63101e-05	5.97e-05	3.01271	3.56281	6.29724	2.52863	3.49045	1.62413	8.07772	2.27116	3.40192	2.53282	34.5923	5.14288	6.98842	5.9789	11.8627	11.7987	44.3405	14.0955	5.25697	10.8714
ENSG00000207502.1	RF00406	1	115621872	115622005	133	-	snoRNA	28.9656	11.2025	46.7286	1.97604	3.31265e-05	0.000112318	13.0551	7.12562	2.5189	13.486	7.85351	11.3689	12.5653	9.08465	9.63877	25.3282	1.57238	46.2859	20.9653	16.442	29.6566	76.6918	65.3439	42.2864	40.3034	127.739
ENSG00000222071.1	MIR1915	10	21496562	21496641	79	-	miRNA	112.52	45.4523	179.588	1.97097	6.7863e-12	6.57343e-11	26.1102	48.0979	41.5618	31.1864	44.5032	43.0395	78.0846	54.5079	64.6365	22.7953	281.455	139.715	225.027	100.147	114.672	41.2956	207.7	200.156	262.848	222.863
ENSG00000238761.1	RF01210	1	112371004	112371107	103	+	snoRNA	15.0638	5.59774	24.5299	1.96584	0.0135813	0.024836	6.02543	2.67211	2.5189	5.90013	3.49045	10.5569	2.69257	14.7626	5.66987	1.68854	0	0	1.39768	4.48417	2.96566	17.6981	91.0148	0	0	127.739
ENSG00000283888.1	MIR1469	15	96333261	96333307	46	+	miRNA	117.333	47.5796	187.087	1.9629	5.58579e-10	4.26206e-09	37.1568	42.7537	51.6374	51.4155	46.2484	52.7843	52.0564	85.1686	39.6891	16.8854	194.975	240.001	292.116	109.115	87.9813	94.3899	210.034	358.025	273.362	10.8714
ENSG00000266780.1	MIR4444-2	3	75214476	75214549	73	+	miRNA	4.59007	1.59632	7.58383	1.96072	0.0264431	0.0444519	0	3.56281	0	1.68575	0.872612	0.812065	4.48762	4.54233	0	0	0	19.7144	0	0	14.8283	41.2956	0	0	0	0
ENSG00000278587.1	RF02271	14	30519161	30519318	157	+	misc_RNA	3.91163	1.61526	6.20799	1.9459	0.0139928	0.0255075	1.00424	0	3.77834	2.52863	1.74522	0.812065	0.897525	4.54233	0	0.844272	3.14475	36.8573	8.38611	0	0.988554	5.89937	2.33371	0	1.75232	2.71784
ENSG00000266531.1	MIR4706	14	65044688	65044769	81	+	miRNA	40.1892	16.0386	64.3397	1.94282	2.01217e-05	7.20468e-05	20.0848	16.9233	15.1134	16.0146	13.9618	19.4896	19.7455	12.4914	14.7417	11.8198	100.632	11.1429	102.031	13.4525	56.3476	100.289	67.6776	166.326	22.7802	2.71784
ENSG00000283923.1	MIR6132	7	117020211	117020319	108	+	miRNA	11.853	4.72019	18.9857	1.94235	0.00179658	0.00414756	6.02543	8.01632	2.5189	2.52863	0.872612	7.30859	1.79505	12.4914	2.26795	3.37709	3.14475	18.0001	11.1815	2.98945	6.91988	0	135.355	0	12.2663	0
ENSG00000212422.2	RF00012	7	10222797	10223011	214	+	snoRNA	157.12	64.3122	249.928	1.94135	1.37403e-16	2.22602e-15	61.2585	44.5351	80.6046	48.8868	99.4778	43.0395	62.8267	66.9993	56.1317	79.3615	227.995	239.144	227.823	83.7045	218.471	294.968	305.716	436.959	247.077	217.427
ENSG00000239504.3	RN7SL583P	1	88477828	88478114	286	-	misc_RNA	46.6575	18.2487	75.0664	1.9378	1.99028e-06	8.91655e-06	9.03814	14.2512	21.4106	18.5433	15.707	9.74479	16.1554	23.8472	43.658	10.1313	50.316	54.0002	19.5676	11.9578	23.7253	277.27	63.0102	39.4673	45.5604	165.788
ENSG00000206898.1	RF00432	2	10296047	10296180	133	-	snoRNA	9.47463	3.71039	15.2389	1.9349	0.00195065	0.0044607	1.00424	9.79772	0	7.58589	1.74522	3.24826	2.69257	3.40674	3.40192	4.22136	9.43426	14.5715	1.39768	0	11.8627	5.89937	28.0045	47.9246	33.2941	0
ENSG00000276723.1	RF00019	9	65573384	65573495	111	+	misc_RNA	2.89331	1.03743	4.74919	1.93406	0.0217657	0.0374506	0	0.890702	0	0	1.74522	0.812065	2.69257	0	1.70096	2.53282	0	13.7143	1.39768	0	11.8627	17.6981	0	2.81909	0	0
ENSG00000263615.1	MIR4306	13	99643059	99643149	90	+	miRNA	32.5225	12.958	52.087	1.92439	1.85112e-07	9.84626e-07	7.02966	4.45351	16.3728	19.3862	6.10829	24.362	17.053	9.08465	16.4426	9.28699	29.8752	21.4286	36.3398	53.8101	14.8283	82.5912	84.0136	78.9346	15.7709	103.278
ENSG00000207635.1	MIR499A	20	34990376	34990497	121	+	miRNA	103.962	43.0027	164.921	1.91815	7.1536e-10	5.36929e-09	73.3094	35.6281	28.9673	32.8722	33.1593	47.0998	27.8233	56.7791	53.8637	40.525	248.435	59.1431	159.336	122.567	146.306	70.7924	128.354	527.17	119.158	67.9461
ENSG00000200222.2	RF00012	3	64071807	64072019	212	-	snoRNA	13.2315	5.24014	21.2228	1.91517	0.000877835	0.0021703	1.00424	5.34421	0	3.37151	25.3058	4.06033	5.38515	3.40674	2.83493	1.68854	61.3227	11.1429	0	7.47362	15.8169	29.4968	11.6686	19.7336	17.5232	38.0498
ENSG00000223027.1	RF00191	10	26789017	26789157	140	+	snoRNA	16.4128	6.60553	26.2201	1.91406	0.000324283	0.000882856	4.01695	3.56281	6.29724	12.6431	6.10829	8.93272	2.69257	11.3558	4.53589	5.9099	39.3094	12	16.7722	8.96834	8.89699	23.5975	109.684	39.4673	3.50465	0
ENSG00000222874.1	RN7SKP33	20	46859333	46859672	339	+	misc_RNA	42.3194	16.625	68.0139	1.90864	0.00839368	0.0160981	26.1102	12.4698	7.55669	17.7004	21.8153	11.3689	18.848	21.576	13.6077	15.1969	0	149.143	0	0	95.8898	171.082	4.66742	259.356	0	0
ENSG00000278822.1	RF02203	11	32435738	32435846	108	+	misc_RNA	25.1872	10.0174	40.357	1.90466	0.00643442	0.0127442	6.02543	16.0326	5.03779	8.42876	5.23567	6.49652	21.5406	10.2202	6.80384	14.3526	0	191.144	0	0	72.1645	76.6918	0	56.3818	1.75232	5.43569
ENSG00000222617.1	RN7SKP254	15	96486582	96486891	309	+	misc_RNA	17.2709	7.0557	27.486	1.90227	4.35245e-05	0.000144069	5.02119	7.12562	5.03779	6.74301	6.10829	5.68446	10.7703	9.08465	9.07179	5.9099	7.86188	47.143	13.9768	4.48417	35.588	29.4968	60.6765	67.6582	5.25697	2.71784
ENSG00000283634.1	MIR3155B	10	6152207	6152262	55	-	miRNA	11.0837	4.48006	17.6874	1.90185	0.000623867	0.0015929	3.01271	7.12562	7.55669	1.68575	5.23567	2.4362	3.5901	5.67791	5.10288	3.37709	12.579	12.8572	0	10.4631	2.96566	0	44.3405	62.02	1.75232	29.8963
ENSG00000252660.1	RF00019	12	62935701	62935802	101	+	misc_RNA	6.16129	2.38151	9.94106	1.89688	0.00449749	0.00930439	3.01271	3.56281	1.25945	2.52863	1.74522	4.87239	0.897525	1.13558	2.26795	2.53282	0	27.4287	0	1.49472	5.93133	17.6981	0	45.1055	1.75232	0
ENSG00000202382.1	RF00019	2	85367585	85367686	101	+	misc_RNA	12.7929	5.27644	20.3094	1.89336	0.000108583	0.000329545	6.02543	4.45351	1.25945	8.42876	5.23567	6.49652	3.5901	9.08465	3.96891	4.22136	20.4409	18.0001	22.363	26.905	15.8169	11.7987	25.6708	25.3718	12.2663	24.4606
ENSG00000222164.1	RN7SKP266	7	18807993	18808279	286	-	misc_RNA	11.0213	4.13433	17.9083	1.89307	0.019476	0.0341238	4.01695	2.67211	6.29724	5.05726	10.4713	0	7.1802	2.27116	0	3.37709	1.57238	27.4287	0	0	18.7825	100.289	0	31.01	0	0
ENSG00000207221.1	SNORA70E	11	83041464	83041598	134	-	snoRNA	10.27	4.0405	16.4996	1.8856	0.0246481	0.0418163	1.00424	7.12562	7.55669	9.27164	0.872612	6.49652	8.07772	0	0	0	25.158	1.71429	16.7722	1.49472	39.5422	29.4968	0	0	50.8174	0
ENSG00000263947.2	RN7SL274P	CHR_HSCHR16_1_CTG1	14601823	14602094	271	-	misc_RNA	7.33838	3.18554	11.4912	1.88218	3.61738e-05	0.000121663	0	1.7814	2.5189	4.21438	1.74522	4.06033	5.38515	2.27116	3.96891	5.9099	7.86188	24.0001	9.78379	16.442	14.8283	5.89937	14.0023	2.81909	19.2755	0
ENSG00000278708.1	RF02041	7	27201844	27202219	375	+	misc_RNA	64.7738	26.9405	102.607	1.87874	7.88919e-06	3.09711e-05	14.0593	24.9397	42.8212	16.8575	27.051	21.1137	47.5688	34.0674	16.4426	24.4839	56.6056	91.7146	53.112	8.96834	125.546	200.579	70.0114	358.025	56.0743	5.43569
ENSG00000244197.3	RN7SL766P	13	21790537	21790845	308	+	misc_RNA	9.5698	3.84185	15.2978	1.87601	0.00065207	0.00165847	1.00424	3.56281	2.5189	5.05726	0.872612	1.62413	10.7703	3.40674	4.53589	5.06563	9.43426	30.0001	9.78379	11.9578	20.7596	47.1949	0	2.81909	21.0279	0
ENSG00000199895.1	RF00019	12	92170353	92170453	100	-	misc_RNA	2.69103	1.15584	4.22621	1.87067	0.0269856	0.0453472	0	2.67211	3.77834	0	0.872612	0	0	1.13558	0.566987	2.53282	1.57238	17.1429	0	0	14.8283	5.89937	0	2.81909	0	0
ENSG00000283595.1	RF00019	CHR_HG1311_PATCH	50669804	50669901	97	+	misc_RNA	14.2111	6.00811	22.414	1.86789	9.75652e-05	0.000299664	3.01271	4.45351	10.0756	2.52863	4.36306	4.87239	8.97525	10.2202	5.66987	5.9099	23.5856	13.7143	22.363	31.3892	14.8283	11.7987	25.6708	31.01	28.0372	21.7427
ENSG00000283418.1	RF00026	3	139388277	139388364	87	+	snRNA	4.31835	1.80281	6.8339	1.86463	0.0195332	0.0341589	1.00424	0.890702	3.77834	2.52863	0.872612	2.4362	0	2.27116	3.40192	0.844272	28.3028	6.85717	15.3745	1.49472	10.8741	0	0	0	0	5.43569
ENSG00000207516.1	SNORA41B	15	45537250	45537377	127	+	snoRNA	5.50167	2.34714	8.6562	1.86237	0.00628756	0.0124856	3.01271	0.890702	6.29724	0	3.49045	0	8.07772	1.13558	0.566987	0	25.158	0	11.1815	0	15.8169	5.89937	11.6686	2.81909	14.0186	0
ENSG00000278852.1	RF02157	1	11845549	11845697	148	+	misc_RNA	11.168	4.71682	17.6191	1.85594	9.09591e-05	0.000280686	2.00848	0.890702	8.81613	5.90013	4.36306	1.62413	7.1802	3.40674	4.53589	8.44272	50.316	32.5715	9.78379	4.48417	8.89699	35.3962	0	8.45728	26.2848	0
ENSG00000206853.1	RF00432	8	59137372	59137502	130	-	snoRNA	36.2478	15.2854	57.2101	1.84795	0.000419298	0.00111449	6.02543	8.01632	20.1512	17.7004	6.9809	12.181	52.0564	13.627	10.2058	5.9099	56.6056	104.572	47.5213	13.4525	7.90843	35.3962	42.0068	231.166	28.0372	5.43569
ENSG00000251888.1	RN7SKP190	16	82192505	82192790	285	-	misc_RNA	12.3461	5.04751	19.6447	1.83651	0.00245206	0.00547931	2.00848	4.45351	2.5189	4.21438	4.36306	1.62413	24.2332	2.27116	0.566987	4.22136	37.737	6.00002	23.7606	16.442	26.691	64.8931	2.33371	2.81909	15.7709	0
ENSG00000201423.1	RN7SKP246	5	144535354	144535670	316	-	misc_RNA	9.93341	3.95479	15.912	1.83628	0.0190981	0.0336025	0	6.23492	7.55669	7.58589	2.61784	2.4362	1.79505	4.54233	3.40192	3.37709	0	18.0001	2.79537	4.48417	19.7711	29.4968	0	84.5728	0	0
ENSG00000265253.1	MIR4446	3	113594876	113594942	66	+	miRNA	1.87449	0.783697	2.96529	1.83529	0.0175421	0.0310906	0	0	2.5189	1.68575	0.872612	1.62413	0	1.13558	0	0	0	2.57144	2.79537	5.9789	2.96566	0	0	0	1.75232	13.5892
ENSG00000274568.1	RN7SL545P	15	22429200	22429489	289	-	misc_RNA	9.97692	4.35193	15.6019	1.83396	3.94774e-06	1.66333e-05	3.01271	2.67211	5.03779	3.37151	3.49045	4.87239	7.1802	6.81349	4.53589	2.53282	22.0133	10.2858	9.78379	1.49472	23.7253	5.89937	25.6708	16.9146	15.7709	24.4606
ENSG00000275878.1	RN7SL43P	7	66980120	66980410	290	+	misc_RNA	13.0442	5.71513	20.3733	1.832	5.64608e-06	2.2989e-05	2.00848	4.45351	1.25945	3.37151	18.3249	4.06033	2.69257	10.2202	9.07179	1.68854	20.4409	30.0001	18.1699	25.4103	22.7368	11.7987	21.0034	2.81909	35.0465	16.3071
ENSG00000276642.1	RF00619	1	220825776	220825893	117	+	snRNA	8.47269	3.42859	13.5168	1.82304	0.00824234	0.0158409	4.01695	0	6.29724	5.90013	0.872612	0.812065	9.87277	0	5.66987	0.844272	33.0199	0	8.38611	1.49472	2.96566	35.3962	9.33485	11.2764	33.2941	0
ENSG00000221125.2	RF00012	19	49949316	49949527	211	-	snoRNA	19.5699	8.43833	30.7015	1.80943	0.000202137	0.000580182	6.02543	1.7814	10.0756	8.42876	8.72612	5.68446	12.5653	7.94907	9.63877	13.5083	64.4674	6.00002	16.7722	2.98945	25.7024	23.5975	46.6742	62.02	56.0743	2.71784
ENSG00000275154.1	RF00012	14	91714915	91715130	215	-	snoRNA	63.5823	27.378	99.7866	1.80636	0.000204296	0.000584919	11.0466	13.3605	18.8917	7.58589	162.306	9.74479	8.07772	19.3049	14.1747	9.28699	146.231	33.4287	54.5097	35.8734	58.3247	176.981	203.033	101.487	92.8731	95.1245
ENSG00000277034.1	RF00056	20	38421647	38421774	127	-	snoRNA	12.0444	5.02706	19.0618	1.80477	0.0126138	0.0232423	1.00424	0	10.0756	3.37151	10.4713	10.5569	7.1802	0	1.70096	5.9099	0	16.2858	6.98842	19.4314	26.691	11.7987	0	19.7336	0	89.6888
ENSG00000271986.2	RN7SL827P	6	73487590	73487877	287	-	misc_RNA	15.0901	6.58746	23.5928	1.80132	3.41676e-07	1.76042e-06	4.01695	5.34421	3.77834	4.21438	6.10829	12.181	8.97525	9.08465	9.63877	2.53282	18.8685	31.7144	13.9768	23.9156	18.7825	17.6981	37.3394	0	19.2755	54.3569
ENSG00000271817.2	RF00012	4	158700691	158700909	218	+	snoRNA	134.748	58.8103	210.686	1.7984	4.08173e-06	1.70728e-05	43.1822	55.2235	80.6046	45.5153	70.6816	25.9861	75.3921	76.0839	45.3589	70.0746	281.455	61.7145	76.8727	19.4314	91.9356	477.849	499.414	394.673	89.3685	114.149
ENSG00000266640.1	MIR4754	19	58386770	58386858	88	-	miRNA	58.0667	24.0806	92.0527	1.79547	0.0259122	0.0436711	18.0763	12.4698	28.9673	13.486	79.4077	14.6172	9.87277	27.254	9.63877	27.0167	1.57238	342.858	0	4.48417	136.421	100.289	51.3417	279.09	1.75232	2.71784
ENSG00000207067.1	SNORA72	8	98042086	98042217	131	-	snoRNA	13.2821	5.61754	20.9466	1.794	0.00416112	0.00869845	9.03814	8.01632	0	15.1718	14.8344	5.68446	0.897525	0	0	2.53282	7.86188	4.28573	6.98842	34.3786	23.7253	11.7987	14.0023	16.9146	5.25697	84.2531
ENSG00000284519.1	MIR6741	1	225922080	225922142	62	-	miRNA	5.77458	2.44069	9.10848	1.7904	0.00513664	0.0104806	2.00848	1.7814	0	4.21438	3.49045	0.812065	4.48762	1.13558	0.566987	5.9099	0	18.0001	1.39768	2.98945	17.794	5.89937	0	42.2864	0	2.71784
ENSG00000243871.3	RN7SL487P	15	43391384	43391727	343	-	misc_RNA	9.22509	4.01861	14.4316	1.77509	0.00100704	0.00246589	3.01271	0.890702	3.77834	10.1145	5.23567	0	2.69257	6.81349	6.80384	0.844272	3.14475	30.0001	2.79537	5.9789	4.94277	0	0	47.9246	8.76161	40.7676
ENSG00000239910.3	RN7SL530P	14	74174456	74174753	297	+	misc_RNA	53.1607	22.9188	83.4025	1.77258	0.00780017	0.015111	1.00424	2.67211	10.0756	3.37151	180.631	12.181	5.38515	5.67791	3.96891	4.22136	70.7569	32.5715	43.3282	110.61	8.89699	47.1949	18.6697	25.3718	77.1022	399.523
ENSG00000202345.1	RF00019	5	168791498	168791610	112	+	misc_RNA	10.7724	4.43065	17.1141	1.76377	0.0209847	0.0362563	3.01271	1.7814	13.8539	2.52863	2.61784	0.812065	8.97525	1.13558	2.83493	6.75417	0	13.7143	0	0	47.4506	88.4905	0	19.7336	1.75232	0
ENSG00000278497.1	RN7SL759P	15	20570886	20571175	289	+	misc_RNA	9.81528	4.57015	15.0604	1.76363	8.38603e-06	3.26984e-05	9.03814	0	8.81613	5.90013	2.61784	2.4362	8.97525	3.40674	1.13397	3.37709	23.5856	6.85717	11.1815	8.96834	16.8054	5.89937	23.3371	14.0955	26.2848	13.5892
ENSG00000252583.2	MIR514B	X	147250151	147250230	79	-	miRNA	8.90088	3.98479	13.817	1.76129	0.000603814	0.00154599	3.01271	4.45351	8.81613	5.05726	3.49045	3.24826	3.5901	1.13558	1.13397	5.9099	26.7304	14.5715	4.19305	4.48417	2.96566	5.89937	14.0023	22.5527	21.0279	21.7427
ENSG00000207171.1	RF00432	4	168471409	168471539	130	+	snoRNA	10.1893	4.411	15.9675	1.75898	0.00415606	0.00869182	7.02966	2.67211	2.5189	5.05726	17.4522	2.4362	2.69257	3.40674	0	0.844272	28.3028	10.2858	23.7606	4.48417	6.91988	23.5975	0	53.5628	8.76161	0
ENSG00000222220.1	RN7SKP129	7	94801514	94801812	298	+	misc_RNA	37.2431	16.6115	57.8748	1.75543	7.69803e-06	3.02982e-05	9.03814	12.4698	17.6323	3.37151	24.4331	25.9861	17.053	26.1184	24.9474	5.06563	44.0265	101.143	43.3282	19.4314	45.4735	94.3899	88.681	93.03	43.8081	5.43569
ENSG00000242482.3	RN7SL392P	1	67656831	67657129	298	-	misc_RNA	9.17043	4.34577	13.9951	1.75451	8.56552e-05	0.000265387	1.00424	3.56281	6.29724	4.21438	4.36306	4.87239	3.5901	3.40674	6.23685	5.9099	36.1647	19.7144	13.9768	31.3892	10.8741	0	2.33371	0	22.7802	2.71784
ENSG00000212466.1	RNU6-952P	11	102313722	102313829	107	+	snRNA	13.0464	5.62325	20.4696	1.75333	0.0049744	0.0101947	10.0424	1.7814	6.29724	11.8003	1.74522	0	8.97525	3.40674	11.3397	0.844272	59.7503	4.28573	0	7.47362	7.90843	29.4968	35.0057	42.2864	15.7709	2.71784
ENSG00000221043.2	RF00012	5	149695748	149695959	211	-	snoRNA	75.4572	33.6196	117.295	1.75324	4.0513e-06	1.69918e-05	25.1059	37.4095	47.859	19.3862	40.1402	37.355	45.7738	30.6607	22.1125	30.3938	40.8818	83.1432	122.996	29.8945	35.588	277.27	58.3428	84.5728	187.499	252.759
ENSG00000273657.1	MIR6792	19	7617439	7617505	66	+	miRNA	10.6956	4.79194	16.5993	1.75147	0.000434913	0.00115068	6.02543	4.45351	1.25945	9.27164	2.61784	6.49652	0	2.27116	6.23685	9.28699	7.86188	34.2858	23.7606	5.9789	5.93133	5.89937	30.3383	28.1909	21.0279	2.71784
ENSG00000221273.1	MIR1237	11	64368602	64368703	101	+	miRNA	34.1998	15.1173	53.2823	1.74628	0.00123347	0.002962	11.0466	14.2512	16.3728	8.42876	19.1975	9.74479	20.6431	20.4405	12.4737	18.574	11.0066	60.0002	4.19305	5.9789	113.684	82.5912	0	250.899	1.75232	2.71784
ENSG00000207382.1	RF00019	17	62661621	62661725	104	-	misc_RNA	6.15036	2.6469	9.65382	1.73595	0.00750179	0.0146075	1.00424	5.34421	1.25945	2.52863	2.61784	0	1.79505	9.08465	2.83493	0	0	13.7143	0	4.48417	16.8054	17.6981	0	36.6482	1.75232	5.43569
ENSG00000200783.1	RN7SKP180	17	72663823	72664152	329	-	misc_RNA	7.39466	3.21733	11.572	1.73471	0.0109131	0.0204277	3.01271	5.34421	8.81613	0	1.74522	2.4362	1.79505	1.13558	1.13397	6.75417	0	19.7144	2.79537	0	9.88554	17.6981	0	47.9246	12.2663	5.43569
ENSG00000199197.1	RN7SKP72	18	1323794	1324085	291	-	misc_RNA	9.94839	4.60017	15.2966	1.73317	0.000762383	0.00190845	2.00848	2.67211	2.5189	3.37151	12.2166	4.87239	4.48762	4.54233	3.40192	5.9099	39.3094	43.7144	5.59074	4.48417	11.8627	5.89937	2.33371	31.01	8.76161	0
ENSG00000280704.1	SNORD3E	X	70846080	70846295	215	-	snoRNA	32.1965	14.4887	49.9043	1.73235	0.000534662	0.00138434	9.03814	4.45351	11.335	10.9574	34.9045	7.30859	6.28267	36.3386	9.07179	15.1969	62.8951	19.7144	29.3514	20.9261	22.7368	35.3962	163.36	112.764	21.0279	10.8714
ENSG00000208001.1	MIR431	14	100881007	100881120	113	+	miRNA	28.6718	12.956	44.3875	1.72608	0.000422783	0.00112117	27.1144	10.6884	10.0756	12.6431	21.8153	7.30859	5.38515	12.4914	11.9067	10.1313	22.0133	14.5715	22.363	115.094	37.5651	29.4968	30.3383	36.6482	29.7895	105.996
ENSG00000277830.1	RF02215	20	49278427	49278624	197	+	misc_RNA	290.13	134.771	445.488	1.7199	7.62662e-14	9.35736e-13	108.458	130.043	139.799	112.103	90.7517	126.682	249.512	112.423	139.479	138.461	413.535	499.716	616.379	276.524	513.06	241.874	382.729	631.477	588.78	290.809
ENSG00000241631.3	RN7SL316P	17	30702504	30702775	271	-	misc_RNA	113.424	52.5361	174.312	1.71609	4.30714e-07	2.19703e-06	45.1907	62.3492	90.6802	42.1438	40.1402	30.0464	54.749	71.5416	20.9785	67.5417	73.9017	52.2859	110.417	443.933	172.008	70.7924	172.695	138.136	112.149	396.805
ENSG00000264585.1	MIR4449	4	52712682	52712747	65	+	miRNA	222.43	103.384	341.476	1.71019	2.12943e-10	1.72572e-09	55.2331	109.556	94.4586	74.1731	90.7517	98.2599	90.65	189.642	162.725	68.386	449.7	249.429	392.749	224.209	194.745	235.975	394.397	572.276	424.062	277.22
ENSG00000207286.1	RF00019	6	25287432	25287533	101	-	misc_RNA	4.03343	1.60569	6.46116	1.7001	0.0193169	0.0338967	1.00424	0	1.25945	4.21438	1.74522	4.06033	1.79505	0	1.13397	0.844272	1.57238	8.57146	1.39768	0	6.91988	23.5975	0	22.5527	0	0
ENSG00000241869.3	RN7SL363P	15	90855935	90856207	272	-	misc_RNA	10.8464	5.16563	16.5272	1.69669	0.000188855	0.000545805	4.01695	1.7814	6.29724	1.68575	6.9809	4.87239	10.7703	3.40674	3.40192	8.44272	18.8685	24.0001	5.59074	10.4631	16.8054	0	28.0045	2.81909	31.5418	27.1784
ENSG00000265673.1	MIR4508	15	23562062	23562131	69	-	miRNA	280.556	131.599	429.514	1.69	5.34977e-07	2.68715e-06	165.699	147.857	195.214	54.787	75.9173	88.5151	306.953	116.965	116.799	47.2792	522.029	546.002	718.41	638.247	217.482	76.6918	226.37	769.612	145.443	434.855
ENSG00000275810.1	MIR8082	4	113152282	113152362	80	+	miRNA	19.6679	9.30092	30.0348	1.68891	0.000107033	0.000325916	10.0424	17.814	7.55669	9.27164	4.36306	4.06033	11.6678	5.67791	5.66987	16.8854	36.1647	39.4287	22.363	13.4525	35.588	11.7987	49.0079	19.7336	70.0929	2.71784
ENSG00000275355.1	RF00017	18	76840838	76841102	264	-	misc_RNA	8.99853	4.33201	13.6651	1.68769	1.23e-05	4.61602e-05	0	4.45351	8.81613	5.05726	1.74522	4.06033	4.48762	5.67791	2.26795	6.75417	11.0066	24.8572	18.1699	5.9789	11.8627	17.6981	7.00114	22.5527	17.5232	0
ENSG00000275999.1	RF00001	CHR_HSCHR4_6_CTG12	190021674	190021792	118	+	rRNA	341.918	160.498	523.337	1.68454	4.43777e-07	2.25865e-06	132.559	188.829	198.993	155.932	157.943	140.487	199.25	187.371	102.625	140.993	455.989	572.574	366.193	198.798	286.681	460.151	625.435	1203.75	846.372	217.427
ENSG00000277872.1	MIR6817	22	25455646	25455711	65	+	miRNA	9.43695	4.15016	14.7237	1.6819	0.0252649	0.0427367	2.00848	4.45351	5.03779	5.05726	1.74522	5.68446	9.87277	4.54233	0.566987	2.53282	0	60.8574	0	0	21.7482	58.9937	0	5.63818	0	0
ENSG00000275881.1	RF00017	12	62393607	62393880	273	-	misc_RNA	12.3537	5.87953	18.8278	1.68049	0.00317232	0.00687834	8.0339	1.7814	8.81613	3.37151	1.74522	2.4362	6.28267	13.627	5.10288	7.59845	15.7238	49.7145	12.5792	2.98945	24.7139	0	70.0114	2.81909	7.00929	2.71784
ENSG00000263697.1	MIR3621	9	137169186	137169270	84	-	miRNA	132.07	62.3204	201.82	1.67592	2.25202e-06	9.99185e-06	36.1526	74.819	78.0858	42.1438	73.2994	58.4687	51.1589	65.8637	111.129	32.0823	155.665	191.144	370.386	97.1571	155.203	100.289	560.091	149.412	222.545	16.3071
ENSG00000276189.1	RF02197	1	3736943	3737103	160	+	misc_RNA	39.9704	18.9526	60.9881	1.67581	9.19797e-06	3.56228e-05	13.0551	11.5791	12.5945	7.58589	34.9045	9.74479	30.5158	21.576	17.5766	30.3938	59.7503	110.572	68.4866	86.694	39.5422	23.5975	49.0079	31.01	29.7895	111.432
ENSG00000278724.1	RF00017	X	151275509	151275789	280	+	misc_RNA	2.46634	1.14563	3.78706	1.67448	0.00564927	0.0113752	1.00424	0.890702	1.25945	0.842876	5.23567	0.812065	0	0	0.566987	0.844272	3.14475	4.28573	2.79537	2.98945	4.94277	5.89937	2.33371	0	8.76161	2.71784
ENSG00000277732.1	RF02212	8	134598318	134598518	200	+	misc_RNA	44.9004	20.6377	69.1631	1.67273	0.00410432	0.00859534	15.0636	16.9233	26.4484	21.0719	15.707	19.4896	21.5406	26.1184	15.3086	28.7052	14.1514	132	2.79537	4.48417	64.256	88.4905	0	374.939	10.5139	0
ENSG00000201912.1	RN7SKP189	X	145057108	145057437	329	+	misc_RNA	4.48432	2.20126	6.76738	1.66756	0.0171704	0.0304905	1.00424	0.890702	3.77834	2.52863	6.10829	0.812065	1.79505	3.40674	0	1.68854	0	33.4287	4.19305	2.98945	8.89699	5.89937	0	0	12.2663	0
ENSG00000274838.1	MIR6788	18	10759584	10759649	65	-	miRNA	61.9502	29.0185	94.8819	1.66587	0.000107592	0.000327352	18.0763	44.5351	42.8212	34.5579	54.102	13.8051	19.7455	22.7116	20.4115	19.4183	136.797	15.4286	58.7028	16.442	68.2103	88.4905	219.369	301.643	19.2755	24.4606
ENSG00000283822.1	MIR639	19	14529543	14529640	97	+	miRNA	111.862	53.4057	170.319	1.6658	2.0082e-10	1.64116e-09	37.1568	43.6444	74.3074	33.7151	39.2675	43.0395	87.9574	65.8637	65.2035	43.9021	194.975	109.715	188.687	130.041	97.8669	82.5912	296.381	287.547	236.564	78.8175
ENSG00000263815.2	RN7SL426P	17	21229334	21229628	294	-	misc_RNA	12.042	5.94337	18.1407	1.66349	5.92954e-06	2.4058e-05	5.02119	1.7814	8.81613	4.21438	10.4713	5.68446	9.87277	1.13558	7.37083	5.06563	14.1514	36.0001	11.1815	10.4631	20.7596	0	14.0023	0	36.7988	38.0498
ENSG00000265170.2	RN7SL667P	X	153403844	153404141	297	-	misc_RNA	7.63237	3.56393	11.7008	1.65897	2.80493e-05	9.70335e-05	3.01271	1.7814	2.5189	4.21438	4.36306	2.4362	6.28267	3.40674	3.40192	4.22136	12.579	15.4286	13.9768	4.48417	15.8169	23.5975	9.33485	11.2764	10.5139	0
ENSG00000222112.1	RN7SKP16	1	33336566	33336864	298	-	misc_RNA	15.021	6.6689	23.373	1.6587	0.0187651	0.0330544	1.00424	3.56281	18.8917	4.21438	6.10829	4.06033	15.2579	4.54233	5.66987	3.37709	0	27.4287	0	2.98945	32.6223	100.289	0	56.3818	14.0186	0
ENSG00000263690.2	MIR548D2	17	67471489	67471585	96	-	miRNA	2.9053	1.24684	4.56376	1.65204	0.0174633	0.0309748	1.00424	0	3.77834	1.68575	1.74522	0.812065	0.897525	0	1.70096	0.844272	1.57238	0	2.79537	1.49472	1.97711	5.89937	0	16.9146	12.2663	2.71784
ENSG00000240299.3	RN7SL187P	9	121494519	121494821	302	+	misc_RNA	5.32573	2.81206	7.8394	1.65074	0.00118547	0.00285419	3.01271	2.67211	6.29724	3.37151	0.872612	3.24826	2.69257	4.54233	0.566987	0.844272	7.86188	32.5715	13.9768	4.48417	4.94277	5.89937	2.33371	2.81909	3.50465	0
ENSG00000200526.1	RNY4P14	13	39785415	39785510	95	-	misc_RNA	36.9388	17.5786	56.299	1.65007	0.00010703	0.000325916	33.1398	17.814	15.1134	18.5433	8.72612	14.6172	8.07772	21.576	25.5144	12.6641	34.5923	24.8572	34.9421	147.978	35.588	11.7987	65.3439	45.1055	35.0465	127.739
ENSG00000273968.1	RN7SL105P	CHR_HSCHR17_1_CTG2	1604374	1604672	298	-	misc_RNA	3.11638	1.47683	4.75593	1.64704	0.00645787	0.0127851	1.00424	2.67211	1.25945	0.842876	2.61784	0	2.69257	0	2.83493	0.844272	1.57238	8.57146	15.3745	1.49472	3.95422	5.89937	0	0	5.25697	5.43569
ENSG00000207614.1	MIR193A	17	31559996	31560083	87	+	miRNA	502.543	239.301	765.785	1.64676	0.000125147	0.000374743	274.157	292.15	265.743	219.991	232.987	219.258	243.229	203.269	285.194	157.035	500.016	580.288	999.345	364.713	3792.09	566.339	70.0114	45.1055	566	173.942
ENSG00000276377.1	RF00017	CHR_HSCHR15_3_CTG3	22431917	22432206	289	-	misc_RNA	9.23194	4.59451	13.8694	1.64596	4.47098e-05	0.000147356	6.02543	5.34421	5.03779	3.37151	3.49045	1.62413	7.1802	7.94907	1.70096	4.22136	29.8752	8.57146	4.19305	7.47362	19.7711	0	16.336	11.2764	14.0186	27.1784
ENSG00000277492.1	RF01848	X	70846079	70846295	216	-	snoRNA	32.6345	15.3165	49.9525	1.64368	0.00216683	0.00491355	6.02543	11.5791	10.0756	5.90013	37.5223	8.12065	16.1554	37.4742	6.80384	13.5083	48.7437	18.8572	9.78379	17.9367	19.7711	41.2956	170.361	143.774	26.2848	2.71784
ENSG00000251776.1	RN7SKP242	9	83200940	83201228	288	-	misc_RNA	9.17042	4.30649	14.0344	1.6436	0.00504624	0.0103236	2.00848	2.67211	0	1.68575	3.49045	5.68446	7.1802	4.54233	5.66987	10.1313	45.5989	6.85717	23.7606	10.4631	22.7368	17.6981	2.33371	5.63818	5.25697	0
ENSG00000283726.1	MIR5193	3	49806137	49806245	108	-	miRNA	9.7942	4.37789	15.2105	1.64266	0.00580936	0.0116415	4.01695	2.67211	3.77834	4.21438	12.2166	4.06033	1.79505	0	6.80384	4.22136	0	29.143	0	0	16.8054	41.2956	2.33371	42.2864	17.5232	2.71784
ENSG00000243980.3	RN7SL702P	Y	12273473	12273764	291	+	misc_RNA	128.112	61.3499	194.874	1.64131	9.44985e-06	3.64144e-05	53.2246	38.3002	74.3074	42.1438	98.6052	46.2877	117.576	76.0839	37.4211	29.5495	325.482	123.429	117.406	104.631	142.352	230.075	347.723	259.356	233.059	65.2282
ENSG00000252499.1	RNU6-63P	13	27488138	27488232	94	+	snRNA	12.6152	6.1205	19.1099	1.63921	0.000191766	0.000553367	5.02119	5.34421	11.335	5.05726	5.23567	6.49652	11.6678	6.81349	1.70096	2.53282	40.8818	6.85717	22.363	14.9472	29.6566	23.5975	25.6708	8.45728	10.5139	8.15353
ENSG00000284596.1	MIR4467	7	102471469	102471531	62	+	miRNA	108.701	52.6912	164.711	1.62939	4.95201e-06	2.03612e-05	51.2161	65.912	75.5669	38.7723	46.2484	29.2344	58.3391	63.5926	51.5958	46.4349	102.204	133.715	226.425	70.252	116.649	58.9937	308.05	270.633	357.474	2.71784
ENSG00000264814.1	MIR1273C	6	154853360	154853436	76	+	miRNA	4.3755	2.22455	6.52645	1.62808	0.00280911	0.00617521	1.00424	5.34421	3.77834	0	1.74522	3.24826	0.897525	2.27116	2.26795	1.68854	3.14475	0	26.556	2.98945	18.7825	0	0	5.63818	0	8.15353
ENSG00000272469.2	RN7SL760P	8	73833773	73834042	269	-	misc_RNA	39.9986	19.2703	60.727	1.61646	2.36312e-06	1.04245e-05	27.1144	11.5791	10.0756	20.229	10.4713	25.9861	13.4629	15.8981	26.6484	31.2381	122.645	18.0001	46.1236	34.3786	51.4048	58.9937	77.0125	90.2109	59.579	48.9212
ENSG00000266317.2	RN7SL703P	3	181813401	181813702	301	+	misc_RNA	3.26185	1.63082	4.89288	1.61406	0.00561091	0.0113029	1.00424	0	0	0.842876	5.23567	3.24826	0.897525	1.13558	0.566987	3.37709	4.71713	10.2858	2.79537	8.96834	6.91988	5.89937	2.33371	0	7.00929	0
ENSG00000242341.3	RN7SL646P	5	178377924	178378220	296	+	misc_RNA	45.6585	22.0253	69.2918	1.61218	7.84158e-06	3.08331e-05	18.0763	11.5791	31.4862	21.9148	30.5414	18.6775	16.1554	27.254	14.1747	30.3938	103.777	12	40.5329	13.4525	31.6337	82.5912	210.034	53.5628	42.0557	103.278
ENSG00000264438.2	RN7SL560P	9	128709780	128710043	263	+	misc_RNA	19.6995	9.11657	30.2824	1.61114	0.000228163	0.000644431	5.02119	13.3605	6.29724	10.9574	11.344	8.12065	2.69257	13.627	6.23685	13.5083	9.43426	36.0001	9.78379	5.9789	21.7482	82.5912	7.00114	112.764	17.5232	0
ENSG00000223142.1	RN7SKP252	22	49738677	49739003	326	+	misc_RNA	11.9977	5.62737	18.368	1.60561	0.0158535	0.0284708	2.00848	3.56281	5.03779	6.74301	1.74522	4.87239	16.1554	5.67791	7.93781	2.53282	0	61.7145	4.19305	2.98945	35.588	47.1949	0	19.7336	12.2663	0
ENSG00000221400.2	SNORD3J	10	43417249	43417438	189	-	snoRNA	846.407	408.28	1284.53	1.602	0.00282449	0.00620309	131.555	607.459	351.386	394.466	365.624	352.436	490.946	799.449	486.474	103.001	1812.95	1272	1677.22	778.751	1018.21	1533.84	714.116	950.034	2242.97	845.249
ENSG00000284129.1	MIR6789	19	2235829	2235926	97	-	miRNA	68.7186	33.4941	103.943	1.59884	0.000105125	0.000320743	22.0932	29.3932	46.5996	29.5007	27.9236	31.6706	30.5158	45.4233	46.4929	25.3282	80.1912	64.2859	47.5213	38.8628	71.1759	53.0943	74.6788	0	82.3592	527.262
ENSG00000284412.1	MIR4649	7	44110849	44110912	63	+	miRNA	5.66353	2.77947	8.54758	1.59053	0.0228484	0.0391238	2.00848	0.890702	0	3.37151	2.61784	0.812065	4.48762	7.94907	3.96891	1.68854	14.1514	22.2858	1.39768	0	4.94277	5.89937	0	0	36.7988	0
ENSG00000223026.1	RN7SKP247	1	81251789	81252096	307	+	misc_RNA	5.89422	2.73991	9.04854	1.59052	0.0155584	0.0280137	2.00848	0	3.77834	0	2.61784	6.49652	6.28267	2.27116	0.566987	3.37709	0	24.8572	0	0	13.8398	23.5975	0	28.1909	0	0
ENSG00000264041.2	RN7SL670P	2	203259604	203259897	293	+	misc_RNA	14.4899	7.19717	21.7827	1.58447	0.00069642	0.00176056	10.0424	6.23492	8.81613	5.90013	1.74522	4.87239	12.5653	6.81349	9.07179	5.9099	12.579	59.1431	19.5676	8.96834	12.8512	17.6981	77.0125	2.81909	1.75232	5.43569
ENSG00000274135.1	RF00017	7	66915063	66915334	271	-	misc_RNA	14.0201	6.95831	21.082	1.58361	0.000154977	0.000455091	7.02966	8.01632	3.77834	2.52863	6.10829	3.24826	13.4629	5.67791	4.53589	15.1969	31.4475	11.1429	29.3514	5.9789	24.7139	11.7987	37.3394	31.01	28.0372	0
ENSG00000201807.1	RF00443	6	136855698	136855831	133	-	snoRNA	10.8256	4.97091	16.6802	1.58205	0.0256923	0.04338	5.02119	3.56281	12.5945	8.42876	8.72612	4.87239	0	1.13558	2.83493	2.53282	1.57238	11.1429	0	1.49472	0.988554	53.0943	25.6708	53.5628	19.2755	0
ENSG00000274008.1	RF00017	10	69098496	69098794	298	+	misc_RNA	30.5346	15.1759	45.8932	1.58103	0.000488546	0.00127716	4.01695	11.5791	11.335	13.486	45.3758	8.93272	8.07772	20.4405	12.4737	16.0412	53.4608	78.0003	37.7375	46.3364	42.5078	17.6981	105.017	0	45.5604	32.6141
ENSG00000239148.1	RF00096	10	5004710	5004842	132	+	snoRNA	2.89417	1.38424	4.40411	1.56993	0.0294022	0.048855	2.00848	0.890702	1.25945	2.52863	0.872612	0	0.897525	3.40674	1.13397	0.844272	0	0.857146	1.39768	0	4.94277	5.89937	11.6686	0	19.2755	0
ENSG00000251751.1	RN7SKP46	3	157930492	157930725	233	-	misc_RNA	4.41823	2.08772	6.74874	1.56633	0.0256195	0.0432728	1.00424	1.7814	2.5189	4.21438	1.74522	2.4362	1.79505	1.13558	3.40192	0.844272	0	8.57146	0	1.49472	17.794	5.89937	0	31.01	0	2.71784
ENSG00000266463.1	MIR3196	20	63238779	63238842	63	+	miRNA	120.309	60.2856	180.333	1.55603	1.89359e-06	8.55837e-06	9.03814	61.4585	30.2267	49.7297	107.331	61.717	73.597	91.9821	57.8326	59.9433	207.554	137.143	143.962	110.61	87.9813	159.283	158.692	155.05	164.718	478.34
ENSG00000266770.2	RN7SL619P	19	13815062	13815319	257	-	misc_RNA	6.02033	3.10452	8.93615	1.552	0.000755256	0.00189207	3.01271	1.7814	0	2.52863	3.49045	3.24826	5.38515	4.54233	2.83493	4.22136	7.86188	6.85717	15.3745	2.98945	8.89699	0	7.00114	14.0955	26.2848	0
ENSG00000223006.1	RN7SKP137	4	121061172	121061478	306	-	misc_RNA	56.5751	27.6689	85.4814	1.53848	0.0257711	0.0434651	20.0848	5.34421	22.6701	13.486	126.529	17.0534	14.3604	22.7116	15.8756	18.574	1.57238	274.287	5.59074	1.49472	78.0958	188.78	0	273.452	31.5418	0
ENSG00000277950.1	RF00017	22	20070716	20070965	249	+	misc_RNA	9.90694	5.21133	14.6026	1.53777	0.000166326	0.000486192	5.02119	7.12562	8.81613	4.21438	1.74522	4.87239	4.48762	3.40674	5.66987	6.75417	12.579	25.7144	8.38611	19.4314	19.7711	5.89937	25.6708	0	12.2663	16.3071
ENSG00000238324.1	RN7SKP198	7	102857450	102857755	305	+	misc_RNA	11.045	5.49565	16.5943	1.53137	0.00536516	0.0108745	2.00848	2.67211	3.77834	3.37151	8.72612	5.68446	12.5653	6.81349	6.80384	2.53282	3.14475	39.4287	0	2.98945	23.7253	17.6981	2.33371	56.3818	17.5232	2.71784
ENSG00000284266.1	MIR4534	22	37988794	37988853	59	+	miRNA	12.8225	6.58463	19.0603	1.51748	0.00061025	0.00155919	8.0339	6.23492	11.335	4.21438	3.49045	4.06033	8.07772	9.08465	7.93781	3.37709	15.7238	3.42858	25.1583	26.905	0.988554	0	67.6776	11.2764	12.2663	27.1784
ENSG00000239333.3	RN7SL658P	X	16539137	16539439	302	-	misc_RNA	103.833	52.8735	154.792	1.51385	0.00033644	0.000911637	25.1059	8.90702	23.9295	16.8575	26.1784	293.156	30.5158	31.7963	33.4522	38.8365	146.231	118.286	85.2588	70.252	82.05	112.088	333.721	236.804	134.929	228.299
ENSG00000252886.1	RN7SKP197	12	119631090	119631386	296	-	misc_RNA	26.4877	13.2919	39.6834	1.51204	0.00325288	0.00702323	11.0466	5.34421	13.8539	9.27164	13.9618	29.2344	12.5653	12.4914	14.1747	10.9755	29.8752	63.4288	5.59074	5.9789	56.3476	64.8931	0	152.231	15.7709	2.71784
ENSG00000239820.3	RN7SL213P	14	67751228	67751544	316	-	misc_RNA	8.24836	4.31553	12.1812	1.50962	0.0229574	0.0392812	0	1.7814	8.81613	0.842876	0	3.24826	13.4629	6.81349	3.96891	4.22136	17.2961	42.0002	5.59074	7.47362	13.8398	0	16.336	0	19.2755	0
ENSG00000221288.1	MIR663B	2	132256966	132257080	114	-	miRNA	29.8374	15.5126	44.1623	1.50906	1.3182e-06	6.16705e-06	9.03814	18.7047	16.3728	14.3289	12.2166	11.3689	16.1554	36.3386	7.93781	12.6641	23.5856	25.7144	55.9074	26.905	32.6223	41.2956	74.6788	39.4673	105.139	16.3071
ENSG00000199691.1	RN7SKP173	20	38761528	38761842	314	+	misc_RNA	4.01466	2.0995	5.92983	1.50567	0.0141199	0.0256985	0	0.890702	2.5189	1.68575	3.49045	0.812065	5.38515	0	2.83493	3.37709	12.579	0.857146	12.5792	0	5.93133	0	0	2.81909	24.5325	0
ENSG00000241943.2	RN7SL188P	11	16576851	16577135	284	+	misc_RNA	33.4325	17.2815	49.5835	1.50053	0.000302573	0.000829146	11.0466	14.2512	21.4106	16.0146	13.0892	10.5569	27.8233	31.7963	12.4737	14.3526	100.632	18.8572	54.5097	28.3998	22.7368	29.4968	56.0091	107.126	75.3499	2.71784
ENSG00000277027.1	RMRP	9	35657754	35658017	263	-	ribozyme	40.4604	20.3222	60.5986	1.4962	0.0124893	0.0230499	23.0975	16.9233	23.9295	26.1292	22.6879	18.6775	24.2332	20.4405	11.9067	15.1969	25.158	10.2858	1.39768	2.98945	31.6337	64.8931	14.0023	453.874	1.75232	0
ENSG00000244169.3	RN7SL120P	3	1065580	1065875	295	-	misc_RNA	7.53962	3.73777	11.3415	1.49354	0.0293083	0.0487342	4.01695	0.890702	8.81613	0.842876	4.36306	3.24826	8.97525	0	4.53589	1.68854	1.57238	2.57144	4.19305	1.49472	14.8283	0	7.00114	81.7537	0	0
ENSG00000243546.3	RN7SL108P	14	68236243	68236539	296	-	misc_RNA	4.7423	2.65573	6.82887	1.49148	0.0111759	0.0208601	2.00848	7.12562	1.25945	2.52863	5.23567	0.812065	4.48762	0	0.566987	2.53282	6.28951	29.143	6.98842	1.49472	15.8169	0	2.33371	0	3.50465	2.71784
ENSG00000283863.1	MIR3960	9	127785833	127785923	90	+	miRNA	1330.96	699.163	1962.75	1.47843	1.24261e-08	7.82116e-08	440.86	650.213	929.472	445.882	694.599	672.39	691.094	755.162	1279.69	432.267	1438.72	1482.01	2035.03	1189.8	1200.11	890.805	4450.39	2993.88	2144.84	1801.93
ENSG00000241868.3	RN7SL434P	3	196397508	196397778	270	-	misc_RNA	39.9627	20.9992	58.9262	1.47693	1.75642e-05	6.37327e-05	13.0551	15.1419	22.6701	12.6431	18.3249	12.993	62.8267	14.7626	19.8445	17.7297	61.3227	100.286	47.5213	22.4209	42.5078	41.2956	65.3439	98.6682	71.8452	38.0498
ENSG00000201346.2	RF00012	20	3384229	3384440	211	+	snoRNA	23.3511	12.117	34.5852	1.47464	8.98572e-05	0.000277658	12.0509	12.4698	10.0756	12.6431	13.9618	7.30859	7.1802	12.4914	8.5048	24.4839	55.0332	16.2858	29.3514	2.98945	26.691	35.3962	72.3451	45.1055	49.065	13.5892
ENSG00000252163.1	RN7SKP31	X	138397351	138397628	277	+	misc_RNA	11.3374	5.54203	17.1327	1.47397	0.0192775	0.0338534	7.02966	6.23492	3.77834	5.05726	4.36306	5.68446	7.1802	1.13558	5.66987	9.28699	0	13.7143	1.39768	4.48417	25.7024	47.1949	0	76.1155	0	2.71784
ENSG00000266569.2	RN7SL377P	7	72822894	72823171	277	-	misc_RNA	20.0408	10.4487	29.633	1.47246	0.00145861	0.00344511	4.01695	7.12562	1.25945	10.9574	9.59873	10.5569	43.9787	5.67791	7.93781	3.37709	53.4608	11.1429	13.9768	23.9156	33.6108	5.89937	53.6754	59.2009	33.2941	8.15353
ENSG00000212538.2	RF00012	1	163923670	163923873	203	+	snoRNA	35.1201	18.1828	52.0575	1.47149	0.00290759	0.00635828	8.0339	10.6884	8.81613	10.1145	109.077	10.5569	4.48762	4.54233	4.53589	10.9755	125.79	34.2858	32.1467	25.4103	19.7711	53.0943	81.6799	56.3818	64.8359	27.1784
ENSG00000265905.2	RN7SL96P	2	38936876	38937158	282	-	misc_RNA	3.88033	2.24448	5.51618	1.45143	0.00333069	0.00718112	2.00848	3.56281	2.5189	3.37151	1.74522	3.24826	0.897525	1.13558	2.26795	1.68854	6.28951	17.1429	6.98842	1.49472	5.93133	0	4.66742	5.63818	7.00929	0
ENSG00000243532.3	RN7SL19P	8	70654578	70654883	305	-	misc_RNA	3.47715	2.06069	4.89362	1.45013	0.0217736	0.0374506	1.00424	0.890702	5.03779	0.842876	1.74522	4.87239	0	1.13558	1.70096	3.37709	1.57238	28.2858	4.19305	1.49472	9.88554	0	0	0	3.50465	0
ENSG00000239367.2	RN7SL477P	19	1570575	1570860	285	-	misc_RNA	20.5169	10.8844	30.1494	1.44646	0.00488427	0.0100369	13.0551	16.0326	12.5945	4.21438	15.707	7.30859	16.1554	9.08465	7.93781	6.75417	17.2961	29.143	39.1352	19.4314	17.794	0	128.354	5.63818	17.5232	27.1784
ENSG00000240772.3	RN7SL776P	4	167400495	167400762	267	-	misc_RNA	5.06449	2.7264	7.40258	1.44641	0.00584369	0.0117001	3.01271	0.890702	3.77834	3.37151	4.36306	0	4.48762	1.13558	4.53589	1.68854	7.86188	15.4286	6.98842	8.96834	5.93133	5.89937	9.33485	5.63818	5.25697	2.71784
ENSG00000201010.1	RN7SKP224	2	48217575	48217899	324	+	misc_RNA	6.84712	3.18515	10.5091	1.44246	0.0227154	0.038925	7.02966	2.67211	1.25945	0.842876	6.10829	4.06033	0	0	3.96891	5.9099	1.57238	12	1.39768	0	17.794	58.9937	0	2.81909	10.5139	0
ENSG00000281092.1	RN7SL679P	CHR_HG2058_PATCH	26593243	26593546	303	-	misc_RNA	3.09872	1.80058	4.39687	1.43939	0.00687745	0.0134881	2.00848	1.7814	0	0	0.872612	3.24826	3.5901	2.27116	1.70096	2.53282	3.14475	8.57146	6.98842	7.47362	4.94277	0	2.33371	0	10.5139	0
ENSG00000207780.1	MIR648	22	17980868	17980961	93	-	miRNA	12.3231	6.58952	18.0567	1.43474	0.000829832	0.0020627	7.02966	5.34421	8.81613	4.21438	6.9809	3.24826	15.2579	6.81349	3.96891	4.22136	23.5856	13.7143	36.3398	5.9789	22.7368	35.3962	2.33371	0	35.0465	5.43569
ENSG00000273913.1	RF00017	2	42511570	42511851	281	+	misc_RNA	4.24087	2.37459	6.10715	1.43398	0.010766	0.0201605	3.01271	0.890702	1.25945	0	1.74522	1.62413	8.97525	1.13558	5.10288	0	12.579	10.2858	15.3745	1.49472	7.90843	0	4.66742	0	8.76161	0
ENSG00000274314.1	MIR6749	11	64902387	64902455	68	-	miRNA	13.1529	6.74448	19.5613	1.43299	0.0173888	0.0308546	9.03814	1.7814	10.0756	10.9574	5.23567	6.49652	7.1802	6.81349	2.26795	7.59845	0	5.14288	2.79537	1.49472	31.6337	35.3962	0	2.81909	15.7709	100.56
ENSG00000242014.3	RN7SL26P	6	33540694	33541000	306	+	misc_RNA	9.55063	5.00452	14.0967	1.43001	0.00355118	0.00758893	8.0339	7.12562	5.03779	2.52863	4.36306	7.30859	1.79505	3.40674	4.53589	5.9099	1.57238	11.1429	11.1815	16.442	5.93133	0	7.00114	78.9346	8.76161	0
ENSG00000283450.1	MIR486-2	8	41660444	41660507	63	+	miRNA	723.001	388.006	1058	1.42766	4.22312e-05	0.000140293	546.305	521.061	392.948	391.095	125.656	416.59	394.013	165.795	675.848	250.749	415.107	570.859	612.186	2195.75	1388.92	589.937	868.141	1200.93	362.731	2375.39
ENSG00000241391.3	RN7SL234P	6	149291352	149291646	294	+	misc_RNA	9.67815	5.18782	14.1685	1.41818	9.07844e-05	0.000280335	3.01271	5.34421	2.5189	10.1145	6.9809	7.30859	3.5901	3.40674	4.53589	5.06563	15.7238	18.8572	18.1699	7.47362	9.88554	11.7987	9.33485	8.45728	17.5232	24.4606
ENSG00000207571.1	MIR615	12	54033950	54034045	95	+	miRNA	175.991	94.9392	257.044	1.40768	0.00109088	0.00265142	138.585	53.4421	98.2369	35.4008	310.65	34.9188	71.802	147.626	26.6484	32.0823	99.0597	265.715	244.595	140.504	221.436	247.773	527.419	637.115	154.204	32.6141
ENSG00000264540.2	RN7SL405P	17	44883986	44884274	288	+	misc_RNA	239.428	130.103	348.754	1.40602	5.92343e-06	2.40545e-05	95.4026	153.201	168.766	115.474	101.223	125.87	173.222	163.524	81.0791	123.264	495.299	211.715	321.467	112.104	275.807	294.968	410.733	1028.97	148.947	187.531
ENSG00000266235.1	MIR3176	16	543277	543366	89	+	miRNA	17.8557	9.69685	26.0146	1.4059	0.0085523	0.0163614	7.02966	6.23492	2.5189	4.21438	34.0319	8.12065	5.38515	17.0337	2.26795	10.1313	20.4409	32.5715	22.363	10.4631	18.7825	0	109.684	2.81909	40.3034	2.71784
ENSG00000199666.2	SNORD3G	1	90657750	90657964	214	+	snoRNA	31.3506	17.2296	45.4716	1.40505	5.72592e-05	0.000185267	11.0466	11.5791	20.1512	16.0146	25.3058	14.6172	16.1554	13.627	24.3804	19.4183	110.066	68.5717	33.5444	43.347	42.5078	41.2956	58.3428	0	54.322	2.71784
ENSG00000277120.5	MIR6089	X	2609191	2609254	63	+	miRNA	90.2793	49.0316	131.527	1.4049	2.27755e-05	8.03604e-05	32.1356	47.2072	39.0429	25.2863	118.675	71.4618	37.696	38.6098	37.9881	42.2136	70.7569	336.001	104.826	47.8312	135.432	176.981	60.6765	228.346	94.6254	59.7925
ENSG00000275840.1	RF00017	22	21396273	21396590	317	-	misc_RNA	5.80601	3.37908	8.23294	1.40086	0.00105529	0.00257581	2.00848	2.67211	1.25945	3.37151	6.10829	4.87239	3.5901	3.40674	3.96891	2.53282	15.7238	11.1429	11.1815	5.9789	16.8054	0	11.6686	2.81909	7.00929	0
ENSG00000252220.1	RNU6-977P	12	83021890	83021992	102	+	snRNA	8.07053	4.41358	11.7275	1.39981	0.0224722	0.0385841	6.02543	5.34421	8.81613	2.52863	2.61784	3.24826	5.38515	1.13558	3.96891	5.06563	22.0133	31.7144	13.9768	5.9789	4.94277	11.7987	16.336	0	10.5139	0
ENSG00000201348.1	RNU105B	20	8831186	8831393	207	+	snoRNA	23.341	12.6039	34.0781	1.39943	0.00051839	0.00134524	5.02119	15.1419	15.1134	5.05726	5.23567	20.3016	10.7703	11.3558	6.80384	31.2381	55.0332	26.5715	27.9537	7.47362	23.7253	35.3962	102.683	31.01	22.7802	8.15353
ENSG00000264633.1	MIR4271	3	49274120	49274186	66	+	miRNA	63.4565	34.2761	92.6368	1.39658	0.000214051	0.000609436	28.1187	24.9397	50.3779	39.6152	12.2166	32.4826	23.3356	36.3386	29.4833	65.8532	67.6122	19.7144	48.919	64.2731	25.7024	117.987	158.692	242.442	164.718	16.3071
ENSG00000275334.1	MIR5787	3	50227436	50227490	54	+	miRNA	37.5657	20.5961	54.5353	1.392	1.43375e-07	7.74261e-07	14.0593	28.5025	17.6323	23.6005	16.5796	26.7982	22.4381	20.4405	23.2464	12.6641	40.8818	23.1429	92.2472	32.8839	44.4849	29.4968	39.6731	112.764	99.8824	29.8963
ENSG00000275726.1	MIR6088	19	45436654	45436704	50	+	miRNA	27.3925	14.9921	39.793	1.39196	0.000901296	0.00222352	14.0593	11.5791	22.6701	11.8003	15.707	24.362	14.3604	10.2202	15.8756	9.28699	34.5923	28.2858	57.3051	61.2837	22.7368	5.89937	16.336	76.1155	19.2755	76.0996
ENSG00000264661.3	MIR3200	22	30731557	30731641	84	+	miRNA	18.3058	9.64232	26.9692	1.39156	0.020624	0.035727	10.0424	16.0326	10.0756	5.90013	10.4713	10.5569	5.38515	7.94907	3.96891	16.0412	1.57238	0.857146	8.38611	22.4209	1.97711	11.7987	4.66742	194.517	1.75232	21.7427
ENSG00000274705.2	MIR486-1	8	41660441	41660508	67	-	miRNA	752.34	412.913	1091.77	1.38393	6.89024e-05	0.000218333	520.195	529.077	443.326	396.995	131.764	466.938	420.939	222.574	688.322	309.003	394.666	601.716	567.46	2180.8	1407.7	595.836	868.141	1355.98	396.025	2549.34
ENSG00000266226.1	MIR4323	19	42133445	42133513	68	-	miRNA	6.17379	3.40265	8.94493	1.38303	0.0274775	0.0460059	1.00424	0.890702	1.25945	4.21438	2.61784	1.62413	11.6678	0	7.37083	3.37709	12.579	3.42858	5.59074	8.96834	32.6223	0	21.0034	0	5.25697	0
ENSG00000284488.1	MIR6890	3	49099854	49099914	60	-	miRNA	120.115	65.6311	174.6	1.3762	0.00243886	0.00546044	32.1356	68.5841	98.2369	69.9587	56.7198	69.8376	89.7525	99.9312	32.3182	38.8365	152.521	43.7144	68.4866	16.442	96.8783	165.182	529.753	487.703	171.728	13.5892
ENSG00000240203.3	RN7SL567P	3	42676189	42676491	302	-	misc_RNA	19.664	10.7344	28.5937	1.36547	0.00277985	0.0061138	6.02543	8.90702	10.0756	5.05726	10.4713	4.06033	19.7455	6.81349	22.6795	13.5083	95.915	12.8572	18.1699	11.9578	46.4621	47.1949	25.6708	2.81909	14.0186	10.8714
ENSG00000222721.1	RN7SKP188	4	167662986	167663302	316	+	misc_RNA	13.4458	7.22099	19.6707	1.36504	0.0120593	0.0223279	7.02966	7.12562	7.55669	5.90013	6.10829	8.93272	8.07772	5.67791	5.66987	10.1313	0	26.5715	11.1815	1.49472	29.6566	23.5975	0	101.487	0	2.71784
ENSG00000274841.1	RF00017	9	137638128	137638408	280	-	misc_RNA	5.61098	3.28885	7.93312	1.36382	0.00981642	0.0185789	5.02119	2.67211	7.55669	3.37151	3.49045	5.68446	0	1.13558	2.26795	1.68854	11.0066	12.8572	18.1699	4.48417	8.89699	0	7.00114	0	8.76161	8.15353
ENSG00000264028.2	RN7SL744P	12	54344610	54344876	266	+	misc_RNA	4.97043	2.83297	7.10789	1.35508	0.00253225	0.00563935	4.01695	0.890702	6.29724	1.68575	3.49045	0.812065	1.79505	3.40674	3.40192	2.53282	1.57238	7.71431	9.78379	2.98945	7.90843	5.89937	11.6686	11.2764	12.2663	0
ENSG00000222069.1	RN7SKP285	1	103523562	103523879	317	+	misc_RNA	30.3308	16.3991	44.2624	1.35067	0.015471	0.0279145	32.1356	15.1419	10.0756	12.6431	9.59873	12.181	8.07772	10.2202	22.6795	31.2381	14.1514	53.1431	4.19305	5.9789	27.6795	82.5912	0	242.442	7.00929	5.43569
ENSG00000284584.1	MIR5006	13	41568286	41568395	109	-	miRNA	15.6976	8.81221	22.5829	1.34125	0.000417776	0.00111238	9.03814	14.2512	18.8917	8.42876	4.36306	4.87239	9.87277	5.67791	8.5048	4.22136	14.1514	43.7144	5.59074	7.47362	13.8398	29.4968	46.6742	25.3718	36.7988	2.71784
ENSG00000272533.1	SNORA28	14	103337849	103337974	125	+	snoRNA	11.6249	6.5373	16.7124	1.33922	0.0263725	0.0443494	5.02119	9.79772	0	6.74301	10.4713	0	9.87277	12.4914	0	10.9755	47.1713	15.4286	5.59074	19.4314	15.8169	5.89937	35.0057	0	22.7802	0
ENSG00000199420.1	RN7SKP170	4	15093767	15094094	327	-	misc_RNA	25.9513	14.5609	37.3416	1.33593	0.00262045	0.00580485	6.02543	11.5791	30.2267	5.90013	19.1975	19.4896	15.2579	13.627	14.1747	10.1313	70.7569	32.5715	32.1467	14.9472	49.4277	47.1949	2.33371	59.2009	64.8359	0
ENSG00000284565.1	MIR451A	17	28861369	28861440	71	-	miRNA	905.605	509.407	1301.8	1.31751	0.00670676	0.013204	779.288	502.356	405.542	501.511	130.892	557.889	607.624	277.082	1027.95	303.938	655.681	361.716	778.51	3119.49	907.493	424.755	1271.87	904.929	546.725	4046.87
ENSG00000273742.1	MIR6075	5	1510762	1510856	94	-	miRNA	21.1858	11.6751	30.6964	1.3132	0.0205419	0.0356002	13.0551	6.23492	11.335	9.27164	22.6879	12.993	8.07772	5.67791	16.4426	10.9755	12.579	6.85717	2.79537	4.48417	58.3247	41.2956	39.6731	140.955	0	0
ENSG00000283819.1	MIR144	17	28861533	28861618	85	-	miRNA	206.446	116.601	296.291	1.31296	0.00442023	0.00918012	219.928	135.387	51.6374	177.004	38.3949	152.668	157.067	29.5251	127.572	76.8287	154.093	82.286	190.085	732.415	242.196	147.484	263.709	222.708	126.167	801.764
ENSG00000277568.1	RF02271	5	146510116	146510271	155	+	misc_RNA	21.9736	12.631	31.3162	1.31241	0.00458694	0.00947666	5.02119	14.2512	21.4106	5.05726	7.85351	12.181	14.3604	23.8472	13.0407	9.28699	50.316	54.0002	58.7028	25.4103	24.7139	35.3962	9.33485	0	52.5697	2.71784
ENSG00000274321.1	RF02271	1	88520000	88520170	170	+	misc_RNA	6.12358	3.50726	8.7399	1.2909	0.0258877	0.0436457	0	0	5.03779	2.52863	4.36306	4.06033	2.69257	6.81349	1.13397	8.44272	6.28951	6.00002	12.5792	10.4631	18.7825	11.7987	0	19.7336	1.75232	0
ENSG00000276002.1	RF00017	19	50258443	50258722	279	+	misc_RNA	16.1371	9.20756	23.0666	1.28711	0.000717183	0.0018071	7.02966	8.90702	8.81613	5.90013	13.0892	3.24826	12.5653	7.94907	11.9067	12.6641	11.0066	27.4287	32.1467	19.4314	14.8283	17.6981	11.6686	78.9346	17.5232	0
ENSG00000274459.1	RF00017	12	68575858	68576136	278	-	misc_RNA	3.31193	2.02445	4.59942	1.28579	0.0139986	0.0255079	4.01695	0.890702	2.5189	0.842876	0	2.4362	3.5901	1.13558	3.96891	0.844272	0	5.14288	16.7722	2.98945	4.94277	0	4.66742	0	8.76161	2.71784
ENSG00000266710.2	RN7SL48P	X	18915243	18915535	292	-	misc_RNA	13.522	7.92367	19.1203	1.27696	0.000988281	0.00242382	6.02543	8.90702	11.335	4.21438	11.344	8.12065	8.07772	4.54233	9.07179	7.59845	29.8752	25.7144	20.9653	2.98945	10.8741	17.6981	30.3383	0	47.3127	5.43569
ENSG00000277784.1	MIR6786	17	81693757	81693869	112	+	miRNA	41.5455	24.2258	58.8652	1.27603	2.32146e-06	1.02702e-05	17.072	24.9397	62.9724	29.5007	17.4522	17.8654	26.0282	14.7626	19.8445	11.8198	69.1846	52.2859	60.1004	49.3259	58.3247	82.5912	65.3439	45.1055	68.3406	38.0498
ENSG00000241963.3	RN7SL655P	5	154349428	154349725	297	+	misc_RNA	19.6523	11.5134	27.7912	1.26528	0.00455802	0.00942536	13.0551	15.1419	11.335	12.6431	7.85351	9.74479	12.5653	6.81349	12.4737	13.5083	80.1912	5.14288	22.363	7.47362	47.4506	11.7987	21.0034	39.4673	40.3034	2.71784
ENSG00000265306.1	MIR3195	20	62064802	62064885	83	+	miRNA	702.741	412.545	992.938	1.26023	1.67308e-06	7.67483e-06	263.11	307.292	1154.91	274.778	308.032	250.928	383.243	621.163	268.185	293.807	1133.68	894.86	844.202	382.649	1204.06	696.125	1796.96	1288.33	1044.38	644.129
ENSG00000221673.2	RF00012	1	219962652	219962865	213	+	snoRNA	189.799	110.491	269.107	1.25783	0.00180265	0.00415905	107.453	24.9397	148.615	135.703	95.1147	128.306	151.682	14.7626	118.5	179.83	558.194	127.715	202.664	127.052	223.413	418.855	653.439	205.794	133.177	40.7676
ENSG00000201287.1	RN7SKP171	9	37661747	37662049	302	-	misc_RNA	6.29408	3.64345	8.94471	1.24874	0.0192659	0.0338459	1.00424	3.56281	0	8.42876	5.23567	0.812065	2.69257	4.54233	3.40192	6.75417	18.8685	14.5715	15.3745	1.49472	6.91988	11.7987	0	16.9146	3.50465	0
ENSG00000244194.3	RN7SL218P	4	74011578	74011876	298	+	misc_RNA	9.97089	5.85097	14.0908	1.24867	0.000660955	0.00167829	3.01271	4.45351	6.29724	5.90013	9.59873	8.12065	3.5901	6.81349	3.96891	6.75417	14.1514	25.7144	8.38611	5.9789	16.8054	29.4968	4.66742	8.45728	24.5325	2.71784
ENSG00000284175.1	MIR4763	22	46113566	46113657	91	+	miRNA	119.31	69.442	169.178	1.24647	0.0240193	0.0408853	10.0424	14.2512	323.678	12.6431	15.707	20.3016	18.848	250.963	17.0096	10.9755	124.218	72.0003	102.031	118.083	135.432	106.189	322.052	73.2964	59.579	578.901
ENSG00000275588.1	RN7SL341P	2	64817378	64817675	297	+	misc_RNA	10.1555	6.26055	14.0503	1.24059	0.00363991	0.00776178	5.02119	9.79772	6.29724	5.90013	15.707	2.4362	8.97525	2.27116	1.13397	5.06563	15.7238	31.7144	12.5792	10.4631	13.8398	0	18.6697	0	15.7709	21.7427
ENSG00000238516.1	RF00019	17	28834722	28834822	100	+	misc_RNA	13.1195	7.56245	18.6766	1.22046	0.013885	0.0253411	8.0339	10.6884	3.77834	10.1145	8.72612	4.87239	9.87277	5.67791	9.63877	4.22136	15.7238	12	5.59074	20.9261	15.8169	29.4968	23.3371	31.01	19.2755	13.5892
ENSG00000273537.1	RF01986	2	144520456	144520555	99	+	misc_RNA	684.576	409.263	959.889	1.21428	0.000168574	0.000491827	308.301	451.586	596.978	350.637	325.484	362.993	475.688	534.859	268.185	417.915	1108.53	689.145	682.07	252.608	685.068	1492.54	1407.23	1970.55	925.226	385.934
ENSG00000207736.1	MIR657	17	81125276	81125373	97	-	miRNA	97.8611	58.3853	137.337	1.21271	0.000603064	0.00154493	28.1187	35.6281	47.859	55.6298	41.0128	48.7239	197.455	52.2367	49.3278	27.861	155.665	59.1431	106.224	47.8312	73.153	76.6918	235.705	217.07	143.69	258.195
ENSG00000222375.1	RN7SKP127	16	29731051	29731404	353	-	misc_RNA	4.83364	2.81293	6.85435	1.21059	0.0276274	0.0462232	0	0.890702	6.29724	3.37151	3.49045	3.24826	1.79505	1.13558	2.83493	5.06563	0	5.14288	0	2.98945	9.88554	11.7987	2.33371	5.63818	28.0372	2.71784
ENSG00000222842.1	RN7SKP168	2	17122841	17123140	299	-	misc_RNA	16.3471	9.96959	22.7247	1.20211	0.0225861	0.0387467	8.0339	4.45351	18.8917	14.3289	10.4713	11.3689	8.97525	9.08465	2.26795	11.8198	55.0332	75.4288	13.9768	8.96834	4.94277	17.6981	0	5.63818	45.5604	0
ENSG00000283728.1	MIR7108	19	2434914	2435000	86	-	miRNA	264.83	159.73	369.931	1.20166	0.000450986	0.00118842	154.653	174.578	236.776	148.346	111.694	113.689	143.604	173.744	150.251	189.961	273.594	305.144	627.56	424.502	537.774	188.78	704.781	129.678	474.879	32.6141
ENSG00000263974.2	RN7SL121P	19	2595019	2595291	272	-	misc_RNA	5.59629	3.49983	7.69276	1.20117	0.00511557	0.0104422	1.00424	4.45351	1.25945	2.52863	2.61784	3.24826	7.1802	3.40674	1.70096	7.59845	7.86188	12.8572	9.78379	1.49472	5.93133	0	9.33485	8.45728	15.7709	5.43569
ENSG00000284567.1	MIR223	X	66018870	66018979	109	+	miRNA	2347.26	1406.49	3288.04	1.19955	0.00548767	0.0110837	2455.36	1602.37	1002.52	1597.25	1055.86	1738.63	871.496	723.365	1350.56	1667.44	1462.31	1079.15	2331.34	8138.77	2885.59	1014.69	3355.88	2449.79	1547.3	8615.56
ENSG00000211591.1	MIR762	16	30893903	30893985	82	+	miRNA	102.496	62.1892	142.802	1.19912	0.000235674	0.000664016	41.1737	55.2235	215.366	30.3435	43.6306	35.7309	66.4168	66.9993	42.524	24.4839	158.81	148.286	191.483	173.388	74.1416	58.9937	67.6776	343.929	99.8824	111.432
ENSG00000274079.1	RF00017	15	96496180	96496462	282	-	misc_RNA	4.7548	3.07397	6.43564	1.19765	0.0155686	0.0280137	0	8.01632	0	2.52863	1.74522	3.24826	8.97525	1.13558	3.40192	1.68854	3.14475	23.1429	9.78379	7.47362	5.93133	0	2.33371	2.81909	7.00929	2.71784
ENSG00000278274.1	SNORA61	1	28579764	28579893	129	-	snoRNA	49.1793	28.8938	69.4648	1.18048	0.00983974	0.0186154	24.1017	21.3769	20.1512	20.229	47.1211	23.5499	37.696	23.8472	31.1843	39.6808	47.1713	7.71431	33.5444	7.47362	14.8283	277.27	144.69	70.4773	80.6068	10.8714
ENSG00000242430.3	RN7SL274P	16	14601823	14602094	271	-	misc_RNA	7.94031	5.04135	10.8393	1.17876	0.000698069	0.00176376	4.01695	5.34421	2.5189	3.37151	4.36306	5.68446	3.5901	11.3558	5.10288	5.06563	6.28951	19.7144	11.1815	19.4314	13.8398	17.6981	2.33371	5.63818	12.2663	0
ENSG00000222705.1	RN7SKP39	10	28442575	28442896	321	-	misc_RNA	110.095	66.6011	153.588	1.16895	0.0145943	0.026478	67.2839	54.3328	79.3452	47.2011	58.465	47.9119	77.1871	89.7109	104.893	39.6808	160.382	173.143	41.9305	10.4631	231.322	253.673	7.00114	603.286	43.8081	10.8714
ENSG00000264047.2	RN7SL455P	2	43904412	43904693	281	+	misc_RNA	10.4299	6.86779	13.9919	1.16121	0.000237472	0.000668262	7.02966	8.90702	3.77834	9.27164	5.23567	4.87239	8.07772	6.81349	7.93781	6.75417	9.43426	26.5715	25.1583	14.9472	19.7711	5.89937	7.00114	5.63818	22.7802	2.71784
ENSG00000201078.1	RN7SKP214	22	37055033	37055347	314	-	misc_RNA	77.159	47.1498	107.168	1.15669	0.00748799	0.0145922	40.1695	46.3165	62.9724	32.8722	40.1402	46.2877	51.1589	53.3723	37.4211	60.7876	51.8884	180.858	44.7259	1.49472	191.78	176.981	16.336	245.261	154.204	8.15353
ENSG00000277900.1	RF00017	X	97081674	97081956	282	+	misc_RNA	26.7935	16.9404	36.6466	1.15282	0.000236683	0.00066645	12.0509	18.7047	18.8917	9.27164	16.5796	11.3689	18.848	31.7963	12.4737	19.4183	40.8818	57.4288	27.9537	31.3892	32.6223	17.6981	53.6754	0	61.3313	43.4855
ENSG00000212569.1	RF00019	22	50669804	50669901	97	+	misc_RNA	11.9586	7.45274	16.4645	1.14381	0.029646	0.0492069	6.02543	12.4698	8.81613	7.58589	4.36306	4.87239	7.1802	12.4914	3.96891	6.75417	23.5856	9.42861	15.3745	25.4103	15.8169	0	18.6697	16.9146	12.2663	27.1784
ENSG00000284583.1	MIR935	19	53982307	53982397	90	+	miRNA	39.0752	24.0979	54.0524	1.13733	0.000238656	0.000670981	24.1017	24.049	36.524	18.5433	23.5605	13.8051	25.1307	29.5251	20.4115	25.3282	40.8818	68.5717	57.3051	23.9156	88.9699	112.088	7.00114	84.5728	49.065	8.15353
ENSG00000265331.1	MIR4524B	17	69099542	69099656	114	+	miRNA	10.2684	6.47031	14.0665	1.13236	0.0298926	0.0495445	6.02543	5.34421	1.25945	2.52863	30.5414	3.24826	3.5901	4.54233	3.40192	4.22136	20.4409	4.28573	32.1467	11.9578	29.6566	5.89937	11.6686	14.0955	10.5139	0
ENSG00000243505.3	RN7SL240P	11	29721399	29721684	285	-	misc_RNA	9.95053	6.0773	13.8238	1.12824	0.0243098	0.0413338	2.00848	4.45351	5.03779	0	4.36306	5.68446	14.3604	3.40674	9.63877	11.8198	7.86188	25.7144	20.9653	10.4631	7.90843	23.5975	0	19.7336	19.2755	2.71784
ENSG00000240347.3	RN7SL35P	7	80318253	80318544	291	+	misc_RNA	17.6161	10.888	24.3442	1.12787	0.00546429	0.0110559	11.0466	11.5791	8.81613	9.27164	6.9809	21.9258	5.38515	3.40674	10.2058	20.2625	45.5989	4.28573	26.556	1.49472	9.88554	5.89937	39.6731	28.1909	43.8081	38.0498
ENSG00000266738.1	MIR4757	2	19348429	19348505	76	+	miRNA	15.9382	9.81834	22.058	1.12728	0.0297391	0.0493436	9.03814	11.5791	3.77834	5.90013	10.4713	4.06033	2.69257	7.94907	30.0503	12.6641	17.2961	36.0001	18.1699	29.8945	18.7825	23.5975	51.3417	0	22.7802	2.71784
ENSG00000240250.3	RN7SL541P	5	134517810	134518092	282	+	misc_RNA	13.7521	8.72346	18.7808	1.1258	0.00656525	0.0129647	8.0339	7.12562	5.03779	9.27164	4.36306	7.30859	6.28267	4.54233	12.4737	22.7953	20.4409	30.0001	13.9768	19.4314	19.7711	0	25.6708	11.2764	22.7802	24.4606
ENSG00000284258.1	MIR8085	19	44758657	44758721	64	+	miRNA	30.9925	19.2722	42.7127	1.11965	0.00193388	0.00443117	8.0339	24.049	22.6701	12.6431	46.2484	12.181	21.5406	32.9319	5.66987	6.75417	48.7437	27.4287	15.3745	19.4314	32.6223	47.1949	37.3394	59.2009	71.8452	67.9461
ENSG00000284085.1	MIR4732	17	28861655	28861730	75	-	miRNA	14.1845	8.91846	19.4506	1.11696	0.00670447	0.013204	11.0466	8.01632	11.335	5.90013	4.36306	14.6172	9.87277	3.40674	11.3397	9.28699	7.86188	6.00002	22.363	55.3048	17.794	5.89937	9.33485	16.9146	12.2663	40.7676
ENSG00000212567.1	RF00191	5	40790077	40790204	127	-	snoRNA	26.1935	16.1953	36.1917	1.11537	0.00887047	0.0169208	23.0975	19.5954	31.4862	10.1145	4.36306	18.6775	9.87277	11.3558	24.9474	8.44272	40.8818	12	55.9074	13.4525	12.8512	47.1949	23.3371	93.03	57.8266	5.43569
ENSG00000266329.1	MIR4281	5	176629439	176629500	61	-	miRNA	73.1164	46.2291	100.004	1.11351	0.000148739	0.000438403	46.1949	35.6281	62.9724	42.1438	47.1211	40.6033	52.954	55.6435	31.7512	47.2792	94.3426	116.572	138.371	64.2731	40.5307	58.9937	46.6742	39.4673	175.232	225.581
ENSG00000277385.1	RF00017	22	38281028	38281289	261	-	misc_RNA	9.45615	6.22869	12.6836	1.11309	0.010251	0.0193061	6.02543	2.67211	2.5189	6.74301	3.49045	3.24826	8.97525	17.0337	5.66987	5.9099	7.86188	18.0001	12.5792	13.4525	28.6681	5.89937	4.66742	8.45728	24.5325	2.71784
ENSG00000276746.1	RF00017	6	33562880	33563130	250	-	misc_RNA	5.50622	3.87983	7.13261	1.11049	0.0065346	0.0129211	5.02119	4.45351	5.03779	2.52863	1.74522	2.4362	0.897525	5.67791	3.40192	7.59845	4.71713	12	13.9768	10.4631	12.8512	0	2.33371	0	12.2663	2.71784
ENSG00000278851.1	MIR6879	11	65018505	65018570	65	+	miRNA	28.9648	18.4015	39.5281	1.10332	0.000206434	0.000590675	19.0805	9.79772	23.9295	19.3862	23.5605	19.4896	10.7703	19.3049	19.2775	19.4183	51.8884	36.8573	39.1352	29.8945	8.89699	17.6981	95.6822	31.01	54.322	29.8963
ENSG00000277617.1	RF00017	1	32269338	32269597	259	-	misc_RNA	6.02078	4.01722	8.02433	1.10181	0.0146352	0.0265208	5.02119	5.34421	5.03779	3.37151	4.36306	2.4362	8.07772	4.54233	1.13397	0.844272	4.71713	13.7143	8.38611	2.98945	9.88554	0	28.0045	2.81909	7.00929	2.71784
ENSG00000264423.2	RN7SL718P	19	41190927	41191229	302	-	misc_RNA	5.74279	3.85856	7.62702	1.09281	0.009477	0.0179809	3.01271	4.45351	6.29724	2.52863	6.10829	4.06033	4.48762	1.13558	3.96891	2.53282	14.1514	14.5715	5.59074	4.48417	8.89699	5.89937	2.33371	2.81909	17.5232	0
ENSG00000263672.2	RN7SL750P	7	100821027	100821264	237	-	misc_RNA	5.77692	3.91173	7.64211	1.07394	0.020724	0.0358752	2.00848	1.7814	3.77834	4.21438	3.49045	7.30859	7.1802	4.54233	3.96891	0.844272	4.71713	19.7144	13.9768	2.98945	14.8283	5.89937	2.33371	8.45728	3.50465	0
ENSG00000242989.3	RN7SL332P	6	15112968	15113221	253	+	misc_RNA	3.39736	2.36171	4.43301	1.07366	0.0273081	0.0457888	2.00848	0.890702	0	1.68575	4.36306	2.4362	0.897525	5.67791	3.96891	1.68854	3.14475	9.42861	2.79537	11.9578	4.94277	0	2.33371	0	7.00929	2.71784
ENSG00000276047.1	RN7SL711P	5	123070782	123071080	298	+	misc_RNA	18.2061	11.218	25.1943	1.06942	0.00254067	0.00565262	6.02543	9.79772	3.77834	9.27164	12.2166	11.3689	11.6678	14.7626	11.3397	21.9511	51.8884	9.42861	12.5792	4.48417	27.6795	47.1949	25.6708	53.5628	14.0186	5.43569
ENSG00000273975.1	RF00017	2	201097744	201098091	347	+	misc_RNA	35.0013	22.3607	47.6418	1.05351	0.00660267	0.013027	7.02966	19.5954	8.81613	10.9574	27.051	19.4896	87.9574	14.7626	11.9067	16.0412	91.1978	14.5715	43.3282	28.3998	52.3934	64.8931	46.6742	101.487	28.0372	5.43569
ENSG00000273728.1	RF00017	CHR_HSCHR17_2_CTG2	1105307	1105573	266	-	misc_RNA	37.035	24.4908	49.5792	1.05156	0.000349486	0.000941996	18.0763	24.049	34.0051	32.0293	25.3058	23.5499	27.8233	39.7453	8.5048	11.8198	48.7437	53.1431	54.5097	41.8523	25.7024	5.89937	121.353	14.0955	78.8545	51.639
ENSG00000241745.3	RN7SL788P	1	52150104	52150419	315	+	misc_RNA	58.5964	38.1083	79.0844	1.03983	0.00518131	0.0105483	21.089	41.863	49.1185	26.972	81.1529	21.1137	25.1307	49.9656	31.7512	32.9266	75.4741	18.8572	76.8727	34.3786	76.1187	5.89937	107.351	293.186	70.0929	32.6141
ENSG00000244080.3	RN7SL833P	19	11516047	11516330	283	-	misc_RNA	7.06186	4.91041	9.21332	1.03857	0.0142289	0.025856	6.02543	4.45351	3.77834	2.52863	11.344	4.87239	4.48762	6.81349	2.26795	2.53282	1.57238	15.4286	6.98842	4.48417	29.6566	5.89937	9.33485	2.81909	10.5139	5.43569
ENSG00000203411.3	RF00017	15	75120265	75120562	297	-	misc_RNA	5.87872	4.05107	7.70636	1.0371	0.00513951	0.0104818	5.02119	4.45351	2.5189	3.37151	6.10829	5.68446	0.897525	4.54233	4.53589	3.37709	17.2961	14.5715	4.19305	8.96834	10.8741	5.89937	2.33371	8.45728	1.75232	2.71784
ENSG00000277794.1	RF00017	13	40730981	40731253	272	+	misc_RNA	8.21809	5.66512	10.7711	1.0331	0.0199585	0.0347443	4.01695	5.34421	6.29724	2.52863	6.10829	5.68446	6.28267	10.2202	5.10288	5.06563	1.57238	42.8573	2.79537	7.47362	7.90843	5.89937	7.00114	8.45728	21.0279	2.71784
ENSG00000203286.5	RF00017	9	128745857	128746138	281	-	misc_RNA	5.46048	3.78494	7.13601	1.03216	0.0157977	0.0283815	6.02543	4.45351	2.5189	1.68575	0.872612	4.87239	8.07772	4.54233	2.26795	2.53282	4.71713	8.57146	9.78379	8.96834	7.90843	0	4.66742	2.81909	15.7709	8.15353
ENSG00000208027.4	MIR485	14	101055419	101055491	72	+	miRNA	41.3575	26.7267	55.9883	1.02454	0.0270761	0.0454828	32.1356	23.1583	27.7078	36.2437	21.8153	18.6775	13.4629	49.9656	27.2154	16.8854	12.579	25.7144	25.1583	61.2837	60.3018	64.8931	21.0034	233.985	8.76161	46.2033
ENSG00000240767.3	RN7SL288P	13	46169458	46169748	290	-	misc_RNA	4.95321	3.24912	6.6573	1.00289	0.0234606	0.0400825	4.01695	5.34421	5.03779	0.842876	0	4.87239	3.5901	3.40674	4.53589	0.844272	1.57238	6.85717	9.78379	17.9367	2.96566	11.7987	9.33485	2.81909	3.50465	0
ENSG00000278764.1	RF00017	2	46266690	46266971	281	+	misc_RNA	12.1237	16.9005	7.34697	-1.00054	0.0109881	0.0205363	19.0805	15.1419	17.6323	13.486	20.9427	18.6775	13.4629	11.3558	14.7417	24.4839	6.28951	8.57146	9.78379	13.4525	15.8169	0	0	2.81909	14.0186	2.71784
ENSG00000273945.1	MIR6853	9	35732922	35732995	73	+	miRNA	14.6118	19.2445	9.97898	-1.00115	0.0286997	0.0478259	18.0763	16.0326	20.1512	16.8575	20.0701	25.9861	17.053	12.4914	18.7106	27.0167	0	10.2858	8.38611	4.48417	0.988554	5.89937	21.0034	0	5.25697	43.4855
ENSG00000278048.1	RF00004	17	43251829	43252019	190	-	snRNA	51.8692	69.3251	34.4134	-1.00543	0.00540189	0.0109393	107.453	77.4911	30.2267	39.6152	36.6497	57.6566	51.1589	46.5588	219.424	27.0167	33.0199	18.0001	25.1583	62.7784	26.691	23.5975	35.0057	28.1909	21.0279	70.6639
ENSG00000275616.1	RF00004	17	43239921	43240111	190	-	snRNA	50.4807	67.5067	33.4547	-1.0062	0.00884246	0.0168814	98.4153	85.5074	30.2267	50.5726	33.1593	60.0928	31.4134	38.6098	228.496	18.574	14.1514	20.5715	25.1583	74.7362	27.6795	23.5975	25.6708	33.8291	15.7709	73.3818
ENSG00000222685.1	RN7SKP119	2	47359505	47359777	272	-	misc_RNA	129.08	172.347	85.8131	-1.01039	0.0123373	0.0228242	175.742	163.889	211.587	132.332	165.796	164.037	153.477	179.422	126.438	250.749	25.158	159.429	23.7606	17.9367	142.352	212.377	16.336	228.346	5.25697	27.1784
ENSG00000253602.2	RN7SL260P	8	142247585	142247866	281	-	misc_RNA	41.2901	55.5297	27.0505	-1.01546	0.00420161	0.00876372	46.1949	37.4095	80.6046	32.8722	31.414	42.2274	125.653	57.9146	35.1532	65.8532	23.5856	20.5715	15.3745	37.3681	35.588	29.4968	23.3371	16.9146	43.8081	24.4606
ENSG00000199856.2	RF00012	18	7995570	7995785	215	+	snoRNA	183.334	245.338	121.331	-1.01921	6.1462e-05	0.00019679	210.89	217.331	322.419	210.719	193.72	232.251	235.151	244.15	227.929	358.816	128.935	114.858	58.7028	61.2837	52.3934	76.6918	182.03	200.156	96.3777	241.888
ENSG00000252396.1	RN7SKP195	1	237120807	237121109	302	+	misc_RNA	31.9989	42.4287	21.5691	-1.0197	0.0012228	0.00293792	41.1737	42.7537	68.0102	40.4581	36.6497	35.7309	45.7738	40.8809	34.0192	38.8365	9.43426	21.4286	11.1815	13.4525	39.5422	35.3962	2.33371	70.4773	7.00929	5.43569
ENSG00000199122.3	MIR148B	12	54337216	54337314	98	+	miRNA	265.272	357.521	173.023	-1.02271	0.0194433	0.0340924	517.182	445.351	225.441	531.012	306.287	362.993	315.031	256.641	280.091	335.176	72.3293	58.2859	129.985	439.449	159.157	53.0943	163.36	135.316	49.065	470.187
ENSG00000241198.3	RN7SL191P	X	131134086	131134390	304	-	misc_RNA	34.2363	45.0646	23.408	-1.02381	0.0209558	0.0362201	39.1653	40.9723	31.4862	28.6578	143.108	24.362	39.4911	20.4405	30.6173	52.3449	36.1647	8.57146	27.9537	8.96834	5.93133	82.5912	0	2.81909	42.0557	19.0249
ENSG00000202273.1	RF00019	7	6212638	6212740	102	-	misc_RNA	120.996	162.458	79.5331	-1.0248	0.000359328	0.000965695	228.966	93.5237	215.366	201.447	126.529	143.736	89.7525	213.489	147.983	163.789	37.737	32.5715	40.5329	107.62	56.3476	58.9937	56.0091	124.04	194.508	86.971
ENSG00000239247.3	RN7SL589P	4	2316197	2316506	309	-	misc_RNA	10.4057	18.1792	2.63212	-1.03489	0.0154872	0.0279328	7.02966	8.90702	3.77834	4.21438	121.293	9.74479	9.87277	3.40674	5.10288	8.44272	1.57238	2.57144	5.59074	1.49472	6.91988	0	4.66742	0	3.50465	0
ENSG00000275219.1	RF00004	17	43296425	43296615	190	-	snRNA	55.1033	74.0782	36.1283	-1.03538	0.00750219	0.0146075	104.441	86.3981	31.4862	60.6871	32.2866	55.2205	48.4663	49.9656	227.929	43.9021	9.43426	18.0001	20.9653	79.2204	25.7024	23.5975	28.0045	28.1909	14.0186	114.149
ENSG00000283824.1	MIR22	17	1713903	1713987	84	-	miRNA	354.843	479.144	230.542	-1.03712	0.00541729	0.0109657	514.17	484.542	623.427	603.499	358.644	555.453	420.042	489.436	362.304	379.922	105.349	74.5717	129.985	538.101	212.539	47.1949	256.708	155.05	92.8731	693.05
ENSG00000199025.4	MIR369	14	101065598	101065667	69	+	miRNA	27.8346	37.7447	17.9245	-1.04274	0.0250492	0.0424031	62.2627	32.956	12.5945	40.4581	39.2675	46.2877	21.5406	31.7963	31.1843	59.099	15.7238	6.85717	8.38611	43.347	20.7596	11.7987	11.6686	8.45728	8.76161	43.4855
ENSG00000239726.3	RN7SL688P	11	118931216	118931490	274	+	misc_RNA	29.9483	49.971	9.9257	-1.04626	0.0151467	0.0273831	17.072	13.3605	23.9295	13.486	339.446	12.993	24.2332	27.254	10.2058	17.7297	0	10.2858	4.19305	8.96834	11.8627	41.2956	2.33371	14.0955	3.50465	2.71784
ENSG00000275293.1	RF00017	22	21555138	21555457	319	+	misc_RNA	7.27223	10.2657	4.27878	-1.04634	0.00841191	0.0161196	13.0551	11.5791	8.81613	8.42876	3.49045	5.68446	17.9505	6.81349	14.1747	12.6641	1.57238	10.2858	4.19305	4.48417	4.94277	0	9.33485	0	5.25697	2.71784
ENSG00000222726.1	RNU2-7P	13	20612161	20612338	177	+	snRNA	51.1788	69.385	32.9726	-1.04727	0.00863222	0.0165074	106.449	84.6167	32.7456	55.6298	43.6306	51.9722	24.2332	35.203	217.156	42.2136	17.2961	7.71431	25.1583	89.6834	24.7139	5.89937	32.672	19.7336	28.0372	78.8175
ENSG00000252034.1	RNY4P37	18	46077004	46077099	95	-	misc_RNA	11.7207	15.4939	7.94744	-1.05118	0.019816	0.0345615	16.0678	20.4862	16.3728	22.7577	22.6879	13.8051	5.38515	12.4914	16.4426	8.44272	4.71713	1.71429	1.39768	7.47362	4.94277	5.89937	7.00114	8.45728	5.25697	32.6141
ENSG00000273709.1	RF00004	17	43241180	43241370	190	-	snRNA	54.3527	73.5821	35.1233	-1.0553	0.00671524	0.0132151	109.462	78.3818	49.1185	46.3582	37.5223	69.0256	43.0812	32.9319	238.701	31.2381	25.158	20.5715	11.1815	88.1887	20.7596	17.6981	28.0045	22.5527	19.2755	97.8424
ENSG00000277859.1	RF02173	5	136129516	136129781	265	+	misc_RNA	36.1289	48.6793	23.5785	-1.05752	0.00158596	0.00371918	41.1737	61.4585	40.3023	45.5153	38.3949	33.2947	43.9787	68.1349	38.5551	75.9845	40.8818	29.143	19.5676	13.4525	8.89699	23.5975	18.6697	64.8391	14.0186	2.71784
ENSG00000207870.1	MIR221	X	45746157	45746266	109	-	miRNA	760.987	1036.78	485.198	-1.07146	0.013649	0.0249302	1704.19	990.461	575.568	1003.87	1158.83	976.915	700.069	791.5	1613.64	852.715	223.277	175.715	375.977	1260.05	429.033	112.088	469.076	318.557	194.508	1293.69
ENSG00000283165.1	MIR203B	14	104117418	104117503	85	-	miRNA	15.7796	21.5393	10.0198	-1.07287	0.0125515	0.0231369	14.0593	21.3769	35.2645	14.3289	12.2166	15.4292	25.1307	32.9319	26.0814	18.574	1.57238	8.57146	18.1699	1.49472	30.6452	17.6981	0	8.45728	0	13.5892
ENSG00000277592.1	RF00017	3	59584169	59584445	276	+	misc_RNA	7.68386	11.0605	4.30724	-1.07348	0.014426	0.026183	18.0763	7.12562	10.0756	6.74301	6.10829	10.5569	12.5653	20.4405	7.93781	10.9755	7.86188	12	2.79537	2.98945	6.91988	0	7.00114	0	3.50465	0
ENSG00000243051.3	RN7SL269P	1	169957942	169958246	304	-	misc_RNA	11.1407	15.0821	7.19939	-1.08737	0.01632	0.0291719	9.03814	13.3605	25.189	13.486	17.4522	15.4292	19.7455	18.1693	13.0407	5.9099	1.57238	20.5715	0	7.47362	5.93133	23.5975	2.33371	0	10.5139	0
ENSG00000207758.1	MIR532	X	50003148	50003238	90	+	miRNA	75.1011	102.45	47.7517	-1.08805	0.00272932	0.00601418	122.517	128.261	83.1235	123.903	88.1338	95.8237	54.749	86.3042	108.294	133.395	7.86188	17.1429	41.9305	95.6623	38.5536	23.5975	79.3462	59.2009	24.5325	89.6888
ENSG00000199088.5	MIR379	14	101022066	101022132	66	+	miRNA	37.601	51.5792	23.6228	-1.09208	0.0253914	0.0429191	72.3051	43.6444	49.1185	54.787	24.4331	70.6497	26.9257	49.9656	57.2656	66.6975	14.1514	8.57146	9.78379	55.3048	9.88554	0	37.3394	22.5527	5.25697	73.3818
ENSG00000207973.1	MIR589	7	5495819	5495917	98	-	miRNA	54.2694	74.1919	34.3468	-1.0952	0.00101914	0.00249287	90.3814	70.3655	51.6374	66.5872	57.5924	80.3945	70.9044	105.609	57.2656	91.1814	14.1514	37.7144	13.9768	68.7573	26.691	23.5975	28.0045	28.1909	26.2848	76.0996
ENSG00000284360.1	MIR6125	12	62260359	62260454	95	+	miRNA	73.5139	101.075	45.9523	-1.10188	0.00027128	0.000751	94.3983	80.1632	100.756	86.8163	109.077	81.2065	126.551	131.727	72.5743	127.485	78.6188	25.7144	82.4634	17.9367	53.3819	11.7987	67.6776	90.2109	26.2848	5.43569
ENSG00000275836.1	MIR6068	1	63326925	63326984	59	-	miRNA	17.5855	23.7251	11.4459	-1.10434	0.019486	0.0341283	18.0763	24.049	28.9673	10.1145	20.9427	21.9258	35.901	34.0674	20.4115	22.7953	26.7304	2.57144	29.3514	4.48417	10.8741	35.3962	2.33371	0	0	2.71784
ENSG00000211575.3	MIR760	1	93846832	93846911	79	+	miRNA	29.3399	41.092	17.5877	-1.1088	0.000815923	0.00203142	30.1271	41.863	45.3401	57.3156	39.2675	34.9188	38.5936	63.5926	32.8852	27.0167	12.579	31.7144	13.9768	22.4209	31.6337	5.89937	21.0034	2.81909	17.5232	16.3071
ENSG00000265635.1	MIR3612	12	128294092	128294178	86	+	miRNA	10.806	14.7073	6.90476	-1.12133	0.025992	0.0437574	11.0466	23.1583	17.6323	7.58589	9.59873	33.2947	5.38515	23.8472	6.23685	9.28699	1.57238	0.857146	15.3745	4.48417	0	0	18.6697	25.3718	0	2.71784
ENSG00000276048.1	RF02250	2	44937426	44937696	270	+	misc_RNA	54.5811	75.1593	34.0029	-1.12428	0.0091782	0.0174572	36.1526	46.3165	75.5669	76.7017	44.5032	58.4687	192.968	106.745	65.2035	48.9678	51.8884	12	9.78379	17.9367	59.3133	5.89937	9.33485	149.412	0	24.4606
ENSG00000284550.1	MIR8069-1	21	6859171	6859256	85	+	miRNA	10.0228	14.5223	5.5232	-1.1274	0.00494353	0.0101541	8.0339	20.4862	16.3728	12.6431	31.414	6.49652	10.7703	14.7626	5.66987	18.574	7.86188	17.1429	9.78379	5.9789	4.94277	0	2.33371	0	1.75232	5.43569
ENSG00000271899.1	MIR4466	6	156779678	156779731	53	-	miRNA	76.7275	105.742	47.7135	-1.12944	1.4688e-05	5.42806e-05	116.492	127.37	88.1613	103.674	56.7198	112.877	72.6995	116.965	100.357	162.1	22.0133	60.0002	41.9305	23.9156	42.5078	17.6981	142.356	28.1909	33.2941	65.2282
ENSG00000266075.2	RN7SL574P	1	3782815	3783111	296	+	misc_RNA	9.12601	12.56	5.69198	-1.13434	0.00446132	0.00923786	10.0424	11.5791	13.8539	13.486	19.1975	9.74479	18.848	13.627	3.40192	11.8198	3.14475	0	2.79537	4.48417	5.93133	0	16.336	8.45728	15.7709	0
ENSG00000277437.1	FP671120.1	21	8208844	8208904	60	+	miRNA	6.38712	9.13653	3.63771	-1.13501	0.0149542	0.0270775	10.0424	9.79772	5.03779	8.42876	6.10829	7.30859	8.97525	14.7626	10.7727	10.1313	9.43426	9.42861	0	0	8.89699	5.89937	0	0	0	2.71784
ENSG00000199410.1	RF00019	X	16912215	16912317	102	-	misc_RNA	39.4956	54.4776	24.5136	-1.14109	0.00520469	0.0105865	78.3305	44.5351	45.3401	59.8442	62.8281	38.1671	36.7985	44.2877	94.1198	40.525	22.0133	6.85717	22.363	34.3786	17.794	11.7987	25.6708	42.2864	15.7709	46.2033
ENSG00000244218.3	RN7SL81P	7	128761338	128761598	260	+	misc_RNA	7.34625	10.4697	4.22277	-1.15265	0.007958	0.0153521	5.02119	5.34421	8.81613	10.9574	13.9618	10.5569	15.2579	12.4914	7.93781	14.3526	6.28951	5.14288	9.78379	1.49472	3.95422	0	4.66742	5.63818	5.25697	0
ENSG00000239057.2	MIR500B	X	50010672	50010750	78	+	miRNA	8.69253	12.2406	5.14449	-1.15314	0.0161694	0.0289252	15.0636	10.6884	12.5945	19.3862	13.0892	17.8654	7.1802	1.13558	10.2058	15.1969	4.71713	10.2858	1.39768	0	1.97711	0	0	5.63818	19.2755	8.15353
ENSG00000199631.1	SNORD33	19	49490615	49490699	84	+	snoRNA	31.1609	43.7302	18.5916	-1.15658	0.00501951	0.010278	15.0636	31.1746	31.4862	25.2863	35.7771	34.9188	41.2861	120.372	47.0599	54.8777	12.579	49.7145	1.39768	32.8839	16.8054	5.89937	9.33485	11.2764	5.25697	40.7676
ENSG00000242315.3	RN7SL685P	8	100957883	100958180	297	+	misc_RNA	32.7027	51.0972	14.3082	-1.15804	0.000207585	0.000593598	27.1144	26.7211	44.0807	21.9148	23.5605	28.4223	242.332	40.8809	30.6173	25.3282	6.28951	14.5715	2.79537	17.9367	3.95422	29.4968	23.3371	16.9146	8.76161	19.0249
ENSG00000222969.1	RN7SKP8	13	98203835	98204192	357	-	misc_RNA	39.8435	55.3962	24.2908	-1.16523	0.00362134	0.00773529	49.2076	26.7211	40.3023	40.4581	150.089	51.1601	35.0035	26.1184	52.1628	82.7386	18.8685	84.8575	9.78379	10.4631	21.7482	41.2956	7.00114	31.01	7.00929	10.8714
ENSG00000284154.1	MIR3605	1	33332393	33332492	99	-	miRNA	13.9525	19.2133	8.6917	-1.16791	0.0218532	0.0375735	21.089	16.0326	15.1134	19.3862	18.3249	28.4223	4.48762	18.1693	23.2464	27.861	0	25.7144	1.39768	4.48417	15.8169	29.4968	0	2.81909	1.75232	5.43569
ENSG00000276168.1	RN7SL1	14	49586580	49586878	298	+	misc_RNA	134.233	187.261	81.2061	-1.16798	1.64581e-07	8.81533e-07	209.886	213.769	154.912	220.834	150.962	249.304	139.116	188.506	233.031	112.288	84.9083	90.8575	92.2472	77.7256	71.1759	17.6981	154.025	56.3818	96.3777	70.6639
ENSG00000265089.1	MIR4655	7	1844180	1844253	73	-	miRNA	84.1154	116.958	51.2728	-1.17145	0.000475024	0.00124535	102.432	112.228	153.653	107.888	112.567	84.4548	134.629	199.862	83.347	78.5173	103.777	46.2859	33.5444	38.8628	26.691	23.5975	39.6731	50.7437	24.5325	125.021
ENSG00000278618.1	MIR8069-2	21	13724189	13724274	85	+	miRNA	11.8234	16.2302	7.41673	-1.1719	0.00175378	0.00406507	8.0339	31.1746	25.189	21.9148	20.9427	12.181	12.5653	15.8981	6.80384	7.59845	11.0066	11.1429	8.38611	2.98945	6.91988	17.6981	2.33371	2.81909	0	10.8714
ENSG00000222636.1	RN7SKP54	7	101058299	101058567	268	+	misc_RNA	22.6732	30.7381	14.6083	-1.17458	0.00654771	0.0129407	19.0805	16.9233	41.5618	22.7577	47.9937	35.7309	41.2861	31.7963	21.5455	28.7052	26.7304	17.1429	0	2.98945	18.7825	47.1949	2.33371	28.1909	0	2.71784
ENSG00000199469.1	RNU1-62P	3	72576691	72576854	163	+	snRNA	6.72845	9.16311	4.2938	-1.17533	0.0109433	0.0204676	13.0551	9.79772	2.5189	10.1145	12.2166	8.12065	8.07772	6.81349	12.4737	8.44272	9.43426	0	11.1815	1.49472	4.94277	11.7987	2.33371	0	1.75232	0
ENSG00000212232.1	SNORD17	20	17962710	17962946	236	-	snoRNA	16.8256	23.2024	10.4487	-1.17587	0.0134936	0.0247051	41.1737	42.7537	16.3728	32.8722	14.8344	24.362	29.6183	17.0337	7.93781	5.06563	22.0133	0.857146	18.1699	7.47362	11.8627	23.5975	7.00114	2.81909	5.25697	5.43569
ENSG00000244748.3	RN7SL153P	5	72314397	72314688	291	-	misc_RNA	8.27423	11.4442	5.10424	-1.17888	0.00406129	0.00852463	5.02119	3.56281	13.8539	6.74301	26.1784	8.12065	21.5406	9.08465	10.2058	10.1313	1.57238	6.85717	8.38611	2.98945	4.94277	11.7987	4.66742	2.81909	7.00929	0
ENSG00000283950.1	MIR6791	19	6736712	6736778	66	-	miRNA	11.1884	16.1541	6.22274	-1.18475	0.00321943	0.00696409	14.0593	15.1419	13.8539	16.0146	17.4522	19.4896	18.848	15.8981	14.7417	16.0412	4.71713	1.71429	19.5676	4.48417	13.8398	0	0	5.63818	12.2663	0
ENSG00000284155.1	MIR194-2	11	64891355	64891439	84	-	miRNA	55.2538	77.0378	33.4697	-1.1855	0.00229904	0.00517256	84.356	70.3655	78.0858	101.145	51.4841	73.0859	56.544	65.8637	83.914	105.534	25.158	14.5715	26.556	52.3153	39.5422	23.5975	35.0057	45.1055	15.7709	57.0747
ENSG00000264063.1	CR392039.1	21	8987370	8987430	60	+	miRNA	8.40248	11.919	4.886	-1.19187	0.00991745	0.018747	9.03814	11.5791	8.81613	13.486	7.85351	8.12065	16.1554	19.3049	9.63877	15.1969	20.4409	10.2858	1.39768	0	2.96566	5.89937	2.33371	2.81909	0	2.71784
ENSG00000266381.2	RF00017	CHR_HSCHR3_1_CTG1	11954709	11955006	297	-	misc_RNA	7.52073	10.9583	4.08312	-1.19265	0.0014715	0.00347199	12.0509	10.6884	11.335	10.9574	3.49045	8.12065	11.6678	13.627	9.07179	18.574	3.14475	8.57146	6.98842	2.98945	4.94277	0	2.33371	5.63818	3.50465	2.71784
ENSG00000273623.1	RF02195	7	87345082	87345233	151	+	misc_RNA	8.08616	11.6698	4.50253	-1.19746	0.00529623	0.010749	7.02966	7.12562	11.335	12.6431	6.9809	9.74479	13.4629	20.4405	10.2058	17.7297	1.57238	3.42858	16.7722	1.49472	3.95422	0	0	2.81909	12.2663	2.71784
ENSG00000221241.1	SNORD88A	19	50799442	50799532	90	-	snoRNA	11.0483	14.5927	7.50391	-1.19864	0.0286808	0.0478117	13.0551	18.7047	15.1134	18.5433	15.707	25.174	20.6431	7.94907	8.5048	2.53282	18.8685	0.857146	0	5.9789	2.96566	35.3962	0	2.81909	0	8.15353
ENSG00000252305.1	RF00090	17	14177131	14177310	179	+	snoRNA	10.4628	14.9603	5.96533	-1.20054	0.0025372	0.00564762	10.0424	9.79772	21.4106	10.1145	26.1784	10.5569	13.4629	13.627	10.7727	23.6396	22.0133	3.42858	5.59074	5.9789	4.94277	0	2.33371	5.63818	7.00929	2.71784
ENSG00000244335.3	RN7SL687P	X	153666226	153666510	284	+	misc_RNA	14.1692	19.5667	8.77177	-1.20118	0.000257988	0.000717656	15.0636	17.814	15.1134	16.0146	20.0701	21.1137	13.4629	37.4742	19.2775	20.2625	4.71713	7.71431	6.98842	14.9472	9.88554	17.6981	9.33485	8.45728	5.25697	2.71784
ENSG00000201315.1	RN7SKP227	3	36685040	36685369	329	+	misc_RNA	5.90725	8.53165	3.28284	-1.2057	0.0192295	0.0338078	13.0551	3.56281	17.6323	6.74301	6.10829	3.24826	3.5901	10.2202	6.80384	14.3526	14.1514	3.42858	2.79537	2.98945	1.97711	0	4.66742	2.81909	0	0
ENSG00000223315.1	RN7SKP279	11	127407851	127408148	297	+	misc_RNA	19.0484	26.4909	11.6059	-1.20724	0.00269161	0.00594095	24.1017	25.8304	26.4484	20.229	45.3758	19.4896	19.7455	24.9828	23.2464	35.4594	37.737	4.28573	6.98842	5.9789	20.7596	23.5975	0	11.2764	0	5.43569
ENSG00000283842.1	MIR4751	19	49933064	49933137	73	+	miRNA	16.0537	22.3543	9.75316	-1.21041	0.0120062	0.0222384	28.1187	15.1419	10.0756	16.0146	10.4713	17.8654	72.6995	14.7626	16.4426	21.9511	0	0.857146	15.3745	19.4314	21.7482	23.5975	9.33485	0	1.75232	5.43569
ENSG00000207721.1	MIR186	1	71067631	71067716	85	-	miRNA	218.08	306.929	129.232	-1.21699	0.00793741	0.0153188	452.911	371.423	99.4964	480.439	244.331	368.678	213.611	181.693	366.273	290.429	59.7503	46.2859	74.0773	330.334	101.821	41.2956	149.358	98.6682	45.5604	345.166
ENSG00000202008.1	RF00019	2	201423513	201423604	91	+	misc_RNA	10.9541	15.072	6.83611	-1.22657	0.000643299	0.00163797	12.0509	9.79772	12.5945	14.3289	10.4713	16.2413	11.6678	17.0337	13.6077	32.9266	7.86188	2.57144	4.19305	8.96834	6.91988	5.89937	4.66742	2.81909	0	24.4606
ENSG00000207633.3	MIR505	X	139924148	139924231	83	-	miRNA	13.6261	19.5034	7.74878	-1.22833	0.00816946	0.0157139	34.1441	11.5791	2.5189	29.5007	13.0892	23.5499	7.1802	17.0337	20.9785	35.4594	1.57238	6.00002	4.19305	11.9578	18.7825	0	14.0023	5.63818	1.75232	13.5892
ENSG00000253000.1	RNU1-45P	4	178116721	178116861	140	-	snRNA	86.2922	122.167	50.4173	-1.22976	0.0188933	0.0332675	78.3305	89.9609	168.766	98.6165	231.242	105.569	106.805	110.151	84.481	147.748	278.311	2.57144	92.2472	14.9472	34.5994	41.2956	4.66742	5.63818	0	29.8963
ENSG00000284200.1	MIR6847	8	144079874	144079942	68	+	miRNA	6.08322	8.40549	3.76094	-1.23116	0.0194396	0.0340924	8.0339	8.01632	6.29724	5.05726	6.10829	13.8051	9.87277	9.08465	6.80384	10.9755	1.57238	0.857146	0	2.98945	6.91988	0	0	22.5527	0	2.71784
ENSG00000284416.1	MIR1908	11	61815161	61815240	79	-	miRNA	120.311	168.808	71.8142	-1.24457	5.9586e-07	2.97026e-06	158.67	167.452	180.101	187.119	157.943	146.984	192.968	173.744	157.622	165.477	47.1713	71.1431	12.5792	59.789	75.1301	64.8931	49.0079	157.869	71.8452	108.714
ENSG00000274234.1	RN7SL818P	Y	24210958	24211216	258	-	misc_RNA	6.10903	8.88472	3.33334	-1.24979	0.00712582	0.0139396	12.0509	8.01632	10.0756	7.58589	12.2166	0.812065	8.97525	5.67791	10.7727	12.6641	1.57238	0.857146	2.79537	1.49472	9.88554	0	7.00114	0	7.00929	2.71784
ENSG00000207654.4	MIR128-1	2	135665397	135665478	81	+	miRNA	83.1504	117.612	48.6887	-1.25038	0.00121782	0.00293053	139.589	100.649	70.5291	120.531	90.7517	107.193	46.6713	265.726	123.036	111.444	45.5989	18.0001	20.9653	94.1676	43.4964	29.4968	23.3371	45.1055	52.5697	114.149
ENSG00000252129.1	RF00090	17	15574019	15574198	179	+	snoRNA	10.1516	14.5499	5.75339	-1.25457	0.00483733	0.00994929	11.0466	15.1419	16.3728	12.6431	20.9427	14.6172	8.97525	13.627	6.80384	25.3282	22.0133	3.42858	5.59074	2.98945	6.91988	5.89937	0	0	5.25697	5.43569
ENSG00000251814.1	RN7SKP18	6	117299364	117299638	274	+	misc_RNA	14.5291	20.7967	8.26142	-1.25648	0.00924665	0.0175728	38.161	17.814	11.335	16.8575	32.2866	11.3689	7.1802	23.8472	20.4115	28.7052	25.158	18.0001	1.39768	2.98945	5.93133	5.89937	0	19.7336	3.50465	0
ENSG00000265154.1	MIR151B	14	100109419	100109514	95	-	miRNA	6.85701	9.97754	3.73648	-1.25668	0.0170699	0.0303589	12.0509	10.6884	1.25945	20.229	13.0892	7.30859	5.38515	20.4405	5.10288	4.22136	3.14475	2.57144	8.38611	5.9789	4.94277	0	2.33371	2.81909	1.75232	5.43569
ENSG00000240837.3	RN7SL77P	14	70610086	70610379	293	+	misc_RNA	8.11748	11.9667	4.26825	-1.25704	0.0115962	0.0215746	6.02543	12.4698	18.8917	6.74301	16.5796	13.8051	13.4629	9.08465	12.4737	10.1313	4.71713	0.857146	13.9768	4.48417	9.88554	0	0	0	8.76161	0
ENSG00000221463.3	MIR1277	X	118386394	118386471	77	+	miRNA	26.2549	37.6921	14.8178	-1.25903	0.0257402	0.0434288	74.3136	43.6444	6.29724	64.9015	27.051	43.8515	24.2332	2.27116	41.39	48.9678	9.43426	9.42861	15.3745	50.8206	14.8283	0	14.0023	2.81909	7.00929	24.4606
ENSG00000240490.3	RN7SL277P	1	19424384	19424671	287	+	misc_RNA	6.56112	9.53473	3.58751	-1.26088	0.00796411	0.0153575	9.03814	16.9233	7.55669	7.58589	13.9618	5.68446	11.6678	6.81349	10.2058	5.9099	17.2961	0	5.59074	5.9789	0	0	0	0	7.00929	0
ENSG00000207215.2	SNORD3H	8	97358265	97358478	213	+	snoRNA	29.3724	40.5598	18.1849	-1.26529	9.58309e-05	0.000294731	49.2076	34.7374	46.5996	35.4008	54.9746	40.6033	20.6431	24.9828	31.7512	66.6975	4.71713	12	16.7722	20.9261	17.794	41.2956	0	47.9246	12.2663	8.15353
ENSG00000278113.1	RF02271	13	72567213	72567380	167	+	misc_RNA	4.25274	6.18334	2.32214	-1.26858	0.0233951	0.0399854	12.0509	3.56281	5.03779	3.37151	6.9809	6.49652	5.38515	6.81349	4.53589	7.59845	1.57238	8.57146	0	1.49472	2.96566	5.89937	0	0	0	2.71784
ENSG00000274472.1	RF00019	5	154705626	154705727	101	+	misc_RNA	374.317	531.48	217.154	-1.26919	0.000248658	0.000694642	235.996	741.064	678.842	819.276	573.306	642.344	472.995	637.061	390.654	123.264	360.074	126	422.101	152.462	314.36	165.182	191.364	56.3818	201.517	182.095
ENSG00000266308.2	RN7SL510P	15	75895040	75895302	262	+	misc_RNA	5.57528	8.12701	3.02354	-1.27225	0.00473416	0.00976327	13.0551	6.23492	7.55669	3.37151	7.85351	11.3689	8.07772	9.08465	4.53589	10.1313	6.28951	4.28573	8.38611	0	0	0	2.33371	0	3.50465	5.43569
ENSG00000199069.3	MIR323A	14	101025732	101025817	85	+	miRNA	8.15876	11.8546	4.4629	-1.27753	0.022865	0.0391377	13.0551	16.0326	7.55669	10.1145	15.707	12.181	0.897525	15.8981	11.9067	15.1969	3.14475	2.57144	2.79537	8.96834	7.90843	0	9.33485	0	1.75232	8.15353
ENSG00000199065.3	MIR101-2	9	4850297	4850375	78	+	miRNA	495.035	707.175	282.894	-1.2793	0.016861	0.0300455	1209.1	900.5	71.7885	1334.27	356.898	1017.52	315.031	137.405	793.781	935.453	146.231	60.8574	178.904	707.004	209.574	112.088	296.381	214.251	120.91	782.739
ENSG00000264090.1	MIR4666B	X	29574278	29574358	80	+	miRNA	7.71899	11.3188	4.11921	-1.28337	0.00897233	0.0170939	8.0339	16.9233	21.4106	13.486	10.4713	10.5569	6.28267	11.3558	4.53589	10.1313	7.86188	5.14288	0	2.98945	14.8283	5.89937	0	0	1.75232	2.71784
ENSG00000221017.1	MIR1323	19	53671968	53672040	72	+	miRNA	3.92726	5.67268	2.18184	-1.28413	0.00905766	0.0172493	9.03814	4.45351	7.55669	5.90013	3.49045	7.30859	5.38515	7.94907	2.26795	3.37709	1.57238	1.71429	4.19305	1.49472	0.988554	0	4.66742	0	1.75232	5.43569
ENSG00000263894.1	MIR3925	6	36622436	36622512	76	-	miRNA	20.2898	28.7908	11.7887	-1.29501	0.00653065	0.0129211	26.1102	30.2839	21.4106	31.1864	15.707	20.3016	69.1094	26.1184	16.4426	31.2381	25.158	30.0001	0	5.9789	15.8169	35.3962	0	2.81909	0	2.71784
ENSG00000277817.1	MIR6738	1	155951273	155951336	63	-	miRNA	8.37966	12.5731	4.18625	-1.30022	0.0042171	0.00879151	16.0678	5.34421	12.5945	16.0146	12.2166	7.30859	14.3604	11.3558	10.2058	20.2625	1.57238	20.5715	2.79537	2.98945	1.97711	0	4.66742	2.81909	1.75232	2.71784
ENSG00000284407.1	MIR5001	2	232550474	232550573	99	-	miRNA	20.1745	29.6797	10.6692	-1.30283	0.0194539	0.034098	10.0424	9.79772	25.189	7.58589	94.2421	12.993	67.3143	29.5251	19.8445	20.2625	14.1514	37.7144	1.39768	7.47362	32.6223	0	0	2.81909	10.5139	0
ENSG00000277055.1	RF00017	CHR_HSCHR17_1_CTG5	46165745	46166022	277	-	misc_RNA	6.78868	9.9468	3.63055	-1.3056	0.00210477	0.00478564	14.0593	8.90702	12.5945	11.8003	6.10829	8.93272	6.28267	9.08465	3.96891	17.7297	0	6.00002	5.59074	5.9789	5.93133	5.89937	2.33371	2.81909	1.75232	0
ENSG00000277721.1	RF00017	X	46553522	46553775	253	-	misc_RNA	6.2518	9.24057	3.26303	-1.30877	0.00951305	0.0180419	12.0509	8.90702	11.335	15.1718	6.9809	7.30859	7.1802	6.81349	7.37083	9.28699	0	0.857146	20.9653	4.48417	0	0	0	2.81909	3.50465	0
ENSG00000276088.1	RN7SL620P	17	16710059	16710361	302	+	misc_RNA	9.97402	14.4259	5.52217	-1.31057	0.000435457	0.0011508	15.0636	12.4698	12.5945	12.6431	13.0892	27.6102	13.4629	11.3558	10.7727	15.1969	3.14475	6.00002	4.19305	2.98945	5.93133	0	2.33371	8.45728	14.0186	8.15353
ENSG00000274111.1	MIR6777	17	17813480	17813545	65	-	miRNA	8.33527	11.5953	5.07523	-1.3122	0.0292008	0.0486081	11.0466	2.67211	0	10.9574	46.2484	3.24826	3.5901	17.0337	6.80384	14.3526	9.43426	0.857146	4.19305	4.48417	4.94277	17.6981	0	5.63818	3.50465	0
ENSG00000274547.1	RF02251	2	44938833	44939028	195	+	misc_RNA	57.2833	83.8502	30.7164	-1.31628	3.76396e-06	1.59559e-05	71.3009	74.819	71.7885	59.0013	137.873	79.5824	115.781	82.8974	72.0073	73.4516	45.5989	36.0001	43.3282	35.8734	84.0271	0	11.6686	2.81909	31.5418	16.3071
ENSG00000277582.1	RN7SL428P	15	85210053	85210299	246	-	misc_RNA	4.86341	6.93778	2.78904	-1.3267	0.0253811	0.0429175	4.01695	4.45351	12.5945	2.52863	4.36306	4.87239	11.6678	5.67791	9.07179	10.1313	4.71713	0	2.79537	4.48417	4.94277	5.89937	2.33371	0	0	2.71784
ENSG00000274747.1	RN7SL627P	17	18840618	18840920	302	+	misc_RNA	10.4859	14.639	6.33289	-1.33806	0.000395137	0.00105515	14.0593	10.6884	25.189	15.1718	6.10829	14.6172	15.2579	18.1693	15.3086	11.8198	1.57238	5.14288	1.39768	7.47362	3.95422	11.7987	9.33485	8.45728	8.76161	5.43569
ENSG00000199135.1	MIR101-1	1	65058434	65058508	74	-	miRNA	473.102	683.892	262.312	-1.33867	0.0117209	0.0217803	1290.45	850.621	75.5669	1309.83	333.338	925.755	275.54	141.948	727.444	908.436	121.073	78.0003	163.529	669.636	189.802	106.189	284.713	183.241	112.149	714.793
ENSG00000263414.1	MIR3187	19	813584	813653	69	+	miRNA	3.64264	5.15319	2.1321	-1.33886	0.0202861	0.0352345	10.0424	3.56281	2.5189	1.68575	5.23567	3.24826	6.28267	3.40674	9.63877	5.9099	0	0.857146	2.79537	2.98945	0.988554	0	0	2.81909	0	10.8714
ENSG00000241757.3	RN7SL714P	14	98351367	98351664	297	-	misc_RNA	5.34949	7.93074	2.76824	-1.33971	0.00322286	0.00696823	8.0339	6.23492	3.77834	5.05726	11.344	8.12065	9.87277	10.2202	5.66987	10.9755	6.28951	3.42858	1.39768	2.98945	3.95422	0	2.33371	2.81909	1.75232	2.71784
ENSG00000207948.3	MIR328	16	67202321	67202395	74	-	miRNA	118.298	170.133	66.4621	-1.34557	0.000476104	0.00124747	162.687	185.266	157.431	208.19	183.249	171.346	84.3673	211.218	174.632	162.944	17.2961	86.5717	36.3398	101.641	91.9356	117.987	37.3394	19.7336	28.0372	127.739
ENSG00000284453.1	MIR1-2	18	21829004	21829088	84	-	miRNA	21.7498	31.1513	12.3482	-1.34625	0.00291423	0.00636977	44.1865	42.7537	41.5618	34.5579	10.4713	36.5429	18.848	6.81349	48.7608	27.0167	4.71713	1.71429	2.79537	16.442	11.8627	5.89937	25.6708	5.63818	5.25697	43.4855
ENSG00000202566.4	MIR421	X	74218377	74218461	84	-	miRNA	16.5967	24.0689	9.12443	-1.34629	0.00936795	0.017796	31.1314	26.7211	16.3728	33.7151	13.9618	25.9861	5.38515	14.7626	44.7919	27.861	4.71713	2.57144	8.38611	31.3892	5.93133	5.89937	7.00114	2.81909	3.50465	19.0249
ENSG00000207569.2	MIR433	14	100881886	100881978	92	+	miRNA	7.53351	10.8888	4.1782	-1.34697	0.00790309	0.015259	9.03814	16.0326	2.5189	13.486	6.9809	17.8654	9.87277	12.4914	7.93781	12.6641	0	2.57144	0	7.47362	1.97711	0	4.66742	5.63818	14.0186	5.43569
ENSG00000207181.1	SNORA14B	1	235127803	235127937	134	-	snoRNA	7.97427	11.5238	4.42474	-1.3472	0.0196873	0.0343762	9.03814	2.67211	12.5945	5.05726	2.61784	8.93272	11.6678	52.2367	1.13397	9.28699	12.579	1.71429	2.79537	4.48417	3.95422	5.89937	4.66742	0	0	8.15353
ENSG00000241613.3	RN7SL618P	13	53258077	53258372	295	+	misc_RNA	6.74421	10.1149	3.37355	-1.35174	0.0040955	0.00858532	4.01695	9.79772	18.8917	10.1145	6.9809	8.12065	15.2579	5.67791	7.93781	14.3526	3.14475	0	1.39768	2.98945	14.8283	0	2.33371	2.81909	3.50465	2.71784
ENSG00000264603.1	MIR3159	11	18387787	18387860	73	+	miRNA	5.345	7.65226	3.03775	-1.35641	0.0281418	0.0470154	5.02119	7.12562	8.81613	2.52863	6.10829	8.93272	12.5653	6.81349	5.10288	13.5083	0	11.1429	0	0	2.96566	11.7987	0	0	1.75232	2.71784
ENSG00000222826.1	RN7SKP286	2	138863597	138863895	298	-	misc_RNA	8.47742	12.1467	4.80817	-1.358	0.00129264	0.00308637	13.0551	18.7047	13.8539	13.486	3.49045	10.5569	14.3604	10.2202	13.6077	10.1313	0	6.85717	1.39768	5.9789	10.8741	11.7987	0	8.45728	0	2.71784
ENSG00000242971.3	RN7SL233P	18	21793883	21794159	276	+	misc_RNA	7.70466	11.6826	3.72672	-1.35853	0.00166806	0.00388594	11.0466	26.7211	11.335	8.42876	4.36306	7.30859	12.5653	11.3558	8.5048	15.1969	9.43426	6.00002	8.38611	1.49472	4.94277	0	0	0	7.00929	0
ENSG00000223273.1	RN7SKP172	12	76315751	76316048	297	+	misc_RNA	5.74413	8.54622	2.94204	-1.36026	0.0195491	0.0341738	3.01271	9.79772	10.0756	11.8003	8.72612	8.93272	6.28267	5.67791	6.80384	14.3526	0	6.00002	0	1.49472	8.89699	0	0	11.2764	1.75232	0
ENSG00000253075.1	RN7SKP92	14	100487544	100487787	243	+	misc_RNA	4.67577	6.04253	3.309	-1.37586	0.0286666	0.0478053	9.03814	7.12562	7.55669	6.74301	1.74522	9.74479	7.1802	1.13558	3.40192	6.75417	1.57238	1.71429	1.39768	0	0.988554	17.6981	7.00114	0	0	2.71784
ENSG00000222355.1	RNU2-29P	7	53776136	53776324	188	+	snRNA	25.9107	37.1087	14.7128	-1.37972	0.00209428	0.00476548	43.1822	52.5514	13.8539	14.3289	14.8344	46.2877	32.3109	12.4914	111.696	29.5495	1.57238	10.2858	6.98842	28.3998	14.8283	29.4968	14.0023	0	3.50465	38.0498
ENSG00000241174.3	RN7SL570P	9	69884363	69884654	291	-	misc_RNA	9.57161	13.5618	5.58143	-1.38128	0.0113247	0.0211122	8.0339	3.56281	11.335	9.27164	52.3567	10.5569	11.6678	11.3558	3.96891	13.5083	0	1.71429	1.39768	8.96834	0.988554	5.89937	4.66742	19.7336	7.00929	5.43569
ENSG00000244544.2	RN7SL446P	4	152264150	152264445	295	-	misc_RNA	5.13938	7.59541	2.68334	-1.38295	0.0235918	0.0402469	3.01271	6.23492	7.55669	5.90013	13.0892	6.49652	16.1554	4.54233	2.83493	10.1313	0	0	0	1.49472	1.97711	0	2.33371	0	21.0279	0
ENSG00000265559.2	RN7SL652P	11	47557534	47557833	299	-	misc_RNA	27.2059	39.2017	15.2101	-1.3866	0.000127157	0.000380397	38.161	46.3165	37.7834	48.0439	37.5223	30.0464	35.901	54.5079	18.1436	45.5907	3.14475	25.7144	18.1699	8.96834	28.6681	47.1949	0	0	17.5232	2.71784
ENSG00000199212.1	RNU105C	8	54330687	54330895	208	+	snoRNA	16.263	24.0198	8.50612	-1.38746	0.000100603	0.000308376	26.1102	16.9233	39.0429	31.1864	20.9427	22.7378	21.5406	26.1184	18.7106	16.8854	3.14475	14.5715	8.38611	7.47362	8.89699	0	23.3371	11.2764	5.25697	2.71784
ENSG00000276884.1	RF02110	1	63548977	63549112	135	-	misc_RNA	17.2352	24.5216	9.94885	-1.39081	0.000915725	0.00225307	12.0509	18.7047	37.7834	26.972	24.4331	12.993	24.2332	42.0165	21.5455	24.4839	6.28951	2.57144	0	8.96834	12.8512	29.4968	2.33371	0	31.5418	5.43569
ENSG00000266705.1	MIR4437	2	181305593	181305652	59	-	miRNA	5.87684	8.86304	2.89064	-1.39143	0.0195586	0.0341774	8.0339	8.01632	11.335	8.42876	21.8153	4.06033	5.38515	15.8981	3.96891	1.68854	17.2961	6.00002	1.39768	1.49472	0	0	0	0	0	2.71784
ENSG00000199977.1	RF00045	18	21817624	21817828	204	+	snoRNA	12.1615	18.1184	6.20469	-1.39947	0.0034423	0.00739058	20.0848	13.3605	25.189	16.8575	25.3058	16.2413	15.2579	15.8981	8.5048	24.4839	18.8685	8.57146	8.38611	1.49472	0.988554	0	7.00114	0	14.0186	2.71784
ENSG00000251812.1	RF00019	17	4186326	4186424	98	+	misc_RNA	3.83291	5.39737	2.26845	-1.40143	0.0141936	0.0258224	10.0424	8.01632	3.77834	0.842876	3.49045	6.49652	7.1802	1.13558	6.23685	6.75417	3.14475	1.71429	0	0	3.95422	5.89937	2.33371	5.63818	0	0
ENSG00000212424.1	RNU1-119P	15	44884616	44884780	164	+	snRNA	5.44275	7.84949	3.036	-1.40173	0.0199396	0.0347246	7.02966	6.23492	8.81613	8.42876	7.85351	6.49652	9.87277	7.94907	7.37083	8.44272	7.86188	0	0	1.49472	0	0	21.0034	0	0	0
ENSG00000207980.1	MIR23A	19	13836587	13836659	72	-	miRNA	933.737	1362.01	505.462	-1.40187	0.000811013	0.00202029	2080.78	1418	744.334	1610.74	1003.5	2020.42	772.769	547.35	1981.05	1441.17	194.975	170.572	366.193	1261.55	395.422	194.679	483.078	360.844	233.059	1394.25
ENSG00000207419.1	RF00272	6	11709819	11709960	141	+	snoRNA	8.7474	13.0029	4.4919	-1.40277	0.0192394	0.0338123	22.0932	9.79772	7.55669	15.1718	7.85351	7.30859	16.1554	11.3558	12.4737	20.2625	34.5923	0.857146	0	1.49472	0	0	0	0	5.25697	2.71784
ENSG00000239194.1	RNU1-123P	16	67390691	67390850	159	-	snRNA	34.2006	49.4681	18.9332	-1.4029	4.57179e-05	0.000150356	29.1229	53.4421	52.8968	33.7151	44.5032	47.0998	87.0599	61.3214	34.0192	51.5006	12.579	32.5715	2.79537	2.98945	34.5994	47.1949	7.00114	0	33.2941	16.3071
ENSG00000274309.1	SNORA71E	20	38448084	38448215	131	+	snoRNA	4.54567	6.76845	2.32289	-1.40467	0.0273508	0.0458271	8.0339	2.67211	8.81613	7.58589	5.23567	3.24826	12.5653	6.81349	6.80384	5.9099	4.71713	0	0	0	0.988554	0	0	0	17.5232	0
ENSG00000252217.1	RF00019	15	65502741	65502836	95	+	misc_RNA	2.30613	3.42199	1.19026	-1.40561	0.0243699	0.0413946	3.01271	2.67211	6.29724	4.21438	3.49045	0.812065	2.69257	2.27116	4.53589	4.22136	1.57238	0	2.79537	1.49472	0.988554	0	2.33371	0	0	2.71784
ENSG00000220986.1	RF00407	5	69160806	69160939	133	+	snoRNA	3.95544	5.97575	1.93513	-1.40679	0.0239504	0.0407831	3.01271	4.45351	5.03779	5.90013	4.36306	3.24826	17.053	4.54233	6.23685	5.9099	6.28951	5.14288	0	1.49472	0.988554	0	0	0	0	5.43569
ENSG00000242893.3	RN7SL413P	13	51593919	51594215	296	-	misc_RNA	72.6018	106.057	39.1465	-1.40811	6.55397e-06	2.62444e-05	83.3517	80.1632	167.507	91.8735	75.9173	99.8841	166.94	119.236	89.5839	86.1157	42.4542	54.8573	76.8727	22.4209	17.794	53.0943	11.6686	11.2764	92.8731	8.15353
ENSG00000274012.1	RN7SL2	14	49862550	49862849	299	-	misc_RNA	194.506	284.072	104.941	-1.41161	1.41558e-06	6.58552e-06	398.682	331.341	219.144	306.807	227.752	391.416	211.816	213.489	338.491	201.781	94.3426	100.286	89.4518	164.42	82.05	35.3962	161.026	45.1055	103.387	173.942
ENSG00000241243.3	RN7SL629P	5	87294189	87294473	284	-	misc_RNA	3.34485	4.87396	1.81573	-1.41468	0.0190853	0.0335928	7.02966	2.67211	1.25945	3.37151	9.59873	2.4362	5.38515	10.2202	1.70096	5.06563	0	2.57144	1.39768	2.98945	2.96566	5.89937	2.33371	0	0	0
ENSG00000263533.1	MIR4463	6	75428407	75428473	66	+	miRNA	18.1767	33.9377	2.41571	-1.41483	0.0168245	0.0299921	7.02966	8.01632	8.81613	13.486	268.765	3.24826	7.1802	2.27116	2.83493	17.7297	1.57238	0.857146	9.78379	7.47362	0	0	0	0	1.75232	2.71784
ENSG00000200075.1	RF00402	8	129868590	129868716	126	-	snoRNA	3.94598	5.90447	1.9875	-1.41566	0.0117288	0.0217862	4.01695	5.34421	3.77834	5.90013	6.10829	10.5569	8.07772	2.27116	6.23685	6.75417	0	0.857146	4.19305	0	1.97711	0	2.33371	0	10.5139	0
ENSG00000201377.1	RNY4P23	X	70396279	70396375	96	+	misc_RNA	21.0233	30.7019	11.3448	-1.41605	0.00178066	0.00411698	30.1271	32.0653	25.189	31.1864	27.9236	31.6706	24.2332	29.5251	32.8852	42.2136	4.71713	2.57144	12.5792	29.8945	5.93133	5.89937	9.33485	0	1.75232	40.7676
ENSG00000207605.3	MIR191	3	49020618	49020709	91	-	miRNA	1996.03	2919.89	1072.16	-1.41779	0.000596716	0.00152952	3990.84	3343.7	2304.79	4073.62	2287.12	3499.19	1717.86	1977.05	3127.5	2877.28	438.693	352.287	735.182	2760.76	875.859	336.264	1029.17	809.079	462.613	2921.68
ENSG00000278267.1	MIR6859-1	1	17369	17436	67	-	miRNA	3.44384	5.07745	1.81023	-1.41931	0.0161657	0.0289252	3.01271	3.56281	10.0756	4.21438	7.85351	1.62413	6.28267	7.94907	1.13397	5.06563	1.57238	0	4.19305	1.49472	4.94277	5.89937	0	0	0	0
ENSG00000266458.1	MIR4259	1	159899979	159900079	100	-	miRNA	35.3199	51.6154	19.0244	-1.42042	0.000640195	0.00163097	52.2204	65.0213	64.2318	37.0866	20.0701	48.7239	63.7242	52.2367	36.8541	75.9845	29.8752	3.42858	5.59074	8.96834	7.90843	0	109.684	14.0955	5.25697	5.43569
ENSG00000240327.3	RN7SL93P	X	113976341	113976633	292	-	misc_RNA	4.2379	5.89108	2.58473	-1.42376	0.0296339	0.0492045	0	1.7814	5.03779	8.42876	6.9809	0	8.97525	7.94907	7.93781	11.8198	3.14475	0	1.39768	1.49472	0.988554	5.89937	4.66742	2.81909	0	5.43569
ENSG00000285364.1	MIR4286	CHR_HG76_PATCH	9284761	9284853	92	-	miRNA	6.18956	9.20354	3.17558	-1.42502	0.0124946	0.0230504	5.02119	9.79772	7.55669	10.9574	10.4713	9.74479	9.87277	17.0337	5.66987	5.9099	0	0.857146	2.79537	10.4631	2.96566	0	4.66742	2.81909	1.75232	5.43569
ENSG00000221184.1	AL513534.1	10	68759318	68759414	96	+	miRNA	5.7654	9.08466	2.44613	-1.42911	0.0130062	0.0238889	5.02119	8.90702	11.335	10.9574	6.10829	5.68446	13.4629	7.94907	4.53589	16.8854	0	18.0001	0	4.48417	1.97711	0	0	0	0	0
ENSG00000275924.1	MIR6807	19	58550285	58550376	91	+	miRNA	5.59476	8.39927	2.79025	-1.42986	0.00262043	0.00580485	7.02966	8.90702	8.81613	5.90013	3.49045	9.74479	14.3604	10.2202	6.23685	9.28699	14.1514	0.857146	5.59074	4.48417	0	0	0	2.81909	0	0
ENSG00000238741.1	SCARNA7	3	160514907	160515236	329	-	scaRNA	21.1551	30.5374	11.7729	-1.43182	0.00217567	0.00493115	32.1356	17.814	46.5996	35.4008	13.0892	34.1067	23.3356	34.0674	21.5455	47.2792	7.86188	0.857146	1.39768	2.98945	5.93133	0	7.00114	33.8291	3.50465	54.3569
ENSG00000201820.1	RF00019	14	51253933	51254023	90	-	misc_RNA	3.41426	5.05144	1.77708	-1.43212	0.0178007	0.0314883	4.01695	2.67211	2.5189	4.21438	0.872612	4.06033	2.69257	5.67791	20.4115	3.37709	1.57238	0.857146	0	5.9789	1.97711	0	4.66742	0	0	2.71784
ENSG00000277584.1	RF00001	CHR_HSCHR4_6_CTG12	190019116	190019233	117	+	rRNA	15.7391	23.0066	8.47156	-1.43698	0.00551402	0.0111321	22.0932	23.1583	32.7456	18.5433	34.9045	15.4292	20.6431	19.3049	25.5144	17.7297	1.57238	0	1.39768	1.49472	24.7139	17.6981	2.33371	2.81909	24.5325	8.15353
ENSG00000243817.3	RN7SL189P	14	20963579	20963867	288	+	misc_RNA	8.80746	12.7935	4.82146	-1.43975	0.00274466	0.0060422	13.0551	10.6884	16.3728	8.42876	11.344	9.74479	21.5406	12.4914	9.07179	15.1969	11.0066	0.857146	5.59074	0	4.94277	11.7987	0	0	14.0186	0
ENSG00000222465.1	RNU2-5P	9	70188571	70188750	179	-	snRNA	4.54879	6.27755	2.82002	-1.44533	0.00678146	0.0133283	4.01695	7.12562	5.03779	10.9574	0.872612	6.49652	4.48762	3.40674	15.3086	5.06563	0	0.857146	1.39768	4.48417	0.988554	5.89937	4.66742	0	1.75232	8.15353
ENSG00000241347.3	RN7SL466P	1	161735808	161736102	294	+	misc_RNA	5.44274	8.37655	2.50892	-1.45454	0.00236181	0.00530008	5.02119	9.79772	13.8539	6.74301	5.23567	6.49652	7.1802	11.3558	9.63877	8.44272	0	4.28573	4.19305	4.48417	3.95422	0	4.66742	0	3.50465	0
ENSG00000207826.1	MIR596	8	1817231	1817307	76	+	miRNA	24.5995	36.4052	12.7938	-1.45759	0.000129993	0.000388124	29.1229	31.1746	56.6751	39.6152	38.3949	26.7982	26.0282	39.7453	31.7512	44.7464	3.14475	11.1429	19.5676	7.47362	10.8741	0	63.0102	2.81909	1.75232	8.15353
ENSG00000275161.1	RF01928	14	100816041	100816244	203	+	misc_RNA	6.75952	10.0946	3.42445	-1.46202	0.00675454	0.013281	5.02119	4.45351	8.81613	6.74301	14.8344	6.49652	8.97525	13.627	24.3804	7.59845	15.7238	0	2.79537	5.9789	1.97711	0	2.33371	0	0	5.43569
ENSG00000199133.3	MIRLET7D	9	94178834	94178920	86	+	miRNA	792.064	1168.83	415.295	-1.46689	0.000208083	0.000594282	1751.39	1352.98	647.356	1759.93	703.325	1344.78	693.786	570.062	1517.26	1347.46	176.106	119.143	244.595	1025.38	341.051	159.283	434.07	310.1	141.938	1201.29
ENSG00000223336.1	RNU2-6P	13	46374401	46374590	189	-	snRNA	37.8612	55.4052	20.3173	-1.46854	1.82166e-05	6.59437e-05	63.267	64.1306	36.524	41.3009	23.5605	58.4687	56.544	37.4742	152.519	20.2625	7.86188	10.2858	13.9768	40.3575	16.8054	17.6981	18.6697	22.5527	8.76161	46.2033
ENSG00000264226.1	MIR3168	13	41101019	41101100	81	-	miRNA	6.75443	10.0943	3.41456	-1.47118	0.0156244	0.0281031	3.01271	13.3605	26.4484	9.27164	12.2166	7.30859	2.69257	14.7626	6.80384	5.06563	0	0	0	8.96834	5.93133	0	4.66742	5.63818	3.50465	5.43569
ENSG00000277371.1	RF00017	10	125869295	125869576	281	+	misc_RNA	8.0487	12.1389	3.95848	-1.47172	0.00257199	0.00571401	15.0636	6.23492	10.0756	8.42876	46.2484	1.62413	6.28267	9.08465	7.37083	10.9755	3.14475	5.14288	5.59074	1.49472	5.93133	0	4.66742	5.63818	5.25697	2.71784
ENSG00000222386.1	RN7SKP86	7	103484208	103484539	331	-	misc_RNA	10.2325	15.2249	5.24017	-1.47298	0.000290744	0.000801506	17.072	12.4698	21.4106	19.3862	14.8344	4.87239	15.2579	15.8981	12.4737	18.574	6.28951	2.57144	2.79537	10.4631	10.8741	5.89937	2.33371	8.45728	0	2.71784
ENSG00000273829.1	RF00017	16	50054143	50054430	287	+	misc_RNA	5.75071	8.92543	2.57598	-1.4767	0.00295507	0.00644679	8.0339	7.12562	8.81613	20.229	6.10829	8.12065	5.38515	5.67791	7.93781	11.8198	4.71713	9.42861	0	4.48417	1.97711	0	2.33371	2.81909	0	0
ENSG00000238795.1	SCARNA12	12	6967337	6967606	269	-	snoRNA	42.1399	63.0003	21.2795	-1.47699	0.00370569	0.00787522	53.2246	44.5351	81.8641	78.3875	65.4459	65.7773	106.805	42.0165	27.7823	64.1647	29.8752	63.4288	6.98842	11.9578	33.6108	17.6981	7.00114	0	36.7988	5.43569
ENSG00000240481.3	RN7SL38P	12	24706788	24707083	295	+	misc_RNA	8.46299	12.7923	4.13365	-1.48249	0.00572881	0.0115177	5.02119	4.45351	11.335	7.58589	46.2484	8.12065	12.5653	15.8981	12.4737	4.22136	1.57238	0.857146	2.79537	1.49472	10.8741	0	2.33371	5.63818	15.7709	0
ENSG00000242985.3	RN7SL50P	18	8471831	8472128	297	+	misc_RNA	118.542	176.768	60.3162	-1.49197	0.000127772	0.000381986	144.61	192.392	343.829	91.8735	138.745	136.427	177.71	180.557	141.18	220.355	227.995	114.858	95.0426	37.3681	38.5536	11.7987	16.336	22.5527	8.76161	29.8963
ENSG00000275429.1	MIR6862-1	16	28390982	28391051	69	-	miRNA	7.38565	10.9344	3.83694	-1.49204	0.00029693	0.000816113	7.02966	10.6884	11.335	11.8003	10.4713	12.993	16.1554	11.3558	9.07179	8.44272	7.86188	2.57144	5.59074	2.98945	1.97711	5.89937	0	0	8.76161	2.71784
ENSG00000208037.1	MIR320A	8	22244962	22245043	81	-	miRNA	2415.27	3571.95	1258.59	-1.49283	1.56221e-08	9.72631e-08	3979.79	4334.16	4562.98	3451.58	3351.7	3823.2	3030.94	3809.88	2862.72	2512.55	654.109	828.86	1126.53	2530.57	1030.07	525.044	1024.5	1186.84	735.975	2943.42
ENSG00000242894.3	RN7SL634P	14	104013642	104013933	291	+	misc_RNA	25.0072	36.7034	13.311	-1.4944	0.00111902	0.00271408	18.0763	11.5791	34.0051	19.3862	8.72612	11.3689	190.275	31.7963	23.2464	18.574	3.14475	7.71431	9.78379	8.96834	11.8627	23.5975	23.3371	0	17.5232	27.1784
ENSG00000274978.1	RNU11	1	28648600	28648733	133	+	snRNA	22.9899	33.7837	12.1961	-1.49462	0.000218964	0.000621947	23.0975	24.049	27.7078	29.5007	26.1784	25.174	39.4911	39.7453	62.3685	40.525	23.5856	0.857146	9.78379	19.4314	9.88554	17.6981	16.336	2.81909	5.25697	16.3071
ENSG00000266761.1	MIR3194	20	51452905	51452977	72	-	miRNA	12.8583	19.2483	6.46819	-1.49589	0.0233481	0.0399348	22.0932	28.5025	30.2267	27.8149	13.0892	29.2344	35.0035	3.40674	2.26795	0.844272	14.1514	0	4.19305	1.49472	7.90843	5.89937	0	2.81909	22.7802	5.43569
ENSG00000283435.1	MIR1321	X	85835780	85835858	78	+	miRNA	7.80247	11.6426	3.96236	-1.50028	0.00886489	0.0169172	9.03814	27.6118	3.77834	12.6431	9.59873	17.0534	13.4629	12.4914	7.37083	3.37709	1.57238	0.857146	5.59074	5.9789	3.95422	5.89937	0	0	15.7709	0
ENSG00000244642.3	RN7SL396P	8	119862662	119862956	294	+	misc_RNA	73.14	107.651	38.6287	-1.50088	6.33305e-08	3.59733e-07	106.449	76.6004	84.383	85.9734	285.344	71.4618	66.4168	68.1349	95.8207	135.928	40.8818	49.7145	43.3282	26.905	29.6566	70.7924	21.0034	28.1909	35.0465	40.7676
ENSG00000278785.1	RF00017	15	84467901	84468147	246	+	misc_RNA	3.60824	5.45762	1.75885	-1.50275	0.0181577	0.0320337	3.01271	4.45351	7.55669	4.21438	3.49045	5.68446	8.07772	3.40674	6.23685	8.44272	3.14475	0	2.79537	1.49472	2.96566	0	0	0	1.75232	5.43569
ENSG00000201457.1	SNORA55	1	39567374	39567508	134	-	snoRNA	10.4593	15.8941	5.02452	-1.50327	0.00786765	0.0152033	25.1059	22.2676	47.859	11.8003	7.85351	23.5499	2.69257	5.67791	4.53589	7.59845	15.7238	0	13.9768	5.9789	4.94277	0	2.33371	2.81909	1.75232	2.71784
ENSG00000238649.1	SNORD42A	17	28723429	28723492	63	+	snoRNA	2.29534	3.39989	1.1908	-1.50669	0.0245568	0.0416768	2.00848	4.45351	3.77834	2.52863	6.10829	5.68446	1.79505	4.54233	0.566987	2.53282	0	0	1.39768	0	0.988554	0	2.33371	0	1.75232	5.43569
ENSG00000284492.1	MIR6778	CHR_HSCHR17_3_CTG1	18340814	18340886	72	-	miRNA	2.64779	4.13226	1.16332	-1.51059	0.0238584	0.0406565	8.0339	3.56281	7.55669	3.37151	2.61784	3.24826	3.5901	3.40674	3.40192	2.53282	0	0	8.38611	1.49472	0	0	0	0	1.75232	0
ENSG00000241709.3	RN7SL265P	7	73732569	73732868	299	-	misc_RNA	6.71075	10.1035	3.31796	-1.51214	0.00033683	0.000912157	5.02119	14.2512	17.6323	10.9574	6.9809	8.93272	8.97525	6.81349	11.3397	10.1313	0	3.42858	5.59074	4.48417	1.97711	0	2.33371	5.63818	7.00929	2.71784
ENSG00000278410.1	AL121590.1	20	21614978	21615435	457	+	misc_RNA	11.3706	17.1878	5.55342	-1.51297	0.0021784	0.00493491	19.0805	10.6884	17.6323	4.21438	54.9746	7.30859	10.7703	14.7626	11.3397	21.1068	9.43426	9.42861	4.19305	5.9789	3.95422	0	7.00114	5.63818	1.75232	8.15353
ENSG00000252468.1	RNU2-57P	Y	5019076	5019266	190	+	snRNA	30.8982	46.0846	15.7118	-1.51753	0.00170259	0.00395238	62.2627	51.6607	8.81613	26.972	41.0128	47.0998	27.8233	19.3049	154.787	21.1068	4.71713	9.42861	6.98842	37.3681	7.90843	0	16.336	5.63818	3.50465	65.2282
ENSG00000264386.1	MIR4513	15	74788672	74788757	85	-	miRNA	21.4168	31.7767	11.057	-1.52128	0.0247336	0.0419459	13.0551	11.5791	13.8539	5.05726	173.65	43.8515	8.07772	21.576	6.80384	20.2625	0	0.857146	0	0	0.988554	17.6981	60.6765	5.63818	19.2755	5.43569
ENSG00000276675.1	RF02201	22	28002484	28002595	111	+	misc_RNA	13.7578	20.1053	7.41021	-1.5213	0.000496509	0.00129488	19.0805	16.9233	27.7078	10.9574	17.4522	24.362	37.696	9.08465	10.7727	27.0167	17.2961	2.57144	1.39768	7.47362	0.988554	11.7987	28.0045	2.81909	1.75232	0
ENSG00000275586.1	RF00017	7	148876018	148876286	268	+	misc_RNA	20.2031	29.8427	10.5635	-1.52255	5.78654e-05	0.000187097	25.1059	28.5025	40.3023	22.7577	12.2166	63.3411	19.7455	20.4405	22.1125	43.9021	4.71713	12	6.98842	14.9472	4.94277	17.6981	2.33371	5.63818	22.7802	13.5892
ENSG00000285295.1	RN7SL293P	CHR_HG76_PATCH	8571907	8572187	280	-	misc_RNA	3.30964	5.04791	1.57137	-1.52274	0.00565173	0.0113752	3.01271	7.12562	8.81613	3.37151	5.23567	4.06033	3.5901	5.67791	2.83493	6.75417	4.71713	2.57144	0	2.98945	0	0	0	0	0	5.43569
ENSG00000264171.1	MIR4305	13	39664034	39664135	101	-	miRNA	13.9398	20.7325	7.14706	-1.52383	0.00527762	0.0107254	8.0339	16.9233	16.3728	17.7004	11.344	12.993	69.1094	17.0337	14.1747	23.6396	6.28951	0.857146	19.5676	2.98945	0	11.7987	0	0	24.5325	5.43569
ENSG00000202167.1	RNU1-114P	1	143652050	143652215	165	-	snRNA	9.056	13.8186	4.29342	-1.52634	0.00143047	0.00338384	14.0593	8.90702	22.6701	13.486	12.2166	22.7378	4.48762	13.627	14.1747	11.8198	9.43426	8.57146	4.19305	2.98945	3.95422	0	0	5.63818	0	8.15353
ENSG00000284193.1	MIR1257	20	61953546	61953662	116	-	miRNA	4.75196	7.01265	2.49126	-1.52942	0.0113469	0.021145	12.0509	13.3605	10.0756	6.74301	1.74522	8.93272	4.48762	3.40674	5.10288	4.22136	0	1.71429	1.39768	4.48417	0.988554	0	2.33371	11.2764	0	2.71784
ENSG00000206693.1	SNORA56	X	154774998	154775126	128	+	snoRNA	5.11876	7.04259	3.19494	-1.53026	0.0163367	0.0291904	12.0509	5.34421	15.1134	5.90013	5.23567	4.06033	7.1802	3.40674	4.53589	7.59845	9.43426	0	0	1.49472	0.988554	17.6981	2.33371	0	0	0
ENSG00000264931.1	MIR3138	4	10078611	10078692	81	-	miRNA	6.73096	9.56967	3.89224	-1.53204	0.00443462	0.00919914	6.02543	8.90702	5.03779	16.0146	9.59873	7.30859	1.79505	14.7626	10.2058	16.0412	4.71713	0.857146	1.39768	4.48417	1.97711	11.7987	0	2.81909	0	10.8714
ENSG00000206948.1	SNORA36A	X	154768528	154768659	131	+	snoRNA	4.18312	5.87024	2.49601	-1.533	0.00888869	0.0169415	7.02966	0.890702	6.29724	5.05726	10.4713	6.49652	7.1802	5.67791	4.53589	5.06563	0	0	1.39768	5.9789	2.96566	11.7987	0	2.81909	0	0
ENSG00000240750.3	RN7SL559P	1	28031884	28032180	296	-	misc_RNA	7.31084	10.5262	4.09552	-1.53594	0.00223852	0.0050537	7.02966	6.23492	13.8539	10.1145	13.9618	7.30859	11.6678	17.0337	6.23685	11.8198	3.14475	0.857146	1.39768	1.49472	5.93133	11.7987	0	5.63818	5.25697	5.43569
ENSG00000241866.3	RN7SL401P	18	73744935	73745232	297	+	misc_RNA	2.05035	3.22866	0.872045	-1.54357	0.0215624	0.0371428	3.01271	1.7814	1.25945	1.68575	3.49045	0.812065	2.69257	9.08465	3.40192	5.06563	1.57238	0.857146	0	1.49472	1.97711	0	0	2.81909	0	0
ENSG00000222404.1	RN7SKP281	2	157298807	157299158	351	-	misc_RNA	48.7561	71.3636	26.1485	-1.54435	4.14533e-05	0.000137808	61.2585	70.3655	113.35	63.2157	52.3567	61.717	93.3426	74.9484	52.1628	70.9188	11.0066	21.4286	11.1815	10.4631	50.4163	94.3899	4.66742	50.7437	1.75232	5.43569
ENSG00000284008.1	MIR6511B1	16	2106669	2106753	84	-	miRNA	4.73357	6.92459	2.54254	-1.54543	0.00118119	0.00284814	9.03814	8.90702	5.03779	6.74301	10.4713	6.49652	8.97525	4.54233	3.96891	5.06563	3.14475	1.71429	0	0	4.94277	5.89937	2.33371	5.63818	1.75232	0
ENSG00000264271.2	RN7SL488P	1	63529613	63529898	285	-	misc_RNA	23.5671	35.5818	11.5524	-1.54955	0.000573251	0.0014743	42.178	21.3769	35.2645	36.2437	32.2866	33.2947	50.2614	37.4742	24.3804	43.0579	23.5856	12.8572	11.1815	8.96834	9.88554	5.89937	4.66742	0	14.0186	24.4606
ENSG00000284317.1	MIR7114	9	137450026	137450086	60	-	miRNA	13.9996	21.6951	6.30409	-1.55016	0.00254417	0.00565575	29.1229	23.1583	28.9673	26.1292	19.1975	17.0534	17.053	15.8981	17.5766	22.7953	15.7238	26.5715	0	2.98945	9.88554	0	2.33371	2.81909	0	2.71784
ENSG00000239228.3	RN7SL578P	X	3058220	3058502	282	-	misc_RNA	24.426	36.2248	12.6272	-1.55041	0.0129785	0.0238475	22.0932	24.049	37.7834	23.6005	33.1593	128.306	13.4629	32.9319	19.8445	27.0167	0	0	0	2.98945	0.988554	29.4968	2.33371	39.4673	45.5604	5.43569
ENSG00000264963.2	RN7SL440P	1	94150738	94151080	342	+	misc_RNA	15.4808	22.8191	8.14242	-1.55086	5.77513e-07	2.88505e-06	30.1271	15.1419	25.189	26.1292	13.9618	13.8051	21.5406	29.5251	19.8445	32.9266	3.14475	10.2858	2.79537	7.47362	9.88554	17.6981	4.66742	11.2764	8.76161	5.43569
ENSG00000277049.1	RNA5SP530	9	41237440	41237557	117	-	rRNA	12.1379	18.4919	5.7839	-1.5529	9.21011e-05	0.00028402	14.0593	13.3605	17.6323	20.229	9.59873	19.4896	25.1307	35.203	14.1747	16.0412	9.43426	0	9.78379	7.47362	7.90843	0	0	2.81909	12.2663	8.15353
ENSG00000207737.1	MIR181B2	9	124693710	124693798	88	+	miRNA	27.2997	41.1151	13.4844	-1.55397	0.000868552	0.00215081	77.3263	32.956	17.6323	58.1585	18.3249	36.5429	13.4629	91.9821	43.658	21.1068	7.86188	0.857146	12.5792	38.8628	9.88554	0	16.336	14.0955	1.75232	32.6141
ENSG00000200201.1	RF00019	11	3665164	3665259	95	-	misc_RNA	14.1555	21.2615	7.04955	-1.55405	0.000496733	0.00129488	25.1059	17.814	12.5945	16.0146	13.0892	13.8051	8.07772	14.7626	61.8015	29.5495	3.14475	2.57144	13.9768	11.9578	4.94277	0	4.66742	8.45728	1.75232	19.0249
ENSG00000239356.3	RN7SL309P	11	65695552	65695837	285	+	misc_RNA	5.00713	7.51855	2.4957	-1.55484	0.0118577	0.0219812	5.02119	6.23492	13.8539	6.74301	28.7962	0.812065	2.69257	4.54233	2.26795	4.22136	4.71713	2.57144	0	2.98945	0.988554	0	0	2.81909	0	10.8714
ENSG00000200488.1	RN7SKP203	2	76445079	76445410	331	-	misc_RNA	41.2552	62.9161	19.5943	-1.55494	1.09416e-07	6.04347e-07	63.267	49.8793	79.3452	58.1585	54.9746	56.8446	60.1341	53.3723	51.0288	102.157	17.2961	42.8573	37.7375	8.96834	33.6108	5.89937	2.33371	33.8291	5.25697	8.15353
ENSG00000200312.1	RN7SKP255	14	89712511	89712823	312	+	misc_RNA	9.66708	14.1671	5.1671	-1.56277	0.00505352	0.0103339	13.0551	17.814	3.77834	26.972	2.61784	18.6775	4.48762	7.94907	22.6795	23.6396	1.57238	2.57144	0	2.98945	10.8741	11.7987	2.33371	14.0955	0	5.43569
ENSG00000284010.1	MIR675	11	1996759	1996831	72	-	miRNA	3.13666	4.81129	1.46202	-1.56846	0.00994566	0.0187849	3.01271	10.6884	5.03779	6.74301	3.49045	1.62413	4.48762	9.08465	0.566987	3.37709	0	0	2.79537	0	3.95422	0	2.33371	2.81909	0	2.71784
ENSG00000199279.1	RNU6-661P	5	62443176	62443282	106	+	snRNA	23.499	35.4363	11.5618	-1.56949	0.000264166	0.000732627	46.1949	26.7211	51.6374	48.0439	11.344	23.5499	22.4381	48.83	24.9474	50.6563	15.7238	23.1429	16.7722	19.4314	7.90843	23.5975	0	2.81909	3.50465	2.71784
ENSG00000284481.1	MIR1292	20	2652777	2652842	65	+	miRNA	28.6577	43.0844	14.231	-1.57057	0.000191832	0.000553367	20.0848	40.0816	49.1185	37.0866	46.2484	40.6033	92.445	36.3386	23.2464	45.5907	4.71713	5.14288	19.5676	8.96834	4.94277	0	86.3473	0	1.75232	10.8714
ENSG00000252906.1	SCARNA3	1	175968398	175968540	142	-	scaRNA	21.8234	32.8908	10.756	-1.574	0.000555336	0.00143304	42.178	23.1583	26.4484	42.9867	24.4331	40.6033	17.053	31.7963	44.7919	35.4594	4.71713	4.28573	2.79537	26.905	11.8627	5.89937	7.00114	0	8.76161	35.332
ENSG00000200090.1	RF00019	11	47726894	47726992	98	-	misc_RNA	51.9252	78.2148	25.6356	-1.575	4.27253e-05	0.00014173	117.496	72.1469	69.2696	100.302	63.7007	91.7634	43.9787	45.4233	105.46	72.6074	12.579	18.0001	16.7722	37.3681	17.794	5.89937	42.0068	28.1909	31.5418	46.2033
ENSG00000285489.1	RF00019	CHR_HG2114_PATCH	47731435	47731533	98	-	misc_RNA	48.3585	72.8261	23.8909	-1.57894	3.10584e-05	0.000106087	73.3094	74.819	55.4157	100.302	79.4077	79.5824	59.2366	43.1521	89.5839	73.4516	15.7238	18.8572	23.7606	41.8523	17.794	17.6981	16.336	22.5527	26.2848	38.0498
ENSG00000274051.1	RF02271	17	76721216	76721396	180	-	misc_RNA	1.96624	3.1972	0.73528	-1.5791	0.0292298	0.0486388	2.00848	2.67211	3.77834	1.68575	1.74522	4.06033	2.69257	7.94907	4.53589	0.844272	0	0	1.39768	2.98945	2.96566	0	0	0	0	0
ENSG00000272075.2	RN7SL828P	11	118067237	118067539	302	+	misc_RNA	10.224	15.852	4.59588	-1.57974	5.32861e-06	2.17928e-05	15.0636	24.049	15.1134	12.6431	18.3249	14.6172	23.3356	12.4914	11.9067	10.9755	4.71713	2.57144	5.59074	7.47362	6.91988	0	4.66742	0	14.0186	0
ENSG00000222102.1	RN7SKP232	5	151704289	151704578	289	-	misc_RNA	159.72	238.975	80.4642	-1.58014	2.40065e-10	1.93779e-09	250.055	226.238	324.937	226.734	167.542	227.378	266.565	243.014	150.818	306.471	25.158	94.2861	72.6796	50.8206	59.3133	88.4905	151.691	183.241	49.065	29.8963
ENSG00000207943.1	MIR634	17	66787072	66787168	96	+	miRNA	2.98559	4.78105	1.19012	-1.58032	0.00625872	0.0124337	5.02119	2.67211	7.55669	5.05726	4.36306	8.12065	5.38515	5.67791	2.26795	1.68854	1.57238	0.857146	6.98842	1.49472	0.988554	0	0	0	0	0
ENSG00000263681.1	MIR3197	21	41167557	41167629	72	+	miRNA	34.6851	51.6758	17.6944	-1.58084	0.00018635	0.000539244	55.2331	50.77	50.3779	53.1012	40.1402	43.0395	49.3639	47.6944	54.4307	72.6074	3.14475	6.00002	32.1467	23.9156	2.96566	17.6981	2.33371	76.1155	1.75232	10.8714
ENSG00000277052.1	MIR6763	12	132581997	132582061	64	+	miRNA	8.56024	13.413	3.70748	-1.58269	0.000346698	0.000936126	13.0551	13.3605	15.1134	12.6431	12.2166	11.3689	17.053	13.627	11.3397	14.3526	15.7238	11.1429	2.79537	0	1.97711	0	0	0	0	5.43569
ENSG00000266676.1	MIR4297	10	129843299	129843374	75	-	miRNA	3.6242	5.53013	1.71827	-1.58455	0.0225335	0.0386708	8.0339	4.45351	3.77834	2.52863	0.872612	7.30859	1.79505	4.54233	5.10288	16.8854	7.86188	0	2.79537	0	0.988554	0	0	2.81909	0	2.71784
ENSG00000199629.1	RNU1-14P	7	53366058	53366209	151	+	snRNA	3.0223	4.8325	1.2121	-1.58535	0.0152025	0.0274732	2.00848	5.34421	2.5189	3.37151	7.85351	4.87239	4.48762	10.2202	6.80384	0.844272	0	0	0	1.49472	7.90843	0	0	0	0	2.71784
ENSG00000283845.1	MIR4721	16	28843919	28844007	88	-	miRNA	2.98291	4.2414	1.72443	-1.58639	0.0270976	0.0455022	4.01695	3.56281	3.77834	5.05726	2.61784	5.68446	2.69257	6.81349	3.96891	4.22136	1.57238	0	0	1.49472	0.988554	5.89937	0	2.81909	1.75232	2.71784
ENSG00000243066.3	RN7SL842P	19	14588357	14588656	299	+	misc_RNA	7.46549	11.4568	3.4742	-1.59329	0.00127055	0.00303835	7.02966	8.01632	8.81613	5.90013	24.4331	10.5569	10.7703	15.8981	9.63877	13.5083	1.57238	12.8572	0	4.48417	0.988554	5.89937	0	0	3.50465	5.43569
ENSG00000200789.1	RNU1-65P	10	84003332	84003479	147	+	snRNA	3.09855	4.61944	1.57765	-1.59339	0.0288795	0.048108	3.01271	5.34421	5.03779	4.21438	1.74522	3.24826	1.79505	7.94907	7.93781	5.9099	0	2.57144	0	0	0	0	2.33371	0	0	10.8714
ENSG00000283493.1	MIR6086	X	13590292	13590346	54	+	miRNA	45.8051	69.8025	21.8076	-1.59665	2.30708e-05	8.12155e-05	58.2458	49.8793	86.9019	59.0013	120.42	58.4687	48.4663	74.9484	57.2656	84.4272	59.7503	0.857146	48.919	16.442	17.794	0	39.6731	5.63818	26.2848	2.71784
ENSG00000206979.1	SNORD61	X	136879199	136879271	72	-	snoRNA	3.30308	5.03122	1.57493	-1.5979	0.025738	0.0434288	3.01271	7.12562	1.25945	5.05726	0	2.4362	21.5406	1.13558	2.83493	5.9099	3.14475	0.857146	0	2.98945	0.988554	0	2.33371	0	0	5.43569
ENSG00000239579.3	RN7SL325P	X	137595265	137595547	282	+	misc_RNA	16.9348	25.8831	7.98648	-1.60388	8.26066e-06	3.22891e-05	18.0763	24.049	39.0429	18.5433	16.5796	26.7982	25.1307	29.5251	40.823	20.2625	6.28951	12.8572	5.59074	7.47362	7.90843	5.89937	7.00114	5.63818	15.7709	5.43569
ENSG00000212027.3	MIR374B	X	74218547	74218618	71	-	miRNA	7.14725	10.7166	3.57786	-1.60779	0.0049536	0.0101702	10.0424	16.0326	1.25945	21.9148	2.61784	21.9258	5.38515	2.27116	14.7417	10.9755	4.71713	0.857146	0	1.49472	1.97711	0	9.33485	8.45728	3.50465	5.43569
ENSG00000284370.1	MIR4640	6	30890883	30890972	89	+	miRNA	2.47745	3.99745	0.95746	-1.61157	0.020248	0.0351949	6.02543	4.45351	2.5189	3.37151	1.74522	2.4362	2.69257	7.94907	7.93781	0.844272	1.57238	1.71429	0	0	3.95422	0	2.33371	0	0	0
ENSG00000265141.2	RN7SL451P	1	8979576	8979874	298	-	misc_RNA	2.2283	3.64175	0.814853	-1.61216	0.0177894	0.0314804	4.01695	1.7814	5.03779	6.74301	6.10829	4.06033	3.5901	1.13558	0.566987	3.37709	0	3.42858	1.39768	0	0.988554	0	2.33371	0	0	0
ENSG00000241588.3	RN7SL484P	15	99791209	99791410	201	+	misc_RNA	31.1709	46.6788	15.663	-1.61378	0.000285718	0.000789544	55.2331	28.5025	60.4535	37.0866	43.6306	53.5963	43.0812	62.457	39.6891	43.0579	1.57238	3.42858	26.556	13.4525	10.8741	35.3962	39.6731	0	17.5232	8.15353
ENSG00000222328.1	RNU2-2P	11	62841619	62841809	190	-	snRNA	123.363	187.193	59.5323	-1.61417	0.000572999	0.0014743	341.441	109.556	114.61	183.747	71.5542	105.569	66.4168	140.812	624.252	113.977	31.4475	15.4286	51.7143	122.567	42.5078	23.5975	65.3439	47.9246	26.2848	168.506
ENSG00000240106.2	RN7SL146P	19	16539688	16539984	296	-	misc_RNA	13.9397	21.1217	6.75779	-1.61528	2.13683e-05	7.59193e-05	19.0805	19.5954	17.6323	19.3862	20.0701	30.0464	15.2579	28.3895	14.7417	27.0167	4.71713	3.42858	23.7606	7.47362	3.95422	11.7987	0	0	7.00929	5.43569
ENSG00000284224.1	MIR937	8	143812957	143813042	85	-	miRNA	3.78815	5.62256	1.95374	-1.61685	0.00269073	0.00594095	5.02119	1.7814	10.0756	1.68575	6.10829	4.87239	7.1802	5.67791	4.53589	9.28699	1.57238	0.857146	0	4.48417	0	0	0	0	1.75232	10.8714
ENSG00000284027.1	MIR497	17	7017911	7018022	111	-	miRNA	70.7736	106.924	34.6237	-1.6185	0.000122157	0.00036639	175.742	126.48	65.4913	147.503	68.0637	93.3875	80.7772	106.745	100.357	104.69	23.5856	11.1429	22.363	28.3998	15.8169	11.7987	32.672	8.45728	1.75232	190.249
ENSG00000199392.1	RF00402	18	77431563	77431689	126	-	snoRNA	28.7494	43.9762	13.5225	-1.62068	0.000827707	0.00205876	25.1059	39.1909	49.1185	34.5579	80.2803	57.6566	47.5688	35.203	22.1125	48.9678	66.0398	0.857146	19.5676	10.4631	7.90843	5.89937	16.336	0	0	8.15353
ENSG00000243035.3	RN7SL810P	13	77947497	77947772	275	-	misc_RNA	4.82087	6.88756	2.75418	-1.62191	0.0016575	0.00386722	6.02543	6.23492	10.0756	6.74301	6.10829	3.24826	3.5901	7.94907	6.23685	12.6641	0	3.42858	4.19305	1.49472	0.988554	11.7987	0	5.63818	0	0
ENSG00000272351.1	RNA5SP506	X	69672479	69672597	118	+	rRNA	9.06203	14.0125	4.11155	-1.62244	6.16132e-05	0.000197136	8.0339	16.0326	23.9295	9.27164	7.85351	15.4292	7.1802	20.4405	20.9785	10.9755	1.57238	3.42858	6.98842	7.47362	4.94277	0	2.33371	0	3.50465	10.8714
ENSG00000207970.3	MIR660	X	50013241	50013337	96	+	miRNA	166.345	252.384	80.3066	-1.62416	0.000115401	0.000347713	433.831	293.932	100.756	323.664	196.338	273.666	181.3	97.66	333.955	288.741	28.3028	22.2858	40.5329	164.42	70.1874	47.1949	88.681	143.774	21.0279	176.66
ENSG00000244326.3	RN7SL814P	5	74317986	74318285	299	+	misc_RNA	26.0151	39.0545	12.9757	-1.62438	2.57603e-05	8.97224e-05	31.1314	24.049	54.1562	41.3009	17.4522	20.3016	37.696	80.6263	34.0192	49.812	11.0066	19.7144	9.78379	7.47362	1.97711	23.5975	42.0068	0	8.76161	5.43569
ENSG00000284544.1	MIR330	19	45638994	45639087	93	-	miRNA	23.0622	35.4768	10.6476	-1.62676	0.00106825	0.0026033	58.2458	52.5514	35.2645	21.9148	14.8344	23.5499	18.848	85.1686	28.3493	16.0412	14.1514	1.71429	12.5792	31.3892	11.8627	0	14.0023	0	1.75232	19.0249
ENSG00000253003.1	RNU6-1261P	14	34675891	34675994	103	+	snRNA	9.47161	5.56014	13.3831	-1.62759	0.00698287	0.0136832	8.0339	8.01632	2.5189	2.52863	7.85351	11.3689	5.38515	3.40674	2.26795	4.22136	4.71713	0	1.39768	5.9789	0	0	119.019	0	0	2.71784
ENSG00000241227.3	RN7SL553P	3	5252926	5253223	297	-	misc_RNA	4.3164	6.9454	1.6874	-1.62874	0.00110836	0.00269106	5.02119	3.56281	5.03779	4.21438	16.5796	6.49652	9.87277	5.67791	6.23685	6.75417	0	3.42858	2.79537	2.98945	4.94277	0	0	0	0	2.71784
ENSG00000241693.2	RN7SL704P	22	38231720	38231993	273	+	misc_RNA	7.92722	11.4192	4.43525	-1.63599	0.000226061	0.000638885	9.03814	12.4698	12.5945	8.42876	9.59873	17.0534	16.1554	7.94907	10.7727	10.1313	3.14475	0	4.19305	0	1.97711	11.7987	0	2.81909	12.2663	8.15353
ENSG00000280669.1	RN7SL32P	CHR_HG2232_PATCH	233205199	233205479	280	+	misc_RNA	16.0384	25.2992	6.77761	-1.6365	1.02666e-06	4.90516e-06	12.0509	16.9233	37.7834	26.1292	15.707	46.2877	26.0282	23.8472	15.3086	32.9266	9.43426	10.2858	6.98842	5.9789	16.8054	0	2.33371	0	10.5139	5.43569
ENSG00000273950.1	RF00017	2	127856890	127857147	257	+	misc_RNA	10.507	16.2846	4.72935	-1.64037	1.66599e-05	6.08833e-05	19.0805	17.814	13.8539	10.9574	14.8344	15.4292	9.87277	12.4914	14.7417	33.7709	3.14475	5.14288	6.98842	4.48417	7.90843	0	7.00114	0	1.75232	10.8714
ENSG00000276027.1	RNU12	22	42615244	42615393	149	+	snRNA	39.902	60.5429	19.261	-1.6404	1.25815e-05	4.7063e-05	48.2034	83.726	35.2645	52.2583	28.7962	62.529	60.1341	49.9656	145.716	38.8365	7.86188	15.4286	9.78379	41.8523	24.7139	17.6981	9.33485	19.7336	0	46.2033
ENSG00000201955.1	RNY3P1	5	79170234	79170335	101	-	misc_RNA	8.10547	12.1081	4.10283	-1.64057	0.00784863	0.0151857	23.0975	12.4698	5.03779	15.1718	6.9809	19.4896	7.1802	1.13558	17.0096	13.5083	0	0.857146	2.79537	1.49472	1.97711	5.89937	28.0045	0	0	0
ENSG00000202538.1	RNU4-2	12	120291763	120291903	140	-	snRNA	2.94092	4.44209	1.43974	-1.64204	0.0215611	0.0371428	3.01271	1.7814	8.81613	4.21438	4.36306	2.4362	15.2579	2.27116	2.26795	0	0	0	4.19305	0	0	0	4.66742	2.81909	0	2.71784
ENSG00000202124.1	RNY4P3	16	50098264	50098358	94	+	misc_RNA	4.45158	6.72144	2.18172	-1.64409	0.00386896	0.00816939	3.01271	8.01632	10.0756	5.05726	5.23567	4.87239	7.1802	9.08465	6.23685	8.44272	0	1.71429	1.39768	5.9789	0.988554	5.89937	2.33371	0	3.50465	0
ENSG00000283603.1	MIR4302	12	25874020	25874079	59	-	miRNA	4.18478	6.59464	1.77493	-1.64558	0.0151261	0.0273565	4.01695	7.12562	10.0756	5.90013	1.74522	10.5569	14.3604	4.54233	3.40192	4.22136	1.57238	0.857146	0	1.49472	6.91988	0	2.33371	2.81909	1.75232	0
ENSG00000211514.1	MIR454	17	59137758	59137872	114	-	miRNA	66.9145	102.376	31.4529	-1.64641	0.00161618	0.00378424	213.903	57.8956	12.5945	201.447	95.9873	125.058	13.4629	17.0337	177.467	108.911	18.8685	10.2858	19.5676	61.2837	21.7482	11.7987	23.3371	25.3718	54.322	67.9461
ENSG00000278525.1	RN7SL607P	20	20738433	20738731	298	-	misc_RNA	2.22501	3.6386	0.811417	-1.64754	0.0235006	0.040136	5.02119	0.890702	1.25945	3.37151	9.59873	0	7.1802	3.40674	3.96891	1.68854	0	4.28573	0	1.49472	0	0	2.33371	0	0	0
ENSG00000264115.1	MIR3180-4	16	15154850	15155002	152	-	miRNA	20.3361	30.799	9.87311	-1.6496	1.72716e-06	7.89141e-06	25.1059	36.5188	28.9673	16.8575	33.1593	23.5499	39.4911	34.0674	27.2154	43.0579	17.2961	1.71429	25.1583	4.48417	12.8512	17.6981	2.33371	2.81909	3.50465	10.8714
ENSG00000275344.1	MIR6503	11	60209071	60209156	85	-	miRNA	2.90872	4.1594	1.65803	-1.65058	0.00755178	0.0146854	4.01695	5.34421	1.25945	3.37151	4.36306	6.49652	0.897525	4.54233	6.23685	5.06563	7.86188	0	0	0	0	5.89937	0	2.81909	0	0
ENSG00000277234.1	RNU1-5P	1	16873708	16873851	143	+	snRNA	7.11331	10.4167	3.80989	-1.65137	0.0123802	0.0228761	15.0636	0.890702	21.4106	13.486	2.61784	0	15.2579	15.8981	17.0096	2.53282	11.0066	0	4.19305	1.49472	0.988554	17.6981	0	0	0	2.71784
ENSG00000278099.1	RF00003	1	144551779	144551943	164	-	snRNA	4.63777	6.93475	2.34079	-1.65178	0.00166444	0.00387947	5.02119	7.12562	5.03779	5.05726	5.23567	8.12065	6.28267	7.94907	13.6077	5.9099	1.57238	0.857146	1.39768	0	3.95422	5.89937	0	0	7.00929	2.71784
ENSG00000239948.2	RN7SL368P	19	43660500	43660776	276	-	misc_RNA	2.49758	3.99558	0.999578	-1.65341	0.0214808	0.037044	5.02119	6.23492	1.25945	2.52863	0.872612	4.06033	3.5901	5.67791	2.26795	8.44272	4.71713	0	2.79537	1.49472	0.988554	0	0	0	0	0
ENSG00000202392.1	RN7SKP292	4	6997012	6997328	316	+	misc_RNA	35.0437	53.0839	17.0034	-1.65612	2.51635e-07	1.31565e-06	40.1695	37.4095	78.0858	31.1864	62.8281	58.4687	46.6713	77.2195	41.39	57.4105	17.2961	2.57144	11.1815	10.4631	38.5536	35.3962	4.66742	8.45728	33.2941	8.15353
ENSG00000276200.1	RN7SL820P	2	196289409	196289707	298	+	misc_RNA	4.34937	7.05318	1.64556	-1.65635	0.00459184	0.00948253	4.01695	0.890702	6.29724	7.58589	15.707	4.06033	10.7703	6.81349	5.10288	9.28699	1.57238	8.57146	0	2.98945	0.988554	0	2.33371	0	0	0
ENSG00000211538.1	MIR501	X	50009722	50009805	83	+	miRNA	27.4421	40.8873	13.9969	-1.65773	1.59271e-06	7.35751e-06	49.2076	40.9723	51.6374	41.3009	53.2293	48.7239	17.9505	24.9828	52.1628	28.7052	0	9.42861	1.39768	19.4314	21.7482	35.3962	7.00114	14.0955	7.00929	24.4606
ENSG00000276404.1	MIR6835	6	34240673	34240736	63	+	miRNA	9.55127	9.23806	9.86447	-1.65871	0.00480163	0.0098847	8.0339	7.12562	15.1134	10.1145	6.9809	18.6775	6.28267	3.40674	5.66987	10.9755	0	0	0	0	14.8283	0	79.3462	0	1.75232	2.71784
ENSG00000240803.3	RN7SL231P	19	14213052	14213323	271	+	misc_RNA	1.82198	2.67872	0.965246	-1.66166	0.0224745	0.0385841	2.00848	3.56281	3.77834	1.68575	0.872612	2.4362	5.38515	1.13558	1.70096	4.22136	0	0	1.39768	0	0	0	0	2.81909	0	5.43569
ENSG00000239224.3	RN7SL546P	14	102582888	102583177	289	-	misc_RNA	10.2328	15.0917	5.37395	-1.66448	2.68728e-06	1.17196e-05	12.0509	9.79772	16.3728	12.6431	22.6879	13.8051	13.4629	17.0337	18.7106	14.3526	3.14475	3.42858	5.59074	2.98945	3.95422	17.6981	4.66742	0	12.2663	0
ENSG00000283880.1	MIR7704	2	176188843	176188901	58	+	miRNA	41.5694	64.3287	18.81	-1.667	7.16518e-06	2.84198e-05	50.2119	54.3328	65.4913	57.3156	75.0446	63.3411	122.961	70.406	43.658	40.525	55.0332	6.85717	20.9653	10.4631	25.7024	0	0	5.63818	52.5697	10.8714
ENSG00000243954.3	RN7SL743P	16	8683254	8683551	297	+	misc_RNA	5.22587	8.24989	2.20185	-1.66936	0.000481138	0.00125851	5.02119	4.45351	16.3728	7.58589	12.2166	4.87239	9.87277	11.3558	7.37083	3.37709	3.14475	1.71429	5.59074	2.98945	0.988554	0	2.33371	0	5.25697	0
ENSG00000239821.3	RN7SL513P	19	18333276	18333573	297	+	misc_RNA	10.5094	16.313	4.70576	-1.67167	1.40862e-06	6.56609e-06	13.0551	15.1419	21.4106	16.8575	21.8153	10.5569	21.5406	18.1693	13.6077	10.9755	4.71713	4.28573	5.59074	2.98945	7.90843	5.89937	2.33371	2.81909	10.5139	0
ENSG00000200879.1	SNORD14E	11	123058077	123058161	84	-	snoRNA	10.31	15.6665	4.95357	-1.67285	0.00481027	0.00989806	8.0339	3.56281	10.0756	7.58589	6.9809	9.74479	61.9292	11.3558	34.0192	3.37709	1.57238	0.857146	4.19305	13.4525	2.96566	5.89937	2.33371	5.63818	1.75232	10.8714
ENSG00000274662.1	RN7SKP236	21	25101132	25101415	283	+	misc_RNA	10.0806	15.5626	4.59854	-1.68047	0.00222059	0.00502061	15.0636	5.34421	18.8917	12.6431	21.8153	18.6775	18.848	10.2202	9.63877	24.4839	3.14475	4.28573	16.7722	1.49472	5.93133	5.89937	0	8.45728	0	0
ENSG00000276690.1	RF01953	3	181699608	181699883	275	+	misc_RNA	74.7546	113.161	36.3486	-1.68134	2.87964e-05	9.91707e-05	86.3644	97.0865	142.318	129.803	124.784	69.0256	102.318	138.541	64.0695	177.297	36.1647	0	27.9537	11.9578	14.8283	76.6918	63.0102	104.306	12.2663	16.3071
ENSG00000201170.1	RNU1-132P	1	245133927	245134090	163	-	snRNA	5.51318	8.55849	2.46787	-1.68341	0.00110624	0.00268733	7.02966	8.01632	10.0756	5.90013	4.36306	12.181	7.1802	4.54233	17.0096	9.28699	1.57238	3.42858	2.79537	1.49472	1.97711	0	0	0	5.25697	8.15353
ENSG00000284059.1	MIR5572	15	80581103	80581239	136	+	miRNA	3.0895	4.82166	1.35734	-1.6846	0.00803022	0.0154785	0	3.56281	7.55669	8.42876	6.10829	4.06033	1.79505	6.81349	5.66987	4.22136	7.86188	0	1.39768	1.49472	0	0	0	2.81909	0	0
ENSG00000264294.1	SNORD55	1	44775864	44775943	79	+	snoRNA	5.5148	8.64537	2.38422	-1.68638	0.00730504	0.0142841	11.0466	6.23492	3.77834	2.52863	8.72612	9.74479	14.3604	14.7626	10.2058	5.06563	15.7238	0	0	0	2.96566	0	2.33371	2.81909	0	0
ENSG00000222440.1	RNU2-26P	X	91798093	91798283	190	+	snRNA	31.2196	47.8659	14.5733	-1.68844	0.00109082	0.00265142	55.2331	76.6004	5.03779	42.9867	31.414	39.7912	27.8233	19.3049	164.426	16.0412	3.14475	6.85717	6.98842	37.3681	6.91988	5.89937	4.66742	14.0955	0	59.7925
ENSG00000221139.1	RF00603	18	21450653	21450756	103	-	snoRNA	6.1905	9.46132	2.91968	-1.69135	0.0019451	0.00445243	10.0424	11.5791	3.77834	12.6431	7.85351	2.4362	13.4629	13.627	7.37083	11.8198	0	1.71429	4.19305	1.49472	0.988554	0	16.336	0	1.75232	2.71784
ENSG00000202542.1	RF00019	15	48325558	48325671	113	-	misc_RNA	5.16939	7.16953	3.16925	-1.69269	0.00444043	0.00920289	9.03814	6.23492	12.5945	9.27164	2.61784	2.4362	2.69257	5.67791	3.40192	17.7297	0	2.57144	0	0	2.96566	17.6981	0	8.45728	0	0
ENSG00000200620.1	RF00409	X	15716208	15716346	138	+	snoRNA	5.66785	8.80358	2.53212	-1.69324	0.00618207	0.0123123	9.03814	15.1419	3.77834	8.42876	6.10829	9.74479	8.97525	4.54233	6.23685	16.0412	0	0.857146	13.9768	0	0	0	2.33371	0	0	8.15353
ENSG00000243856.3	RN7SL551P	18	74227506	74227803	297	+	misc_RNA	4.11648	6.16806	2.06489	-1.69437	0.0088826	0.0169369	7.02966	4.45351	11.335	2.52863	8.72612	4.87239	7.1802	4.54233	5.10288	5.9099	0	0	0	1.49472	0.988554	5.89937	0	0	12.2663	0
ENSG00000207613.1	MIR181C	19	13874699	13874808	109	+	miRNA	17.2326	26.8038	7.6614	-1.69479	0.000968005	0.00237662	34.1441	28.5025	30.2267	31.1864	20.9427	33.2947	20.6431	35.203	17.0096	16.8854	0	0.857146	23.7606	20.9261	4.94277	0	7.00114	2.81909	0	16.3071
ENSG00000273885.1	RF00493	11	93721797	93721866	69	+	snoRNA	5.67749	8.77965	2.57533	-1.6953	0.00169255	0.00393503	5.02119	0.890702	8.81613	4.21438	3.49045	8.12065	17.053	14.7626	13.6077	11.8198	4.71713	0.857146	1.39768	2.98945	2.96566	0	0	5.63818	1.75232	5.43569
ENSG00000284351.1	MIR3622A	8	27701677	27701759	82	+	miRNA	11.398	16.9436	5.85245	-1.69537	0.000154939	0.000455091	18.0763	22.2676	17.6323	26.1292	12.2166	17.0534	11.6678	10.2202	16.4426	17.7297	0	0	8.38611	1.49472	6.91988	17.6981	0	2.81909	15.7709	5.43569
ENSG00000241248.3	RN7SL727P	X	140085855	140086150	295	+	misc_RNA	3.44914	5.54206	1.35623	-1.69616	0.0117769	0.0218578	7.02966	6.23492	6.29724	1.68575	7.85351	2.4362	7.1802	5.67791	6.80384	4.22136	0	1.71429	2.79537	2.98945	1.97711	0	2.33371	0	1.75232	0
ENSG00000274940.1	MIR8083	1	153689705	153689793	88	-	miRNA	3.43792	5.62052	1.25532	-1.69719	0.0124015	0.0229028	2.00848	3.56281	1.25945	5.05726	6.9809	6.49652	16.1554	3.40674	2.83493	8.44272	0	0	1.39768	1.49472	7.90843	0	0	0	1.75232	0
ENSG00000240577.3	RN7SL445P	10	5631463	5631755	292	+	misc_RNA	8.50018	13.3925	3.60788	-1.69813	2.09306e-05	7.45947e-05	12.0509	20.4862	15.1134	14.3289	4.36306	10.5569	14.3604	9.08465	12.4737	21.1068	0	10.2858	2.79537	0	3.95422	0	4.66742	0	3.50465	10.8714
ENSG00000252390.1	RNU5F-4P	12	31594093	31594206	113	-	snRNA	4.85732	7.82306	1.89159	-1.6986	0.00531251	0.0107773	8.0339	3.56281	11.335	9.27164	12.2166	7.30859	2.69257	14.7626	5.66987	3.37709	0	0.857146	1.39768	4.48417	6.91988	0	0	0	5.25697	0
ENSG00000277985.1	SNORA67	17	7577955	7578091	136	+	snoRNA	3.85686	6.04937	1.66434	-1.69937	0.00853304	0.0163339	3.01271	1.7814	7.55669	5.05726	7.85351	11.3689	17.053	4.54233	2.26795	0	0	0.857146	1.39768	0	5.93133	0	0	8.45728	0	0
ENSG00000252697.1	RN7SKP209	6	87083233	87083536	303	+	misc_RNA	13.0221	19.3463	6.69783	-1.69965	0.0127089	0.0233895	12.0509	11.5791	6.29724	17.7004	5.23567	4.06033	92.445	4.54233	20.9785	18.574	0	5.14288	1.39768	1.49472	14.8283	41.2956	0	2.81909	0	0
ENSG00000241604.3	RN7SL340P	19	29233090	29233385	295	-	misc_RNA	3.22392	4.96832	1.47951	-1.70058	0.00871332	0.0166487	8.0339	0.890702	6.29724	0.842876	3.49045	3.24826	5.38515	7.94907	5.10288	8.44272	3.14475	0	1.39768	1.49472	0.988554	0	2.33371	0	0	5.43569
ENSG00000201662.1	RNU6-60P	13	48987915	48988017	102	+	snRNA	3.69819	5.89985	1.49653	-1.70257	0.0196082	0.0342512	6.02543	10.6884	2.5189	5.05726	2.61784	3.24826	5.38515	5.67791	6.80384	10.9755	12.579	0	1.39768	0	0.988554	0	0	0	0	0
ENSG00000278204.1	MIR6857	X	53405673	53405765	92	-	miRNA	2.49423	4.147	0.84146	-1.7043	0.0280084	0.0468436	1.00424	3.56281	6.29724	4.21438	8.72612	5.68446	1.79505	3.40674	3.40192	3.37709	0	0	0	1.49472	6.91988	0	0	0	0	0
ENSG00000274806.1	RF00004	CHR_HSCHR9_1_CTG3	70194651	70194830	179	-	snRNA	5.41063	8.42899	2.39227	-1.70493	0.00706716	0.0138366	19.0805	6.23492	2.5189	8.42876	2.61784	7.30859	8.07772	6.81349	18.1436	5.06563	0	3.42858	0	5.9789	1.97711	0	7.00114	2.81909	0	2.71784
ENSG00000264803.1	MIR378C	10	130962588	130962668	80	-	miRNA	23.7301	36.7892	10.671	-1.7056	1.10765e-05	4.19795e-05	29.1229	40.9723	34.0051	16.0146	37.5223	30.8585	54.749	42.0165	62.3685	20.2625	26.7304	1.71429	0	17.9367	15.8169	0	9.33485	5.63818	10.5139	19.0249
ENSG00000221533.1	MIR1184-1	X	154887360	154887458	98	-	miRNA	3.25259	4.728	1.77717	-1.70885	0.0107262	0.0200941	6.02543	3.56281	7.55669	6.74301	4.36306	4.87239	0.897525	2.27116	1.70096	9.28699	0	0.857146	0	0	0	0	0	16.9146	0	0
ENSG00000243968.2	RN7SL402P	19	35881890	35882153	263	+	misc_RNA	6.20665	9.76228	2.65103	-1.71303	0.000233281	0.000658079	4.01695	8.01632	3.77834	9.27164	20.9427	9.74479	9.87277	9.08465	13.6077	9.28699	1.57238	1.71429	4.19305	4.48417	2.96566	0	0	2.81909	8.76161	0
ENSG00000202434.1	RF00394	2	197404718	197404854	136	+	snoRNA	10.9319	17.1017	4.76204	-1.71407	0.000908534	0.00223777	17.072	21.3769	11.335	21.0719	14.8344	12.181	9.87277	13.627	15.8756	33.7709	9.43426	0	13.9768	0	13.8398	5.89937	0	0	1.75232	2.71784
ENSG00000276645.1	RF00017	1	33029232	33029576	344	-	misc_RNA	3.32196	5.46111	1.1828	-1.71416	0.00261306	0.00579407	8.0339	0.890702	7.55669	5.05726	6.9809	3.24826	8.97525	5.67791	3.96891	4.22136	0	2.57144	0	1.49472	4.94277	0	0	2.81909	0	0
ENSG00000221023.1	RNU6ATAC19P	2	181738606	181738715	109	+	snRNA	5.27279	8.27974	2.26584	-1.71548	0.0299937	0.0496764	6.02543	21.3769	6.29724	9.27164	13.9618	1.62413	8.07772	6.81349	8.5048	0.844272	15.7238	0	1.39768	0	0	0	0	2.81909	0	2.71784
ENSG00000207608.3	MIR127	14	100882979	100883075	96	+	miRNA	103.922	160.963	46.8812	-1.71847	0.00106331	0.00259399	121.513	159.436	193.955	116.317	216.408	158.353	164.247	277.082	112.83	89.4928	12.579	30.0001	29.3514	98.6518	24.7139	11.7987	93.3485	31.01	36.7988	100.56
ENSG00000200991.1	RF00402	15	84852498	84852615	117	-	snoRNA	3.7002	5.29841	2.102	-1.71892	0.00282129	0.00619902	5.02119	4.45351	7.55669	5.90013	5.23567	7.30859	4.48762	3.40674	6.23685	3.37709	0	0.857146	0	2.98945	0	5.89937	2.33371	0	3.50465	5.43569
ENSG00000222664.1	RN7SKP123	1	93026252	93026542	290	+	misc_RNA	1.8765	3.04357	0.709431	-1.71896	0.0151161	0.0273492	4.01695	4.45351	5.03779	4.21438	4.36306	0	2.69257	0	3.96891	1.68854	1.57238	1.71429	0	0	0.988554	0	0	2.81909	0	0
ENSG00000201511.1	RF00019	3	101647421	101647522	101	+	misc_RNA	1.06295	1.82695	0.298945	-1.71901	0.0235717	0.0402363	2.00848	0.890702	1.25945	2.52863	1.74522	2.4362	0.897525	1.13558	2.83493	2.53282	0	0	0	2.98945	0	0	0	0	0	0
ENSG00000223220.1	RF00019	8	70780914	70781008	94	-	misc_RNA	5.4914	8.48222	2.50058	-1.72239	0.00103206	0.00252178	4.01695	9.79772	2.5189	11.8003	6.10829	7.30859	6.28267	4.54233	11.3397	21.1068	0	0	0	10.4631	3.95422	0	2.33371	2.81909	0	5.43569
ENSG00000212153.1	RNU1-82P	7	141727984	141728148	164	+	snRNA	3.5051	5.50797	1.50223	-1.72476	0.00706504	0.0138366	0	1.7814	7.55669	2.52863	8.72612	4.87239	8.07772	11.3558	6.80384	3.37709	4.71713	0	1.39768	1.49472	1.97711	0	0	0	0	5.43569
ENSG00000264501.2	RN7SL731P	1	10306465	10306757	292	+	misc_RNA	2.34427	3.78394	0.9046	-1.72838	0.0135205	0.0247347	3.01271	7.12562	1.25945	2.52863	4.36306	2.4362	2.69257	4.54233	3.96891	5.9099	1.57238	0	0	7.47362	0	0	0	0	0	0
ENSG00000207322.1	RNU1-89P	4	135995929	135996092	163	-	snRNA	8.951	13.8864	4.0156	-1.73082	0.000425307	0.00112656	11.0466	15.1419	12.5945	15.1718	7.85351	8.12065	13.4629	13.627	26.6484	15.1969	0	0.857146	1.39768	5.9789	0.988554	0	0	0	22.7802	8.15353
ENSG00000239008.1	RF01225	X	80857076	80857202	126	-	snoRNA	3.93033	6.11497	1.74569	-1.73115	0.0077238	0.014982	4.01695	2.67211	5.03779	5.05726	1.74522	2.4362	15.2579	11.3558	8.5048	5.06563	0	0	0	4.48417	2.96566	0	0	2.81909	1.75232	5.43569
ENSG00000274884.1	AL117190.3	14	100826284	100826370	86	+	misc_RNA	4.2041	6.04987	2.35834	-1.73253	0.00166124	0.00387397	4.01695	9.79772	5.03779	2.52863	5.23567	0.812065	4.48762	12.4914	6.80384	9.28699	0	0	6.98842	0	1.97711	11.7987	0	2.81909	0	0
ENSG00000284005.1	MIR6084	1	20633679	20633788	109	+	miRNA	51.549	79.6377	23.4603	-1.73723	1.85016e-07	9.84626e-07	86.3644	72.1469	80.6046	81.759	50.6115	57.6566	75.3921	85.1686	91.8518	114.821	31.4475	4.28573	13.9768	23.9156	36.5765	5.89937	44.3405	53.5628	7.00929	13.5892
ENSG00000284231.1	MIR424	X	134546614	134546711	97	-	miRNA	41.4986	64.157	18.8402	-1.73755	0.000202442	0.000580446	104.441	73.0376	22.6701	112.945	51.4841	67.4014	30.5158	24.9828	59.5336	94.5584	17.2961	6.85717	11.1815	43.347	18.7825	17.6981	9.33485	16.9146	3.50465	43.4855
ENSG00000274816.1	MIR6772	16	57772289	57772352	63	-	miRNA	2.52571	4.0904	0.96102	-1.73891	0.0156405	0.0281211	3.01271	2.67211	2.5189	4.21438	1.74522	7.30859	4.48762	0	3.96891	10.9755	0	0	0	0	4.94277	0	4.66742	0	0	0
ENSG00000208017.3	MIR140	16	69933081	69933180	99	+	miRNA	1019.52	1575.64	463.404	-1.74065	8.08387e-07	3.91927e-06	1762.44	1930.15	1284.64	2213.39	1306.3	1831.21	1173.96	1160.56	1433.91	1659.84	218.56	193.715	293.514	1128.52	385.536	182.88	478.411	335.472	224.297	1193.13
ENSG00000221230.1	MIR548L	11	94466495	94466580	85	-	miRNA	1.65512	2.75034	0.559892	-1.74214	0.0192024	0.0337731	4.01695	0.890702	1.25945	10.1145	0.872612	2.4362	0	0	4.53589	3.37709	0	0.857146	0	2.98945	0	0	0	0	1.75232	0
ENSG00000212402.1	SNORA74B	5	173020728	173020928	200	+	snoRNA	9.99606	15.7337	4.25845	-1.74239	1.40998e-06	6.56609e-06	13.0551	15.1419	15.1134	15.1718	20.9427	13.8051	13.4629	20.4405	12.4737	17.7297	15.7238	3.42858	4.19305	1.49472	2.96566	0	2.33371	0	7.00929	5.43569
ENSG00000199177.1	MIR31	9	21512115	21512185	70	-	miRNA	73.8262	113.795	33.8576	-1.74307	1.76027e-05	6.38219e-05	122.517	141.622	144.836	107.888	103.841	129.118	150.784	90.8465	59.5336	86.96	28.3028	24.0001	20.9653	22.4209	9.88554	29.4968	30.3383	45.1055	43.8081	84.2531
ENSG00000221420.2	SNORA81	3	186786675	186786852	177	+	snoRNA	5.25049	8.1523	2.34868	-1.74532	0.00306702	0.00667836	5.02119	9.79772	5.03779	4.21438	4.36306	6.49652	19.7455	5.67791	8.5048	12.6641	0	0	2.79537	2.98945	0	0	0	0	12.2663	5.43569
ENSG00000244357.3	RN7SL145P	3	45742675	45742970	295	+	misc_RNA	4.26397	6.1146	2.41334	-1.74612	0.00614373	0.0122422	1.00424	3.56281	1.25945	4.21438	5.23567	8.12065	13.4629	3.40674	7.37083	13.5083	0	0	1.39768	0	0.988554	5.89937	0	14.0955	1.75232	0
ENSG00000277141.1	RF00017	1	117243212	117243508	296	-	misc_RNA	14.3841	23.0315	5.73681	-1.74982	6.96811e-06	2.77338e-05	24.1017	19.5954	39.0429	24.4434	25.3058	17.0534	17.9505	15.8981	28.3493	18.574	9.43426	11.1429	11.1815	7.47362	8.89699	0	4.66742	2.81909	1.75232	0
ENSG00000275451.1	MIR6085	15	62343029	62343138	109	+	miRNA	26.554	41.5484	11.5596	-1.74989	0.00807084	0.0155502	1.00424	8.90702	5.03779	6.74301	183.249	13.8051	8.07772	7.94907	5.10288	175.609	18.8685	5.14288	9.78379	8.96834	6.91988	0	37.3394	0	12.2663	16.3071
ENSG00000264452.1	RF00285	21	44439035	44439110	75	+	snoRNA	42.4312	65.8819	18.9805	-1.75343	0.000610322	0.00155919	61.2585	63.2399	88.1613	68.273	41.0128	52.7843	79.8797	87.4398	35.7202	81.0501	39.3094	6.00002	16.7722	13.4525	6.91988	23.5975	4.66742	8.45728	54.322	16.3071
ENSG00000284385.1	MIR4313	15	75762215	75762315	100	-	miRNA	35.5702	53.3663	17.774	-1.75589	2.09077e-06	9.34855e-06	47.1992	53.4421	51.6374	35.4008	51.4841	47.0998	48.4663	37.4742	104.893	56.5662	14.1514	1.71429	8.38611	13.4525	25.7024	64.8931	9.33485	8.45728	1.75232	29.8963
ENSG00000209482.1	SNORD83A	22	39315213	39315307	94	-	snoRNA	6.48022	10.1575	2.8029	-1.75612	0.000840668	0.00208738	17.072	4.45351	8.81613	12.6431	9.59873	5.68446	10.7703	11.3558	10.2058	10.9755	1.57238	0	4.19305	1.49472	2.96566	0	0	2.81909	12.2663	2.71784
ENSG00000207009.1	RF00019	4	1683420	1683529	109	-	misc_RNA	11.9451	17.4041	6.48615	-1.75666	0.000142997	0.000422021	19.0805	21.3769	10.0756	30.3435	9.59873	21.1137	9.87277	7.94907	22.6795	21.9511	1.57238	1.71429	1.39768	2.98945	12.8512	35.3962	0	0	3.50465	5.43569
ENSG00000221540.1	MIR1180	17	19344506	19344574	68	-	miRNA	106.327	164.612	48.0424	-1.75951	2.20508e-09	1.55369e-08	221.937	166.561	255.668	165.204	119.548	159.977	92.445	152.168	147.983	164.633	73.9017	61.7145	76.8727	59.789	28.6681	76.6918	18.6697	14.0955	45.5604	24.4606
ENSG00000278007.1	RF00017	19	4127492	4127732	240	+	misc_RNA	23.9735	37.963	9.98395	-1.76173	2.54144e-05	8.8719e-05	32.1356	15.1419	62.9724	38.7723	29.6688	20.3016	28.7208	68.1349	27.2154	56.5662	6.28951	24.0001	34.9421	5.9789	10.8741	5.89937	4.66742	0	1.75232	5.43569
ENSG00000276528.1	RF01975	7	27096124	27096248	124	+	misc_RNA	10.5948	16.5311	4.65855	-1.76339	0.000732015	0.00183943	19.0805	8.01632	15.1134	8.42876	8.72612	14.6172	39.4911	27.254	13.6077	10.9755	9.43426	4.28573	1.39768	4.48417	12.8512	11.7987	2.33371	0	0	0
ENSG00000277039.1	RF00017	5	154821943	154822258	315	+	misc_RNA	15.3725	25.445	5.29989	-1.76518	9.31276e-06	3.59765e-05	13.0551	17.814	10.0756	14.3289	17.4522	14.6172	122.961	14.7626	15.8756	13.5083	11.0066	0.857146	2.79537	0	1.97711	17.6981	2.33371	5.63818	5.25697	5.43569
ENSG00000243642.3	RN7SL526P	19	58069970	58070288	318	+	misc_RNA	2.99317	4.88344	1.10291	-1.76525	0.00912402	0.0173613	4.01695	0	5.03779	1.68575	4.36306	10.5569	9.87277	5.67791	3.40192	4.22136	0	0.857146	4.19305	5.9789	0	0	0	0	0	0
ENSG00000273758.1	MIR6790	19	6392921	6392983	62	-	miRNA	8.60678	13.4626	3.75099	-1.76529	0.000504428	0.00131271	18.0763	9.79772	13.8539	10.1145	13.0892	14.6172	14.3604	12.4914	11.3397	16.8854	1.57238	0.857146	1.39768	2.98945	2.96566	0	4.66742	2.81909	17.5232	2.71784
ENSG00000222238.1	RNU2-43P	10	101307529	101307718	189	+	snRNA	3.61851	5.69137	1.54565	-1.7673	0.00623555	0.0123979	6.02543	4.45351	2.5189	14.3289	8.72612	4.06033	7.1802	4.54233	1.70096	3.37709	4.71713	0	4.19305	1.49472	0	0	2.33371	0	0	2.71784
ENSG00000272015.1	RF00091	21	38894785	38894867	82	+	snoRNA	19.5361	30.7446	8.32764	-1.77013	1.22693e-05	4.60824e-05	34.1441	32.0653	32.7456	25.2863	26.1784	23.5499	27.8233	63.5926	17.5766	24.4839	28.3028	1.71429	15.3745	7.47362	4.94277	0	4.66742	5.63818	7.00929	8.15353
ENSG00000274266.1	SNORA73A	1	28507366	28507571	205	+	snoRNA	44.56	70.0303	19.0898	-1.77129	9.5112e-06	3.65895e-05	62.2627	93.5237	88.1613	47.2011	66.3185	53.5963	75.3921	77.2195	57.2656	79.3615	1.57238	33.4287	89.4518	7.47362	11.8627	5.89937	9.33485	11.2764	7.00929	13.5892
ENSG00000271886.1	MIR98	X	53556223	53556341	118	-	miRNA	150.763	234.921	66.6044	-1.77531	8.28086e-05	0.000258307	450.903	162.999	75.5669	415.538	152.707	297.216	96.9327	109.016	252.309	336.02	25.158	16.2858	48.919	146.483	49.4277	11.7987	91.0148	39.4673	22.7802	214.71
ENSG00000240533.3	RN7SL69P	12	6095699	6095970	271	-	misc_RNA	10.3391	16.4125	4.26564	-1.77704	2.24165e-06	9.97469e-06	16.0678	17.814	12.5945	17.7004	16.5796	17.0534	13.4629	13.627	14.7417	24.4839	6.28951	0.857146	4.19305	10.4631	8.89699	0	4.66742	2.81909	1.75232	2.71784
ENSG00000264395.1	MIR3193	20	31607186	31607240	54	+	miRNA	11.0403	16.9938	5.08674	-1.77988	6.29021e-06	2.53205e-05	10.0424	17.814	17.6323	13.486	9.59873	28.4223	20.6431	14.7626	14.7417	22.7953	6.28951	5.14288	5.59074	4.48417	1.97711	5.89937	2.33371	8.45728	5.25697	5.43569
ENSG00000222451.1	RN7SKP143	10	90163651	90163960	309	-	misc_RNA	37.7886	59.4444	16.1328	-1.78069	7.80132e-07	3.80635e-06	33.1398	43.6444	70.5291	40.4581	105.586	60.9049	56.544	81.7619	38.5551	63.3204	28.3028	37.7144	15.3745	10.4631	10.8741	5.89937	0	22.5527	19.2755	10.8714
ENSG00000208005.1	MIR503	X	134546328	134546398	70	-	miRNA	15.5022	23.3665	7.63788	-1.78257	0.000402091	0.0010731	39.1653	13.3605	8.81613	30.3435	13.9618	21.1137	17.9505	13.627	25.5144	49.812	1.57238	0	5.59074	13.4525	7.90843	29.4968	4.66742	2.81909	0	10.8714
ENSG00000207975.1	MIR181B1	1	198858873	198858982	109	-	miRNA	24.0804	37.311	10.8497	-1.78297	0.000109564	0.000331866	61.2585	14.2512	11.335	47.2011	17.4522	42.2274	14.3604	101.067	48.7608	15.1969	6.28951	1.71429	5.59074	29.8945	10.8741	17.6981	9.33485	2.81909	5.25697	19.0249
ENSG00000283775.1	MIR4329	X	112780718	112780788	70	-	miRNA	89.6195	139.759	39.4803	-1.78413	0.000242702	0.000680482	190.805	19.5954	137.28	187.961	78.5351	169.722	110.396	163.524	51.0288	288.741	62.8951	15.4286	33.5444	46.3364	25.7024	41.2956	42.0068	84.5728	40.3034	2.71784
ENSG00000276353.1	RF00017	8	54130582	54130860	278	+	misc_RNA	3.79154	5.93047	1.6526	-1.78424	0.00136497	0.00324305	5.02119	7.12562	3.77834	10.9574	3.49045	5.68446	0.897525	6.81349	7.93781	7.59845	0	2.57144	0	1.49472	0.988554	0	7.00114	0	1.75232	2.71784
ENSG00000252074.1	RNU6-416P	16	30675300	30675402	102	-	snRNA	15.6567	24.0026	7.31074	-1.78666	0.000174432	0.000507308	29.1229	22.2676	34.0051	17.7004	17.4522	22.7378	20.6431	29.5251	18.7106	27.861	31.4475	6.85717	8.38611	0	0	23.5975	0	2.81909	0	0
ENSG00000243274.3	RN7SL571P	13	76134931	76135225	294	+	misc_RNA	17.7301	26.8598	8.60038	-1.78898	8.05728e-05	0.000252359	25.1059	29.3932	27.7078	22.7577	39.2675	29.2344	29.6183	11.3558	17.0096	37.148	18.8685	2.57144	1.39768	7.47362	0.988554	23.5975	25.6708	0	0	5.43569
ENSG00000212325.1	RF00019	10	100398352	100398446	94	-	misc_RNA	2.77808	4.67722	0.878937	-1.79048	0.00284818	0.00624915	3.01271	6.23492	0	10.9574	3.49045	8.93272	5.38515	1.13558	3.40192	4.22136	0	0.857146	0	2.98945	4.94277	0	0	0	0	0
ENSG00000244264.3	RN7SL597P	13	41121876	41122171	295	+	misc_RNA	1.45737	2.44826	0.466479	-1.7916	0.0116818	0.0217163	4.01695	0.890702	2.5189	3.37151	2.61784	2.4362	2.69257	2.27116	1.13397	2.53282	0	0.857146	0	0	0.988554	0	0	2.81909	0	0
ENSG00000207154.1	RNU1-46P	18	51283733	51283896	163	-	snRNA	8.8858	13.5586	4.21304	-1.7918	3.74428e-05	0.000125382	13.0551	9.79772	10.0756	14.3289	11.344	12.181	15.2579	19.3049	17.5766	12.6641	7.86188	2.57144	1.39768	2.98945	0.988554	5.89937	18.6697	0	1.75232	0
ENSG00000222057.1	RNU4-62P	3	121655475	121655604	129	-	snRNA	4.19081	6.25143	2.13019	-1.79253	0.00496603	0.0101867	2.00848	0.890702	3.77834	12.6431	6.9809	11.3689	5.38515	2.27116	2.83493	14.3526	3.14475	0	1.39768	2.98945	0	5.89937	2.33371	2.81909	0	2.71784
ENSG00000212550.1	RNU1-78P	15	45002864	45003028	164	-	snRNA	4.92615	7.51361	2.33868	-1.79356	0.00231358	0.00520273	2.00848	3.56281	6.29724	9.27164	13.9618	5.68446	12.5653	7.94907	6.23685	7.59845	4.71713	0	0	0	0	0	18.6697	0	0	0
ENSG00000284261.1	MIR4657	7	44881748	44881800	52	-	miRNA	7.79801	11.7211	3.87487	-1.79655	6.08305e-05	0.000195294	10.0424	15.1419	15.1134	6.74301	13.9618	6.49652	14.3604	14.7626	6.23685	14.3526	1.57238	6.00002	2.79537	1.49472	2.96566	17.6981	0	0	3.50465	2.71784
ENSG00000252879.1	RN7SKP98	1	212099521	212099676	155	-	misc_RNA	18.225	28.0715	8.37847	-1.79782	7.84634e-07	3.82426e-06	26.1102	20.4862	40.3023	25.2863	30.5414	17.0534	25.1307	29.5251	19.8445	46.4349	22.0133	2.57144	8.38611	2.98945	1.97711	5.89937	23.3371	8.45728	0	8.15353
ENSG00000275043.1	SNORD25	11	62855564	62855632	68	-	snoRNA	5.82168	9.43116	2.2122	-1.79811	0.00296798	0.00647189	6.02543	0.890702	5.03779	20.229	9.59873	10.5569	2.69257	12.4914	7.37083	19.4183	1.57238	0	4.19305	2.98945	8.89699	0	0	0	1.75232	2.71784
ENSG00000221305.1	MIR548I3	8	8088941	8089089	148	-	miRNA	4.60381	7.21166	1.99596	-1.79955	0.00653498	0.0129211	11.0466	6.23492	7.55669	11.8003	1.74522	11.3689	5.38515	4.54233	7.37083	5.06563	0	3.42858	0	0	0	0	2.33371	0	8.76161	5.43569
ENSG00000284157.1	MIR106A	X	134170198	134170278	80	-	miRNA	3.35005	5.25315	1.44695	-1.80048	0.0168707	0.0300511	11.0466	3.56281	0	10.1145	0.872612	11.3689	5.38515	0	6.80384	3.37709	0	0	1.39768	1.49472	0.988554	0	2.33371	2.81909	0	5.43569
ENSG00000272025.1	RF00090	2	65158662	65158860	198	+	snoRNA	47.827	87.5865	8.06741	-1.80296	0.000162915	0.000476827	33.1398	20.4862	18.8917	12.6431	612.574	14.6172	43.0812	37.4742	68.6054	14.3526	4.71713	3.42858	6.98842	17.9367	7.90843	5.89937	9.33485	0	0	24.4606
ENSG00000264678.1	MIR3140	4	152489327	152489416	89	-	miRNA	2.51639	3.79617	1.23661	-1.803	0.0119297	0.0221058	5.02119	4.45351	3.77834	1.68575	4.36306	0	5.38515	4.54233	1.13397	7.59845	0	0	0	1.49472	0	0	0	0	0	10.8714
ENSG00000222293.1	RNU2-36P	9	86422938	86423128	190	-	snRNA	111.499	174.814	48.1848	-1.80742	0.000296587	0.00081566	337.424	77.4911	88.1613	195.547	106.459	91.7634	56.544	122.643	586.831	85.2715	17.2961	20.5715	32.1467	100.147	54.3705	23.5975	65.3439	11.2764	15.7709	141.328
ENSG00000263595.2	RN7SL823P	19	16910490	16910784	294	-	misc_RNA	8.67493	13.7173	3.63255	-1.80804	5.26823e-05	0.000171544	11.0466	18.7047	13.8539	14.3289	3.49045	22.7378	2.69257	12.4914	15.8756	21.9511	3.14475	4.28573	8.38611	1.49472	4.94277	5.89937	4.66742	0	3.50465	0
ENSG00000277249.1	MIR6784	17	45114367	45114433	66	-	miRNA	3.75188	5.91897	1.5848	-1.81014	0.0238069	0.0405838	6.02543	8.90702	6.29724	6.74301	11.344	3.24826	3.5901	4.54233	6.80384	1.68854	0	0.857146	0	0	0.988554	0	14.0023	0	0	0
ENSG00000235284.1	SNORD62A	9	131485665	131485750	85	+	snoRNA	2.27996	3.62156	0.938353	-1.81157	0.0160647	0.0287938	8.0339	3.56281	6.29724	1.68575	0.872612	0	3.5901	1.13558	8.5048	2.53282	0	0.857146	0	2.98945	0	0	0	2.81909	0	2.71784
ENSG00000225091.3	SNORA71A	20	38427309	38427442	133	-	snoRNA	10.1888	15.9901	4.38741	-1.81176	0.00135041	0.0032143	15.0636	12.4698	20.1512	10.9574	16.5796	15.4292	17.9505	30.6607	13.0407	7.59845	3.14475	0.857146	11.1815	1.49472	5.93133	5.89937	0	5.63818	7.00929	2.71784
ENSG00000240116.3	RN7SL303P	8	22977877	22978127	250	+	misc_RNA	5.68307	8.75517	2.61098	-1.81205	0.00250377	0.00558403	3.01271	6.23492	7.55669	7.58589	25.3058	6.49652	4.48762	5.67791	11.9067	9.28699	0	3.42858	0	1.49472	0.988554	5.89937	0	2.81909	8.76161	2.71784
ENSG00000207808.1	MIR27A	19	13836440	13836517	77	-	miRNA	182.017	285.66	78.3737	-1.81231	0.000225594	0.000638559	531.242	244.052	65.4913	377.609	169.287	420.65	151.682	63.5926	421.838	411.16	37.737	32.5715	50.3166	186.84	72.1645	23.5975	77.0125	70.4773	21.0279	211.992
ENSG00000275291.1	RF00003	1	144523860	144524021	161	-	snRNA	1.93776	3.28972	0.585807	-1.81287	0.0167849	0.0299331	3.01271	8.90702	2.5189	3.37151	6.10829	2.4362	0.897525	0	2.26795	3.37709	0	0	1.39768	1.49472	2.96566	0	0	0	0	0
ENSG00000206688.1	SNORD116-18	15	25085385	25085476	91	+	snoRNA	1.85404	2.98204	0.726028	-1.81408	0.0237778	0.0405492	1.00424	1.7814	2.5189	8.42876	1.74522	2.4362	5.38515	4.54233	1.13397	0.844272	3.14475	0	1.39768	0	0	0	0	0	0	2.71784
ENSG00000252625.1	RNU1-40P	Y	25928979	25929142	163	+	snRNA	54.865	84.4686	25.2615	-1.8147	1.99236e-11	1.86318e-10	71.3009	89.0702	99.4964	82.6019	52.3567	73.898	106.805	107.88	41.39	119.887	40.8818	24.8572	39.1352	19.4314	8.89699	64.8931	9.33485	8.45728	12.2663	24.4606
ENSG00000264573.2	RN7SL15P	X	41345576	41345876	300	-	misc_RNA	1.53699	2.60448	0.469495	-1.81498	0.016026	0.0287356	4.01695	3.56281	5.03779	0.842876	2.61784	0	0.897525	6.81349	0.566987	1.68854	0	0	0	0	1.97711	0	0	0	0	2.71784
ENSG00000284564.1	MIR3064	17	64500774	64500839	65	-	miRNA	2.34891	3.73648	0.961338	-1.81687	0.0139214	0.0253974	2.00848	2.67211	1.25945	0	0.872612	4.87239	3.5901	10.2202	6.80384	5.06563	1.57238	0	0	2.98945	0	0	2.33371	0	0	2.71784
ENSG00000275143.1	SCARNA16	17	77089307	77089493	186	+	scaRNA	10.5847	4.57902	16.5903	-1.81783	0.00738407	0.0144141	4.01695	2.67211	2.5189	2.52863	6.9809	4.06033	1.79505	7.94907	5.66987	7.59845	1.57238	0	0	4.48417	1.97711	0	0	157.869	0	0
ENSG00000240545.3	RN7SL492P	4	56794348	56794642	294	-	misc_RNA	6.59738	10.5353	2.65947	-1.81935	6.58024e-05	0.000209376	12.0509	11.5791	17.6323	9.27164	6.10829	6.49652	11.6678	11.3558	7.37083	11.8198	4.71713	0	1.39768	4.48417	1.97711	0	0	0	14.0186	0
ENSG00000284272.1	MIR4321	19	2250639	2250718	79	+	miRNA	12.5879	20.3256	4.85034	-1.81957	2.58811e-05	9.00068e-05	16.0678	18.7047	26.4484	20.229	17.4522	31.6706	26.0282	14.7626	12.4737	19.4183	3.14475	3.42858	1.39768	1.49472	28.6681	5.89937	0	0	1.75232	2.71784
ENSG00000274075.1	RF02271	12	27824207	27824382	175	-	misc_RNA	3.70075	5.17819	2.22331	-1.82016	0.0126457	0.0232824	5.02119	2.67211	3.77834	3.37151	4.36306	0.812065	11.6678	7.94907	6.23685	5.9099	0	0	0	0	1.97711	11.7987	0	8.45728	0	0
ENSG00000238704.1	RNU7-97P	17	42440198	42440259	61	-	snRNA	20.0574	31.1747	8.94013	-1.82102	4.51674e-05	0.000148758	26.1102	32.0653	50.3779	26.972	17.4522	12.181	28.7208	38.6098	24.3804	54.8777	34.5923	0.857146	13.9768	7.47362	1.97711	17.6981	0	5.63818	1.75232	5.43569
ENSG00000200084.1	SNORD68	16	89561434	89561517	83	+	snoRNA	23.0521	36.5324	9.5718	-1.82219	0.00267995	0.00592526	16.0678	59.677	7.55669	64.9015	64.5733	50.3481	13.4629	68.1349	7.93781	12.6641	0	30.0001	18.1699	8.96834	2.96566	5.89937	2.33371	5.63818	0	21.7427
ENSG00000221739.1	MIR1203	17	48156427	48156511	84	-	miRNA	4.58905	7.29979	1.87831	-1.82386	0.00283594	0.00622526	3.01271	5.34421	8.81613	6.74301	10.4713	11.3689	7.1802	1.13558	9.63877	9.28699	0	0.857146	6.98842	0	2.96566	0	2.33371	5.63818	0	0
ENSG00000240457.3	RN7SL472P	14	102077180	102077472	292	-	misc_RNA	25.0065	39.7329	10.28	-1.82525	0.00350017	0.00749733	14.0593	24.9397	23.9295	24.4434	21.8153	12.993	200.148	21.576	32.3182	21.1068	0	39.4287	0	10.4631	1.97711	11.7987	2.33371	0	36.7988	0
ENSG00000201649.1	RNY4P34	2	200373175	200373269	94	+	misc_RNA	0.692349	1.3847	0	-1.82534	0.0202756	0.0352296	2.00848	0.890702	2.5189	2.52863	0.872612	1.62413	0	1.13558	2.26795	0	0	0	0	0	0	0	0	0	0	0
ENSG00000275227.1	RF02271	3	25618132	25618312	180	-	misc_RNA	2.08092	3.58184	0.579992	-1.82567	0.02713	0.04554	3.01271	1.7814	2.5189	1.68575	5.23567	1.62413	3.5901	1.13558	5.10288	10.1313	0	0.857146	0	0	4.94277	0	0	0	0	0
ENSG00000278756.1	MIR6722	9	136746893	136746970	77	-	miRNA	19.0964	30.354	7.8388	-1.82685	0.00205584	0.00468496	42.178	48.9886	20.1512	17.7004	26.1784	20.3016	18.848	53.3723	13.6077	42.2136	36.1647	0	5.59074	13.4525	2.96566	0	2.33371	0	7.00929	10.8714
ENSG00000275067.1	MIR6825	3	127575266	127575331	65	-	miRNA	32.4854	50.6146	14.3561	-1.82788	5.75535e-08	3.29358e-07	46.1949	52.5514	95.718	44.6724	42.758	36.5429	40.3886	60.1858	23.8134	63.3204	7.86188	3.42858	12.5792	14.9472	3.95422	5.89937	58.3428	0	17.5232	19.0249
ENSG00000272160.1	RNU4-5P	10	109869858	109869992	134	+	snRNA	1.12153	2.04534	0.197711	-1.8302	0.022632	0.0387966	0	1.7814	5.03779	1.68575	3.49045	1.62413	0.897525	1.13558	2.26795	2.53282	0	0	0	0	1.97711	0	0	0	0	0
ENSG00000221539.1	SNORD99	1	28578749	28578822	73	-	snoRNA	43.8777	68.3969	19.3584	-1.8344	4.52707e-05	0.000148992	49.2076	55.2235	75.5669	52.2583	138.745	69.0256	43.0812	89.7109	36.8541	74.2959	14.1514	0.857146	13.9768	14.9472	11.8627	11.7987	4.66742	107.126	8.76161	5.43569
ENSG00000263968.2	RN7SL381P	16	85659378	85659675	297	+	misc_RNA	21.1113	33.6377	8.58482	-1.83461	4.31249e-07	2.19731e-06	28.1187	24.9397	34.0051	21.9148	27.9236	28.4223	75.3921	36.3386	30.6173	28.7052	17.2961	12	6.98842	2.98945	12.8512	5.89937	9.33485	0	15.7709	2.71784
ENSG00000207932.1	MIR33A	22	41900944	41901012	68	+	miRNA	6.47573	10.3023	2.64919	-1.83703	0.00171874	0.00398786	8.0339	11.5791	3.77834	13.486	8.72612	22.7378	8.07772	3.40674	16.4426	6.75417	0	0.857146	4.19305	4.48417	2.96566	0	2.33371	0	3.50465	8.15353
ENSG00000212144.1	RF00096	1	234593275	234593402	127	+	snoRNA	6.51003	11.7545	1.26554	-1.83875	0.00769431	0.0149373	4.01695	4.45351	5.03779	5.90013	1.74522	7.30859	67.3143	5.67791	6.80384	9.28699	1.57238	0	1.39768	5.9789	0.988554	0	0	0	0	2.71784
ENSG00000252209.1	RNU1-48P	Y	18486511	18486672	161	+	snRNA	1.63577	2.6165	0.655049	-1.83929	0.0285357	0.0476216	2.00848	2.67211	2.5189	0.842876	5.23567	0.812065	3.5901	3.40674	1.70096	3.37709	0	0	1.39768	0	0	0	2.33371	2.81909	0	0
ENSG00000278701.1	RF00017	17	20340743	20341045	302	+	misc_RNA	9.41673	14.3303	4.50314	-1.84045	8.65613e-06	3.36375e-05	17.072	13.3605	20.1512	10.1145	12.2166	9.74479	17.9505	11.3558	13.6077	17.7297	0	0.857146	4.19305	4.48417	1.97711	5.89937	9.33485	11.2764	7.00929	0
ENSG00000275337.1	RN7SL680P	20	39349094	39349392	298	-	misc_RNA	4.23898	6.57921	1.89876	-1.84447	0.000962181	0.00236358	4.01695	6.23492	8.81613	5.90013	8.72612	2.4362	9.87277	4.54233	6.80384	8.44272	0	0.857146	1.39768	0	0.988554	0	2.33371	0	5.25697	8.15353
ENSG00000207582.1	MIR30B	8	134800520	134800607	87	-	miRNA	84.767	133.851	35.6829	-1.84575	0.000150752	0.000444053	245.034	157.654	36.524	288.264	109.077	160.789	50.2614	57.9146	112.263	120.731	31.4475	10.2858	29.3514	79.2204	32.6223	5.89937	49.0079	25.3718	17.5232	76.0996
ENSG00000278218.1	RF02271	X	11148584	11148769	185	-	misc_RNA	3.33823	5.61153	1.06493	-1.84583	0.0104633	0.0196899	10.0424	2.67211	7.55669	7.58589	2.61784	3.24826	0.897525	7.94907	5.10288	8.44272	0	0	0	0	8.89699	0	0	0	1.75232	0
ENSG00000273516.1	RF00003	1	121008362	121008507	145	-	snRNA	1.48417	2.50439	0.463948	-1.84636	0.0175215	0.0310661	3.01271	0.890702	3.77834	2.52863	1.74522	0	1.79505	2.27116	2.26795	6.75417	3.14475	0	0	1.49472	0	0	0	0	0	0
ENSG00000208009.1	MIR130A	11	57641198	57641286	88	+	miRNA	83.004	131.129	34.879	-1.84727	0.000347115	0.000936702	306.292	154.091	37.7834	201.447	67.1911	150.232	62.8267	34.0674	139.479	157.879	17.2961	14.5715	20.9653	76.2309	28.6681	5.89937	42.0068	16.9146	17.5232	108.714
ENSG00000266619.1	MIR4642	6	44435641	44435722	81	+	miRNA	2.04185	3.0702	1.0135	-1.8477	0.0202019	0.0351281	1.00424	3.56281	1.25945	2.52863	1.74522	4.87239	3.5901	3.40674	1.13397	7.59845	0	0	0	1.49472	0.988554	5.89937	0	0	1.75232	0
ENSG00000275652.1	MIR6796	19	40369846	40369907	61	+	miRNA	77.4279	121.319	33.5364	-1.84785	1.34812e-08	8.45054e-08	119.504	105.103	193.955	106.202	83.7708	97.4479	115.781	153.303	82.78	155.346	91.1978	37.7144	40.5329	14.9472	33.6108	64.8931	4.66742	5.63818	12.2663	29.8963
ENSG00000207024.1	RF00019	11	64296037	64296138	101	+	misc_RNA	22.0485	34.4995	9.59742	-1.84849	6.45254e-07	3.19539e-06	34.1441	33.8467	21.4106	49.7297	27.9236	35.7309	18.848	13.627	74.2752	35.4594	3.14475	13.7143	2.79537	11.9578	16.8054	11.7987	2.33371	22.5527	0	10.8714
ENSG00000278073.1	MIR6726	1	1296110	1296170	60	-	miRNA	26.5194	42.1343	10.9044	-1.84852	0.00502857	0.010292	147.623	4.45351	10.0756	107.888	6.10829	35.7309	4.48762	94.2532	3.96891	6.75417	0	5.14288	8.38611	25.4103	27.6795	11.7987	2.33371	14.0955	8.76161	5.43569
ENSG00000199920.1	RNU4-44P	X	134760208	134760348	140	-	snRNA	1.55187	2.52483	0.578915	-1.85218	0.0178783	0.0316012	1.00424	0.890702	3.77834	4.21438	3.49045	2.4362	1.79505	2.27116	2.83493	2.53282	1.57238	0	1.39768	0	0	0	0	2.81909	0	0
ENSG00000199020.3	MIR381	14	101045920	101045994	74	+	miRNA	70.6828	111.944	29.4217	-1.85378	0.000298061	0.000818246	118.5	149.638	40.3023	161.832	152.707	142.111	65.5193	46.5588	110.562	131.706	14.1514	14.5715	23.7606	79.2204	24.7139	0	51.3417	22.5527	12.2663	51.639
ENSG00000264809.2	RF00017	1	178484408	178484682	274	+	misc_RNA	3.66986	4.68296	2.65675	-1.85454	0.0131349	0.0240867	6.02543	2.67211	2.5189	2.52863	13.9618	6.49652	3.5901	1.13558	2.83493	5.06563	1.57238	0	1.39768	0	0	23.5975	0	0	0	0
ENSG00000223198.1	RNU2-22P	2	231501990	231502201	211	-	snRNA	4.59136	7.02291	2.15981	-1.85524	0.00444251	0.00920305	14.0593	0	1.25945	8.42876	4.36306	10.5569	3.5901	7.94907	5.66987	14.3526	6.28951	0	0	2.98945	0	5.89937	4.66742	0	1.75232	0
ENSG00000244532.1	RN7SL380P	12	6783854	6784161	307	-	misc_RNA	11.617	18.1763	5.05771	-1.85564	5.98462e-05	0.000192461	14.0593	14.2512	16.3728	16.8575	16.5796	13.8051	43.9787	22.7116	9.63877	13.5083	3.14475	0	13.9768	5.9789	7.90843	11.7987	2.33371	0	0	5.43569
ENSG00000263511.1	MIR5699	10	641689	641778	89	-	miRNA	3.87001	6.19673	1.54328	-1.8562	0.0043202	0.00899015	5.02119	6.23492	16.3728	6.74301	0.872612	3.24826	0	9.08465	5.10288	9.28699	4.71713	0	0	0	0.988554	0	0	0	7.00929	2.71784
ENSG00000206754.1	SNORD101	6	132815307	132815379	72	+	snoRNA	3.80959	6.20816	1.41102	-1.85843	0.02733	0.0458089	2.00848	1.7814	0	5.05726	0	4.06033	35.901	3.40674	2.26795	7.59845	3.14475	0	1.39768	0	1.97711	0	2.33371	0	5.25697	0
ENSG00000212518.1	RNU11-5P	14	29476784	29476912	128	+	snRNA	12.9884	20.7307	5.246	-1.863	0.00547417	0.0110711	18.0763	4.45351	11.335	5.90013	34.0319	14.6172	64.6218	10.2202	20.4115	23.6396	0	0	1.39768	2.98945	0	0	2.33371	0	40.3034	5.43569
ENSG00000242650.3	RN7SL292P	7	51716657	51716922	265	+	misc_RNA	1.68597	2.89813	0.473811	-1.86353	0.011416	0.0212566	2.00848	0	2.5189	0.842876	2.61784	3.24826	8.97525	0	6.23685	2.53282	0	0.857146	1.39768	1.49472	0.988554	0	0	0	0	0
ENSG00000277864.1	SCARNA15	15	82755945	82756071	126	+	scaRNA	126.785	199.98	53.5905	-1.86477	1.43772e-05	5.32606e-05	315.331	205.752	142.318	343.894	103.841	227.378	88.8549	139.677	221.692	211.068	18.8685	15.4286	32.1467	144.988	45.4735	41.2956	46.6742	36.6482	15.7709	138.61
ENSG00000201003.1	RF00418	1	53771018	53771153	135	-	snoRNA	1.50666	2.61552	0.3978	-1.86562	0.0261958	0.0440684	6.02543	3.56281	1.25945	3.37151	3.49045	1.62413	0.897525	1.13558	0.566987	4.22136	0	0	0	2.98945	0.988554	0	0	0	0	0
ENSG00000264013.1	MIR3938	3	55852492	55852594	102	-	miRNA	4.77184	6.71589	2.82778	-1.86891	0.0043493	0.00904254	5.02119	4.45351	11.335	3.37151	10.4713	5.68446	9.87277	1.13558	7.37083	8.44272	7.86188	0	0	0	0	17.6981	0	0	0	2.71784
ENSG00000199753.1	SNORD104	17	64146083	64146152	69	+	snoRNA	51.9884	82.0786	21.8981	-1.87199	6.50651e-05	0.000207316	73.3094	68.5841	144.836	63.2157	59.3376	70.6497	67.3143	136.27	68.0384	69.2303	4.71713	2.57144	4.19305	26.905	6.91988	0	102.683	14.0955	5.25697	51.639
ENSG00000208772.1	SNORD94	2	86135870	86136006	136	+	snoRNA	11.0404	17.9905	4.09027	-1.8742	0.000662173	0.00168045	6.02543	16.0326	18.8917	18.5433	13.9618	21.9258	10.7703	29.5251	6.23685	37.9922	4.71713	0.857146	2.79537	4.48417	20.7596	0	0	2.81909	1.75232	2.71784
ENSG00000244389.3	RN7SL242P	1	70180144	70180440	296	-	misc_RNA	3.54696	5.50628	1.58765	-1.87693	0.00156326	0.00366968	1.00424	5.34421	2.5189	3.37151	7.85351	8.12065	4.48762	6.81349	9.63877	5.9099	0	3.42858	0	0	1.97711	5.89937	0	2.81909	1.75232	0
ENSG00000238423.1	SNORD42B	17	28720550	28720616	66	+	snoRNA	1.16562	2.09606	0.235187	-1.87736	0.0298037	0.0494296	3.01271	1.7814	0	2.52863	2.61784	6.49652	0	0	2.83493	1.68854	0	0.857146	0	1.49472	0	0	0	0	0	0
ENSG00000272034.1	SNORD14A	11	17074654	17074744	90	-	snoRNA	2.31707	3.70344	0.93069	-1.8814	0.0136174	0.0248829	3.01271	3.56281	3.77834	0.842876	2.61784	2.4362	12.5653	2.27116	5.10288	0.844272	3.14475	0	0	1.49472	0	0	4.66742	0	0	0
ENSG00000201782.1	RN7SKP226	8	128220504	128220803	299	+	misc_RNA	3.87766	6.10055	1.65478	-1.88198	0.00848321	0.0162495	8.0339	8.01632	6.29724	2.52863	2.61784	3.24826	15.2579	7.94907	2.83493	4.22136	4.71713	0	0	0	5.93133	5.89937	0	0	0	0
ENSG00000199017.2	MIR1-1	20	62554306	62554376	70	+	miRNA	19.9825	31.3797	8.58536	-1.88447	2.22033e-06	9.88939e-06	54.2288	32.956	45.3401	33.7151	16.5796	28.4223	28.7208	15.8981	33.4522	24.4839	4.71713	3.42858	4.19305	14.9472	4.94277	5.89937	18.6697	8.45728	7.00929	13.5892
ENSG00000266291.1	MIR3180-3	16	18402178	18402271	93	-	miRNA	50.8739	80.1516	21.5961	-1.88973	1.05392e-09	7.74616e-09	99.4195	56.1142	110.831	58.1585	48.8663	97.4479	73.597	126.05	61.8015	69.2303	12.579	6.00002	18.1699	32.8839	12.8512	0	37.3394	11.2764	8.76161	76.0996
ENSG00000212175.1	RF00586	2	55565703	55565850	147	+	snoRNA	6.0072	9.77814	2.23626	-1.89035	0.00150643	0.0035435	4.01695	8.90702	2.5189	15.1718	2.61784	9.74479	13.4629	18.1693	13.0407	10.1313	0	0	9.78379	1.49472	5.93133	0	2.33371	2.81909	0	0
ENSG00000263666.1	SNORA70D	16	71698567	71698701	134	-	snoRNA	9.77324	15.6885	3.85798	-1.89199	0.000202481	0.000580446	20.0848	16.0326	15.1134	25.2863	11.344	5.68446	19.7455	24.9828	5.10288	13.5083	12.579	0	5.59074	1.49472	2.96566	0	0	0	10.5139	5.43569
ENSG00000222449.1	RNU6-1140P	2	237563165	237563270	105	+	snRNA	77.626	122.605	32.6469	-1.89444	2.22668e-08	1.35336e-07	128.542	124.698	163.728	106.202	61.0829	116.125	150.784	147.626	98.0887	129.174	70.7569	35.143	64.2935	22.4209	33.6108	64.8931	4.66742	0	3.50465	27.1784
ENSG00000265373.2	MIR3180-2	16	16309879	16309966	87	+	miRNA	62.3154	98.254	26.3767	-1.89517	7.20393e-08	4.05695e-07	117.496	115.791	55.4157	113.788	52.3567	107.193	119.371	120.372	49.8948	130.862	7.86188	10.2858	26.556	35.8734	12.8512	11.7987	42.0068	5.63818	15.7709	95.1245
ENSG00000239127.1	SNORD125	22	29333163	29333258	95	-	snoRNA	2.81078	4.3622	1.25936	-1.89521	0.0211401	0.0364974	2.00848	5.34421	3.77834	2.52863	0.872612	4.87239	18.848	1.13558	1.70096	2.53282	4.71713	0	0	0	1.97711	5.89937	0	0	0	0
ENSG00000201684.1	RN7SKP239	11	67362414	67362708	294	+	misc_RNA	2.94193	4.97372	0.910146	-1.89642	0.00262203	0.00580557	4.01695	0.890702	7.55669	6.74301	4.36306	4.87239	7.1802	1.13558	4.53589	8.44272	0	0.857146	2.79537	1.49472	3.95422	0	0	0	0	0
ENSG00000244139.3	RN7SL397P	3	120121909	120122206	297	+	misc_RNA	2.96431	4.78662	1.14199	-1.89667	0.00328039	0.00707931	7.02966	3.56281	7.55669	2.52863	0.872612	1.62413	11.6678	5.67791	3.96891	3.37709	0	0.857146	1.39768	0	1.97711	0	0	0	1.75232	5.43569
ENSG00000201772.1	SNORA5C	7	45104906	45105042	136	-	snoRNA	18.195	29.1889	7.20107	-1.89747	0.00060973	0.00155919	13.0551	6.23492	69.2696	10.1145	6.9809	4.06033	36.7985	74.9484	9.63877	60.7876	12.579	11.1429	12.5792	5.9789	7.90843	5.89937	2.33371	0	0	13.5892
ENSG00000207741.1	MIR590	7	74191198	74191294	96	+	miRNA	28.7736	45.8922	11.655	-1.8977	0.000792248	0.00197568	86.3644	47.2072	5.03779	88.502	21.8153	70.6497	7.1802	0	62.9355	69.2303	4.71713	3.42858	15.3745	28.3998	7.90843	5.89937	21.0034	2.81909	5.25697	21.7427
ENSG00000200156.1	RNU5B-1	15	65304677	65304792	115	+	snRNA	10.4215	16.3596	4.48339	-1.90109	0.000225913	0.00063886	17.072	27.6118	2.5189	16.8575	20.0701	12.181	8.97525	6.81349	37.9881	13.5083	3.14475	0	5.59074	4.48417	1.97711	0	2.33371	8.45728	5.25697	13.5892
ENSG00000239595.3	RN7SL79P	17	31465543	31465832	289	+	misc_RNA	2.29455	3.70806	0.881048	-1.90808	0.00469155	0.009681	4.01695	2.67211	5.03779	3.37151	4.36306	3.24826	3.5901	5.67791	5.10288	0	0	0	1.39768	0	1.97711	0	0	0	0	5.43569
ENSG00000284280.1	MIR6843	8	27610601	27610751	150	-	miRNA	7.50813	11.496	3.52023	-1.9089	3.49587e-05	0.000117922	8.0339	15.1419	5.03779	9.27164	20.9427	11.3689	12.5653	19.3049	9.07179	4.22136	0	0	8.38611	4.48417	1.97711	11.7987	2.33371	0	3.50465	2.71784
ENSG00000240663.3	RN7SL310P	18	50206998	50207278	280	-	misc_RNA	2.584	4.27588	0.892118	-1.91206	0.00354349	0.00757601	7.02966	1.7814	6.29724	3.37151	13.0892	1.62413	4.48762	0	1.70096	3.37709	0	0.857146	0	2.98945	0.988554	0	2.33371	0	1.75232	0
ENSG00000207148.1	RF00019	4	121329069	121329170	101	-	misc_RNA	4.02781	6.25153	1.8041	-1.91422	0.00100276	0.00245803	6.02543	7.12562	7.55669	6.74301	5.23567	7.30859	2.69257	5.67791	10.7727	3.37709	0	0.857146	0	2.98945	0	0	2.33371	5.63818	3.50465	2.71784
ENSG00000207713.3	MIR200C	12	6963699	6963766	67	+	miRNA	15.9747	25.5385	6.4109	-1.91483	0.000239454	0.000672195	34.1441	15.1419	3.77834	21.0719	2.61784	67.4014	11.6678	5.67791	61.8015	32.0823	11.0066	0.857146	2.79537	10.4631	6.91988	0	9.33485	5.63818	3.50465	13.5892
ENSG00000273778.1	MIR6765	14	105150778	105150864	86	-	miRNA	11.7058	17.0745	6.33696	-1.91499	8.82067e-06	3.4248e-05	10.0424	17.814	27.7078	10.9574	20.0701	14.6172	13.4629	20.4405	23.8134	11.8198	9.43426	1.71429	1.39768	1.49472	0.988554	29.4968	2.33371	5.63818	0	10.8714
ENSG00000272474.1	SNORD113-5	14	100938187	100938264	77	+	snoRNA	3.15169	5.15403	1.14934	-1.91531	0.0155627	0.0280137	7.02966	3.56281	5.03779	0	0	8.93272	12.5653	6.81349	0	7.59845	1.57238	0	1.39768	1.49472	1.97711	0	2.33371	0	0	2.71784
ENSG00000283489.1	RF00026	11	132525809	132525887	78	+	snRNA	1.65207	2.79374	0.510408	-1.9165	0.0208615	0.0360706	2.00848	3.56281	2.5189	5.05726	3.49045	0	4.48762	5.67791	1.13397	0	0	0	1.39768	0	0.988554	0	0	0	0	2.71784
ENSG00000243847.3	RN7SL610P	2	23996795	23997085	290	-	misc_RNA	52.4014	96.2052	8.59757	-1.91858	2.30962e-07	1.21585e-06	44.1865	28.5025	30.2267	31.1864	639.625	39.7912	17.9505	22.7116	50.4618	57.4105	3.14475	2.57144	8.38611	10.4631	8.89699	0	7.00114	5.63818	26.2848	13.5892
ENSG00000222612.1	RNU2-52P	20	41024205	41024394	189	+	snRNA	1.23628	2.22424	0.248328	-1.92095	0.0220782	0.0379461	1.00424	2.67211	3.77834	1.68575	2.61784	0.812065	0.897525	3.40674	2.83493	2.53282	0	0	0	1.49472	0.988554	0	0	0	0	0
ENSG00000200026.1	RF00096	9	38147428	38147561	133	+	snoRNA	3.61828	5.56103	1.67552	-1.92297	0.00268263	0.00592832	3.01271	1.7814	1.25945	11.8003	5.23567	6.49652	5.38515	0	13.0407	7.59845	1.57238	0.857146	1.39768	0	1.97711	5.89937	2.33371	0	0	2.71784
ENSG00000201806.1	RNU4-8P	2	97664591	97664731	140	-	snRNA	3.80913	6.22718	1.39107	-1.92338	0.00367409	0.00782252	3.01271	0.890702	13.8539	10.1145	3.49045	4.87239	5.38515	9.08465	3.96891	7.59845	0	0.857146	8.38611	0	0	0	4.66742	0	0	0
ENSG00000276706.1	RF01992	2	144705217	144705419	202	+	misc_RNA	64.8365	103.662	26.0112	-1.92407	6.22156e-07	3.0913e-06	81.3433	110.447	157.431	84.2876	74.172	129.93	105.908	131.727	92.9858	68.386	20.4409	1.71429	46.1236	17.9367	28.6681	0	56.0091	2.81909	70.0929	16.3071
ENSG00000278278.1	MIR6816	22	20114686	20114751	65	-	miRNA	8.79171	14.0569	3.52655	-1.92542	3.56994e-06	1.52227e-05	10.0424	16.9233	18.8917	12.6431	13.9618	17.0534	12.5653	13.627	13.0407	11.8198	0	0	12.5792	4.48417	0.988554	0	4.66742	2.81909	7.00929	2.71784
ENSG00000266015.1	MIR4309	14	102539644	102539726	82	+	miRNA	5.58659	8.86961	2.30358	-1.93094	0.00168675	0.00392352	6.02543	5.34421	3.77834	9.27164	17.4522	5.68446	8.07772	7.94907	9.07179	16.0412	7.86188	0	0	4.48417	0	0	2.33371	5.63818	0	2.71784
ENSG00000238645.1	RF01210	16	53334562	53334664	102	+	snoRNA	2.64077	4.08594	1.19559	-1.93472	0.0146318	0.0265208	4.01695	3.56281	10.0756	2.52863	11.344	6.49652	0	0	2.83493	0	1.57238	0	0	4.48417	0	5.89937	0	0	0	0
ENSG00000243227.3	RN7SL55P	4	109450772	109451068	296	-	misc_RNA	13.7599	21.979	5.54077	-1.93717	8.27555e-08	4.63773e-07	15.0636	24.049	34.0051	16.8575	20.0701	21.1137	21.5406	31.7963	15.8756	19.4183	9.43426	0	4.19305	1.49472	6.91988	0	4.66742	8.45728	17.5232	2.71784
ENSG00000251858.1	RF00322	14	41594463	41594591	128	+	snoRNA	4.19227	6.9455	1.43905	-1.93723	0.00732456	0.0143116	14.0593	5.34421	3.77834	6.74301	5.23567	4.87239	0.897525	6.81349	5.66987	16.0412	0	1.71429	11.1815	1.49472	0	0	0	0	0	0
ENSG00000206596.1	RNU1-27P	14	34546714	34546877	163	+	snRNA	15.2577	24.3889	6.12649	-1.93816	4.22311e-06	1.76161e-05	26.1102	27.6118	25.189	20.229	23.5605	16.2413	14.3604	21.576	47.0599	21.9511	14.1514	0.857146	2.79537	13.4525	4.94277	0	2.33371	5.63818	3.50465	13.5892
ENSG00000274915.1	RF00635	20	63102142	63102259	117	+	misc_RNA	19.8408	31.4198	8.26178	-1.93965	6.24477e-06	2.52037e-05	18.0763	31.1746	59.194	19.3862	24.4331	32.4826	50.2614	24.9828	23.8134	30.3938	22.0133	0	4.19305	5.9789	7.90843	11.7987	4.66742	5.63818	12.2663	8.15353
ENSG00000241625.3	RN7SL18P	2	62491178	62491468	290	+	misc_RNA	42.1864	67.4768	16.8959	-1.93998	3.0109e-06	1.29954e-05	72.3051	69.4748	37.7834	71.6445	60.2102	67.4014	57.4416	49.9656	75.4092	113.132	3.14475	10.2858	13.9768	25.4103	10.8741	0	7.00114	2.81909	43.8081	51.639
ENSG00000277967.1	RF02217	20	49280485	49280571	86	+	misc_RNA	13.7261	22.7774	4.6747	-1.94213	0.000423103	0.00112137	23.0975	19.5954	22.6701	22.7577	21.8153	17.8654	24.2332	17.0337	23.2464	35.4594	1.57238	38.5716	2.79537	0	0.988554	0	0	2.81909	0	0
ENSG00000240863.3	RN7SL645P	16	58199568	58199836	268	-	misc_RNA	112.079	178.837	45.3201	-1.94307	1.27246e-09	9.24897e-09	155.657	178.14	113.35	139.917	134.382	159.165	129.244	396.318	157.622	224.576	83.336	20.5715	30.7491	43.347	24.7139	11.7987	65.3439	14.0955	85.8638	73.3818
ENSG00000239607.3	RN7SL573P	17	75041740	75042015	275	+	misc_RNA	6.38276	10.0971	2.66843	-1.94488	0.000320347	0.000873174	8.0339	8.01632	12.5945	5.05726	10.4713	17.0534	8.07772	10.2202	7.93781	13.5083	3.14475	0.857146	1.39768	2.98945	0.988554	0	11.6686	5.63818	0	0
ENSG00000243541.3	RN7SL104P	2	15950689	15950981	292	-	misc_RNA	8.30302	12.2449	4.36113	-1.94527	0.000154994	0.000455091	10.0424	8.90702	5.03779	5.90013	32.2866	8.12065	27.8233	9.08465	6.80384	8.44272	0	0	1.39768	2.98945	2.96566	17.6981	4.66742	8.45728	0	5.43569
ENSG00000283604.1	MIR338	17	81125883	81125949	66	-	miRNA	76.1174	121.542	30.693	-1.94662	3.07983e-05	0.000105356	293.237	56.1142	41.5618	91.8735	48.8663	44.6636	55.6465	486.029	45.9259	51.5006	6.28951	13.7143	25.1583	56.7995	21.7482	23.5975	28.0045	25.3718	19.2755	86.971
ENSG00000202400.1	SNORD82	2	231460371	231460440	69	-	snoRNA	1.78865	2.89397	0.683337	-1.95073	0.0251286	0.0425217	2.00848	4.45351	7.55669	5.05726	0.872612	2.4362	0.897525	0	3.96891	1.68854	0	0	1.39768	0	0	0	0	0	0	5.43569
ENSG00000207475.1	SNORA80E	1	155919909	155920045	136	-	snoRNA	3.53654	5.82196	1.25112	-1.95097	0.00365235	0.00777984	10.0424	11.5791	2.5189	3.37151	11.344	2.4362	0	3.40674	1.70096	11.8198	0	0.857146	1.39768	1.49472	0	0	0	0	8.76161	0
ENSG00000275640.1	MIR6793	19	10828973	10829035	62	+	miRNA	6.44987	10.2061	2.69364	-1.9513	0.00045765	0.00120323	7.02966	8.90702	7.55669	13.486	20.9427	7.30859	6.28267	3.40674	17.0096	10.1313	0	0	2.79537	0	1.97711	0	7.00114	0	7.00929	8.15353
ENSG00000238578.1	SNORD4A	17	28722582	28722653	71	+	snoRNA	7.87084	12.8447	2.89699	-1.95302	0.015681	0.028183	12.0509	11.5791	0	25.2863	16.5796	1.62413	0	27.254	2.83493	31.2381	0	0	0	1.49472	1.97711	0	0	0	22.7802	2.71784
ENSG00000278144.1	RF01955	11	65423273	65423392	119	+	misc_RNA	81.9652	129.755	34.1759	-1.9542	9.03767e-11	7.70043e-10	83.3517	114.901	129.723	123.903	221.643	94.1996	134.629	153.303	97.5217	144.37	34.5923	4.28573	26.556	29.8945	24.7139	29.4968	30.3383	121.221	29.7895	10.8714
ENSG00000207016.1	SNORA36C	2	69520043	69520174	131	-	snoRNA	17.7065	28.9968	6.41617	-1.9547	1.07255e-06	5.10322e-06	27.1144	24.9397	31.4862	24.4434	29.6688	28.4223	21.5406	27.254	32.8852	42.2136	33.0199	10.2858	5.59074	4.48417	4.94277	0	2.33371	0	3.50465	0
ENSG00000238713.1	RF00019	4	145149537	145149649	112	-	misc_RNA	8.54297	13.8777	3.20827	-1.9554	0.00088438	0.00218413	6.02543	0.890702	13.8539	5.90013	19.1975	8.12065	13.4629	32.9319	16.4426	21.9511	11.0066	0	0	8.96834	3.95422	0	0	0	0	8.15353
ENSG00000199949.2	RF00019	16	86275429	86275523	94	-	misc_RNA	1.33834	2.38744	0.289241	-1.95677	0.0085344	0.0163339	1.00424	0.890702	5.03779	2.52863	3.49045	2.4362	0	4.54233	0.566987	3.37709	0	0	1.39768	1.49472	0	0	0	0	0	0
ENSG00000252560.1	RNU4-18P	6	131642818	131642966	148	-	snRNA	1.56814	2.72243	0.413856	-1.95757	0.0171382	0.0304452	2.00848	2.67211	1.25945	5.05726	0	1.62413	3.5901	0	5.10288	5.9099	0	0	1.39768	0	0.988554	0	0	0	1.75232	0
ENSG00000221563.1	MIR1269A	4	66276824	66276928	104	+	miRNA	10.9736	4.93236	17.0149	-1.95808	0.00659695	0.0130213	1.00424	6.23492	10.0756	4.21438	1.74522	3.24826	8.07772	4.54233	6.80384	3.37709	1.57238	0.857146	2.79537	1.49472	0.988554	0	0	160.688	1.75232	0
ENSG00000274986.1	MIR6750	11	64898363	64898437	74	-	miRNA	8.501	13.8885	3.11353	-1.96241	0.00149856	0.0035286	8.0339	29.3932	7.55669	8.42876	16.5796	17.0534	10.7703	21.576	10.2058	9.28699	0	15.4286	0	7.47362	0	5.89937	2.33371	0	0	0
ENSG00000212558.1	RF00568	2	10090205	10090319	114	-	snoRNA	2.35542	3.84075	0.870095	-1.9644	0.0126205	0.0232454	2.00848	0	2.5189	0.842876	6.10829	4.87239	4.48762	3.40674	12.4737	1.68854	0	0	1.39768	4.48417	0	0	0	2.81909	0	0
ENSG00000216058.1	MIR944	3	189829922	189830009	87	+	miRNA	65.2013	104.442	25.9608	-1.9654	3.61819e-09	2.47727e-08	67.2839	49.8793	94.4586	102.831	295.816	98.2599	72.6995	77.2195	70.3063	115.665	15.7238	32.5715	19.5676	22.4209	16.8054	5.89937	105.017	11.2764	14.0186	16.3071
ENSG00000265160.1	MIR5003	5	172662165	172662263	98	+	miRNA	13.4324	20.4713	6.39353	-1.96541	1.79479e-06	8.15992e-06	29.1229	15.1419	23.9295	21.0719	16.5796	12.181	19.7455	13.627	17.0096	36.3037	6.28951	1.71429	2.79537	2.98945	7.90843	23.5975	2.33371	0	0	16.3071
ENSG00000201393.1	RF00056	10	78367507	78367623	116	+	snoRNA	23.4894	38.2462	8.73267	-1.9658	0.0037944	0.00803257	46.1949	68.5841	0	40.4581	41.0128	11.3689	52.954	66.9993	1.70096	53.1891	4.71713	30.0001	0	14.9472	16.8054	5.89937	2.33371	0	1.75232	10.8714
ENSG00000206659.1	RF00019	1	175022479	175022580	101	-	misc_RNA	2.10432	3.40188	0.806771	-1.97007	0.00410415	0.00859534	4.01695	0.890702	5.03779	1.68575	4.36306	2.4362	10.7703	3.40674	0.566987	0.844272	1.57238	0.857146	0	0	0	0	0	5.63818	0	0
ENSG00000275877.1	RF00002	20	30484925	30485076	151	-	rRNA	17.7849	28.9528	6.61695	-1.97309	2.22271e-08	1.35274e-07	36.1526	25.8304	37.7834	17.7004	26.1784	37.355	28.7208	24.9828	31.1843	23.6396	1.57238	7.71431	5.59074	8.96834	6.91988	0	0	0	24.5325	10.8714
ENSG00000207401.1	RF00019	9	110934406	110934507	101	+	misc_RNA	1.40237	2.39319	0.411553	-1.97465	0.0195246	0.0341589	4.01695	0.890702	5.03779	2.52863	0.872612	1.62413	3.5901	2.27116	0.566987	2.53282	0	0	1.39768	0	0	0	0	0	0	2.71784
ENSG00000201758.1	RN7SKP55	1	244943910	244944216	306	+	misc_RNA	13.4449	21.0347	5.85509	-1.9763	4.06586e-07	2.07856e-06	27.1144	20.4862	17.6323	8.42876	33.1593	15.4292	23.3356	23.8472	14.7417	26.1724	0	7.71431	0	5.9789	7.90843	17.6981	0	11.2764	5.25697	2.71784
ENSG00000202304.1	RNU6-1130P	X	130310072	130310178	106	-	snRNA	2.66065	4.47298	0.848315	-1.97813	0.00639645	0.0126745	2.00848	5.34421	2.5189	5.90013	8.72612	1.62413	3.5901	7.94907	4.53589	2.53282	0	0	6.98842	1.49472	0	0	0	0	0	0
ENSG00000212387.1	RNU6-1055P	4	186501109	186501215	106	+	snRNA	2.22948	3.80507	0.653893	-1.97914	0.0068724	0.013484	6.02543	1.7814	2.5189	3.37151	2.61784	3.24826	1.79505	6.81349	3.96891	5.9099	1.57238	0	0	2.98945	1.97711	0	0	0	0	0
ENSG00000276351.1	RF01973	scaffold_GRCh38_KI270721.1	52666	52734	68	+	misc_RNA	4.89263	8.14969	1.63556	-1.97997	0.0168916	0.0300767	2.00848	2.67211	5.03779	1.68575	42.758	17.0534	1.79505	4.54233	0.566987	3.37709	3.14475	0	0	1.49472	8.89699	0	0	2.81909	0	0
ENSG00000275238.1	MIR4734	17	38702262	38702331	69	-	miRNA	111.743	179.994	43.4913	-1.98037	2.97066e-20	7.23174e-19	155.657	212.878	246.852	188.804	159.688	122.622	192.07	231.659	132.675	157.035	72.3293	61.7145	36.3398	44.8417	49.4277	17.6981	21.0034	70.4773	42.0557	19.0249
ENSG00000283749.1	MIR4781	1	54054079	54054154	75	+	miRNA	2.47138	4.0319	0.91086	-1.98177	0.00780984	0.0151233	7.02966	7.12562	2.5189	5.90013	0.872612	4.87239	1.79505	7.94907	0.566987	1.68854	6.28951	0	0	0	0	0	0	2.81909	0	0
ENSG00000276588.1	RN7SL322P	19	47581023	47581321	298	+	misc_RNA	12.5553	20.8118	4.29874	-1.98629	8.70072e-09	5.58326e-08	18.0763	21.3769	12.5945	25.2863	11.344	28.4223	19.7455	21.576	22.6795	27.0167	6.28951	7.71431	8.38611	2.98945	5.93133	0	4.66742	0	7.00929	0
ENSG00000207784.3	MIR542	X	134541341	134541437	96	-	miRNA	18.9871	30.7336	7.24053	-1.98751	3.68059e-05	0.000123609	39.1653	32.956	15.1134	46.3582	18.3249	40.6033	15.2579	11.3558	54.4307	33.7709	1.57238	4.28573	0	8.96834	4.94277	0	9.33485	2.81909	35.0465	5.43569
ENSG00000222686.1	RNU4-72P	6	85751581	85751753	172	+	snRNA	13.6133	26.3409	0.88573	-1.99021	0.010669	0.020036	2.00848	8.90702	2.5189	2.52863	223.389	1.62413	7.1802	4.54233	2.26795	8.44272	0	0	1.39768	2.98945	0	0	0	0	1.75232	2.71784
ENSG00000240098.3	RN7SL351P	11	126245035	126245282	247	+	misc_RNA	22.969	37.6837	8.25435	-1.99186	1.15729e-07	6.32384e-07	32.1356	17.814	56.6751	33.7151	41.8854	32.4826	28.7208	23.8472	50.4618	59.099	9.43426	10.2858	23.7606	13.4525	7.90843	0	0	0	12.2663	5.43569
ENSG00000263971.1	RF00003	CHR_HSCHR6_MHC_MCF_CTG1	32608365	32608516	151	-	snRNA	22.0376	35.1722	8.90301	-1.9922	0.000235089	0.000662771	53.2246	30.2839	49.1185	42.1438	0.872612	30.0464	29.6183	26.1184	32.8852	57.4105	0	4.28573	19.5676	8.96834	8.89699	17.6981	2.33371	2.81909	0	24.4606
ENSG00000265357.1	MIR4493	11	123381440	123381512	72	-	miRNA	3.18905	5.17546	1.20263	-1.99323	0.00232091	0.00521666	4.01695	3.56281	6.29724	5.90013	3.49045	5.68446	8.07772	5.67791	5.66987	3.37709	0	0.857146	2.79537	0	0.988554	0	4.66742	0	0	2.71784
ENSG00000273757.1	RF00003	CHR_HSCHR1_4_CTG31	144551779	144551943	164	-	snRNA	3.51384	5.28076	1.74693	-1.99344	0.00151649	0.00356534	4.01695	1.7814	6.29724	3.37151	2.61784	4.06033	7.1802	5.67791	10.2058	7.59845	0	0.857146	0	0	0.988554	5.89937	2.33371	5.63818	1.75232	0
ENSG00000242121.3	RN7SL267P	2	182314284	182314544	260	+	misc_RNA	1.94882	3.33022	0.567414	-1.99608	0.0153357	0.0276921	7.02966	8.01632	0	0.842876	2.61784	1.62413	8.07772	2.27116	1.13397	1.68854	0	0.857146	0	1.49472	0.988554	0	2.33371	0	0	0
ENSG00000264732.1	MIR4638	5	181222566	181222633	67	-	miRNA	4.09466	6.66464	1.52467	-1.99697	0.000695775	0.0017599	8.0339	13.3605	6.29724	5.90013	5.23567	6.49652	7.1802	3.40674	5.66987	5.06563	1.57238	0	1.39768	4.48417	0.988554	0	2.33371	0	1.75232	2.71784
ENSG00000238410.1	RF01233	2	75489576	75489710	134	+	snoRNA	4.843	7.84365	1.84236	-1.99771	0.00347869	0.0074548	10.0424	9.79772	2.5189	4.21438	1.74522	7.30859	2.69257	6.81349	13.0407	20.2625	0	0.857146	0	0	4.94277	0	0	0	1.75232	10.8714
ENSG00000199677.1	RF00019	5	132993099	132993200	101	-	misc_RNA	1.45669	2.64309	0.270285	-1.99772	0.00966056	0.0182915	3.01271	2.67211	0	7.58589	1.74522	4.87239	0.897525	0	2.26795	3.37709	0	1.71429	0	0	0.988554	0	0	0	0	0
ENSG00000202569.4	MIR146B	10	102436512	102436584	72	+	miRNA	200.723	322.699	78.7461	-1.99958	3.05751e-07	1.58063e-06	418.767	260.976	280.857	273.935	324.612	350	144.501	294.116	586.264	292.962	28.3028	21.4286	60.1004	195.809	61.2904	35.3962	93.3485	62.02	36.7988	192.967
ENSG00000266617.1	MIR3692	6	157529132	157529200	68	+	miRNA	3.15438	4.88171	1.42706	-2.00192	0.0198813	0.0346623	9.03814	4.45351	1.25945	9.27164	2.61784	5.68446	7.1802	0	3.40192	5.9099	0	0.857146	0	0	1.97711	5.89937	0	2.81909	0	2.71784
ENSG00000200296.1	RNU1-83P	12	62850738	62850901	163	-	snRNA	20.5331	33.8924	7.17377	-2.00264	1.29761e-05	4.83425e-05	48.2034	26.7211	42.8212	36.2437	29.6688	23.5499	18.848	23.8472	51.0288	37.9922	0	26.5715	25.1583	10.4631	0.988554	0	2.33371	0	3.50465	2.71784
ENSG00000278447.1	MIR6781	17	42823880	42823943	63	-	miRNA	5.07156	8.66224	1.48089	-2.00633	0.00154763	0.00363485	5.02119	7.12562	8.81613	11.8003	6.9809	19.4896	4.48762	4.54233	9.07179	9.28699	0	3.42858	0	1.49472	9.88554	0	0	0	0	0
ENSG00000280889.1	SNORD24	CHR_HG2030_PATCH	133349544	133349618	74	+	snoRNA	2.63596	4.39448	0.877439	-2.00689	0.0199311	0.0347246	8.0339	0.890702	3.77834	5.90013	1.74522	4.87239	11.6678	0	2.83493	4.22136	1.57238	0	0	4.48417	0	0	0	0	0	2.71784
ENSG00000263941.2	RN7SL32P	2	233205199	233205479	280	+	misc_RNA	17.4316	28.4936	6.36952	-2.00835	4.57866e-09	3.06198e-08	27.1144	20.4862	42.8212	29.5007	22.6879	37.355	17.053	30.6607	17.5766	39.6808	7.86188	6.85717	4.19305	8.96834	7.90843	0	4.66742	2.81909	12.2663	8.15353
ENSG00000208000.1	MIR509-1	X	147260532	147260625	93	-	miRNA	1.29288	2.32966	0.256093	-2.00856	0.0121915	0.0225636	1.00424	0.890702	2.5189	1.68575	5.23567	0.812065	2.69257	1.13558	0.566987	6.75417	1.57238	0	0	0	0.988554	0	0	0	0	0
ENSG00000212146.1	RNU6-910P	3	196341609	196341715	106	-	snRNA	6.87269	11.4605	2.28485	-2.00883	0.00220225	0.00498158	12.0509	17.814	17.6323	5.05726	9.59873	14.6172	14.3604	9.08465	5.10288	9.28699	0	0	0	1.49472	15.8169	0	0	2.81909	0	2.71784
ENSG00000275842.1	MIR941-5	20	63919868	63919939	71	+	miRNA	8.03236	13.1506	2.91407	-2.01093	0.000121412	0.000364394	5.02119	16.9233	12.5945	6.74301	41.8854	9.74479	12.5653	6.81349	10.7727	8.44272	0	0.857146	2.79537	8.96834	5.93133	0	2.33371	2.81909	0	5.43569
ENSG00000266228.1	MIR3611	10	35079598	35079680	82	-	miRNA	1.74254	2.91394	0.57115	-2.0113	0.00781962	0.0151359	0	2.67211	0	4.21438	1.74522	1.62413	3.5901	6.81349	5.10288	3.37709	0	0	1.39768	1.49472	0	0	0	2.81909	0	0
ENSG00000199223.1	RF00019	19	6572956	6573057	101	-	misc_RNA	2.08285	3.52778	0.637908	-2.01184	0.00668447	0.0131714	4.01695	3.56281	0	8.42876	0.872612	2.4362	1.79505	2.27116	10.2058	1.68854	0	2.57144	0	0	0.988554	0	0	2.81909	0	0
ENSG00000265014.1	MIR3160-1	11	46451805	46451889	84	-	miRNA	2.11959	3.70742	0.531753	-2.01203	0.0117764	0.0218578	2.00848	1.7814	1.25945	1.68575	1.74522	5.68446	10.7703	3.40674	1.13397	7.59845	0	0.857146	0	1.49472	2.96566	0	0	0	0	0
ENSG00000264483.1	MIR5008	1	227941590	227941683	93	-	miRNA	4.56877	6.94628	2.19125	-2.01272	0.000652038	0.00165847	6.02543	1.7814	7.55669	10.1145	6.9809	8.12065	6.28267	5.67791	5.10288	11.8198	0	0.857146	0	1.49472	4.94277	11.7987	0	2.81909	0	0
ENSG00000270384.1	RF00003	1	145431527	145431693	166	-	snRNA	31.243	50.6815	11.8045	-2.01334	8.48059e-11	7.26615e-10	36.1526	52.5514	68.0102	53.1012	53.2293	36.5429	60.1341	61.3214	30.0503	55.7219	26.7304	0.857146	32.1467	16.442	4.94277	5.89937	7.00114	2.81909	15.7709	5.43569
ENSG00000199787.1	SNORA80C	16	30419625	30419759	134	-	snoRNA	5.49843	9.13494	1.86192	-2.01595	0.00620568	0.0123496	3.01271	5.34421	0	14.3289	1.74522	4.06033	6.28267	18.1693	18.1436	20.2625	6.28951	0.857146	4.19305	1.49472	2.96566	0	0	2.81909	0	0
ENSG00000283135.1	RN7SKP178	CHR_HSCHR2_6_CTG7_2	205900630	205900958	328	+	misc_RNA	1.94117	3.39883	0.483515	-2.01604	0.0248471	0.0421074	1.00424	3.56281	0	0.842876	15.707	0.812065	3.5901	1.13558	2.26795	5.06563	0	0.857146	0	2.98945	0.988554	0	0	0	0	0
ENSG00000274969.1	MIR6771	16	50292616	50292675	59	+	miRNA	5.26952	8.79784	1.74121	-2.01636	0.000456311	0.00120099	7.02966	5.34421	6.29724	10.1145	5.23567	10.5569	23.3356	3.40674	7.37083	9.28699	4.71713	0	6.98842	0	3.95422	0	0	0	1.75232	0
ENSG00000278340.1	MIR6862-2	16	28724252	28724321	69	+	miRNA	6.90593	11.4592	2.35268	-2.01642	3.66454e-05	0.00012316	19.0805	8.90702	20.1512	10.9574	5.23567	12.181	8.97525	6.81349	7.93781	14.3526	7.86188	3.42858	4.19305	1.49472	1.97711	0	0	2.81909	1.75232	0
ENSG00000264346.1	SNORA77B	22	20126402	20126526	124	+	snoRNA	3.03514	4.83989	1.23039	-2.01706	0.00332176	0.00716523	0	9.79772	5.03779	3.37151	4.36306	1.62413	8.07772	7.94907	2.26795	5.9099	0	0.857146	0	2.98945	0	0	0	8.45728	0	0
ENSG00000244732.3	RN7SL870P	3	47560229	47560524	295	-	misc_RNA	5.6416	9.3205	1.96269	-2.02284	0.000290382	0.000800989	6.02543	7.12562	7.55669	3.37151	6.10829	5.68446	29.6183	13.627	2.26795	11.8198	9.43426	0	1.39768	4.48417	1.97711	0	2.33371	0	0	0
ENSG00000208022.1	MIR618	12	80935736	80935833	97	-	miRNA	1.71488	2.8586	0.57115	-2.02326	0.00709653	0.0138882	1.00424	0.890702	0	5.05726	1.74522	6.49652	1.79505	3.40674	3.96891	4.22136	0	0	1.39768	1.49472	0	0	0	2.81909	0	0
ENSG00000275167.1	MIR6815	21	45478266	45478326	60	+	miRNA	3.197	5.36211	1.03189	-2.02499	0.00840037	0.0161042	4.01695	4.45351	3.77834	0	8.72612	2.4362	14.3604	7.94907	2.83493	5.06563	0	0.857146	1.39768	2.98945	0.988554	0	2.33371	0	1.75232	0
ENSG00000276765.1	MIR8073	13	110340958	110341029	71	+	miRNA	8.31024	13.8417	2.77879	-2.02532	0.00402514	0.00846419	7.02966	0.890702	6.29724	2.52863	72.4268	14.6172	1.79505	14.7626	7.93781	10.1313	0	0	12.5792	2.98945	9.88554	0	2.33371	0	0	0
ENSG00000252681.1	RNU1-97P	Y	23740942	23741105	163	-	snRNA	51.6108	83.2785	19.943	-2.02598	1.05205e-13	1.26714e-12	70.2966	79.2725	110.831	62.3728	68.9364	68.2135	96.0351	114.694	43.091	119.042	45.5989	24.0001	32.1467	19.4314	7.90843	23.5975	9.33485	14.0955	7.00929	16.3071
ENSG00000243991.3	RN7SL447P	3	193740471	193740715	244	-	misc_RNA	3.02846	5.08079	0.976134	-2.0263	0.00252275	0.0056209	5.02119	5.34421	3.77834	3.37151	7.85351	5.68446	4.48762	5.67791	2.83493	6.75417	6.28951	0	0	1.49472	1.97711	0	0	0	0	0
ENSG00000207725.3	MIR222	X	45747015	45747124	109	-	miRNA	104.511	168.99	40.0315	-2.02782	9.97039e-07	4.76858e-06	246.038	149.638	71.7885	219.148	290.58	188.399	55.6465	70.406	237	161.256	23.5856	13.7143	39.1352	106.125	24.7139	5.89937	58.3428	39.4673	10.5139	78.8175
ENSG00000199932.1	RNU1-18P	6	122211648	122211811	163	+	snRNA	1.41464	2.40026	0.429022	-2.02792	0.0161497	0.0289235	3.01271	3.56281	0	1.68575	0	1.62413	4.48762	2.27116	5.66987	1.68854	1.57238	0	0	0	0	0	0	0	0	2.71784
ENSG00000199150.3	MIRLET7G	3	52268278	52268361	83	-	miRNA	1873.24	3026.81	719.664	-2.02867	3.43614e-06	1.4693e-05	5366.65	2379.96	1424.44	5184.53	1174.54	3642.11	1037.54	1278.66	4332.91	4446.78	306.613	220.287	462.634	1747.33	567.43	283.17	718.783	589.19	317.17	1984.03
ENSG00000243671.3	RN7SL761P	13	68693804	68694081	277	-	misc_RNA	11.5619	19.2626	3.86113	-2.03048	1.20834e-07	6.57936e-07	16.0678	24.9397	16.3728	11.8003	25.3058	15.4292	17.9505	22.7116	15.8756	26.1724	0	8.57146	1.39768	1.49472	14.8283	5.89937	4.66742	0	1.75232	0
ENSG00000202406.1	RN7SKP187	7	112288623	112288952	329	+	misc_RNA	9.52954	15.1214	3.93773	-2.0306	7.33374e-06	2.89884e-05	19.0805	11.5791	26.4484	13.486	8.72612	12.993	7.1802	14.7626	12.4737	24.4839	6.28951	3.42858	0	1.49472	7.90843	11.7987	0	8.45728	0	0
ENSG00000277577.1	RF01881	X	73831145	73831270	125	-	misc_RNA	3.02182	5.0596	0.984041	-2.03119	0.00401437	0.0084454	5.02119	5.34421	7.55669	4.21438	1.74522	2.4362	4.48762	5.67791	5.66987	8.44272	1.57238	0	0	1.49472	3.95422	0	0	2.81909	0	0
ENSG00000211580.1	MIR769	19	46018932	46019049	117	+	miRNA	45.2877	73.1056	17.4699	-2.03259	8.92146e-06	3.4581e-05	38.161	68.5841	89.4208	57.3156	86.3886	60.0928	54.749	197.591	32.3182	46.4349	1.57238	4.28573	5.59074	35.8734	18.7825	5.89937	14.0023	47.9246	0	40.7676
ENSG00000206901.1	RF00139	2	139511424	139511555	131	+	snoRNA	3.12185	4.81456	1.42913	-2.03285	0.00612378	0.0122078	10.0424	4.45351	1.25945	3.37151	0.872612	4.06033	21.5406	0	1.70096	0.844272	0	0.857146	0	1.49472	0.988554	5.89937	2.33371	0	0	2.71784
ENSG00000199172.3	MIR331	12	95308420	95308513	93	+	miRNA	12.116	19.9015	4.33058	-2.03452	3.16464e-05	0.000107776	28.1187	19.5954	16.3728	30.3435	22.6879	35.7309	11.6678	7.94907	13.0407	13.5083	3.14475	0	9.78379	14.9472	4.94277	0	2.33371	0	0	8.15353
ENSG00000221754.1	MIR1260A	14	77266218	77266290	72	+	miRNA	13.7891	22.6815	4.89668	-2.03526	2.85477e-06	1.23797e-05	24.1017	19.5954	36.524	27.8149	27.051	30.8585	6.28267	19.3049	14.1747	21.1068	1.57238	2.57144	4.19305	13.4525	8.89699	0	4.66742	5.63818	5.25697	2.71784
ENSG00000207698.1	MIR32	9	109046229	109046298	69	-	miRNA	76.3658	124.352	28.3796	-2.03527	0.000676252	0.00171429	312.318	115.791	8.81613	241.063	38.3949	148.608	11.6678	11.3558	201.847	153.657	12.579	11.1429	13.9768	86.694	28.6681	5.89937	21.0034	8.45728	19.2755	76.0996
ENSG00000199900.1	RNA5SP463	19	7886977	7887096	119	-	rRNA	5.30268	8.69273	1.91262	-2.04002	6.08675e-05	0.000195294	11.0466	4.45351	5.03779	13.486	9.59873	7.30859	7.1802	7.94907	5.66987	15.1969	0	0	1.39768	7.47362	2.96566	0	0	2.81909	1.75232	2.71784
ENSG00000202473.1	RN7SKP81	X	143090347	143090677	330	+	misc_RNA	66.6903	106.076	27.3049	-2.04138	1.26347e-06	5.9198e-06	101.428	70.3655	144.836	94.4021	89.8791	69.8376	106.805	165.795	97.5217	119.887	6.28951	32.5715	4.19305	8.96834	7.90843	94.3899	2.33371	87.3919	26.2848	2.71784
ENSG00000240186.3	RN7SL633P	22	31059989	31060285	296	+	misc_RNA	3.99862	6.65768	1.33957	-2.04268	0.0012781	0.00305483	4.01695	5.34421	5.03779	3.37151	11.344	5.68446	7.1802	10.2202	3.40192	10.9755	6.28951	0	2.79537	0	1.97711	0	2.33371	0	0	0
ENSG00000275559.1	RF02110	13	50081843	50081978	135	+	misc_RNA	13.7234	22.4485	4.99839	-2.04467	7.14989e-05	0.000225939	21.089	12.4698	35.2645	17.7004	19.1975	14.6172	20.6431	37.4742	21.5455	24.4839	7.86188	0	0	0	5.93133	0	0	0	28.0372	8.15353
ENSG00000206624.1	RNU1-39P	5	178884715	178884879	164	+	snRNA	3.74388	6.20114	1.28661	-2.04514	0.00418706	0.00874474	4.01695	0.890702	13.8539	7.58589	5.23567	4.87239	6.28267	5.67791	11.9067	1.68854	1.57238	0	1.39768	1.49472	2.96566	0	0	0	0	5.43569
ENSG00000284520.1	MIRLET7B	22	46113686	46113768	82	+	miRNA	16950.2	27420.5	6479.89	-2.04728	1.10309e-07	6.08551e-07	27750.1	14465	37437.1	36781.4	24007.3	33603.3	12942.3	26112.7	24853.3	36252.2	2998.52	1953.44	3905.13	15890.4	5000.11	2300.75	6308.02	4668.42	2621.47	19152.6
ENSG00000243801.3	RN7SL461P	14	56824375	56824656	281	-	misc_RNA	2.99002	4.77662	1.20342	-2.04813	0.00106415	0.00259467	3.01271	3.56281	6.29724	5.05726	9.59873	4.06033	6.28267	2.27116	3.40192	4.22136	0	0	2.79537	0	0	0	4.66742	2.81909	1.75232	0
ENSG00000201498.1	RF00019	20	34384165	34384265	100	-	misc_RNA	3.75438	5.7487	1.76007	-2.05172	0.00312904	0.0067909	5.02119	10.6884	0	12.6431	3.49045	8.93272	0.897525	0	7.37083	8.44272	0	0	0	0	1.97711	5.89937	2.33371	5.63818	1.75232	0
ENSG00000265537.1	MIR3180-1	16	14911220	14911313	93	+	miRNA	40.0531	64.2949	15.8113	-2.05204	1.71021e-10	1.41269e-09	58.2458	65.912	52.8968	43.8296	52.3567	88.5151	73.597	76.0839	50.4618	81.0501	4.71713	6.85717	15.3745	5.9789	15.8169	5.89937	25.6708	8.45728	12.2663	57.0747
ENSG00000252636.1	RNU6-826P	17	49036352	49036455	103	+	snRNA	3.66161	6.84153	0.481699	-2.05234	0.00684668	0.0134392	2.00848	6.23492	2.5189	3.37151	40.1402	2.4362	1.79505	4.54233	2.83493	2.53282	0	0	0	1.49472	0.988554	0	2.33371	0	0	0
ENSG00000263926.1	MIR4462	6	37555365	37555422	57	-	miRNA	4.0946	6.86293	1.32627	-2.05259	0.0207407	0.0358752	3.01271	2.67211	1.25945	2.52863	10.4713	1.62413	33.2084	3.40674	4.53589	5.9099	9.43426	0	0	1.49472	0	0	2.33371	0	0	0
ENSG00000275996.1	SNORD27	11	62855012	62855083	71	-	snoRNA	3.21937	5.23873	1.20001	-2.05322	0.0130465	0.0239361	5.02119	7.12562	0	4.21438	1.74522	12.993	1.79505	0	10.2058	9.28699	0	0.857146	0	2.98945	0	0	0	0	0	8.15353
ENSG00000277506.1	RN7SL802P	5	101581830	101582128	298	+	misc_RNA	3.60391	5.94493	1.2629	-2.05325	0.000537398	0.00139064	5.02119	6.23492	2.5189	6.74301	11.344	6.49652	8.07772	6.81349	1.13397	5.06563	4.71713	0.857146	0	1.49472	0.988554	0	0	2.81909	1.75232	0
ENSG00000266324.1	MIR4663	8	123215788	123215863	75	-	miRNA	4.26433	7.18183	1.34684	-2.05354	0.00364218	0.00776178	4.01695	16.0326	7.55669	9.27164	6.10829	2.4362	2.69257	1.13558	7.37083	15.1969	0	0	0	0	8.89699	0	0	2.81909	1.75232	0
ENSG00000200534.1	SNORA33	6	132817219	132817348	129	+	snoRNA	1.37059	2.49284	0.248328	-2.05372	0.0115884	0.0215689	5.02119	3.56281	1.25945	5.90013	4.36306	0.812065	0.897525	0	2.26795	0.844272	0	0	0	1.49472	0.988554	0	0	0	0	0
ENSG00000275776.1	RN7SL185P	15	32394365	32394613	248	-	misc_RNA	2.56671	4.23708	0.896337	-2.05438	0.00384631	0.00813275	4.01695	7.12562	0	0.842876	6.10829	4.06033	2.69257	6.81349	2.26795	8.44272	0	0	0	0	0.988554	0	0	0	5.25697	2.71784
ENSG00000273768.1	RF00003	1	146376807	146376970	163	+	snRNA	14.4564	23.6188	5.29398	-2.05465	7.70692e-07	3.76751e-06	26.1102	32.956	17.6323	20.229	23.5605	22.7378	17.9505	11.3558	45.9259	17.7297	14.1514	0.857146	1.39768	11.9578	4.94277	0	0	0	8.76161	10.8714
ENSG00000207647.1	MIR153-1	2	219294111	219294200	89	-	miRNA	1.69682	2.88667	0.506971	-2.05467	0.0138002	0.0251964	11.0466	2.67211	2.5189	0.842876	0.872612	4.87239	1.79505	0	3.40192	0.844272	0	0.857146	0	1.49472	0	0	0	0	0	2.71784
ENSG00000251994.1	RNU2-27P	18	9518119	9518260	141	-	snRNA	3.85723	6.33476	1.37969	-2.05533	0.00164811	0.00385117	8.0339	4.45351	3.77834	8.42876	2.61784	5.68446	1.79505	11.3558	4.53589	12.6641	1.57238	1.71429	0	0	0.988554	0	2.33371	0	1.75232	5.43569
ENSG00000222663.1	RNU4-55P	11	105824634	105824770	136	+	snRNA	6.20066	10.3058	2.09553	-2.05645	0.00403718	0.00848177	17.072	14.2512	0	11.8003	7.85351	11.3689	5.38515	5.67791	13.6077	16.0412	0	0	15.3745	1.49472	0	0	2.33371	0	1.75232	0
ENSG00000199404.1	RNA5SP250	7	152592973	152593091	118	-	rRNA	7.26591	12.0791	2.45269	-2.05646	0.000107647	0.000327352	10.0424	8.90702	8.81613	10.9574	7.85351	4.06033	14.3604	36.3386	5.10288	14.3526	6.28951	0	1.39768	4.48417	6.91988	0	0	0	0	5.43569
ENSG00000212158.1	SNORD66	3	184325696	184325771	75	+	snoRNA	10.4238	17.1723	3.67526	-2.05738	2.79128e-06	1.21501e-05	5.02119	17.814	20.1512	13.486	10.4713	12.181	11.6678	35.203	18.7106	27.0167	14.1514	0.857146	2.79537	4.48417	4.94277	0	2.33371	0	1.75232	5.43569
ENSG00000209582.1	SNORA48	17	7574713	7574847	134	+	snoRNA	2.47663	4.07315	0.880111	-2.05832	0.00417184	0.00871691	3.01271	1.7814	1.25945	0.842876	4.36306	3.24826	8.97525	7.94907	1.70096	7.59845	0	0.857146	1.39768	1.49472	0	0	2.33371	0	0	2.71784
ENSG00000252348.1	RNU6-1256P	3	101615826	101615928	102	+	snRNA	1.30888	2.3748	0.242952	-2.0601	0.017834	0.0315351	1.00424	0	0	4.21438	11.344	0.812065	2.69257	1.13558	1.70096	0.844272	1.57238	0.857146	0	0	0	0	0	0	0	0
ENSG00000284361.1	MIR4745	19	804940	805001	61	+	miRNA	5.2556	8.79951	1.71169	-2.06129	0.00046441	0.0012203	3.01271	6.23492	5.03779	5.05726	6.9809	12.993	16.1554	10.2202	9.63877	12.6641	1.57238	0	0	1.49472	8.89699	0	2.33371	2.81909	0	0
ENSG00000266107.1	MIR4525	17	82668233	82668307	74	-	miRNA	14.2775	22.2968	6.25807	-2.06153	0.000260476	0.000722828	14.0593	14.2512	3.77834	5.90013	119.548	12.181	7.1802	11.3558	13.6077	21.1068	1.57238	0.857146	1.39768	7.47362	0	23.5975	2.33371	2.81909	3.50465	19.0249
ENSG00000207695.1	MIR184	15	79209788	79209871	83	+	miRNA	46.608	76.4888	16.7272	-2.06181	3.10896e-10	2.45779e-09	73.3094	82.8353	90.6802	73.3302	69.809	64.9652	82.5723	81.7619	56.1317	89.4928	31.4475	43.7144	6.98842	13.4525	12.8512	0	44.3405	2.81909	3.50465	8.15353
ENSG00000238898.1	RNU1-80P	17	77920098	77920258	160	+	snRNA	8.95286	14.3487	3.55699	-2.06183	2.06682e-05	7.37739e-05	7.02966	14.2512	18.8917	11.8003	19.1975	8.12065	10.7703	18.1693	10.7727	24.4839	11.0066	0.857146	0	7.47362	1.97711	5.89937	0	5.63818	0	2.71784
ENSG00000266863.2	RN7SL123P	9	6661651	6661942	291	+	misc_RNA	39.7424	65.5021	13.9828	-2.0635	5.17367e-18	9.89694e-17	54.2288	63.2399	89.4208	47.2011	55.8472	56.0325	90.65	79.4907	58.9666	59.9433	11.0066	28.2858	20.9653	20.9261	16.8054	11.7987	4.66742	8.45728	8.76161	8.15353
ENSG00000264833.1	RN7SL468P	2	119169822	119170115	293	+	misc_RNA	16.087	24.8574	7.31666	-2.06616	9.67963e-09	6.18555e-08	32.1356	39.1909	25.189	27.8149	10.4713	17.8654	31.4134	21.576	19.2775	23.6396	6.28951	0.857146	4.19305	5.9789	5.93133	29.4968	0	0	12.2663	8.15353
ENSG00000206854.1	RNY3P5	13	60789560	60789661	101	+	misc_RNA	1.10208	2.06439	0.139768	-2.06687	0.0129181	0.0237555	5.02119	0	2.5189	3.37151	0	0.812065	2.69257	2.27116	2.26795	1.68854	0	0	1.39768	0	0	0	0	0	0	0
ENSG00000273544.1	SNORA44	1	28580381	28580512	131	-	snoRNA	1.47601	2.44685	0.505155	-2.06811	0.0143678	0.0260877	2.00848	1.7814	0	0	5.23567	0.812065	3.5901	2.27116	6.23685	2.53282	0	0	0	0	0	0	2.33371	0	0	2.71784
ENSG00000284216.1	MIR1909	19	1816159	1816238	79	-	miRNA	2.3402	4.02633	0.654065	-2.06898	0.00911316	0.0173478	2.00848	7.12562	12.5945	0.842876	3.49045	4.87239	0	3.40674	1.70096	4.22136	0	0.857146	0	0	2.96566	0	0	0	0	2.71784
ENSG00000266507.1	MIR4479	9	136886733	136886803	70	+	miRNA	19.3281	31.9629	6.69322	-2.07134	4.80064e-06	1.97742e-05	34.1441	28.5025	31.4862	32.0293	22.6879	32.4826	35.901	48.83	13.0407	40.525	26.7304	0.857146	5.59074	4.48417	18.7825	0	2.33371	0	0	8.15353
ENSG00000200544.1	RF00019	9	33352788	33352874	86	-	misc_RNA	4.22071	6.76916	1.67225	-2.07135	0.000594745	0.00152532	6.02543	5.34421	1.25945	5.90013	5.23567	8.93272	2.69257	5.67791	23.2464	3.37709	1.57238	0	0	1.49472	2.96566	0	2.33371	5.63818	0	2.71784
ENSG00000212013.1	MIR509-2	X	147258760	147258850	90	-	miRNA	1.12917	1.98655	0.271784	-2.07322	0.0130115	0.0238891	0	3.56281	2.5189	1.68575	2.61784	0.812065	3.5901	0	1.70096	3.37709	0	0	0	0	0	0	0	0	0	2.71784
ENSG00000242483.3	RN7SL293P	8	11379395	11379675	280	+	misc_RNA	3.86011	6.33765	1.38257	-2.0742	0.00131113	0.00312727	6.02543	3.56281	6.29724	3.37151	14.8344	6.49652	8.07772	4.54233	5.10288	5.06563	11.0066	0	0	0	0	0	0	2.81909	0	0
ENSG00000206731.1	RF00340	2	27642043	27642169	126	-	snoRNA	1.80794	3.10843	0.507459	-2.07574	0.0293584	0.0487999	2.00848	3.56281	0	4.21438	13.9618	0	0	2.27116	0	5.06563	0	0	0	0	0.988554	0	2.33371	0	1.75232	0
ENSG00000284160.1	MIR7706	15	85380596	85380662	66	+	miRNA	65.8854	105.758	26.0132	-2.07612	6.09471e-10	4.61973e-09	74.3136	95.3051	89.4208	92.7164	150.962	85.2669	172.325	90.8465	95.8207	110.6	0	18.8572	16.7722	49.3259	10.8741	58.9937	11.6686	25.3718	43.8081	24.4606
ENSG00000199283.1	RNU1-58P	7	140241870	140242032	162	+	snRNA	3.93616	6.60889	1.26344	-2.07669	0.000431195	0.0011415	9.03814	6.23492	3.77834	7.58589	5.23567	12.181	4.48762	5.67791	6.80384	5.06563	7.86188	0	2.79537	0	1.97711	0	0	0	0	0
ENSG00000278103.1	MIR8060	3	96359964	96360039	75	+	miRNA	2.44038	4.04666	0.834103	-2.07703	0.00675245	0.013281	6.02543	8.01632	2.5189	3.37151	3.49045	0.812065	7.1802	3.40674	2.26795	3.37709	0	1.71429	0	0	0.988554	0	0	5.63818	0	0
ENSG00000199390.1	SNORD114-7	14	100963054	100963130	76	+	snoRNA	11.1731	18.4757	3.87048	-2.07787	0.000572608	0.0014743	15.0636	9.79772	22.6701	14.3289	13.0892	15.4292	43.9787	26.1184	10.7727	13.5083	26.7304	0	0	1.49472	4.94277	0	0	2.81909	0	2.71784
ENSG00000199053.3	MIR324	17	7223297	7223379	82	-	miRNA	83.3373	135.23	31.4451	-2.07876	6.73748e-10	5.06522e-09	162.687	134.496	103.275	156.775	135.255	123.434	115.781	112.423	117.366	190.805	15.7238	21.4286	27.9537	65.7679	17.794	17.6981	32.672	28.1909	19.2755	67.9461
ENSG00000240964.3	RN7SL751P	3	78938009	78938292	283	-	misc_RNA	2.3607	4.10066	0.620749	-2.07935	0.00423695	0.00882889	4.01695	0.890702	6.29724	1.68575	6.10829	2.4362	6.28267	5.67791	1.70096	5.9099	0	1.71429	0	0	0.988554	0	0	0	3.50465	0
ENSG00000199713.1	RF00096	18	58818883	58819016	133	-	snoRNA	0.861351	1.7227	0	-2.07949	0.0289117	0.0481442	1.00424	0	0	0	2.61784	3.24826	3.5901	0	1.70096	5.06563	0	0	0	0	0	0	0	0	0	0
ENSG00000274660.1	RF00017	10	100666695	100667009	314	-	misc_RNA	18.8861	31.2573	6.51485	-2.08007	5.2696e-09	3.49358e-08	16.0678	30.2839	52.8968	20.229	24.4331	39.7912	27.8233	49.9656	19.8445	31.2381	4.71713	15.4286	13.9768	2.98945	2.96566	5.89937	2.33371	2.81909	14.0186	0
ENSG00000264101.1	MIR4689	1	5862672	5862741	69	-	miRNA	4.9451	8.48086	1.40934	-2.08051	0.0009488	0.00233196	9.03814	9.79772	5.03779	7.58589	6.9809	8.93272	12.5653	6.81349	6.23685	11.8198	0	10.2858	0	0	0.988554	0	0	2.81909	0	0
ENSG00000273874.1	MIR6859-2	1	187891	187958	67	-	miRNA	3.61129	5.85883	1.36375	-2.08082	0.00075543	0.00189207	4.01695	4.45351	6.29724	2.52863	8.72612	5.68446	5.38515	9.08465	3.96891	8.44272	0	0	2.79537	0	4.94277	5.89937	0	0	0	0
ENSG00000207468.1	SNORA19	10	119060011	119060138	127	-	snoRNA	5.62355	9.13282	2.11429	-2.08406	0.0247441	0.0419483	1.00424	1.7814	13.8539	5.05726	52.3567	12.181	0	2.27116	1.13397	1.68854	0	1.71429	1.39768	2.98945	0.988554	5.89937	0	0	0	8.15353
ENSG00000212581.1	RF00096	2	185661774	185661906	132	+	snoRNA	3.67519	6.15782	1.19256	-2.08668	0.00184888	0.0042491	8.0339	2.67211	2.5189	2.52863	6.10829	5.68446	22.4381	1.13558	6.23685	4.22136	1.57238	0	2.79537	1.49472	1.97711	0	2.33371	0	1.75232	0
ENSG00000252774.1	RF00554	15	64342539	64342698	159	+	snoRNA	3.88382	6.73906	1.02858	-2.08711	0.00992377	0.0187512	11.0466	6.23492	12.5945	10.1145	6.9809	2.4362	8.07772	1.13558	6.23685	2.53282	0	10.2858	0	0	0	0	0	0	0	0
ENSG00000263932.1	MIR4448	3	183886800	183886885	85	+	miRNA	8.15658	13.0314	3.28173	-2.08853	2.85253e-05	9.84583e-05	18.0763	1.7814	12.5945	20.229	13.0892	8.12065	12.5653	6.81349	24.3804	12.6641	7.86188	0.857146	1.39768	1.49472	2.96566	5.89937	2.33371	2.81909	1.75232	5.43569
ENSG00000239964.3	RN7SL748P	6	36522191	36522501	310	+	misc_RNA	177.364	289.032	65.6964	-2.09035	2.58759e-14	3.37266e-13	254.072	290.369	411.839	259.606	214.663	339.443	236.049	271.404	222.826	390.054	163.527	59.1431	82.4634	55.3048	86.0042	23.5975	23.3371	109.945	21.0279	32.6141
ENSG00000276183.1	RF00026	13	18418526	18418632	106	+	snRNA	0.849705	1.69941	0	-2.09196	0.016116	0.0288745	1.00424	1.7814	2.5189	0.842876	3.49045	0.812065	0.897525	1.13558	1.13397	3.37709	0	0	0	0	0	0	0	0	0	0
ENSG00000274115.1	MIR6081	9	95065350	95065446	96	+	miRNA	3.10253	5.30017	0.904893	-2.09448	0.000915662	0.00225307	9.03814	2.67211	8.81613	6.74301	6.9809	6.49652	1.79505	1.13558	5.10288	4.22136	0	0.857146	1.39768	1.49472	2.96566	0	2.33371	0	0	0
ENSG00000273946.1	RN7SL733P	10	87154041	87154369	328	-	misc_RNA	5.68359	9.45127	1.9159	-2.09586	2.13636e-05	7.59193e-05	3.01271	11.5791	8.81613	11.8003	12.2166	6.49652	12.5653	11.3558	9.07179	7.59845	1.57238	0.857146	4.19305	1.49472	2.96566	0	0	2.81909	5.25697	0
ENSG00000206746.1	RNU6-142P	18	62731226	62731332	106	-	snRNA	1.113	2.12715	0.0988554	-2.096	0.020039	0.0348712	1.00424	0.890702	3.77834	1.68575	0.872612	0	10.7703	1.13558	1.13397	0	0	0	0	0	0.988554	0	0	0	0	0
ENSG00000212529.1	RF00191	5	172252334	172252478	144	-	snoRNA	10.7105	18.0318	3.38912	-2.09831	0.00135154	0.00321532	11.0466	6.23492	6.29724	5.90013	88.1338	10.5569	32.3109	12.4914	3.96891	3.37709	4.71713	1.71429	4.19305	4.48417	18.7825	0	0	0	0	0
ENSG00000266477.2	RN7SL616P	5	69478997	69479265	268	-	misc_RNA	7.89767	14.6967	1.09861	-2.09936	0.00515833	0.0105155	2.00848	0.890702	2.5189	3.37151	97.7326	2.4362	27.8233	3.40674	3.40192	3.37709	1.57238	0	0	2.98945	0.988554	0	0	0	0	5.43569
ENSG00000200761.1	RN7SKP113	4	4920770	4921064	294	-	misc_RNA	7.75868	12.9609	2.55642	-2.09951	0.00113309	0.00274241	8.0339	14.2512	16.3728	10.9574	9.59873	6.49652	40.3886	7.94907	11.3397	4.22136	1.57238	5.14288	0	1.49472	8.89699	0	0	8.45728	0	0
ENSG00000207954.1	MIR138-1	3	44114212	44114310	98	+	miRNA	3.47865	5.64237	1.31494	-2.09972	0.00664979	0.0131143	2.00848	2.67211	0	5.90013	6.10829	5.68446	0	30.6607	1.70096	1.68854	1.57238	0	0	0	0.988554	0	2.33371	2.81909	0	5.43569
ENSG00000283745.1	MIR196B	7	27169480	27169563	83	-	miRNA	46.7481	75.3746	18.1216	-2.10008	3.72816e-06	1.5824e-05	70.2966	59.677	41.5618	138.232	35.7771	129.93	31.4134	37.4742	77.6772	131.706	7.86188	11.1429	8.38611	35.8734	7.90843	47.1949	11.6686	14.0955	1.75232	35.332
ENSG00000206791.1	RNU1-129P	1	148014417	148014583	166	-	snRNA	28.4027	45.5649	11.2404	-2.10112	2.01913e-10	1.64716e-09	47.1992	40.0816	80.6046	38.7723	34.0319	21.1137	57.4416	59.0502	33.4522	43.9021	11.0066	3.42858	20.9653	14.9472	11.8627	29.4968	2.33371	8.45728	1.75232	8.15353
ENSG00000276350.1	MIR6858	X	154450320	154450386	66	+	miRNA	2.90765	4.70332	1.11199	-2.10273	0.00286276	0.00627791	4.01695	4.45351	5.03779	5.05726	1.74522	4.87239	0.897525	7.94907	7.93781	5.06563	0	0.857146	1.39768	0	2.96566	5.89937	0	0	0	0
ENSG00000252742.1	RF00019	2	128350829	128350927	98	-	misc_RNA	2.2702	3.84256	0.697844	-2.1085	0.00786731	0.0152033	0	4.45351	3.77834	10.1145	4.36306	3.24826	5.38515	1.13558	5.10288	0.844272	0	0	1.39768	1.49472	0	0	2.33371	0	1.75232	0
ENSG00000208839.1	SNORA35	X	114630797	114630924	127	+	snoRNA	30.3749	49.6594	11.0904	-2.10938	5.1897e-09	3.45055e-08	44.1865	31.1746	70.5291	43.8296	67.1911	61.717	32.3109	51.1012	37.9881	56.5662	31.4475	5.14288	15.3745	10.4631	14.8283	17.6981	0	0	10.5139	5.43569
ENSG00000222845.1	RN7SKP42	2	187122562	187122861	299	-	misc_RNA	10.6224	17.5049	3.73994	-2.10961	0.000186139	0.000538973	14.0593	6.23492	5.03779	14.3289	13.9618	14.6172	61.0317	18.1693	3.96891	23.6396	11.0066	2.57144	0	10.4631	3.95422	5.89937	0	0	3.50465	0
ENSG00000207990.3	MIR182	7	129770383	129770492	109	-	miRNA	583.672	952.741	214.604	-2.11329	4.24079e-08	2.47299e-07	889.755	814.102	1216.63	1073.82	1212.06	707.309	902.91	839.195	638.994	1232.64	97.4873	74.5717	155.143	499.238	162.123	35.3962	186.697	126.859	120.91	687.614
ENSG00000278520.1	MIR7851	12	42323700	42323859	159	-	miRNA	141.253	231.318	51.1879	-2.11499	4.36187e-05	0.000144277	297.254	214.659	261.965	246.963	185.866	181.091	185.788	183.964	282.926	272.7	7.86188	138.858	5.59074	31.3892	101.821	82.5912	7.00114	93.03	19.2755	24.4606
ENSG00000207938.1	MIR511	10	17845107	17845193	86	+	miRNA	0.848464	1.69693	0	-2.11533	0.00965759	0.0182915	2.00848	1.7814	0	1.68575	4.36306	0.812065	1.79505	0	2.83493	1.68854	0	0	0	0	0	0	0	0	0	0
ENSG00000207651.1	MIR28	3	188688781	188688866	85	+	miRNA	333.369	544.636	122.102	-2.11632	1.99369e-07	1.05315e-06	520.195	566.487	629.724	589.171	559.344	600.116	386.833	538.266	545.441	510.784	48.7437	32.5715	90.8495	304.924	92.9241	53.0943	147.024	78.9346	64.8359	307.116
ENSG00000201796.1	RNU6-392P	7	106208167	106208267	100	+	snRNA	2.63093	4.09674	1.16512	-2.11739	0.00335145	0.00721573	3.01271	1.7814	3.77834	4.21438	3.49045	1.62413	13.4629	1.13558	3.40192	5.06563	1.57238	0.857146	0	0	0.988554	5.89937	2.33371	0	0	0
ENSG00000207093.1	SNORD116-8	15	25070432	25070526	94	+	snoRNA	2.55559	4.32499	0.786188	-2.11775	0.0047935	0.00987238	6.02543	3.56281	1.25945	5.05726	4.36306	2.4362	3.5901	5.67791	2.83493	8.44272	7.86188	0	0	0	0	0	0	0	0	0
ENSG00000206669.1	RF00019	19	36858227	36858329	102	-	misc_RNA	1.41457	2.5399	0.289241	-2.11958	0.00943695	0.0179197	4.01695	1.7814	0	4.21438	0.872612	1.62413	3.5901	0	1.70096	7.59845	0	0	1.39768	1.49472	0	0	0	0	0	0
ENSG00000201980.1	RF00091	11	4756645	4756797	152	+	snoRNA	3.42663	5.67671	1.17656	-2.12086	0.00345145	0.00740333	0	3.56281	3.77834	5.05726	18.3249	2.4362	7.1802	6.81349	6.23685	3.37709	0	0.857146	0	4.48417	0.988554	0	0	0	0	5.43569
ENSG00000202429.1	RNU4-48P	2	127472234	127472415	181	+	snRNA	1.58406	2.74686	0.421257	-2.12192	0.0207355	0.0358752	5.02119	0.890702	7.55669	0.842876	0.872612	1.62413	3.5901	1.13558	3.40192	2.53282	0	0	0	1.49472	0	0	0	0	0	2.71784
ENSG00000253049.1	RF00416	3	3102913	3103015	102	+	snoRNA	1.58587	2.74036	0.431382	-2.12458	0.0215567	0.0371428	1.00424	0.890702	3.77834	0	19.1975	0	0	0	0	2.53282	0	0	0	1.49472	0	0	0	2.81909	0	0
ENSG00000200184.1	RNU1-20P	3	192729555	192729716	161	-	snRNA	6.63321	10.7377	2.5287	-2.12534	8.41836e-05	0.000261886	4.01695	10.6884	22.6701	12.6431	6.10829	7.30859	17.053	9.08465	10.2058	7.59845	0	1.71429	1.39768	4.48417	0	0	9.33485	5.63818	0	2.71784
ENSG00000222532.1	MIR1468	X	63786002	63786087	85	-	miRNA	2.02286	3.3449	0.700806	-2.12782	0.00289366	0.00633384	3.01271	6.23492	7.55669	1.68575	6.9809	0.812065	1.79505	2.27116	0.566987	2.53282	1.57238	0	0	0	0	0	0	0	0	5.43569
ENSG00000216009.3	MIR874	5	137647572	137647649	77	-	miRNA	23.3678	38.3842	8.35147	-2.13095	9.95158e-08	5.52986e-07	42.178	27.6118	55.4157	26.1292	35.7771	28.4223	35.901	94.2532	22.1125	16.0412	9.43426	2.57144	5.59074	14.9472	8.89699	0	9.33485	8.45728	5.25697	19.0249
ENSG00000274186.1	RN7SL248P	10	46648948	46649276	328	+	misc_RNA	3.53647	5.83173	1.24122	-2.13189	0.00227175	0.00511617	4.01695	0	1.25945	2.52863	17.4522	6.49652	9.87277	5.67791	5.10288	5.9099	0	0	0	1.49472	1.97711	0	0	0	3.50465	5.43569
ENSG00000284499.1	MIR363	X	134169378	134169452	74	-	miRNA	114.038	187.113	40.9636	-2.13432	2.24571e-06	9.98312e-06	312.318	213.769	69.2696	282.364	227.752	137.239	164.247	121.507	178.034	164.633	20.4409	10.2858	22.363	125.557	36.5765	11.7987	46.6742	11.2764	10.5139	114.149
ENSG00000264371.1	MIR4425	1	25023503	25023586	83	+	miRNA	3.63718	6.24966	1.0247	-2.13467	0.00115105	0.00278004	6.02543	3.56281	11.335	9.27164	9.59873	2.4362	3.5901	4.54233	4.53589	7.59845	0	5.14288	1.39768	0	0.988554	0	0	0	0	2.71784
ENSG00000201574.1	RNU1-93P	2	231133462	231133630	168	+	snRNA	2.33075	4.05823	0.603276	-2.13544	0.00236293	0.00530008	4.01695	9.79772	1.25945	2.52863	1.74522	4.87239	4.48762	3.40674	3.40192	5.06563	1.57238	0	0	1.49472	2.96566	0	0	0	0	0
ENSG00000277030.1	MIR8071-2	14	105640168	105640232	64	+	miRNA	4.92326	8.27385	1.57268	-2.13629	6.17438e-05	0.00019728	6.02543	1.7814	3.77834	10.1145	6.10829	8.12065	12.5653	15.8981	7.37083	10.9755	6.28951	0.857146	2.79537	0	2.96566	0	0	2.81909	0	0
ENSG00000201198.1	RNU6-879P	12	57415296	57415403	107	+	snRNA	44.9131	74.4483	15.3778	-2.13732	0.00352206	0.00754072	0	89.0702	123.426	91.0306	57.5924	83.6427	122.063	135.134	42.524	0	39.3094	16.2858	36.3398	0	9.88554	23.5975	9.33485	0	0	19.0249
ENSG00000281822.1	RNU1-62P	CHR_HG126_PATCH	72577040	72577203	163	+	snRNA	7.84571	12.8396	2.85187	-2.13816	2.31598e-05	8.14665e-05	13.0551	7.12562	12.5945	16.0146	12.2166	11.3689	31.4134	7.94907	7.37083	9.28699	7.86188	0.857146	2.79537	1.49472	4.94277	5.89937	4.66742	0	0	0
ENSG00000264201.1	MIR4701	12	48771975	48772037	62	-	miRNA	1.84189	3.28598	0.3978	-2.13819	0.00537745	0.0108946	4.01695	1.7814	5.03779	3.37151	1.74522	1.62413	5.38515	4.54233	1.13397	4.22136	0	0	0	2.98945	0.988554	0	0	0	0	0
ENSG00000280652.1	SCARNA5	CHR_HG2232_PATCH	233275727	233276002	275	+	scaRNA	18.3701	30.6969	6.04342	-2.13936	2.71759e-08	1.62808e-07	23.0975	28.5025	44.0807	42.9867	18.3249	25.174	17.9505	36.3386	21.5455	48.9678	11.0066	6.85717	15.3745	4.48417	9.88554	0	0	5.63818	1.75232	5.43569
ENSG00000253015.1	RN7SKP64	5	139333038	139333365	327	-	misc_RNA	45.302	75.1685	15.4355	-2.13936	1.0102e-10	8.55969e-10	75.3178	74.819	80.6046	55.6298	76.7899	64.9652	61.9292	126.05	68.0384	67.5417	26.7304	14.5715	5.59074	17.9367	40.5307	5.89937	2.33371	2.81909	29.7895	8.15353
ENSG00000284239.1	MIR1539	18	49487373	49487422	49	+	miRNA	2.02107	3.62238	0.419757	-2.13982	0.00604876	0.0120634	0	1.7814	6.29724	6.74301	2.61784	6.49652	1.79505	6.81349	2.83493	0.844272	0	1.71429	0	1.49472	0.988554	0	0	0	0	0
ENSG00000206727.1	SNORD116-9	15	25073107	25073201	94	+	snoRNA	1.65683	2.96648	0.347183	-2.141	0.00554262	0.0111751	1.00424	1.7814	2.5189	2.52863	9.59873	1.62413	2.69257	2.27116	2.26795	3.37709	0	0	0	1.49472	1.97711	0	0	0	0	0
ENSG00000276103.1	RF00015	1	150608507	150608623	116	-	snRNA	6.32762	3.36358	9.29166	-2.14264	0.0159265	0.0285907	3.01271	1.7814	6.29724	2.52863	2.61784	0.812065	3.5901	3.40674	2.83493	6.75417	0	0	0	1.49472	0.988554	0	88.681	0	1.75232	0
ENSG00000263631.1	MIR378D1	4	5923275	5923328	53	-	miRNA	1.06712	2.04852	0.0857146	-2.14637	0.00509663	0.0104146	2.00848	1.7814	0	0.842876	0.872612	4.87239	3.5901	2.27116	3.40192	0.844272	0	0.857146	0	0	0	0	0	0	0	0
ENSG00000275377.1	MIR1299	9	40929010	40929092	82	-	miRNA	7.23174	11.9076	2.55585	-2.14696	0.00210784	0.00478922	5.02119	10.6884	12.5945	12.6431	17.4522	11.3689	10.7703	22.7116	9.07179	6.75417	0	1.71429	2.79537	2.98945	0	0	0	0	1.75232	16.3071
ENSG00000265918.2	RN7SL543P	16	67019519	67019817	298	+	misc_RNA	7.34821	12.1132	2.5832	-2.14944	2.65781e-05	9.20826e-05	14.0593	3.56281	18.8917	7.58589	19.1975	8.93272	14.3604	12.4914	13.6077	8.44272	1.57238	0	1.39768	7.47362	0.988554	0	0	5.63818	8.76161	0
ENSG00000200176.1	RNU1-19P	10	86889569	86889733	164	+	snRNA	9.12439	14.3172	3.93156	-2.15013	2.4626e-05	8.62284e-05	12.0509	17.814	17.6323	16.8575	2.61784	0.812065	23.3356	18.1693	15.3086	18.574	11.0066	0	2.79537	0	1.97711	17.6981	2.33371	0	3.50465	0
ENSG00000198995.3	MIR340	5	180015303	180015397	94	-	miRNA	279.389	460.578	98.1991	-2.15032	9.49805e-05	0.000292507	980.136	510.372	23.9295	780.503	155.325	560.325	88.8549	68.1349	672.446	765.755	44.0265	44.5716	64.2935	248.124	102.81	29.4968	105.017	56.3818	50.8174	236.452
ENSG00000275266.1	RF01972	11	1996540	1996610	70	+	misc_RNA	17.2839	29.283	5.28476	-2.15066	3.59287e-08	2.11391e-07	40.1695	29.3932	37.7834	27.8149	20.0701	29.2344	30.5158	30.6607	26.0814	21.1068	0	12.8572	11.1815	2.98945	14.8283	0	4.66742	2.81909	3.50465	0
ENSG00000283152.1	MIR3120	1	172138808	172138888	80	+	miRNA	7.59609	12.6516	2.54055	-2.152	0.00308441	0.00670987	43.1822	34.7374	1.25945	3.37151	2.61784	4.87239	0.897525	13.627	0	21.9511	0	1.71429	0	10.4631	0.988554	0	2.33371	0	1.75232	8.15353
ENSG00000252459.1	RF00443	12	114737704	114737798	94	+	snoRNA	3.26509	5.13047	1.39971	-2.15377	0.0031847	0.00689868	0	8.01632	0	9.27164	3.49045	5.68446	4.48762	3.40674	8.5048	8.44272	0	0	2.79537	1.49472	0.988554	5.89937	0	2.81909	0	0
ENSG00000264615.2	RN7SL592P	9	2228961	2229241	280	-	misc_RNA	4.92554	8.292	1.55908	-2.15386	5.92179e-05	0.000191067	8.0339	7.12562	3.77834	12.6431	5.23567	8.93272	12.5653	6.81349	8.5048	9.28699	0	7.71431	0	0	1.97711	5.89937	0	0	0	0
ENSG00000240205.3	RN7SL865P	12	115717725	115718013	288	+	misc_RNA	4.02547	6.86469	1.18626	-2.15542	0.000356402	0.000958951	6.02543	1.7814	5.03779	4.21438	6.9809	8.12065	10.7703	7.94907	5.10288	12.6641	1.57238	1.71429	1.39768	1.49472	2.96566	0	0	0	0	2.71784
ENSG00000221464.1	MIR1271	5	176367946	176368031	85	+	miRNA	3.31473	5.43239	1.19707	-2.16122	0.00100336	0.00245819	8.0339	7.12562	2.5189	7.58589	4.36306	12.993	1.79505	3.40674	3.96891	2.53282	0	0	0	4.48417	0	0	4.66742	2.81909	0	0
ENSG00000207280.1	SNORD20	2	231456444	231456523	79	-	snoRNA	5.6002	9.32777	1.87263	-2.16164	0.00367951	0.00783044	12.0509	2.67211	1.25945	0	13.0892	8.12065	6.28267	22.7116	10.2058	16.8854	0	0	2.79537	7.47362	0	0	0	8.45728	0	0
ENSG00000240470.3	RN7SL346P	15	90166233	90166526	293	+	misc_RNA	8.78052	14.3635	3.19757	-2.16284	0.000218787	0.000621947	6.02543	7.12562	6.29724	9.27164	57.5924	11.3689	23.3356	9.08465	3.40192	10.1313	3.14475	0	5.59074	0	0.988554	5.89937	2.33371	0	14.0186	0
ENSG00000252328.1	RF00006	17	35097560	35097657	97	-	misc_RNA	22.3229	37.2691	7.37682	-2.16408	7.77725e-13	8.54012e-12	28.1187	32.0653	37.7834	27.8149	41.8854	33.2947	48.4663	39.7453	29.4833	54.0334	15.7238	12.8572	9.78379	7.47362	10.8741	11.7987	0	0	5.25697	0
ENSG00000275133.1	RF02220	CHR_HSCHR6_MHC_QBL_CTG1	30050669	30050772	103	+	misc_RNA	1.90245	3.14015	0.664753	-2.16524	0.00813356	0.015658	2.00848	0.890702	3.77834	1.68575	8.72612	2.4362	0	4.54233	2.26795	5.06563	0	0	0	1.49472	0	0	2.33371	2.81909	0	0
ENSG00000263905.2	RN7SL555P	20	3094171	3094509	338	+	misc_RNA	17.6663	28.0954	7.23717	-2.16531	3.92352e-08	2.29963e-07	25.1059	22.2676	26.4484	13.486	18.3249	25.174	66.4168	28.3895	24.9474	30.3938	9.43426	5.14288	1.39768	17.9367	0.988554	29.4968	0	0	5.25697	2.71784
ENSG00000207942.2	MIR136	14	100884702	100884783	81	+	miRNA	23.2065	38.5469	7.8662	-2.16613	0.000104838	0.000320505	46.1949	25.8304	7.55669	74.1731	40.1402	51.1601	35.0035	14.7626	42.524	48.1235	1.57238	4.28573	5.59074	23.9156	8.89699	0	11.6686	5.63818	3.50465	13.5892
ENSG00000201823.1	SNORD48	6	31835263	31835326	63	+	snoRNA	2.34775	3.95515	0.740342	-2.16631	0.00683973	0.0134371	1.00424	4.45351	1.25945	4.21438	13.0892	2.4362	6.28267	5.67791	1.13397	0	0	0.857146	0	1.49472	0	0	2.33371	0	0	2.71784
ENSG00000264014.1	MIR4253	1	22863159	22863226	67	-	miRNA	1.23877	2.37869	0.0988554	-2.16655	0.0259406	0.0437029	1.00424	3.56281	5.03779	0.842876	0	5.68446	5.38515	1.13558	1.13397	0	0	0	0	0	0.988554	0	0	0	0	0
ENSG00000284336.1	MIR2277	5	93620696	93620788	92	-	miRNA	19.7145	23.8398	15.5893	-2.16662	2.57325e-06	1.1265e-05	23.0975	16.0326	12.5945	35.4008	27.9236	21.9258	14.3604	22.7116	25.5144	38.8365	1.57238	127.715	1.39768	10.4631	3.95422	0	2.33371	8.45728	0	0
ENSG00000252233.1	RN7SKP253	4	139794125	139794433	308	-	misc_RNA	90.8177	147.673	33.9628	-2.16711	7.14001e-12	6.86338e-11	187.792	148.747	68.0102	177.847	69.809	184.339	93.3426	76.0839	183.704	287.052	14.1514	38.5716	9.78379	52.3153	26.691	76.6918	23.3371	53.5628	22.7802	21.7427
ENSG00000221065.1	MIR1233-2	15	34528290	34528371	81	-	miRNA	4.57649	7.764	1.38898	-2.16873	0.000104227	0.00031885	6.02543	2.67211	15.1134	10.9574	7.85351	10.5569	2.69257	5.67791	6.80384	9.28699	3.14475	1.71429	1.39768	0	2.96566	0	4.66742	0	0	0
ENSG00000272197.2	RN7SL803P	5	154718383	154718689	306	-	misc_RNA	3.57443	5.74183	1.40704	-2.16896	0.00243242	0.00544867	3.01271	7.12562	2.5189	2.52863	8.72612	6.49652	2.69257	7.94907	6.23685	10.1313	0	0	1.39768	0	3.95422	5.89937	0	2.81909	0	0
ENSG00000238295.1	RF01210	2	177345858	177345961	103	-	snoRNA	1.21821	2.28695	0.149472	-2.17093	0.0164884	0.0294157	1.00424	0	1.25945	0	2.61784	0	13.4629	1.13558	1.70096	1.68854	0	0	0	1.49472	0	0	0	0	0	0
ENSG00000201619.1	RF00272	1	179201487	179201627	140	+	snoRNA	3.87099	5.89554	1.84644	-2.1728	0.0106613	0.0200297	0	3.56281	3.77834	0	14.8344	4.06033	24.2332	4.54233	0.566987	3.37709	0	0.857146	0	2.98945	0	11.7987	0	2.81909	0	0
ENSG00000207389.1	RNU1-4	1	16740516	16740679	163	+	snRNA	12.9062	21.1893	4.62315	-2.17301	7.58936e-07	3.71475e-06	20.0848	15.1419	15.1134	15.1718	22.6879	20.3016	21.5406	19.3049	48.1939	14.3526	4.71713	0.857146	5.59074	10.4631	0.988554	0	4.66742	2.81909	5.25697	10.8714
ENSG00000206935.1	RNU6-514P	1	23162704	23162810	106	+	snRNA	5.60773	8.94119	2.27426	-2.17437	0.00130702	0.00311908	8.0339	0	13.8539	7.58589	14.8344	0	10.7703	26.1184	7.37083	0.844272	0	3.42858	4.19305	0	0.988554	11.7987	2.33371	0	0	0
ENSG00000278226.1	RF00017	4	56810422	56810681	259	+	misc_RNA	26.0058	42.2518	9.75989	-2.17487	2.3843e-07	1.25088e-06	34.1441	51.6607	39.0429	55.6298	31.414	47.0998	28.7208	31.7963	39.6891	63.3204	3.14475	1.71429	2.79537	8.96834	10.8741	17.6981	14.0023	2.81909	19.2755	16.3071
ENSG00000200623.1	SNORD18A	15	66503243	66503314	71	-	snoRNA	4.44101	7.58365	1.29837	-2.17752	0.010989	0.0205363	3.01271	7.12562	0	7.58589	4.36306	10.5569	30.5158	0	1.70096	10.9755	11.0066	0	0	0	1.97711	0	0	0	0	0
ENSG00000212533.1	RF00072	12	31076867	31077016	149	-	snoRNA	2.71489	4.70197	0.727806	-2.17884	0.0125311	0.0231084	3.01271	1.7814	0	4.21438	30.5414	0	1.79505	3.40674	2.26795	0	6.28951	0	0	0	0.988554	0	0	0	0	0
ENSG00000243313.2	RN7SL285P	6	37832922	37833185	263	-	misc_RNA	90.9401	148.145	33.735	-2.17955	2.91307e-08	1.7339e-07	134.568	166.561	196.474	133.174	128.274	93.3875	151.682	169.202	150.251	157.879	7.86188	10.2858	6.98842	28.3998	23.7253	64.8931	7.00114	157.869	14.0186	16.3071
ENSG00000278526.1	RF02184	7	117190133	117190269	136	+	misc_RNA	5.70788	9.61681	1.79894	-2.17961	8.49898e-05	0.00026368	10.0424	13.3605	7.55669	7.58589	8.72612	21.9258	7.1802	5.67791	5.66987	8.44272	0	4.28573	0	1.49472	3.95422	0	0	2.81909	0	5.43569
ENSG00000221039.3	MIR1286	22	20249134	20249211	77	-	miRNA	17.124	28.515	5.73308	-2.18043	2.61266e-05	9.06549e-05	44.1865	24.049	28.9673	32.0293	31.414	12.181	17.053	17.0337	38.5551	39.6808	42.4542	0	1.39768	1.49472	1.97711	0	0	2.81909	1.75232	5.43569
ENSG00000238390.1	RF01241	21	31664306	31664482	176	+	snoRNA	10.3349	17.0402	3.62954	-2.18097	3.07088e-05	0.000105206	13.0551	13.3605	23.9295	7.58589	8.72612	16.2413	39.4911	12.4914	8.5048	27.0167	0	0	9.78379	10.4631	1.97711	5.89937	4.66742	0	3.50465	0
ENSG00000265260.2	RN7SL74P	X	97341046	97341344	298	+	misc_RNA	7.07129	13.6942	0.448417	-2.18252	0.00420186	0.00876372	1.00424	3.56281	5.03779	5.05726	105.586	1.62413	0.897525	6.81349	5.66987	1.68854	0	0	0	4.48417	0	0	0	0	0	0
ENSG00000263981.1	MIR5705	4	87300495	87300583	88	-	miRNA	1.96066	3.25864	0.662674	-2.1826	0.00987692	0.018678	1.00424	3.56281	2.5189	4.21438	10.4713	0.812065	7.1802	0	1.13397	1.68854	0	0	0	0	0.988554	0	0	5.63818	0	0
ENSG00000252888.1	RF00322	10	76835377	76835502	125	-	snoRNA	2.23457	3.77942	0.689726	-2.1841	0.00814565	0.0156747	4.01695	4.45351	0	4.21438	2.61784	2.4362	0	5.67791	3.40192	10.9755	0	0.857146	0	0	0.988554	0	2.33371	0	0	2.71784
ENSG00000277344.1	RNU1-6P	1	16534081	16534224	143	-	snRNA	7.16084	11.7099	2.61182	-2.18473	0.000173859	0.000505962	10.0424	0.890702	16.3728	10.1145	17.4522	0.812065	15.2579	19.3049	15.8756	10.9755	3.14475	0	4.19305	4.48417	1.97711	5.89937	4.66742	0	1.75232	0
ENSG00000252022.1	RF00133	16	76469508	76469595	87	-	snoRNA	17.3306	28.9916	5.66967	-2.18728	0.00232686	0.00522749	46.1949	1.7814	78.0858	2.52863	6.10829	11.3689	39.4911	54.5079	5.10288	44.7464	9.43426	5.14288	13.9768	5.9789	7.90843	5.89937	0	5.63818	0	2.71784
ENSG00000199047.3	MIR378A	5	149732825	149732890	65	+	miRNA	230.165	379.671	80.6587	-2.18773	1.87994e-11	1.76523e-10	317.339	402.597	512.595	289.107	364.752	378.423	484.663	464.453	301.637	281.143	91.1978	102.858	54.5097	176.377	65.2446	11.7987	67.6776	31.01	45.5604	160.353
ENSG00000278569.1	RF00017	7	17205652	17205928	276	+	misc_RNA	4.86566	8.18118	1.55013	-2.19041	0.000267127	0.000739948	10.0424	2.67211	13.8539	8.42876	10.4713	3.24826	5.38515	10.2202	5.66987	11.8198	3.14475	1.71429	5.59074	0	0	0	2.33371	0	0	2.71784
ENSG00000207595.1	MIR181A2	9	124692442	124692551	109	+	miRNA	177.441	292.153	62.7288	-2.19051	7.46424e-11	6.45544e-10	392.657	236.036	180.101	439.139	237.351	246.868	166.94	473.537	326.017	222.888	42.4542	25.7144	37.7375	133.03	56.3476	23.5975	53.6754	47.9246	19.2755	187.531
ENSG00000252166.1	RNU1-95P	Y	18116848	18117007	159	+	snRNA	0.91849	1.83698	0	-2.19306	0.0135152	0.0247347	2.00848	1.7814	1.25945	0	3.49045	1.62413	0	2.27116	3.40192	2.53282	0	0	0	0	0	0	0	0	0	0
ENSG00000264720.3	MIR3117	1	66628440	66628517	77	+	miRNA	1.16625	2.24679	0.0857146	-2.19343	0.0180554	0.0318661	2.00848	1.7814	0	0	0.872612	0.812065	6.28267	0	2.26795	8.44272	0	0.857146	0	0	0	0	0	0	0	0
ENSG00000200530.1	SNORD35B	19	49497720	49497806	86	+	snoRNA	1.17201	2.24517	0.0988554	-2.19351	0.0101829	0.0191857	2.00848	1.7814	3.77834	2.52863	0.872612	4.87239	1.79505	1.13558	2.83493	0.844272	0	0	0	0	0.988554	0	0	0	0	0
ENSG00000262704.1	RNU4-45P	CHR_HSCHR21_2_CTG1_1	22205192	22205332	140	+	snRNA	1.2012	2.25292	0.149472	-2.19492	0.0169448	0.0301598	2.00848	1.7814	0	2.52863	0.872612	2.4362	3.5901	0	3.40192	5.9099	0	0	0	1.49472	0	0	0	0	0	0
ENSG00000201749.1	RF00019	9	114615455	114615568	113	-	misc_RNA	4.48315	7.34303	1.62327	-2.19588	0.000498138	0.00129723	10.0424	9.79772	1.25945	11.8003	7.85351	7.30859	4.48762	1.13558	6.23685	13.5083	0	2.57144	0	0	4.94277	5.89937	0	2.81909	0	0
ENSG00000243488.3	RN7SL337P	19	14584095	14584395	300	+	misc_RNA	6.11444	10.0078	2.22111	-2.19613	1.57414e-05	5.79408e-05	7.02966	7.12562	10.0756	7.58589	16.5796	14.6172	10.7703	6.81349	8.5048	10.9755	4.71713	0	1.39768	1.49472	0.988554	0	0	5.63818	5.25697	2.71784
ENSG00000265871.1	MIR3174	15	90006755	90006841	86	+	miRNA	3.47246	5.97117	0.973748	-2.19717	0.00338319	0.00728066	6.02543	14.2512	10.0756	0	2.61784	3.24826	0	13.627	2.26795	7.59845	0	0.857146	1.39768	2.98945	0.988554	0	0	0	3.50465	0
ENSG00000252923.1	RF00424	2	196686148	196686330	182	-	scaRNA	1.59159	2.81555	0.367624	-2.19765	0.0285511	0.0476301	0	0.890702	0	4.21438	2.61784	3.24826	8.97525	4.54233	1.13397	2.53282	0	0.857146	0	0	0	0	0	2.81909	0	0
ENSG00000283840.1	MIR6764	14	100277357	100277417	60	+	miRNA	1.72846	2.7175	0.739409	-2.19793	0.00517337	0.0105371	0	1.7814	0	4.21438	1.74522	4.06033	7.1802	2.27116	1.70096	4.22136	0	0	0	1.49472	0	5.89937	0	0	0	0
ENSG00000221331.1	MIR548Q	10	12725254	12725353	99	-	miRNA	1.23903	2.24469	0.233371	-2.20067	0.00599573	0.0119785	2.00848	5.34421	1.25945	0.842876	1.74522	2.4362	0.897525	0	4.53589	3.37709	0	0	0	0	0	0	2.33371	0	0	0
ENSG00000201609.1	RNU4-28P	1	19510593	19510733	140	+	snRNA	1.2923	2.42737	0.157238	-2.20099	0.0216581	0.0372798	0	0	3.77834	3.37151	12.2166	0	1.79505	0	2.26795	0.844272	1.57238	0	0	0	0	0	0	0	0	0
ENSG00000239494.2	RN7SL333P	1	169859756	169860052	296	+	misc_RNA	5.71373	9.79113	1.63633	-2.2013	0.000211805	0.00060379	8.0339	5.34421	17.6323	12.6431	3.49045	8.12065	9.87277	9.08465	6.80384	16.8854	0	1.71429	6.98842	0	4.94277	0	0	0	0	2.71784
ENSG00000239580.3	RN7SL675P	8	69922751	69923047	296	-	misc_RNA	5.96744	10.4345	1.50037	-2.20151	0.000288209	0.000795947	12.0509	7.12562	11.335	10.9574	12.2166	4.87239	15.2579	7.94907	9.07179	13.5083	0	10.2858	0	0	2.96566	0	0	0	1.75232	0
ENSG00000266262.1	MIR4428	1	237471119	237471191	72	+	miRNA	1.79322	3.16287	0.42356	-2.20362	0.0024489	0.00547513	2.00848	1.7814	0	9.27164	4.36306	2.4362	3.5901	0	2.26795	5.9099	0	0	0	1.49472	0.988554	0	0	0	1.75232	0
ENSG00000201933.1	RF00019	7	43096732	43096844	112	+	misc_RNA	7.39626	12.2159	2.57661	-2.20684	2.05081e-05	7.33143e-05	18.0763	16.9233	6.29724	23.6005	5.23567	8.12065	6.28267	7.94907	17.0096	12.6641	1.57238	0.857146	1.39768	10.4631	0.988554	0	2.33371	0	0	8.15353
ENSG00000266610.2	RN7SL176P	12	100158502	100158765	263	-	misc_RNA	4.36944	7.4026	1.33627	-2.20772	0.000604499	0.00154689	3.01271	2.67211	10.0756	4.21438	5.23567	4.06033	26.9257	9.08465	2.83493	5.9099	0	0.857146	1.39768	2.98945	2.96566	0	2.33371	2.81909	0	0
ENSG00000207996.1	MIR301A	17	59151136	59151221	85	-	miRNA	12.7768	21.2895	4.26409	-2.20801	0.000351236	0.000946018	40.1695	29.3932	7.55669	35.4008	8.72612	25.9861	17.9505	4.54233	15.3086	27.861	4.71713	0.857146	2.79537	11.9578	4.94277	5.89937	7.00114	0	1.75232	2.71784
ENSG00000207702.1	MIR211	15	31065032	31065141	109	-	miRNA	48.528	80.5844	16.4716	-2.20892	0.000590897	0.00151629	88.3729	65.912	84.383	112.945	80.2803	97.4479	35.901	90.8465	82.2131	67.5417	3.14475	0.857146	0	17.9367	2.96566	0	126.02	5.63818	0	8.15353
ENSG00000252031.1	RNU6-561P	2	79636862	79636963	101	-	snRNA	16.7067	28.044	5.36937	-2.20903	2.65763e-05	9.20826e-05	22.0932	27.6118	27.7078	19.3862	34.9045	29.2344	24.2332	34.0674	18.1436	43.0579	45.5989	0	2.79537	0	2.96566	0	2.33371	0	0	0
ENSG00000243633.3	RN7SL542P	7	21215537	21215830	293	-	misc_RNA	7.31064	11.7042	2.91711	-2.20978	5.4407e-06	2.22118e-05	11.0466	11.5791	8.81613	10.9574	7.85351	9.74479	8.97525	17.0337	10.7727	20.2625	1.57238	0	0	2.98945	2.96566	5.89937	2.33371	0	5.25697	8.15353
ENSG00000253079.1	NRON	9	126408041	126408410	369	-	misc_RNA	3.78192	6.08897	1.47486	-2.21063	0.00476832	0.00982931	6.02543	4.45351	6.29724	5.05726	3.49045	6.49652	3.5901	10.2202	8.5048	6.75417	1.57238	0.857146	0	0	0	5.89937	4.66742	0	1.75232	0
ENSG00000208024.1	MIR199A2	1	172144535	172144644	109	-	miRNA	1069.16	1767.55	370.782	-2.21105	5.92505e-08	3.37809e-07	2480.47	2232.1	1280.86	2094.55	1719.05	1898.61	1603.88	811.941	1837.6	1716.4	168.244	126	272.549	919.255	330.177	135.685	410.733	259.356	145.443	940.374
ENSG00000277986.1	RF00015	2	231711525	231711647	122	+	snRNA	4.19336	7.29887	1.08785	-2.21202	0.00495655	0.0101718	5.02119	2.67211	2.5189	5.05726	15.707	3.24826	26.0282	6.81349	1.70096	4.22136	1.57238	0	1.39768	0	7.90843	0	0	0	0	0
ENSG00000199477.1	SNORA31	13	45337480	45337609	129	-	snoRNA	1.48659	2.73799	0.235187	-2.2129	0.0116651	0.021694	4.01695	1.7814	2.5189	0.842876	1.74522	3.24826	8.97525	3.40674	0	0.844272	0	0.857146	0	1.49472	0	0	0	0	0	0
ENSG00000244112.3	RN7SL508P	12	118993857	118994159	302	+	misc_RNA	10.4587	17.4933	3.42403	-2.21504	3.09906e-06	1.33384e-05	15.0636	25.8304	25.189	14.3289	10.4713	8.12065	17.053	23.8472	18.1436	16.8854	23.5856	0.857146	1.39768	1.49472	0	0	2.33371	2.81909	1.75232	0
ENSG00000201178.1	RF00019	17	32830219	32830329	110	-	misc_RNA	4.56142	7.62765	1.49519	-2.21599	0.000678485	0.001719	11.0466	9.79772	1.25945	15.1718	3.49045	6.49652	2.69257	0	20.4115	5.9099	0	1.71429	0	4.48417	0	0	7.00114	0	1.75232	0
ENSG00000265465.1	MIR4768	X	17425881	17425954	73	+	miRNA	2.31838	3.89548	0.74128	-2.21956	0.00583845	0.0116947	2.00848	3.56281	6.29724	1.68575	4.36306	1.62413	3.5901	6.81349	0.566987	8.44272	0	0	0	0	1.97711	0	0	0	0	5.43569
ENSG00000240639.3	RN7SL666P	20	43222206	43222509	303	+	misc_RNA	6.41503	10.6306	2.19942	-2.21961	4.74296e-06	1.95716e-05	13.0551	8.01632	12.5945	10.1145	19.1975	8.12065	7.1802	12.4914	7.93781	7.59845	3.14475	0.857146	0	1.49472	3.95422	0	2.33371	8.45728	1.75232	0
ENSG00000276314.1	SNORD107	15	24981994	24982068	74	+	snoRNA	1.52318	2.68887	0.357499	-2.22036	0.00735375	0.014361	1.00424	2.67211	0	4.21438	3.49045	8.12065	0.897525	0	2.26795	4.22136	0	0.857146	0	0	0	0	0	0	0	2.71784
ENSG00000206623.1	RNU6-979P	7	28118113	28118219	106	-	snRNA	3.29298	5.34893	1.23703	-2.22343	0.00771622	0.0149736	8.0339	2.67211	5.03779	5.05726	0.872612	4.06033	6.28267	1.13558	10.2058	10.1313	0	0	1.39768	0	0	0	0	2.81909	0	8.15353
ENSG00000207759.1	MIR181A1	1	198859044	198859153	109	-	miRNA	158.661	262.631	54.6916	-2.22578	7.54572e-10	5.64518e-09	309.305	210.206	146.096	300.907	184.121	246.868	149.887	557.57	328.852	192.494	23.5856	14.5715	47.5213	164.42	42.5078	23.5975	51.3417	36.6482	12.2663	130.456
ENSG00000221421.1	MIR1283-1	19	53688481	53688567	86	+	miRNA	6.60481	3.67884	9.53078	-2.23062	0.0273694	0.0458415	2.00848	0	5.03779	0.842876	23.5605	0.812065	0	2.27116	0.566987	1.68854	0	0	0	0	0.988554	0	88.681	5.63818	0	0
ENSG00000243883.3	RN7SL419P	4	153381729	153382015	286	-	misc_RNA	2.48576	4.40767	0.563854	-2.23078	0.00161785	0.00378622	4.01695	3.56281	3.77834	5.05726	8.72612	1.62413	6.28267	2.27116	4.53589	4.22136	1.57238	2.57144	0	1.49472	0	0	0	0	0	0
ENSG00000207628.3	MIR651	X	8126965	8127061	96	+	miRNA	4.34511	7.35564	1.33457	-2.23117	0.00135828	0.00322968	11.0466	10.6884	0	10.1145	3.49045	10.5569	4.48762	0	13.0407	10.1313	0	0	2.79537	5.9789	0	0	0	2.81909	1.75232	0
ENSG00000201386.1	RNU6-1163P	6	112971493	112971599	106	+	snRNA	7.54475	12.7933	2.29619	-2.23147	0.000440308	0.00116228	16.0678	15.1419	25.189	9.27164	7.85351	13.8051	4.48762	2.27116	10.2058	23.6396	0	0	16.7722	1.49472	1.97711	0	0	0	0	2.71784
ENSG00000275538.1	RNVU1-19	1	120850819	120850985	166	-	snRNA	8.77663	13.9543	3.59896	-2.23347	5.55056e-06	2.26402e-05	17.072	10.6884	16.3728	8.42876	9.59873	8.93272	14.3604	15.8981	27.2154	10.9755	1.57238	1.71429	0	7.47362	0.988554	11.7987	2.33371	5.63818	1.75232	2.71784
ENSG00000276514.1	RF02271	5	94877599	94877777	178	-	misc_RNA	2.20767	3.80952	0.605827	-2.23812	0.00180849	0.00416669	5.02119	2.67211	2.5189	4.21438	9.59873	4.87239	2.69257	2.27116	1.70096	2.53282	0	0.857146	0	1.49472	0.988554	0	0	0	0	2.71784
ENSG00000221398.1	RF00614	21	34456110	34456237	127	-	snoRNA	7.21673	12.1967	2.23673	-2.24001	0.00293333	0.00640848	12.0509	8.90702	2.5189	8.42876	1.74522	2.4362	76.2896	1.13558	1.70096	6.75417	11.0066	0.857146	0	2.98945	1.97711	0	0	2.81909	0	2.71784
ENSG00000283857.1	MIR1247	14	101560287	101560422	135	-	miRNA	72.9753	120.849	25.1015	-2.24047	1.31261e-07	7.11345e-07	103.436	119.354	251.89	95.245	68.0637	100.696	115.781	112.423	96.3877	145.215	1.57238	35.143	11.1815	11.9578	22.7368	5.89937	16.336	135.316	0	10.8714
ENSG00000212135.1	SNORD67	11	46762389	46762499	110	-	snoRNA	2.12777	3.68481	0.570729	-2.24379	0.00747498	0.0145792	0	7.12562	6.29724	6.74301	3.49045	5.68446	2.69257	1.13558	2.83493	0.844272	0	0	0	2.98945	0	0	0	0	0	2.71784
ENSG00000207752.1	MIR199A1	19	10817426	10817496	70	-	miRNA	1060.19	1759.44	360.949	-2.24464	2.09908e-08	1.28088e-07	2487.5	2176.88	1268.26	2145.12	1644.87	1951.39	1565.28	755.162	1843.84	1756.09	180.823	104.572	283.73	887.866	261.967	171.082	368.726	304.462	162.966	883.299
ENSG00000202190.1	RF00019	10	60081741	60081854	113	+	misc_RNA	18.7104	30.6715	6.74936	-2.24482	3.60911e-09	2.47474e-08	11.0466	32.0653	34.0051	19.3862	63.7007	34.1067	17.9505	37.4742	18.1436	38.8365	9.43426	1.71429	20.9653	4.48417	4.94277	17.6981	0	2.81909	0	5.43569
ENSG00000253060.1	RF00601	1	171768070	171768175	105	+	scaRNA	32.8587	53.4442	12.2732	-2.24531	1.89134e-06	8.55661e-06	85.3602	41.863	49.1185	59.0013	20.9427	45.4757	18.848	29.5251	73.7083	110.6	1.57238	10.2858	0	8.96834	24.7139	53.0943	4.66742	11.2764	0	8.15353
ENSG00000199153.1	MIR30D	8	134804876	134804945	69	-	miRNA	3297.6	5477.25	1117.94	-2.247	1.06115e-07	5.88234e-07	9721.02	7542.47	2235.52	9473.93	3082.07	6030.4	2285.1	2207.57	6021.96	6172.47	482.72	375.43	764.534	2899.76	934.184	348.063	1183.19	837.27	492.403	2861.89
ENSG00000252569.1	RNU6-1153P	16	53443228	53443332	104	-	snRNA	2.28254	3.91058	0.654505	-2.2481	0.00150318	0.00353767	1.00424	4.45351	5.03779	10.9574	3.49045	4.87239	4.48762	1.13558	1.13397	2.53282	1.57238	0.857146	1.39768	0	0	0	0	0	0	2.71784
ENSG00000264425.1	MIR4653	7	101159473	101159555	82	+	miRNA	0.964586	1.92917	0	-2.24851	0.00577706	0.0115919	1.00424	2.67211	0	1.68575	2.61784	1.62413	0.897525	5.67791	2.26795	0.844272	0	0	0	0	0	0	0	0	0	0
ENSG00000277912.1	MIR8089	5	181043403	181043484	81	-	miRNA	4.64158	7.62006	1.66309	-2.25143	0.000212867	0.000606441	8.0339	8.01632	6.29724	9.27164	12.2166	1.62413	8.07772	14.7626	2.83493	5.06563	0	0	2.79537	1.49472	0	0	2.33371	2.81909	1.75232	5.43569
ENSG00000221792.1	MIR1282	15	43793659	43793759	100	-	miRNA	60.8663	101.412	20.3203	-2.25172	5.33694e-10	4.08574e-09	111.47	106.884	118.388	81.759	74.172	99.072	83.4698	95.3888	89.0169	154.502	3.14475	48.8573	1.39768	19.4314	13.8398	5.89937	42.0068	16.9146	24.5325	27.1784
ENSG00000207297.1	SNORD7	17	35573657	35573753	96	+	snoRNA	1.35319	2.4346	0.271784	-2.25275	0.0180385	0.0318599	5.02119	4.45351	0	3.37151	0.872612	4.87239	1.79505	2.27116	0	1.68854	0	0	0	0	0	0	0	0	0	2.71784
ENSG00000207056.1	RNU1-8P	1	7219360	7219524	164	+	snRNA	5.59986	8.64982	2.54989	-2.2543	0.000193322	0.000556616	10.0424	8.01632	8.81613	10.9574	9.59873	5.68446	4.48762	11.3558	12.4737	5.06563	0	0.857146	0	2.98945	3.95422	17.6981	0	0	0	0
ENSG00000199474.1	RF00443	16	12842487	12842610	123	-	snoRNA	1.74373	3.18851	0.298945	-2.25455	0.0240987	0.0410053	1.00424	0	1.25945	0.842876	9.59873	0	8.97525	7.94907	0.566987	1.68854	0	0	0	2.98945	0	0	0	0	0	0
ENSG00000252947.1	SCARNA1	1	27834401	27834566	165	+	scaRNA	21.9886	41.1966	2.78065	-2.25517	9.4829e-06	3.65112e-05	21.089	7.12562	11.335	17.7004	279.236	18.6775	4.48762	17.0337	14.1747	21.1068	9.43426	0	1.39768	5.9789	0.988554	0	0	2.81909	1.75232	5.43569
ENSG00000206652.1	RNU1-1	1	16514122	16514285	163	-	snRNA	13.745	22.7502	4.73987	-2.2558	6.40481e-08	3.6336e-07	15.0636	25.8304	13.8539	31.1864	24.4331	15.4292	17.053	21.576	43.658	19.4183	4.71713	3.42858	0	10.4631	1.97711	0	7.00114	0	3.50465	16.3071
ENSG00000275818.1	MIR6818	22	30007049	30007113	64	+	miRNA	1.26189	2.42492	0.0988554	-2.25785	0.0133973	0.0245386	4.01695	0	0	0	1.74522	10.5569	0	3.40674	2.83493	1.68854	0	0	0	0	0.988554	0	0	0	0	0
ENSG00000281863.1	RF00416	3	8931495	8931632	137	+	snoRNA	1.71247	3.00368	0.421257	-2.25818	0.0112716	0.0210218	1.00424	2.67211	1.25945	0.842876	0.872612	0	18.848	1.13558	3.40192	0	0	0	0	1.49472	0	0	0	0	0	2.71784
ENSG00000277446.1	RF00017	2	10691538	10691831	293	+	misc_RNA	9.80524	16.5586	3.05188	-2.25887	0.00013401	0.000399082	17.072	7.12562	16.3728	15.1718	29.6688	18.6775	3.5901	14.7626	11.9067	31.2381	17.2961	0	4.19305	2.98945	0.988554	0	2.33371	0	0	2.71784
[truncated: 1,165 more rows]

## Sheet: 2 serum EV vs CSF EV
gene_id	gene_name	seqnames	start	end	width	strand	gene_biotype	baseMean	baseMeanCtrl	baseMeanTreat	log2FoldChange	pvalue	padj	S1	S13	S15	S17	S25	S27	S3	S5	C1	C13	C17	C21	C25	C29	C33	C37	C5	C9
[truncated: 1,437 more rows]

[truncated: 4 more sheets: 3 serum EV vs whole CSF, 4 serum EV vs whole serum, 5 whole serum vs CSF EV, 6 whole serum vs whole CSF]
