# Supplementary material for: Small and long RNA transcriptome of whole human cerebrospinal fluid and serum as compared to their extracellular vesicle fractions reveal profound differences in expression patterns and impacts on biological processes
Source: J Transl Med. 2022 Sep 8;20:413. doi: 10.1186/s12967-022-03612-3 (PMC9461220; doi:10.1186/s12967-022-03612-3)
Supplement: Supplementary file 3 — Additional file 3: Target sets of miR expressed in serum and CSF fractions [file 12967_2022_3612_MOESM3_ESM.xlsx]

## Sheet: 7 targets of CSF miR
	Go target sets of miR expressed in CSF EV							Go target sets of miR expressed in whole CSF
	Enrichment Results, Redundancy reduction: ALL, ALL							Enrichment Results, Redundancy reduction: ALL, ALL
Gene Set	Description	Size	Expect	Ratio	P Value	FDR		Gene Set	Description	Size	Expect	Ratio	P Value	FDR
GO:0044772	mitotic cell cycle phase transition	487	251.77	1.3624	0	0		GO:0030055	cell-substrate junction	411	141.87	1.5507	1.1102e-15	3.7004e-12
GO:0010608	posttranscriptional regulation of gene expression	485	250.73	1.3800	0	0		GO:0050839	cell adhesion molecule binding	478	165	1.4909	9.3259e-15	1.5542e-11
GO:0050839	cell adhesion molecule binding	478	247.11	1.3597	0	0		GO:0198738	cell-cell signaling by wnt	460	158.79	1.4863	5.1292e-14	5.6986e-11
R-HSA-2262752	Cellular responses to stress	424	219.20	1.4599	0	0		GO:0010608	posttranscriptional regulation of gene expression	485	167.42	1.4634	1.5499e-13	1.2914e-10
GO:0030055	cell-substrate junction	411	212.48	1.4354	0	0		hsa05205	Proteoglycans in cancer	201	69383	1.7151	5.9619e-13	3.3779e-10
R-HSA-68886	M Phase	391	202.14	1.4050	0	0		GO:0031647	regulation of protein stability	267	92165	1.6167	6.2461e-13	3.3779e-10
GO:0016607	nuclear speck	383	198.00	1.4192	0	0		GO:0034248	regulation of cellular amide metabolic process	384	132.55	1.5088	7.0943e-13	3.3779e-10
GO:0045787	positive regulation of cell cycle	374	193.35	1.4068	0	0		R-HSA-170834	Signaling by TGF-beta Receptor Complex	73	25199	2.1826	1.1282e-12	4.7004e-10
R-HSA-3700989	Transcriptional Regulation by TP53	365	188.70	1.4203	0	0		GO:0044843	cell cycle G1/S phase transition	247	85262	1.6185	3.9434e-12	1.3888e-9
R-HSA-195258	RHO GTPase Effectors	314	162.33	1.4538	0	0		hsa04218	Cellular senescence	158	54540	1.7785	4.1667e-12	1.3888e-9
GO:1902532	negative regulation of intracellular signal transduction	495	255.90	1.3482	1.1102e-16	3.0836e-14		GO:0030522	intracellular receptor signaling pathway	284	98033	1.5709	5.6244e-12	1.6652e-9
R-HSA-5663205	Infectious disease	382	197.48	1.3976	1.1102e-16	3.0836e-14		R-HSA-3700989	Transcriptional Regulation by TP53	365	125.99	1.5001	5.9953e-12	1.6652e-9
R-HSA-194315	Signaling by Rho GTPases	442	228.50	1.3654	2.2204e-16	5.6929e-14		GO:0003713	transcription coactivator activity	316	109.08	1.5310	1.2144e-11	3.1135e-9
GO:0044389	ubiquitin-like protein ligase binding	298	154.06	1.4410	3.3307e-16	7.9294e-14		GO:1903311	regulation of mRNA metabolic process	266	91820	1.5792	1.3880e-11	3.3045e-9
R-HSA-2559583	Cellular Senescence	193	99776	1.5435	4.4409e-16	9.8677e-14		GO:0022604	regulation of cell morphogenesis	473	163.27	1.4270	1.6122e-11	3.5824e-9
GO:0034248	regulation of cellular amide metabolic process	384	198.52	1.3853	6.6613e-16	1.3876e-13		R-HSA-5663202	Diseases of signal transduction	378	130.48	1.4791	1.8189e-11	3.7889e-9
R-HSA-5663202	Diseases of signal transduction	378	195.42	1.3868	8.8818e-16	1.7414e-13		GO:0006401	RNA catabolic process	341	117.71	1.5037	2.1650e-11	4.2447e-9
GO:0006401	RNA catabolic process	341	176.29	1.4011	2.2204e-15	3.8766e-13		GO:0010256	endomembrane system organization	401	138.42	1.4593	2.9814e-11	5.5205e-9
GO:0000790	nuclear chromatin	341	176.29	1.4011	2.2204e-15	3.8766e-13		GO:0001228	DNA-binding transcription activator activity, RNA polymerase II-specific	443	152.92	1.4321	4.3295e-11	7.5949e-9
GO:0010256	endomembrane system organization	401	207.31	1.3699	2.3315e-15	3.8766e-13		GO:0016569	covalent chromatin modification	468	161.55	1.4175	5.4620e-11	8.7799e-9
GO:0031252	cell leading edge	393	203.17	1.3535	6.9056e-14	7.4724e-12		R-HSA-195721	Signaling by WNT	328	113.22	1.5015	6.2799e-11	9.5140e-9
GO:0016569	covalent chromatin modification	468	241.94	1.3185	1.7497e-13	1.6662e-11		GO:0019787	ubiquitin-like protein transferase activity	417	143.94	1.4311	1.7742e-10	2.4639e-8
GO:0002009	morphogenesis of an epithelium	480	248.15	1.3097	3.9990e-13	3.6024e-11		GO:0034330	cell junction organization	285	98379	1.5247	1.9803e-10	2.6401e-8
R-HSA-1169410	Antiviral mechanism by IFN-stimulated genes	78	40324	1.7359	6.2239e-13	5.3190e-11		GO:0044772	mitotic cell cycle phase transition	487	168.11	1.3920	3.0220e-10	3.8740e-8
GO:2001233	regulation of apoptotic signaling pathway	385	199.04	1.3364	1.7770e-12	1.2238e-10		R-HSA-2682334	EPH-Ephrin signaling	92	31757	1.9208	4.7508e-10	5.6551e-8
GO:0022613	ribonucleoprotein complex biogenesis	440	227.47	1.3145	1.7992e-12	1.2238e-10		R-HSA-3108232	SUMO E3 ligases SUMOylate target proteins	181	62479	1.6486	5.0938e-10	5.7558e-8
R-HSA-1257604	PIP3 activates AKT signaling	260	134.41	1.4061	2.5979e-12	1.6328e-10		GO:0002009	morphogenesis of an epithelium	480	165.69	1.3881	5.8996e-10	5.9586e-8
GO:0010975	regulation of neuron projection development	475	245.56	1.2991	3.1957e-12	1.9366e-10		GO:0071900	regulation of protein serine/threonine kinase activity	497	171.56	1.3756	1.0067e-9	9.0686e-8
R-HSA-195721	Signaling by WNT	328	169.57	1.3564	5.5242e-12	3.0687e-10		R-HSA-2173793	Transcriptional activity of SMAD2/SMAD3:SMAD4 heterotrimer	44	15188	2.3044	1.1633e-9	9.9415e-8
GO:1903829	positive regulation of cellular protein localization	317	163.88	1.3607	7.0112e-12	3.6513e-10		GO:0061919	process utilizing autophagic mechanism	473	163.27	1.3842	1.1473e-9	9.9415e-8
R-HSA-3108232	SUMO E3 ligases SUMOylate target proteins	181	93573	1.4748	7.5333e-12	3.8065e-10		GO:0042326	negative regulation of phosphorylation	423	146.01	1.3971	2.8509e-9	2.1116e-7
GO:0042176	regulation of protein catabolic process	370	191.28	1.3331	7.8004e-12	3.8804e-10		GO:0007178	transmembrane receptor protein serine/threonine kinase signaling pathway	328	113.22	1.4485	4.2649e-9	2.7872e-7
R-HSA-168255	Influenza Life Cycle	143	73927	1.5285	1.0379e-11	4.9764e-10		GO:0042176	regulation of protein catabolic process	370	127.72	1.4093	1.0802e-8	6.3162e-7
GO:0016311	dephosphorylation	461	238.33	1.2923	1.9401e-11	8.5085e-10		R-HSA-195258	RHO GTPase Effectors	314	108.39	1.4300	3.3585e-8	0.0000016707
R-HSA-4839726	Chromatin organization	273	141.13	1.3746	3.9187e-11	1.5366e-9		hsa04931	Insulin resistance	107	36935	1.7328	7.4550e-8	0.0000031059
GO:0006403	RNA localization	228	117.87	1.4083	4.4836e-11	1.7376e-9		GO:0010975	regulation of neuron projection development	475	163.96	1.3296	1.3505e-7	0.0000050220
R-HSA-8939211	ESR-mediated signaling	154	79614	1.4821	1.4138e-10	4.9086e-9		GO:0015629	actin cytoskeleton	482	166.38	1.3223	2.0008e-7	0.0000068750
GO:0045930	negative regulation of mitotic cell cycle	256	132.35	1.3752	1.4771e-10	5.0236e-9		GO:0030135	coated vesicle	273	94236	1.4326	2.2179e-7	0.0000073921
GO:0042326	negative regulation of phosphorylation	423	218.68	1.2896	1.9661e-10	6.5531e-9		R-HSA-2559583	Cellular Senescence	193	66621	1.5160	2.4976e-7	0.0000080869
GO:0071900	regulation of protein serine/threonine kinase activity	497	256.94	1.2649	2.6067e-10	8.6020e-9		GO:1903829	positive regulation of cellular protein localization	317	109.42	1.3982	2.4992e-7	0.0000080869
R-HSA-5633007	Regulation of TP53 Activity	160	82716	1.4628	3.6442e-10	1.1792e-8		GO:1901342	regulation of vasculature development	313	108.04	1.3976	3.0942e-7	0.0000095489
GO:0001667	ameboidal-type cell migration	381	196.97	1.2997	4.1568e-10	1.3195e-8		GO:0005667	transcription factor complex	355	122.54	1.3710	3.3690e-7	0.000010018
R-HSA-72613	Eukaryotic Translation Initiation	119	61520	1.5280	5.8898e-10	1.7798e-8		GO:0001667	ameboidal-type cell migration	381	131.52	1.3534	4.4785e-7	0.000012758
R-HSA-8852135	Protein ubiquitination	79	40841	1.6405	5.9275e-10	1.7798e-8		GO:0043543	protein acylation	238	82155	1.4485	5.4745e-7	0.000014835
GO:0005667	transcription factor complex	355	183.53	1.3077	6.0053e-10	1.7871e-8		R-HSA-194138	Signaling by VEGF	107	36935	1.6786	5.7710e-7	0.000015512
GO:0016482	cytosolic transport	157	81165	1.4538	1.1632e-9	3.1519e-8		R-HSA-8939211	ESR-mediated signaling	154	53159	1.5614	5.8192e-7	0.000015516
GO:0042393	histone binding	192	99259	1.4104	1.2378e-9	3.3271e-8		R-HSA-1257604	PIP3 activates AKT signaling	260	89749	1.4262	6.1540e-7	0.000016279
R-HSA-5688426	Deubiquitination	297	153.54	1.3286	1.5040e-9	3.9785e-8		hsa05163	Human cytomegalovirus infection	225	77667	1.4549	7.8887e-7	0.000019639
GO:0030135	coated vesicle	273	141.13	1.3391	2.2379e-9	5.7821e-8		GO:0061458	reproductive system development	428	147.74	1.3199	0.0000011334	0.000026602
GO:0010008	endosome membrane	459	237.29	1.2601	2.4886e-9	6.2838e-8		R-HSA-69206	G1/S Transition	131	45220	1.5922	0.0000012101	0.000028009
R-HSA-2173793	Transcriptional activity of SMAD2/SMAD3:SMAD4 heterotrimer	44	22747	1.8024	2.7719e-9	6.8825e-8		GO:0060537	muscle tissue development	371	128.06	1.3431	0.0000012750	0.000029106
R-HSA-72172	mRNA Splicing	191	98742	1.3874	1.0870e-8	2.2644e-7		GO:0022613	ribonucleoprotein complex biogenesis	440	151.88	1.3102	0.0000016368	0.000034432
R-HSA-5357801	Programmed Cell Death	172	88920	1.4058	1.3173e-8	2.6772e-7		GO:0003727	single-stranded RNA binding	88	30377	1.7118	0.0000020431	0.000042035
R-HSA-5578749	Transcriptional regulation by small RNAs	103	53248	1.5212	1.3284e-8	2.6833e-7		GO:0001882	nucleoside binding	384	132.55	1.3278	0.0000023582	0.000047065
R-HSA-68882	Mitotic Anaphase	199	102.88	1.3706	2.4137e-8	4.5197e-7		R-HSA-2029482	Regulation of actin dynamics for phagocytic cup formation	61	21056	1.8522	0.0000025692	0.000050669
GO:0051056	regulation of small GTPase mediated signal transduction	331	171.12	1.2857	2.8132e-8	5.1519e-7		R-HSA-4839726	Chromatin organization	273	94236	1.3901	0.0000026084	0.000050840
GO:0034330	cell junction organization	285	147.34	1.2963	9.0953e-8	0.0000014232		R-HSA-975138	TRAF6 mediated induction of NFkB and MAP kinases upon TLR7/8 or 9 activation	93	32103	1.6821	0.0000027772	0.000052296
GO:0048638	regulation of developmental growth	314	162.33	1.2813	9.9109e-8	0.0000015364		GO:0048638	regulation of developmental growth	314	108.39	1.3562	0.0000037949	0.000068370
GO:0006333	chromatin assembly or disassembly	155	80131	1.3977	1.2319e-7	0.0000018922		R-HSA-109581	Apoptosis	169	58337	1.4913	0.0000039704	0.000071147
GO:0061458	reproductive system development	428	221.27	1.2383	1.2568e-7	0.0000019128		R-HSA-5688426	Deubiquitination	297	102.52	1.3656	0.0000040595	0.000072355
R-HSA-5619507	Activation of HOX genes during differentiation	120	62037	1.4507	1.2706e-7	0.0000019154		R-HSA-5633007	Regulation of TP53 Activity	160	55230	1.5028	0.0000044495	0.000076840
R-HSA-1655829	Regulation of cholesterol biosynthesis by SREBP (SREBF)	55	28434	1.6530	1.4298e-7	0.0000021274		R-HSA-983168	Antigen processing: Ubiquitination & Proteasome degradation	308	106.32	1.3544	0.0000051848	0.000087626
GO:0035966	response to topologically incorrect protein	188	97191	1.3581	1.5841e-7	0.0000023362		R-HSA-168255	Influenza Life Cycle	143	49362	1.5194	0.0000075380	0.00011851
R-HSA-3371556	Cellular response to heat stress	88	45494	1.5167	1.9527e-7	0.0000028298		GO:0035966	response to topologically incorrect protein	188	64895	1.4485	0.0000081455	0.00012627
R-HSA-141444	Amplification of signal from unattached kinetochores via a MAD2 inhibitory signal	96	49630	1.4910	2.5003e-7	0.0000034436		R-HSA-1655829	Regulation of cholesterol biosynthesis by SREBP (SREBF)	55	18985	1.8435	0.0000097388	0.00014645
hsa05167	Kaposi sarcoma-associated herpesvirus infection	186	96157	1.3519	2.9734e-7	0.0000040306		GO:0006403	RNA localization	228	78703	1.3977	0.000011821	0.00017511
R-HSA-156902	Peptide chain elongation	89	46011	1.4996	4.2971e-7	0.0000055299		R-HSA-9007101	Rab regulation of trafficking	124	42803	1.5419	0.000013869	0.00019816
GO:0003205	cardiac chamber development	164	84784	1.3682	4.7629e-7	0.0000060823		R-HSA-3858494	Beta-catenin independent WNT signaling	145	50052	1.4984	0.000014388	0.00020406
GO:0001085	RNA polymerase II transcription factor binding	140	72377	1.3955	5.7440e-7	0.0000071703		R-HSA-114452	Activation of BH3-only proteins	30	10356	2.1244	0.000016248	0.00022359
GO:1902850	microtubule cytoskeleton organization involved in mitosis	132	68241	1.4068	5.8947e-7	0.0000073300		R-HSA-2644603	Signaling by NOTCH1 in Cancer	58	20021	1.7981	0.000016503	0.00022359
GO:0017038	protein import	211	109.08	1.3201	6.7828e-7	0.0000082508		GO:1902903	regulation of supramolecular fiber organization	329	113.57	1.3208	0.000017964	0.00023759
GO:0043543	protein acylation	238	123.04	1.3004	7.3092e-7	0.0000087948		R-HSA-9006927	Signaling by Non-Receptor Tyrosine Kinases	54	18640	1.8240	0.000018199	0.00023851
hsa04931	Insulin resistance	107	55316	1.4462	7.8618e-7	0.0000093584		hsa05214	Glioma	71	24508	1.7137	0.000018528	0.00024122
R-HSA-194138	Signaling by VEGF	107	55316	1.4462	7.8618e-7	0.0000093584		GO:2001233	regulation of apoptotic signaling pathway	385	132.90	1.2942	0.000019291	0.00024922
R-HSA-199977	ER to Golgi Anterograde Transport	152	78580	1.3744	8.1877e-7	0.0000096771		R-HSA-6804757	Regulation of TP53 Degradation	36	12427	2.0118	0.000020145	0.00025628
R-HSA-69206	G1/S Transition	131	67724	1.4028	8.3721e-7	0.0000097856		R-HSA-4570464	SUMOylation of RNA binding proteins	46	15879	1.8893	0.000020774	0.00026030
GO:0030323	respiratory tube development	172	88920	1.3495	9.7417e-7	0.000011119		R-HSA-69236	G1 Phase	44	15188	1.9094	0.000021098	0.00026045
R-HSA-162906	HIV Infection	232	119.94	1.3007	9.8127e-7	0.000011162		GO:0048705	skeletal system morphogenesis	234	80774	1.3742	0.000027574	0.00032590
GO:0060537	muscle tissue development	371	191.80	1.2357	0.0000011181	0.000012505		R-HSA-446353	Cell-extracellular matrix interactions	18	6.2134	2.4141	0.000029522	0.00034478
GO:0031490	chromatin DNA binding	106	54799	1.4416	0.0000011475	0.000012749		GO:0003158	endothelium development	117	40387	1.5351	0.000029810	0.00034498
R-HSA-8848021	Signaling by PTK6	54	27917	1.6119	0.0000011777	0.000012998		R-HSA-8852135	Protein ubiquitination	79	27270	1.6502	0.000035699	0.00039794
GO:0007178	transmembrane receptor protein serine/threonine kinase signaling pathway	328	169.57	1.2502	0.0000011962	0.000013158		GO:0060324	face development	49	16914	1.8328	0.000037011	0.00040445
R-HSA-8868773	rRNA processing in the nucleus and cytosol	194	100.29	1.3261	0.0000012136	0.000013279		R-HSA-6791312	TP53 Regulates Transcription of Cell Cycle Genes	49	16914	1.8328	0.000037011	0.00040445
R-HSA-69231	Cyclin D associated events in G1	44	22747	1.6706	0.0000013421	0.000014337		R-HSA-5339562	Uptake and actions of bacterial toxins	31	10701	2.0559	0.000037681	0.00041043
GO:1903706	regulation of hemopoiesis	389	201.10	1.2282	0.0000013488	0.000014363		GO:0031667	response to nutrient levels	483	166.73	1.2476	0.000047629	0.00048845
GO:0048285	organelle fission	459	237.29	1.2095	0.0000013766	0.000014566		R-HSA-113510	E2F mediated regulation of DNA replication	22	7.5941	2.2386	0.000051192	0.00051968
R-HSA-983168	Antigen processing: Ubiquitination & Proteasome degradation	308	159.23	1.2561	0.0000014791	0.000015357		R-HSA-428157	Sphingolipid metabolism	89	30722	1.5950	0.000055076	0.00054961
R-HSA-186763	Downstream signal transduction	29	14992	1.8009	0.0000018452	0.000018249		R-HSA-72172	mRNA Splicing	191	65931	1.3954	0.000063615	0.00062730
hsa05214	Glioma	71	36705	1.5257	0.0000019702	0.000019200		R-HSA-6802955	Paradoxical activation of RAF signaling by kinase inactive BRAF	40	13808	1.8830	0.000080417	0.00075929
GO:0003727	single-stranded RNA binding	88	45494	1.4727	0.0000020329	0.000019754		GO:0104004	cellular response to environmental stimulus	320	110.46	1.2946	0.000091929	0.00085111
GO:0051701	interaction with host	207	107.01	1.3082	0.0000021191	0.000020473		hsa05226	Gastric cancer	149	51433	1.4388	0.000094304	0.00086827
GO:0016458	gene silencing	202	104.43	1.3119	0.0000021447	0.000020660		R-HSA-416572	Sema4D induced cell migration and growth-cone collapse	21	7.2490	2.2072	0.00011583	0.0010241
GO:0001882	nucleoside binding	384	198.52	1.2241	0.0000023916	0.000022840		GO:0051271	negative regulation of cellular component movement	301	103.90	1.2993	0.00011654	0.0010253
GO:0006302	double-strand break repair	218	112.70	1.2955	0.0000030531	0.000028188		GO:0010008	endosome membrane	459	158.44	1.2371	0.00013738	0.0011924
R-HSA-2644603	Signaling by NOTCH1 in Cancer	58	29985	1.5675	0.0000032873	0.000029854		R-HSA-162906	HIV Infection	232	80084	1.3361	0.00015565	0.0013206
R-HSA-73854	RNA Polymerase I Promoter Clearance	107	55316	1.4101	0.0000057016	0.000047945		GO:0009755	hormone-mediated signaling pathway	237	81810	1.3324	0.00015571	0.0013206
GO:0099572	postsynaptic specialization	340	175.77	1.2289	0.0000057723	0.000048339		hsa05131	Shigellosis	65	22437	1.6490	0.00017579	0.0014467
GO:0104004	cellular response to environmental stimulus	320	165.43	1.2331	0.0000074454	0.000059507		GO:0030901	midbrain development	90	31067	1.5451	0.00018508	0.0015120
R-HSA-8856828	Clathrin-mediated endocytosis	140	72377	1.3540	0.0000074629	0.000059507		R-HSA-199992	trans-Golgi Network Vesicle Budding	72	24854	1.6094	0.00019961	0.0016086
GO:1902903	regulation of supramolecular fiber organization	329	170.08	1.2288	0.0000081691	0.000063915		R-HSA-3371556	Cellular response to heat stress	88	30377	1.5472	0.00020575	0.0016485
R-HSA-114452	Activation of BH3-only proteins	30	15509	1.7409	0.0000092901	0.000071018		R-HSA-8856825	Cargo recognition for clathrin-mediated endocytosis	100	34519	1.5064	0.00023653	0.0018681
GO:0048284	organelle fusion	121	62554	1.3748	0.000010322	0.000077616		GO:0018209	peptidyl-serine modification	305	105.28	1.2823	0.00023735	0.0018701
GO:0002064	epithelial cell development	206	106.50	1.2864	0.000010613	0.000078961		R-HSA-2173788	Downregulation of TGF-beta receptor signaling	26	8.9749	2.0056	0.00032136	0.0024069
R-HSA-5684996	MAPK1/MAPK3 signaling	254	131.31	1.2566	0.000011473	0.000083936		R-HSA-539107	Activation of E2F1 target genes at G1/S	28	9.6653	1.9658	0.00032701	0.0024069
hsa04211	Longevity regulating pathway	89	46011	1.4344	0.000011484	0.000083936		GO:0051961	negative regulation of nervous system development	297	102.52	1.2778	0.00034762	0.0025379
R-HSA-2029482	Regulation of actin dynamics for phagocytic cup formation	61	31536	1.5221	0.000012041	0.000087352		R-HSA-1169410	Antiviral mechanism by IFN-stimulated genes	78	26925	1.5599	0.00034874	0.0025379
GO:0021915	neural tube development	161	83233	1.3216	0.000012543	0.000089904		GO:0043087	regulation of GTPase activity	472	162.93	1.2153	0.00040053	0.0028404
R-HSA-6791312	TP53 Regulates Transcription of Cell Cycle Genes	49	25332	1.5790	0.000012812	0.000091244		GO:0001085	RNA polymerase II transcription factor binding	140	48326	1.4071	0.00040224	0.0028404
GO:0051271	negative regulation of cellular component movement	301	155.61	1.2339	0.000012933	0.000091912		GO:0030323	respiratory tube development	172	59372	1.3643	0.00041851	0.0029182
R-HSA-72202	Transport of Mature Transcript to Cytoplasm	83	42909	1.4449	0.000014240	0.000099708		GO:0045930	negative regulation of mitotic cell cycle	256	88368	1.2901	0.00052713	0.0035638
R-HSA-6804757	Regulation of TP53 Degradation	36	18611	1.6657	0.000015202	0.00010556		GO:0032200	telomere organization	146	50397	1.3890	0.00053279	0.0035802
GO:0045088	regulation of innate immune response	368	190.25	1.2090	0.000015582	0.00010775		R-HSA-1989781	PPARA activates gene expression	117	40387	1.4361	0.00054400	0.0036336
GO:0046390	ribose phosphate biosynthetic process	255	131.83	1.2516	0.000015990	0.00011011		R-HSA-1236382	Constitutive Signaling by Ligand-Responsive EGFR Cancer Variants	19	6.5586	2.1346	0.00056950	0.0037435
GO:0030705	cytoskeleton-dependent intracellular transport	170	87886	1.3085	0.000016437	0.00011296		R-HSA-8953750	Transcriptional Regulation by E2F6	35	12082	1.8210	0.00057057	0.0037435
R-HSA-5693567	HDR through Homologous Recombination (HRR) or Single Strand Annealing (SSA)	132	68241	1.3482	0.000018544	0.00012537		GO:0003205	cardiac chamber development	164	56611	1.3602	0.00063990	0.0041094
R-HSA-400685	Sema4D in semaphorin signaling	25	12924	1.7796	0.000019428	0.00012976		R-HSA-8863678	Neurodegenerative Diseases	23	7.9393	2.0153	0.00064323	0.0041150
R-HSA-453274	Mitotic G2-G2/M phases	196	101.33	1.2830	0.000021525	0.00014207		R-HSA-354192	Integrin alphaIIb beta3 signaling	27	9.3201	1.9313	0.00065327	0.0041411
GO:0006457	protein folding	210	108.56	1.2711	0.000024795	0.00016078		R-HSA-5607764	CLEC7A (Dectin-1) signaling	101	34864	1.4628	0.00066720	0.0041958
GO:0051961	negative regulation of nervous system development	297	153.54	1.2244	0.000031038	0.00019552		GO:0016311	dephosphorylation	461	159.13	1.2065	0.00074459	0.0046387
GO:0060589	nucleoside-triphosphatase regulator activity	348	179.91	1.2062	0.000033115	0.00020669		R-HSA-187037	Signaling by NTRK1 (TRKA)	78	26925	1.5228	0.00078254	0.0048570
R-HSA-5339562	Uptake and actions of bacterial toxins	31	16026	1.6847	0.000036299	0.00022240		R-HSA-70326	Glucose metabolism	90	31067	1.4807	0.00085907	0.0052828
GO:0070585	protein localization to mitochondrion	137	70826	1.3272	0.000040490	0.00024501		GO:0021915	neural tube development	161	55575	1.3495	0.00098636	0.0059557
R-HSA-199992	trans-Golgi Network Vesicle Budding	72	37222	1.4507	0.000041754	0.00025120		GO:0033267	axon part	374	129.10	1.2239	0.0010219	0.0061151
R-HSA-2132295	MHC class II antigen presentation	119	61520	1.3492	0.000044861	0.00026748		R-HSA-8868773	rRNA processing in the nucleus and cytosol	194	66967	1.3141	0.0010843	0.0064257
GO:0032200	telomere organization	146	75478	1.3116	0.000053651	0.00031427		R-HSA-1912408	Pre-NOTCH Transcription and Translation	91	31412	1.4644	0.0011620	0.0068064
GO:0030901	midbrain development	90	46528	1.3970	0.000054698	0.00031928		GO:0016458	gene silencing	202	69728	1.3051	0.0011762	0.0068505
GO:0048863	stem cell differentiation	202	104.43	1.2640	0.000054909	0.00031995		R-HSA-170822	Regulation of Glucokinase by Glucokinase Regulatory Protein	30	10356	1.8347	0.0011859	0.0068505
R-HSA-6804758	Regulation of TP53 Activity through Acetylation	30	15509	1.6764	0.000061598	0.00035643		R-HSA-1483255	PI Metabolism	84	28996	1.4830	0.0011983	0.0069097
R-HSA-170822	Regulation of Glucokinase by Glucokinase Regulatory Protein	30	15509	1.6764	0.000061598	0.00035643		GO:0006457	protein folding	210	72490	1.2967	0.0012665	0.0072035
GO:0051648	vesicle localization	305	157.68	1.2113	0.000067240	0.00038507		hsa04211	Longevity regulating pathway	89	30722	1.4648	0.0012989	0.0073375
R-HSA-2682334	EPH-Ephrin signaling	92	47562	1.3877	0.000067705	0.00038640		R-HSA-2979096	NOTCH2 Activation and Transmission of Signal to the Nucleus	22	7.5941	1.9752	0.0013180	0.0074080
R-HSA-5693565	Recruitment and ATM-mediated phosphorylation of repair and signaling proteins at DNA double strand breaks	76	39290	1.4253	0.000071106	0.00040374		GO:0031491	nucleosome binding	68	23473	1.5337	0.0013502	0.0075381
GO:0033267	axon part	374	193.35	1.1896	0.000071779	0.00040687		hsa04664	Fc epsilon RI signaling pathway	68	23473	1.5337	0.0013502	0.0075381
GO:0032259	methylation	346	178.87	1.1964	0.000077181	0.00043307		R-HSA-8875878	MET promotes cell motility	41	14153	1.6958	0.0013947	0.0077219
R-HSA-1989781	PPARA activates gene expression	117	60486	1.3391	0.000083287	0.00045884		GO:0097472	cyclin-dependent protein kinase activity	37	12772	1.7225	0.0016523	0.0089695
R-HSA-373760	L1CAM interactions	117	60486	1.3391	0.000083287	0.00045884		R-HSA-72613	Eukaryotic Translation Initiation	119	41077	1.3876	0.0017163	0.0092716
R-HSA-8863795	Downregulation of ERBB2 signaling	29	14992	1.6675	0.00010406	0.00056029		GO:0055076	transition metal ion homeostasis	134	46255	1.3620	0.0018153	0.0096559
R-HSA-5607764	CLEC7A (Dectin-1) signaling	101	52215	1.3598	0.00010541	0.00056666		GO:1903706	regulation of hemopoiesis	389	134.28	1.2065	0.0018496	0.0098008
R-HSA-8856688	Golgi-to-ER retrograde transport	131	67724	1.3142	0.00011263	0.00059967		GO:0009743	response to carbohydrate	225	77667	1.2747	0.0018841	0.0099206
R-HSA-1500620	Meiosis	116	59969	1.3340	0.00011289	0.00060011		R-HSA-389356	CD28 co-stimulation	33	11391	1.7557	0.0019329	0.010145
R-HSA-975138	TRAF6 mediated induction of NFkB and MAP kinases upon TLR7/8 or 9 activation	93	48079	1.3727	0.00011579	0.00061454		GO:0046677	response to antibiotic	316	109.08	1.2285	0.0019904	0.010397
R-HSA-2173789	TGF-beta receptor signaling activates SMADs	32	16543	1.6321	0.00011729	0.00062087		GO:0070585	protein localization to mitochondrion	137	47291	1.3533	0.0020414	0.010591
R-HSA-6798695	Neutrophil degranulation	478	247.11	1.1614	0.00012061	0.00063505		GO:0016482	cytosolic transport	157	54195	1.3285	0.0020621	0.010654
R-HSA-8939243	RUNX1 interacts with co-factors whose precise effect on RUNX1 targets is not known	38	19645	1.5780	0.00012873	0.00067042		GO:0099504	synaptic vesicle cycle	193	66621	1.2909	0.0023269	0.011751
GO:0015629	actin cytoskeleton	482	249.18	1.1598	0.00013109	0.00068057		GO:0017038	protein import	211	72835	1.2769	0.0023809	0.011983
R-HSA-72649	Translation initiation complex formation	58	29985	1.4674	0.00013535	0.00069725		GO:0000287	magnesium ion binding	211	72835	1.2769	0.0023809	0.011983
R-HSA-983170	Antigen Presentation: Folding, assembly and peptide loading of class I MHC	25	12924	1.7022	0.00014707	0.00075067		R-HSA-937039	IRAK1 recruits IKK complex	15	5.1778	2.1244	0.0024841	0.012230
R-HSA-8986944	Transcriptional Regulation by MECP2	55	28434	1.4771	0.00014820	0.00075529		R-HSA-5339716	Misspliced GSK3beta mutants stabilize beta-catenin	15	5.1778	2.1244	0.0024841	0.012230
GO:0031667	response to nutrient levels	483	249.70	1.1574	0.00016028	0.00081309		GO:0061351	neural precursor cell proliferation	143	49362	1.3371	0.0025462	0.012499
GO:0090559	regulation of membrane permeability	79	40841	1.3957	0.00016215	0.00081763		R-HSA-8864260	Transcriptional regulation by the AP-2 (TFAP2) family of transcription factors	38	13117	1.6772	0.0026546	0.012973
R-HSA-5334118	DNA methylation	63	32569	1.4431	0.00016289	0.00082009		GO:0032527	protein exit from endoplasmic reticulum	47	16224	1.6026	0.0027309	0.013210
R-HSA-5607763	CLEC7A (Dectin-1) induces NFAT activation	13	6.7207	1.9343	0.00018759	0.00092492		GO:0051701	interaction with host	207	71454	1.2735	0.0028858	0.013859
R-HSA-211227	Activation of DNA fragmentation factor	13	6.7207	1.9343	0.00018759	0.00092492		GO:0048645	animal organ formation	61	21056	1.5197	0.0029565	0.014097
GO:0072665	protein localization to vacuole	57	29468	1.4592	0.00020094	0.00098345		GO:0032259	methylation	346	119.44	1.2057	0.0032838	0.015437
R-HSA-9007101	Rab regulation of trafficking	124	64105	1.3104	0.00020196	0.00098701		GO:0098984	neuron to neuron synapse	341	117.71	1.2064	0.0034027	0.015906
GO:1901342	regulation of vasculature development	313	161.81	1.1927	0.00021460	0.0010396		GO:1904837	beta-catenin-TCF complex assembly	30	10356	1.7382	0.0037715	0.017362
R-HSA-73856	RNA Polymerase II Transcription Termination	67	34637	1.4147	0.00027083	0.0012714		GO:0000803	sex chromosome	30	10356	1.7382	0.0037715	0.017362
R-HSA-70326	Glucose metabolism	90	46528	1.3540	0.00030689	0.0014211		R-HSA-5578749	Transcriptional regulation by small RNAs	103	35554	1.3782	0.0041285	0.018798
GO:0000910	cytokinesis	159	82199	1.2652	0.00030700	0.0014211		GO:0002446	neutrophil mediated immunity	495	170.87	1.1646	0.0043071	0.019485
GO:0009141	nucleoside triphosphate metabolic process	304	157.16	1.1899	0.00031906	0.0014709		GO:0031253	cell projection membrane	335	115.64	1.2020	0.0043435	0.019526
hsa04215	Apoptosis	33	17060	1.5826	0.00032622	0.0014956		R-HSA-2470946	Cohesin Loading onto Chromatin	10	3.4519	2.3176	0.0043587	0.019526
GO:0048645	animal organ formation	61	31536	1.4270	0.00034574	0.0015742		R-HSA-901042	Calnexin/calreticulin cycle	26	8.9749	1.7828	0.0043954	0.019664
R-HSA-381033	ATF6 (ATF6-alpha) activates chaperones	12	6.2037	1.9343	0.00036311	0.0016511		GO:1903008	organelle disassembly	96	33138	1.3881	0.0045088	0.020037
R-HSA-774815	Nucleosome assembly	74	38256	1.3854	0.00036955	0.0016735		GO:0048863	stem cell differentiation	202	69728	1.2620	0.0045383	0.020141
R-HSA-1963640	GRB2 events in ERBB2 signaling	16	8.2716	1.8134	0.00041310	0.0018481		R-HSA-5684996	MAPK1/MAPK3 signaling	254	87678	1.2318	0.0046220	0.020413
R-HSA-8941326	RUNX2 regulates bone development	32	16543	1.5716	0.00052187	0.0023038		R-HSA-111448	Activation of NOXA and translocation to mitochondria	5	1.7259	2.8970	0.0048954	0.021352
hsa05131	Shigellosis	65	33603	1.3987	0.00055328	0.0024328		GO:0099072	regulation of postsynaptic membrane neurotransmitter receptor levels	65	22437	1.4708	0.0050186	0.021723
GO:0018209	peptidyl-serine modification	305	157.68	1.1796	0.00061553	0.0026818		GO:0051056	regulation of small GTPase mediated signal transduction	331	114.26	1.1990	0.0051039	0.022007
GO:0007369	gastrulation	175	90471	1.2380	0.00064080	0.0027810		GO:0007272	ensheathment of neurons	119	41077	1.3389	0.0053338	0.022678
R-HSA-877300	Interferon gamma signaling	90	46528	1.3325	0.00067401	0.0029099		R-HSA-1433559	Regulation of KIT signaling	16	5.5230	1.9917	0.0054718	0.022998
R-HSA-6802955	Paradoxical activation of RAF signaling by kinase inactive BRAF	40	20679	1.4991	0.00070926	0.0030463		R-HSA-199977	ER to Golgi Anterograde Transport	152	52469	1.2960	0.0055914	0.023324
GO:0007272	ensheathment of neurons	119	61520	1.2841	0.00080237	0.0033893		R-HSA-2151201	Transcriptional activation of mitochondrial biogenesis	56	19331	1.5002	0.0057814	0.023997
R-HSA-5674400	Constitutive Signaling by AKT1 E17K in Cancer	25	12924	1.6248	0.00080435	0.0033893		R-HSA-69306	DNA Replication	127	43839	1.3230	0.0059019	0.024406
R-HSA-166520	Signaling by NTRKs	99	51181	1.3091	0.00089418	0.0037069		GO:0006333	chromatin assembly or disassembly	155	53504	1.2896	0.0060815	0.025030
GO:0046486	glycerolipid metabolic process	456	235.74	1.1411	0.00089856	0.0037204		GO:0004386	helicase activity	150	51778	1.2940	0.0061840	0.025321
R-HSA-1483255	PI Metabolism	84	43426	1.3356	0.00090819	0.0037556		GO:0050435	amyloid-beta metabolic process	40	13808	1.5933	0.0062074	0.025355
GO:0048705	skeletal system morphogenesis	234	120.97	1.1986	0.00091838	0.0037930		R-HSA-165159	mTOR signalling	40	13808	1.5933	0.0062074	0.025355
hsa05226	Gastric cancer	149	77029	1.2463	0.0010933	0.0044438		GO:0062012	regulation of small molecule metabolic process	344	118.74	1.1874	0.0068074	0.027336
GO:1901654	response to ketone	189	97708	1.2179	0.0011005	0.0044623		R-HSA-111465	Apoptotic cleavage of cellular proteins	38	13117	1.6010	0.0069137	0.027630
R-HSA-5633008	TP53 Regulates Transcription of Cell Death Genes	44	22747	1.4507	0.0013190	0.0052111		R-HSA-5655302	Signaling by FGFR1 in disease	38	13117	1.6010	0.0069137	0.027630
R-HSA-264876	Insulin processing	27	13958	1.5761	0.0013401	0.0052673		R-HSA-3000171	Non-integrin membrane-ECM interactions	59	20366	1.4730	0.0070767	0.028180
GO:0099072	regulation of postsynaptic membrane neurotransmitter receptor levels	65	33603	1.3689	0.0013449	0.0052797		R-HSA-204998	Cell death signalling via NRAGE, NRIF and NADE	76	26234	1.4104	0.0074377	0.029407
R-HSA-114608	Platelet degranulation	129	66690	1.2596	0.0013651	0.0053082		R-HSA-421270	Cell-cell junction organization	64	22092	1.4485	0.0075798	0.029933
R-HSA-918233	TRAF3-dependent IRF activation pathway	14	7.2377	1.7962	0.0013665	0.0053082		GO:0051705	multi-organism behavior	69	23818	1.4275	0.0079964	0.031429
GO:0046677	response to antibiotic	316	163.36	1.1630	0.0014352	0.0055474		R-HSA-5673000	RAF activation	25	8.6297	1.7382	0.0080334	0.031537
GO:0010038	response to metal ion	356	184.04	1.1519	0.0015725	0.0060241		R-HSA-426496	Post-transcriptional silencing by small RNAs	7	2.4163	2.4831	0.0083266	0.032421
GO:0035329	hippo signaling	38	19645	1.4762	0.0016256	0.0062133		GO:0090559	regulation of membrane permeability	79	27270	1.3935	0.0086000	0.033330
GO:0072089	stem cell proliferation	109	56350	1.2777	0.0016478	0.0062911		R-HSA-114608	Platelet degranulation	129	44529	1.3025	0.0087722	0.033840
R-HSA-8953750	Transcriptional Regulation by E2F6	35	18094	1.4922	0.0017815	0.0067629		hsa04620	Toll-like receptor signaling pathway	104	35900	1.3371	0.0091120	0.034789
R-HSA-196849	Metabolism of water-soluble vitamins and cofactors	123	63588	1.2581	0.0018430	0.0069644		GO:0140030	modification-dependent protein binding	142	49017	1.2853	0.0092397	0.035115
hsa04014	Ras signaling pathway	232	119.94	1.1839	0.0020838	0.0077599		GO:0019213	deacetylase activity	60	20711	1.4485	0.0095483	0.036041
R-HSA-446652	Interleukin-1 family signaling	139	71860	1.2385	0.0021501	0.0079982		GO:0060491	regulation of cell projection assembly	199	68692	1.2374	0.0095933	0.036170
GO:0071526	semaphorin-plexin signaling pathway	40	20679	1.4507	0.0021815	0.0080700		GO:0050817	coagulation	326	112.53	1.1819	0.010002	0.037500
R-HSA-165159	mTOR signalling	40	20679	1.4507	0.0021815	0.0080700		GO:0031099	regeneration	184	63515	1.2438	0.010518	0.038909
GO:0001098	basal transcription machinery binding	53	27400	1.3869	0.0023780	0.0087387		R-HSA-2424491	DAP12 signaling	30	10356	1.6416	0.010575	0.039033
R-HSA-75105	Fatty acyl-CoA biosynthesis	37	19128	1.4638	0.0024356	0.0089208		GO:0006302	double-strand break repair	218	75251	1.2226	0.010639	0.039181
R-HSA-8847993	ERBB2 Activates PTK6 Signaling	13	6.7207	1.7855	0.0024693	0.0090046		hsa01230	Biosynthesis of amino acids	75	25889	1.3905	0.010786	0.039332
hsa04659	Th17 cell differentiation	105	54282	1.2711	0.0024905	0.0090550		R-HSA-193692	Regulated proteolysis of p75NTR	11	3.7971	2.1069	0.011138	0.040426
GO:0048156	tau protein binding	45	23264	1.4185	0.0024989	0.0090631		GO:0050803	regulation of synapse structure or activity	221	76287	1.2191	0.011215	0.040585
R-HSA-1592230	Mitochondrial biogenesis	95	49113	1.2828	0.0027122	0.0097410		GO:0090596	sensory organ morphogenesis	250	86297	1.2051	0.011275	0.040636
R-HSA-379724	tRNA Aminoacylation	42	21713	1.4277	0.0028401	0.010135		R-HSA-5607763	CLEC7A (Dectin-1) induces NFAT activation	13	4.4874	2.0056	0.011351	0.040636
R-HSA-5693579	Homologous DNA Pairing and Strand Exchange	42	21713	1.4277	0.0028401	0.010135		R-HSA-140342	Apoptosis induced DNA fragmentation	13	4.4874	2.0056	0.011351	0.040636
GO:0009755	hormone-mediated signaling pathway	237	122.52	1.1753	0.0029140	0.010354		R-HSA-9005891	Loss of function of MECP2 in Rett syndrome	13	4.4874	2.0056	0.011351	0.040636
GO:0019213	deacetylase activity	60	31019	1.3540	0.0030014	0.010654		R-HSA-72202	Transport of Mature Transcript to Cytoplasm	83	28651	1.3612	0.012491	0.044431
R-HSA-539107	Activation of E2F1 target genes at G1/S	28	14475	1.5198	0.0031974	0.011253		R-HSA-1236974	ER-Phagosome pathway	83	28651	1.3612	0.012491	0.044431
GO:0021953	central nervous system neuron differentiation	179	92539	1.1995	0.0033209	0.011664		R-HSA-453274	Mitotic G2-G2/M phases	196	67657	1.2268	0.013300	0.046910
R-HSA-198725	Nuclear Events (kinase and transcription factor activation)	25	12924	1.5475	0.0033883	0.011813		R-HSA-446652	Interleukin-1 family signaling	139	47981	1.2713	0.013453	0.047400
GO:0005874	microtubule	402	207.82	1.1308	0.0034476	0.011995		R-HSA-141424	Amplification of signal from the kinetochores	96	33138	1.3278	0.014023	0.049044
R-HSA-2979096	NOTCH2 Activation and Transmission of Signal to the Nucleus	22	11373	1.5826	0.0034879	0.012122		GO:0031201	SNARE complex	47	16224	1.4793	0.014217	0.049470
R-HSA-168638	NOD1/2 Signaling Pathway	36	18611	1.4507	0.0036225	0.012525		GO:0016667	oxidoreductase activity, acting on a sulfur group of donors	59	20366	1.4239	0.014247	0.049470
R-HSA-428157	Sphingolipid metabolism	89	46011	1.2823	0.0036895	0.012730		hsa04215	Apoptosis	33	11391	1.5802	0.014279	0.049470
GO:0060324	face development	49	25332	1.3817	0.0038752	0.013334		R-HSA-5693567	HDR through Homologous Recombination (HRR) or Single Strand Annealing (SSA)	132	45565	1.2729	0.015206	0.052194
R-HSA-6807505	RNA polymerase II transcribes snRNA genes	74	38256	1.3070	0.0040560	0.013823		GO:0006898	receptor-mediated endocytosis	287	99069	1.1810	0.015289	0.052428
GO:0097485	neuron projection guidance	260	134.41	1.1606	0.0040651	0.013839		GO:0048156	tau protein binding	45	15533	1.4807	0.015997	0.054461
GO:0014074	response to purine-containing compound	152	78580	1.2090	0.0045359	0.015286		GO:0035329	hippo signaling	38	13117	1.5247	0.016358	0.055577
R-HSA-69580	p53-Dependent G1/S DNA damage checkpoint	66	34120	1.3189	0.0048191	0.016119		R-HSA-1474244	Extracellular matrix organization	301	103.90	1.1742	0.016437	0.055731
R-HSA-6790901	rRNA modification in the nucleus and cytosol	61	31536	1.3318	0.0048501	0.016182		R-HSA-9013695	NOTCH4 Intracellular Domain Regulates Transcription	20	6.9038	1.7382	0.017386	0.058474
R-HSA-5358351	Signaling by Hedgehog	147	75995	1.2106	0.0048849	0.016265		R-HSA-1181150	Signaling by NODAL	20	6.9038	1.7382	0.017386	0.058474
R-HSA-8948700	Competing endogenous RNAs (ceRNAs) regulate PTEN translation	8	4.1358	1.9343	0.0050942	0.016844		R-HSA-168638	NOD1/2 Signaling Pathway	36	12427	1.5290	0.018400	0.061512
R-HSA-75893	TNF signaling	43	22230	1.3945	0.0051597	0.017044		R-HSA-9020591	Interleukin-12 signaling	48	16569	1.4485	0.019289	0.063844
R-HSA-8956320	Nucleobase biosynthesis	15	7.7546	1.6764	0.0053553	0.017603		R-HSA-1368108	BMAL1:CLOCK,NPAS2 activates circadian gene expression	27	9.3201	1.6094	0.020036	0.066120
GO:0051018	protein kinase A binding	48	24815	1.3701	0.0054512	0.017848		R-HSA-68882	Mitotic Anaphase	199	68692	1.2083	0.020188	0.066533
R-HSA-446353	Cell-extracellular matrix interactions	18	9.3056	1.6119	0.0056630	0.018433		GO:0001098	basal transcription machinery binding	53	18295	1.4212	0.020252	0.066533
R-HSA-1234174	Regulation of Hypoxia-inducible Factor (HIF) by oxygen	75	38773	1.2896	0.0061067	0.019742		R-HSA-8957275	Post-translational protein phosphorylation	108	37280	1.2875	0.020301	0.066533
GO:0004713	protein tyrosine kinase activity	178	92022	1.1845	0.0062928	0.020324		GO:0014074	response to purine-containing compound	152	52469	1.2388	0.020754	0.067419
R-HSA-380259	Loss of Nlp from mitotic centrosomes	70	36188	1.2988	0.0063117	0.020345		R-HSA-210991	Basigin interactions	25	8.6297	1.6223	0.022418	0.071230
GO:0004386	helicase activity	150	77546	1.1993	0.0068335	0.021733		R-HSA-198725	Nuclear Events (kinase and transcription factor activation)	25	8.6297	1.6223	0.022418	0.071230
GO:0006399	tRNA metabolic process	182	94090	1.1797	0.0069982	0.022193		R-HSA-1630316	Glycosaminoglycan metabolism	124	42803	1.2616	0.022570	0.071642
GO:0031201	SNARE complex	47	24298	1.3581	0.0076126	0.023824		GO:0021953	central nervous system neuron differentiation	179	61789	1.2138	0.023376	0.073684
R-HSA-2586552	Signaling by Leptin	11	5.6867	1.7585	0.0079343	0.024646		R-HSA-169893	Prolonged ERK activation events	10	3.4519	2.0279	0.024010	0.074790
GO:0051702	interaction with symbiont	74	38256	1.2808	0.0080277	0.024913		GO:0002237	response to molecule of bacterial origin	329	113.57	1.1535	0.024531	0.076057
GO:0005697	telomerase holoenzyme complex	20	10340	1.5475	0.0089070	0.027269		GO:0009123	nucleoside monophosphate metabolic process	321	110.81	1.1552	0.024779	0.076612
R-HSA-3371568	Attenuation phase	14	7.2377	1.6580	0.0090864	0.027607		hsa04725	Cholinergic synapse	112	38661	1.2674	0.026287	0.080455
R-HSA-199220	Vitamin B5 (pantothenate) metabolism	17	8.7886	1.5930	0.0092609	0.028112		R-HSA-73854	RNA Polymerase I Promoter Clearance	107	36935	1.2725	0.026965	0.081958
R-HSA-163200	Respiratory electron transport, ATP synthesis by chemiosmotic coupling, and heat production by uncoupling proteins.	123	63588	1.2109	0.0093826	0.028378		R-HSA-381070	IRE1alpha activates chaperones	59	20366	1.3748	0.027000	0.081958
GO:0007159	leukocyte cell-cell adhesion	319	164.92	1.1279	0.0097963	0.029336		GO:0097485	neuron projection guidance	260	89749	1.1699	0.027215	0.082457
R-HSA-2660825	Signaling by NOTCH1 t(7;9)(NOTCH1:M1580_K2555) Translocation Mutant	7	3.6188	1.9343	0.0098578	0.029336		R-HSA-1268020	Mitochondrial protein import	64	22092	1.3580	0.027277	0.082457
R-HSA-3304349	Loss of Function of SMAD2/3 in Cancer	7	3.6188	1.9343	0.0098578	0.029336		R-HSA-6807505	RNA polymerase II transcribes snRNA genes	74	25544	1.3310	0.027288	0.082457
GO:1903513	endoplasmic reticulum to cytosol transport	28	14475	1.4507	0.010150	0.029938		R-HSA-190236	Signaling by FGFR	87	30031	1.2986	0.029373	0.087960
hsa04664	Fc epsilon RI signaling pathway	68	35154	1.2801	0.011000	0.032103		R-HSA-73856	RNA Polymerase II Transcription Termination	67	23128	1.3404	0.030628	0.090660
GO:0031099	regeneration	184	95123	1.1669	0.011044	0.032177		GO:0017145	stem cell division	40	13808	1.4485	0.031194	0.092171
R-HSA-389356	CD28 co-stimulation	33	17060	1.4068	0.011352	0.032929		hsa04658	Th1 and Th2 cell differentiation	90	31067	1.2875	0.032028	0.094052
R-HSA-8964043	Plasma lipoprotein clearance	33	17060	1.4068	0.011352	0.032929		hsa04014	Ras signaling pathway	232	80084	1.1738	0.032119	0.094235
R-HSA-5693568	Resolution of D-loop Structures through Holliday Junction Intermediates	33	17060	1.4068	0.011352	0.032929		GO:0048284	organelle fusion	121	41768	1.2450	0.032334	0.094785
R-HSA-210991	Basigin interactions	25	12924	1.4701	0.011449	0.033066		GO:0072522	purine-containing compound biosynthetic process	267	92165	1.1610	0.032443	0.094938
R-HSA-111465	Apoptotic cleavage of cellular proteins	38	19645	1.3744	0.012039	0.034413		R-HSA-422356	Regulation of insulin secretion	80	27615	1.3036	0.033242	0.097103
R-HSA-5655302	Signaling by FGFR1 in disease	38	19645	1.3744	0.012039	0.034413		R-HSA-1234174	Regulation of Hypoxia-inducible Factor (HIF) by oxygen	75	25889	1.3133	0.033721	0.098160
R-HSA-5617833	Cilium Assembly	199	102.88	1.1567	0.012669	0.035966		R-HSA-203765	eNOS activation and regulation	17	5.8682	1.7041	0.034766	0.10040
R-HSA-113510	E2F mediated regulation of DNA replication	22	11373	1.4947	0.012777	0.036182		R-HSA-196757	Metabolism of folate and pterines	17	5.8682	1.7041	0.034766	0.10040
GO:0090305	nucleic acid phosphodiester bond hydrolysis	288	148.89	1.1284	0.013252	0.037275		GO:0045088	regulation of innate immune response	368	127.03	1.1336	0.034791	0.10040
R-HSA-69239	Synthesis of DNA	119	61520	1.2029	0.013361	0.037547		GO:0048285	organelle fission	459	158.44	1.1171	0.036898	0.10575
R-HSA-1643713	Signaling by EGFR in Cancer	19	9.8225	1.5271	0.014029	0.039016		GO:0046939	nucleotide phosphorylation	96	33138	1.2674	0.037525	0.10726
R-HSA-5685939	HDR through MMEJ (alt-NHEJ)	10	5.1698	1.7409	0.014082	0.039016		R-HSA-5260271	Diseases of Immune System	24	8.2845	1.5692	0.037719	0.10736
R-HSA-2470946	Cohesin Loading onto Chromatin	10	5.1698	1.7409	0.014082	0.039016		GO:0003707	steroid hormone receptor activity	53	18295	1.3665	0.038324	0.10853
R-HSA-428542	Regulation of commissural axon pathfinding by SLIT and ROBO	10	5.1698	1.7409	0.014082	0.039016		R-HSA-72649	Translation initiation complex formation	58	20021	1.3486	0.038501	0.10856
GO:0002831	regulation of response to biotic stimulus	130	67207	1.1904	0.014820	0.040721		R-HSA-2032785	YAP1- and WWTR1 (TAZ)-stimulated gene expression	15	5.1778	1.7382	0.038564	0.10856
R-HSA-193639	p75NTR signals via NF-kB	16	8.2716	1.5716	0.014995	0.041033		R-HSA-8956320	Nucleobase biosynthesis	15	5.1778	1.7382	0.038564	0.10856
R-HSA-9006921	Integrin signaling	27	13958	1.4328	0.015029	0.041059		R-HSA-5693565	Recruitment and ATM-mediated phosphorylation of repair and signaling proteins at DNA double strand breaks	76	26234	1.2960	0.041249	0.11486
GO:0003684	damaged DNA binding	69	35671	1.2615	0.015953	0.043159		R-HSA-5619507	Activation of HOX genes during differentiation	120	41423	1.2312	0.041608	0.11547
R-HSA-909733	Interferon alpha/beta signaling	69	35671	1.2615	0.015953	0.043159		R-HSA-8863795	Downregulation of ERBB2 signaling	29	10010	1.4984	0.042174	0.11675
GO:0097472	cyclin-dependent protein kinase activity	37	19128	1.3593	0.016916	0.045469		R-HSA-209560	NF-kB is activated and signals survival	13	4.4874	1.7828	0.042549	0.11688
GO:0101005	ubiquitinyl hydrolase activity	120	62037	1.1928	0.017423	0.046679		R-HSA-69580	p53-Dependent G1/S DNA damage checkpoint	66	22782	1.3168	0.042594	0.11688
R-HSA-381070	IRE1alpha activates chaperones	59	30502	1.2786	0.017744	0.047389		GO:0051702	interaction with symbiont	74	25544	1.2919	0.045949	0.12410
R-HSA-3000171	Non-integrin membrane-ECM interactions	59	30502	1.2786	0.017744	0.047389		R-HSA-1234158	Regulation of gene expression by Hypoxia-inducible Factor	11	3.7971	1.8435	0.046536	0.12478
R-HSA-1483206	Glycerophospholipid biosynthesis	129	66690	1.1846	0.018004	0.048006		R-HSA-196025	Formation of annular gap junctions	11	3.7971	1.8435	0.046536	0.12478
R-HSA-168928	DDX58/IFIH1-mediated induction of interferon-alpha/beta	78	40324	1.2400	0.018045	0.048057		R-HSA-164952	The role of Nef in HIV-1 replication and disease pathogenesis	27	9.3201	1.5021	0.047819	0.12714
GO:0060491	regulation of cell projection assembly	199	102.88	1.1470	0.018208	0.048434		R-HSA-3560783	Defective B4GALT7 causes EDS, progeroid type	20	6.9038	1.5933	0.048164	0.12714
GO:0050803	regulation of synapse structure or activity	221	114.25	1.1378	0.019166	0.050498		R-HSA-198693	AKT phosphorylates targets in the nucleus	9	3.1067	1.9313	0.050125	0.13093
R-HSA-429914	Deadenylation-dependent mRNA decay	56	28951	1.2780	0.020848	0.054330		R-HSA-426486	Small interfering RNA (siRNA) biogenesis	9	3.1067	1.9313	0.050125	0.13093
R-HSA-5223345	Miscellaneous transport and binding events	26	13441	1.4135	0.022024	0.056905		R-HSA-113507	E2F-enabled inhibition of pre-replication complex formation	9	3.1067	1.9313	0.050125	0.13093
R-HSA-4839743	phosphorylation site mutants of CTNNB1 are not targeted to the proteasome by the destruction complex	15	7.7546	1.5475	0.024011	0.061230		R-HSA-193634	Axonal growth inhibition (RHOA activation)	9	3.1067	1.9313	0.050125	0.13093
R-HSA-210990	PECAM1 interactions	12	6.2037	1.6119	0.025409	0.064060		hsa04136	Autophagy	32	11046	1.4485	0.051165	0.13239
R-HSA-8863678	Neurodegenerative Diseases	23	11890	1.4297	0.025499	0.064142		R-HSA-8952158	RUNX3 regulates BCL2L11 (BIM) transcription	5	1.7259	2.3176	0.051360	0.13239
GO:0045454	cell redox homeostasis	67	34637	1.2414	0.026401	0.066212		R-HSA-111932	CaMK IV-mediated phosphorylation of CREB	5	1.7259	2.3176	0.051360	0.13239
GO:0044262	cellular carbohydrate metabolic process	271	140.10	1.1135	0.029343	0.072194		R-HSA-2644605	FBXW7 Mutants and NOTCH1 in Cancer	5	1.7259	2.3176	0.051360	0.13239
R-HSA-5218859	Regulated Necrosis	20	10340	1.4507	0.029393	0.072194		R-HSA-3065678	SUMO is transferred from E1 to E2 (UBE2I, UBC9)	7	2.4163	2.0693	0.052431	0.13401
R-HSA-1268020	Mitochondrial protein import	64	33086	1.2392	0.030911	0.075422		R-HSA-2660825	Signaling by NOTCH1 t(7;9)(NOTCH1:M1580_K2555) Translocation Mutant	7	2.4163	2.0693	0.052431	0.13401
R-HSA-2219530	Constitutive Signaling by Aberrant PI3K in Cancer	71	36705	1.2260	0.031171	0.075946		R-HSA-2132295	MHC class II antigen presentation	119	41077	1.2172	0.053043	0.13533
R-HSA-202131	Metabolism of nitric oxide	17	8.7886	1.4792	0.033631	0.080583		R-HSA-75105	Fatty acyl-CoA biosynthesis	37	12772	1.4093	0.053188	0.13533
R-HSA-176409	APC/C:Cdc20 mediated degradation of mitotic proteins	75	38773	1.2122	0.036183	0.086449		R-HSA-2408557	Selenocysteine synthesis	93	32103	1.2460	0.054464	0.13805
R-HSA-111932	CaMK IV-mediated phosphorylation of CREB	5	2.5849	1.9343	0.036907	0.087242		GO:0007369	gastrulation	175	60408	1.1753	0.054598	0.13808
R-HSA-111463	SMAC binds to IAPs	5	2.5849	1.9343	0.036907	0.087242		GO:0000910	cytokinesis	159	54885	1.1843	0.054820	0.13842
R-HSA-5696399	Global Genome Nucleotide Excision Repair (GG-NER)	84	43426	1.1974	0.038052	0.088690		GO:0003012	muscle system process	423	146.01	1.1095	0.055159	0.13917
GO:0031016	pancreas development	77	39807	1.2058	0.038767	0.090169		GO:0004713	protein tyrosine kinase activity	178	61444	1.1718	0.056691	0.14228
R-HSA-5655291	Signaling by FGFR4 in disease	11	5.6867	1.5826	0.041748	0.095457		R-HSA-5357956	TNFR1-induced NFkappaB signaling pathway	30	10356	1.4485	0.058076	0.14507
R-HSA-193692	Regulated proteolysis of p75NTR	11	5.6867	1.5826	0.041748	0.095457		R-HSA-373760	L1CAM interactions	117	40387	1.2133	0.058149	0.14507
R-HSA-1059683	Interleukin-6 signaling	11	5.6867	1.5826	0.041748	0.095457		hsa05217	Basal cell carcinoma	63	21747	1.2875	0.065147	0.15954
R-HSA-5620920	Cargo trafficking to the periciliary membrane	51	26366	1.2516	0.041786	0.095457		R-HSA-5696399	Global Genome Nucleotide Excision Repair (GG-NER)	84	28996	1.2416	0.068851	0.16652
R-HSA-5340588	RNF mutants show enhanced WNT signaling and proliferation	8	4.1358	1.6925	0.043203	0.097557		R-HSA-167152	Formation of HIV elongation complex in the absence of HIV Tat	48	16569	1.3278	0.068899	0.16652
R-HSA-112043	PLC beta mediated events	46	23781	1.2615	0.044688	0.10043		R-HSA-3656253	Defective EXT1 causes exostoses 1, TRPS2 and CHDS	14	4.8326	1.6554	0.069797	0.16652
GO:0003707	steroid hormone receptor activity	53	27400	1.2409	0.045777	0.10192		R-HSA-399955	SEMA3A-Plexin repulsion signaling by inhibiting Integrin adhesion	14	4.8326	1.6554	0.069797	0.16652
GO:0010324	membrane invagination	60	31019	1.2251	0.046048	0.10225		R-HSA-3371568	Attenuation phase	14	4.8326	1.6554	0.069797	0.16652
R-HSA-8957275	Post-translational protein phosphorylation	108	55833	1.1642	0.046618	0.10338		R-HSA-174490	Membrane binding and targetting of GAG proteins	14	4.8326	1.6554	0.069797	0.16652
GO:1901505	carbohydrate derivative transmembrane transporter activity	41	21196	1.2738	0.047572	0.10500		GO:0010959	regulation of metal ion transport	360	124.27	1.1105	0.069856	0.16655
R-HSA-8875878	MET promotes cell motility	41	21196	1.2738	0.047572	0.10500		GO:0031163	metallo-sulfur cluster assembly	21	7.2490	1.5175	0.070341	0.16687
R-HSA-512988	Interleukin-3, Interleukin-5 and GM-CSF signaling	48	24815	1.2493	0.049243	0.10841		GO:0007159	leukocyte cell-cell adhesion	319	110.12	1.1170	0.071275	0.16884
R-HSA-6799198	Complex I biogenesis	55	28434	1.2309	0.049834	0.10942		R-HSA-6790901	rRNA modification in the nucleus and cytosol	61	21056	1.2823	0.072718	0.17201
GO:0048871	multicellular organismal homeostasis	470	242.98	1.0742	0.050308	0.11031		GO:0051262	protein tetramerization	132	45565	1.1851	0.073609	0.17388
GO:0032635	interleukin-6 production	130	67207	1.1457	0.050413	0.11047		GO:0018208	peptidyl-proline modification	56	19331	1.2933	0.074565	0.17576
R-HSA-210744	Regulation of gene expression in late stage (branching morphogenesis) pancreatic bud precursor cells	16	8.2716	1.4507	0.051058	0.11115		R-HSA-429914	Deadenylation-dependent mRNA decay	56	19331	1.2933	0.074565	0.17576
R-HSA-8949613	Cristae formation	31	16026	1.3104	0.052642	0.11430		GO:0055094	response to lipoprotein particle	26	8.9749	1.4485	0.075175	0.17632
R-HSA-211733	Regulation of activated PAK-2p34 by proteasome mediated degradation	50	25849	1.2380	0.053864	0.11665		GO:0016051	carbohydrate biosynthetic process	205	70764	1.1447	0.076058	0.17802
R-HSA-901042	Calnexin/calreticulin cycle	26	13441	1.3391	0.054177	0.11672		GO:0003684	damaged DNA binding	69	23818	1.2596	0.076308	0.17823
R-HSA-8864260	Transcriptional regulation by the AP-2 (TFAP2) family of transcription factors	38	19645	1.2726	0.056386	0.12101		GO:0046486	glycerolipid metabolic process	456	157.41	1.0927	0.080286	0.18408
GO:0006898	receptor-mediated endocytosis	287	148.37	1.0919	0.058698	0.12549		R-HSA-77595	Processing of Intronless Pre-mRNAs	19	6.5586	1.5247	0.080305	0.18408
R-HSA-3270619	IRF3-mediated induction of type I IFN	13	6.7207	1.4879	0.059187	0.12581		GO:0015631	tubulin binding	321	110.81	1.1101	0.083587	0.19030
R-HSA-879415	Advanced glycosylation endproduct receptor signaling	13	6.7207	1.4879	0.059187	0.12581		GO:0051117	ATPase binding	80	27615	1.2312	0.084099	0.19120
R-HSA-9005891	Loss of function of MECP2 in Rett syndrome	13	6.7207	1.4879	0.059187	0.12581		hsa04022	cGMP-PKG signaling pathway	163	56266	1.1552	0.087401	0.19722
R-HSA-418457	cGMP effects	18	9.3056	1.3970	0.064252	0.13520		R-HSA-163841	Gamma carboxylation, hypusine formation and arylsulfatase activation	39	13462	1.3371	0.088476	0.19858
GO:0044455	mitochondrial membrane part	229	118.39	1.0981	0.069277	0.14471		GO:0044091	membrane biogenesis	34	11736	1.3633	0.088956	0.19908
R-HSA-2424491	DAP12 signaling	30	15509	1.2896	0.071280	0.14812		hsa05410	Hypertrophic cardiomyopathy (HCM)	83	28651	1.2216	0.089210	0.19908
R-HSA-499943	Interconversion of nucleotide di- and triphosphates	30	15509	1.2896	0.071280	0.14812		R-HSA-2142845	Hyaluronan metabolism	17	5.8682	1.5337	0.091905	0.20394
hsa00240	Pyrimidine metabolism	101	52215	1.1491	0.072463	0.15020		R-HSA-168928	DDX58/IFIH1-mediated induction of interferon-alpha/beta	78	26925	1.2256	0.092897	0.20587
R-HSA-2980767	Activation of NIMA Kinases NEK9, NEK6, NEK7	7	3.6188	1.6580	0.074375	0.15340		R-HSA-5655332	Signaling by FGFR3 in disease	22	7.5941	1.4485	0.098075	0.21544
R-HSA-204998	Cell death signalling via NRAGE, NRIF and NADE	76	39290	1.1708	0.076116	0.15583		R-HSA-112315	Transmission across Chemical Synapses	227	78358	1.1231	0.10011	0.21810
R-HSA-5358508	Mismatch Repair	15	7.7546	1.4185	0.076349	0.15583		R-HSA-73942	DNA Damage Reversal	8	2.7615	1.8106	0.10058	0.21810
R-HSA-975144	IRAK1 recruits IKK complex upon TLR7/8 or 9 stimulation	15	7.7546	1.4185	0.076349	0.15583		R-HSA-8951430	RUNX3 regulates WNT signaling	8	2.7615	1.8106	0.10058	0.21810
GO:0051705	multi-organism behavior	69	35671	1.1774	0.079256	0.16093		R-HSA-174430	Telomere C-strand synthesis initiation	8	2.7615	1.8106	0.10058	0.21810
GO:0046939	nucleotide phosphorylation	96	49630	1.1485	0.079332	0.16093		R-HSA-196783	Coenzyme A biosynthesis	8	2.7615	1.8106	0.10058	0.21810
GO:0000407	phagophore assembly site	32	16543	1.2694	0.079784	0.16156		R-HSA-8941326	RUNX2 regulates bone development	32	11046	1.3580	0.10094	0.21875
R-HSA-110313	Translesion synthesis by Y family DNA polymerases bypasses lesions on DNA template	39	20162	1.2400	0.081332	0.16389		R-HSA-375165	NCAM signaling for neurite out-growth	63	21747	1.2416	0.10466	0.22549
GO:0098552	side of membrane	479	247.63	1.0621	0.083783	0.16828		R-HSA-8875360	InlB-mediated entry of Listeria monocytogenes into host cell	15	5.1778	1.5451	0.10549	0.22626
R-HSA-422356	Regulation of insulin secretion	80	41358	1.1606	0.083810	0.16828		GO:0007034	vacuolar transport	130	44874	1.1588	0.11068	0.23637
R-HSA-164952	The role of Nef in HIV-1 replication and disease pathogenesis	27	13958	1.2896	0.085256	0.17056		R-HSA-6782135	Dual incision in TC-NER	66	22782	1.2290	0.11152	0.23675
R-HSA-1368108	BMAL1:CLOCK,NPAS2 activates circadian gene expression	27	13958	1.2896	0.085256	0.17056		R-HSA-8851907	MET activates PI3K/AKT signaling	6	2.0711	1.9313	0.11222	0.23675
R-HSA-71403	Citric acid cycle (TCA cycle)	22	11373	1.3189	0.090032	0.17872		R-HSA-176417	Phosphorylation of Emi1	6	2.0711	1.9313	0.11222	0.23675
GO:0070085	glycosylation	257	132.86	1.0838	0.090279	0.17911		R-HSA-3304356	SMAD2/3 Phosphorylation Motif Mutants in Cancer	6	2.0711	1.9313	0.11222	0.23675
R-HSA-9013973	TICAM1-dependent activation of IRF3/IRF7	12	6.2037	1.4507	0.090767	0.17922		GO:0005697	telomerase holoenzyme complex	20	6.9038	1.4485	0.11245	0.23675
R-HSA-190873	Gap junction degradation	12	6.2037	1.4507	0.090767	0.17922		R-HSA-69186	Lagging Strand Synthesis	20	6.9038	1.4485	0.11245	0.23675
GO:0045177	apical part of cell	375	193.87	1.0677	0.093231	0.18323		hsa00250	Alanine, aspartate and glutamate metabolism	35	12082	1.3243	0.11313	0.23759
R-HSA-5205647	Mitophagy	29	14992	1.2673	0.095325	0.18694		R-HSA-418360	Platelet calcium homeostasis	30	10356	1.3519	0.11470	0.23934
GO:0072341	modified amino acid binding	86	44460	1.1471	0.095351	0.18694		R-HSA-112399	IRS-mediated signalling	48	16569	1.2674	0.11704	0.24380
R-HSA-425393	Transport of inorganic cations/anions and amino acids/oligopeptides	108	55833	1.1284	0.098654	0.19285		R-HSA-390466	Chaperonin-mediated protein folding	93	32103	1.1837	0.11962	0.24842
GO:0099504	synaptic vesicle cycle	193	99776	1.0924	0.10298	0.20049		R-HSA-2995410	Nuclear Envelope Reassembly	13	4.4874	1.5599	0.12152	0.25048
GO:0003012	muscle system process	423	218.68	1.0609	0.10314	0.20068		R-HSA-8856688	Golgi-to-ER retrograde transport	131	45220	1.1499	0.12385	0.25513
R-HSA-162592	Integration of provirus	9	4.6528	1.5045	0.10765	0.20716		GO:0030547	receptor inhibitor activity	38	13117	1.2960	0.12482	0.25681
R-HSA-139915	Activation of PUMA and translocation to mitochondria	9	4.6528	1.5045	0.10765	0.20716		GO:0033028	myeloid cell apoptotic process	33	11391	1.3168	0.12811	0.26260
R-HSA-77595	Processing of Intronless Pre-mRNAs	19	9.8225	1.3235	0.10864	0.20835		R-HSA-1614635	Sulfur amino acid metabolism	28	9.6653	1.3450	0.13053	0.26625
GO:0018208	peptidyl-proline modification	56	28951	1.1744	0.11119	0.21275		R-HSA-380259	Loss of Nlp from mitotic centrosomes	70	24163	1.2002	0.13771	0.27751
R-HSA-399955	SEMA3A-Plexin repulsion signaling by inhibiting Integrin adhesion	14	7.2377	1.3817	0.11223	0.21364		R-HSA-2514859	Inactivation, recovery and regulation of the phototransduction cascade	36	12427	1.2875	0.14084	0.28168
R-HSA-174490	Membrane binding and targetting of GAG proteins	14	7.2377	1.3817	0.11223	0.21364		GO:0072593	reactive oxygen species metabolic process	256	88368	1.0977	0.14088	0.28168
R-HSA-438064	Post NMDA receptor activation events	40	20679	1.2090	0.11268	0.21424		R-HSA-1500620	Meiosis	116	40042	1.1488	0.14264	0.28469
GO:1904950	negative regulation of establishment of protein localization	177	91505	1.0928	0.11320	0.21511		R-HSA-5633008	TP53 Regulates Transcription of Cell Death Genes	44	15188	1.2510	0.14675	0.29167
GO:0055094	response to lipoprotein particle	26	13441	1.2648	0.11432	0.21637		GO:0051787	misfolded protein binding	21	7.2490	1.3795	0.15072	0.29568
R-HSA-77387	Insulin receptor recycling	26	13441	1.2648	0.11432	0.21637		R-HSA-5358351	Signaling by Hedgehog	147	50743	1.1233	0.15786	0.30769
GO:0033028	myeloid cell apoptotic process	33	17060	1.2309	0.11476	0.21681		GO:0016323	basolateral plasma membrane	216	74561	1.0998	0.15873	0.30833
R-HSA-6794362	Protein-protein interactions at synapses	87	44977	1.1339	0.11722	0.22010		R-HSA-2219530	Constitutive Signaling by Aberrant PI3K in Cancer	71	24508	1.1833	0.15894	0.30833
R-HSA-190236	Signaling by FGFR	87	44977	1.1339	0.11722	0.22010		GO:0007215	glutamate receptor signaling pathway	90	31067	1.1588	0.16206	0.31368
GO:0007292	female gamete generation	133	68758	1.1053	0.11995	0.22460		R-HSA-162592	Integration of provirus	9	3.1067	1.6094	0.16364	0.31491
GO:0051787	misfolded protein binding	21	10856	1.2896	0.12359	0.22999		R-HSA-9026519	Activated NTRK2 signals through RAS	9	3.1067	1.6094	0.16364	0.31491
R-HSA-8857538	PTK6 promotes HIF1A stabilization	6	3.1019	1.6119	0.12607	0.23163		GO:0101005	ubiquitinyl hydrolase activity	120	41423	1.1346	0.16380	0.31503
R-HSA-390466	Chaperonin-mediated protein folding	93	48079	1.1232	0.12951	0.23705		R-HSA-5693579	Homologous DNA Pairing and Strand Exchange	42	14498	1.2416	0.16436	0.31557
R-HSA-110312	Translesion synthesis by REV1	16	8.2716	1.3299	0.13199	0.24079		hsa00240	Pyrimidine metabolism	101	34864	1.1473	0.16505	0.31616
R-HSA-1660516	Synthesis of PIPs at the early endosome membrane	16	8.2716	1.3299	0.13199	0.24079		R-HSA-373752	Netrin-1 signaling	50	17259	1.2167	0.16686	0.31908
GO:0009225	nucleotide-sugar metabolic process	37	19128	1.2024	0.13318	0.24243		R-HSA-6783589	Interleukin-6 family signaling	24	8.2845	1.3278	0.16997	0.32335
R-HSA-9020956	Interleukin-27 signaling	11	5.6867	1.4068	0.13659	0.24550		R-HSA-918233	TRAF3-dependent IRF activation pathway	14	4.8326	1.4485	0.17324	0.32718
R-HSA-69416	Dimerization of procaspase-8	11	5.6867	1.4068	0.13659	0.24550		GO:0140253	cell-cell fusion	53	18295	1.2025	0.17629	0.33121
GO:0051262	protein tetramerization	132	68241	1.0990	0.13679	0.24550		GO:1902850	microtubule cytoskeleton organization involved in mitosis	132	45565	1.1193	0.18174	0.34069
R-HSA-73772	RNA Polymerase I Promoter Escape	30	15509	1.2251	0.13686	0.24550		R-HSA-438064	Post NMDA receptor activation events	40	13808	1.2312	0.18411	0.34493
R-HSA-389958	Cooperation of Prefoldin and TriC/CCT in actin and tubulin folding	30	15509	1.2251	0.13686	0.24550		R-HSA-512988	Interleukin-3, Interleukin-5 and GM-CSF signaling	48	16569	1.2071	0.18559	0.34712
hsa04270	Vascular smooth muscle contraction	121	62554	1.1030	0.13875	0.24770		GO:0097066	response to thyroid hormone	27	9.3201	1.2875	0.18738	0.34910
GO:0032451	demethylase activity	39	20162	1.1904	0.14200	0.25295		R-HSA-447043	Neurofascin interactions	7	2.4163	1.6554	0.19195	0.35502
R-HSA-9020591	Interleukin-12 signaling	48	24815	1.1687	0.14312	0.25455		R-HSA-3371599	Defective HLCS causes multiple carboxylase deficiency	7	2.4163	1.6554	0.19195	0.35502
R-HSA-917729	Endosomal Sorting Complex Required For Transport (ESCRT)	32	16543	1.2090	0.14747	0.26118		R-HSA-5576891	Cardiac conduction	141	48672	1.1095	0.19456	0.35774
GO:0002507	tolerance induction	25	12924	1.2380	0.15109	0.26490		GO:0022884	macromolecule transmembrane transporter activity	22	7.5941	1.3168	0.19460	0.35774
R-HSA-191273	Cholesterol biosynthesis	25	12924	1.2380	0.15109	0.26490		hsa00360	Phenylalanine metabolism	17	5.8682	1.3633	0.20037	0.36633
GO:2001057	reactive nitrogen species metabolic process	72	37222	1.1284	0.15599	0.27321		R-HSA-975163	IRAK2 mediated activation of TAK1 complex upon TLR7/8 or 9 stimulation	17	5.8682	1.3633	0.20037	0.36633
GO:0044091	membrane biogenesis	34	17577	1.1947	0.15768	0.27544		R-HSA-1810476	RIP-mediated NFkB activation via ZBP1	17	5.8682	1.3633	0.20037	0.36633
R-HSA-1483213	Synthesis of PE	13	6.7207	1.3391	0.16182	0.28150		R-HSA-450385	Butyrate Response Factor 1 (BRF1) binds and destabilizes mRNA	17	5.8682	1.3633	0.20037	0.36633
R-HSA-2995410	Nuclear Envelope Reassembly	13	6.7207	1.3391	0.16182	0.28150		R-HSA-202430	Translocation of ZAP-70 to Immunological synapse	17	5.8682	1.3633	0.20037	0.36633
R-HSA-1630316	Glycosaminoglycan metabolism	124	64105	1.0920	0.16526	0.28584		R-HSA-73772	RNA Polymerase I Promoter Escape	30	10356	1.2554	0.20322	0.36811
R-HSA-1181150	Signaling by NODAL	20	10340	1.2573	0.16687	0.28697		GO:0072350	tricarboxylic acid metabolic process	38	13117	1.2198	0.20623	0.37296
R-HSA-111931	PKA-mediated phosphorylation of CREB	20	10340	1.2573	0.16687	0.28697		R-HSA-1296041	Activation of G protein gated Potassium channels	25	8.6297	1.2747	0.21331	0.38285
GO:0009262	deoxyribonucleotide metabolic process	36	18611	1.1821	0.16748	0.28697		R-HSA-5693568	Resolution of D-loop Structures through Holliday Junction Intermediates	33	11391	1.2290	0.21770	0.38844
R-HSA-73942	DNA Damage Reversal	8	4.1358	1.4507	0.16789	0.28697		GO:1901681	sulfur compound binding	240	82845	1.0743	0.21887	0.38990
R-HSA-4411364	Binding of TCF/LEF:CTNNB1 to target gene promoters	8	4.1358	1.4507	0.16789	0.28697		R-HSA-196849	Metabolism of water-soluble vitamins and cofactors	123	42458	1.1070	0.21971	0.39118
R-HSA-5632681	Ligand-receptor interactions	8	4.1358	1.4507	0.16789	0.28697		R-HSA-622312	Inflammasomes	20	6.9038	1.3036	0.22337	0.39601
GO:0030547	receptor inhibitor activity	38	19645	1.1708	0.17690	0.30144		GO:0009914	hormone transport	322	111.15	1.0616	0.22542	0.39779
GO:0043178	alcohol binding	82	42392	1.1087	0.18150	0.30848		GO:0010038	response to metal ion	356	122.89	1.0579	0.22735	0.39779
R-HSA-8875360	InlB-mediated entry of Listeria monocytogenes into host cell	15	7.7546	1.2896	0.18400	0.31084		R-HSA-5250981	Toxicity of botulinum toxin type F (BoNT/F)	5	1.7259	1.7382	0.22772	0.39779
R-HSA-2032785	YAP1- and WWTR1 (TAZ)-stimulated gene expression	15	7.7546	1.2896	0.18400	0.31084		R-HSA-9018896	Biosynthesis of E-series 18(S)-resolvins	5	1.7259	1.7382	0.22772	0.39779
GO:0010959	regulation of metal ion transport	360	186.11	1.0478	0.18558	0.31335		R-HSA-74713	IRS activation	5	1.7259	1.7382	0.22772	0.39779
GO:0050435	amyloid-beta metabolic process	40	20679	1.1606	0.18597	0.31384		R-HSA-8875513	MET interacts with TNS proteins	5	1.7259	1.7382	0.22772	0.39779
R-HSA-196807	Nicotinate metabolism	31	16026	1.1856	0.18703	0.31452		R-HSA-111459	Activation of caspases through apoptosome-mediated cleavage	5	1.7259	1.7382	0.22772	0.39779
R-HSA-399719	Trafficking of AMPA receptors	31	16026	1.1856	0.18703	0.31452		R-HSA-111463	SMAC binds to IAPs	5	1.7259	1.7382	0.22772	0.39779
GO:0052547	regulation of peptidase activity	417	215.58	1.0437	0.18802	0.31603		GO:0008307	structural constituent of muscle	44	15188	1.1851	0.22933	0.39997
R-HSA-421270	Cell-cell junction organization	64	33086	1.1183	0.19633	0.32864		R-HSA-446219	Synthesis of substrates in N-glycan biosythesis	63	21747	1.1496	0.23057	0.40082
R-HSA-5260271	Diseases of Immune System	24	12407	1.2090	0.19661	0.32864		hsa05330	Allograft rejection	36	12427	1.2071	0.23102	0.40082
R-HSA-68962	Activation of the pre-replicative complex	33	17060	1.1723	0.19780	0.33012		R-HSA-76046	RNA Polymerase III Transcription Initiation	36	12427	1.2071	0.23102	0.40082
R-HSA-3215018	Processing and activation of SUMO	10	5.1698	1.3540	0.20107	0.33458		hsa00604	Glycosphingolipid biosynthesis	15	5.1778	1.3519	0.23252	0.40224
R-HSA-174437	Removal of the Flap Intermediate from the C-strand	10	5.1698	1.3540	0.20107	0.33458		R-HSA-774815	Nucleosome assembly	74	25544	1.1353	0.23268	0.40224
R-HSA-169893	Prolonged ERK activation events	10	5.1698	1.3540	0.20107	0.33458		GO:0055081	anion homeostasis	55	18985	1.1588	0.23542	0.40593
R-HSA-111367	SLBP independent Processing of Histone Pre-mRNAs	10	5.1698	1.3540	0.20107	0.33458		GO:0048871	multicellular organismal homeostasis	470	162.24	1.0478	0.23671	0.40773
hsa00071	Fatty acid degradation	44	22747	1.1430	0.20310	0.33729		R-HSA-5602498	MyD88 deficiency (TLR2/4)	10	3.4519	1.4485	0.23799	0.40824
GO:0042558	pteridine-containing compound metabolic process	35	18094	1.1606	0.20804	0.34229		R-HSA-2161522	Abacavir transport and metabolism	10	3.4519	1.4485	0.23799	0.40824
R-HSA-2161541	Abacavir metabolism	5	2.5849	1.5475	0.20940	0.34229		R-HSA-8868766	rRNA processing in the mitochondrion	10	3.4519	1.4485	0.23799	0.40824
R-HSA-9032759	NTRK2 activates RAC1	5	2.5849	1.5475	0.20940	0.34229		R-HSA-110056	MAPK3 (ERK1) activation	10	3.4519	1.4485	0.23799	0.40824
R-HSA-5250955	Toxicity of botulinum toxin type D (BoNT/D)	5	2.5849	1.5475	0.20940	0.34229		GO:0004518	nuclease activity	205	70764	1.0740	0.24079	0.41262
R-HSA-74713	IRS activation	5	2.5849	1.5475	0.20940	0.34229		GO:0032102	negative regulation of response to external stimulus	312	107.70	1.0585	0.24186	0.41424
R-HSA-5083630	Defective LFNG causes SCDO3	5	2.5849	1.5475	0.20940	0.34229		GO:0030215	semaphorin receptor binding	23	7.9393	1.2596	0.24322	0.41483
R-HSA-2644605	FBXW7 Mutants and NOTCH1 in Cancer	5	2.5849	1.5475	0.20940	0.34229		GO:0002269	leukocyte activation involved in inflammatory response	31	10701	1.2149	0.24509	0.41615
R-HSA-1971475	A tetrasaccharide linker sequence is required for GAG synthesis	26	13441	1.1904	0.20991	0.34229		R-HSA-1483249	Inositol phosphate metabolism	50	17259	1.1588	0.24969	0.42330
GO:0090596	sensory organ morphogenesis	250	129.24	1.0523	0.21260	0.34613		R-HSA-5675482	Regulation of necroptotic cell death	18	6.2134	1.2875	0.25720	0.43334
hsa04925	Aldosterone synthesis and secretion	96	49630	1.0881	0.21416	0.34836		R-HSA-1660514	Synthesis of PIPs at the Golgi membrane	18	6.2134	1.2875	0.25720	0.43334
GO:0016209	antioxidant activity	83	42909	1.0953	0.21477	0.34919		GO:0018200	peptidyl-glutamic acid modification	26	8.9749	1.2256	0.26061	0.43517
R-HSA-112399	IRS-mediated signalling	48	24815	1.1284	0.21903	0.35507		GO:0002209	behavioral defense response	37	12772	1.1744	0.27129	0.44825
R-HSA-1483249	Inositol phosphate metabolism	50	25849	1.1219	0.22658	0.36451		R-HSA-3270619	IRF3-mediated induction of type I IFN	13	4.4874	1.3371	0.27139	0.44825
R-HSA-991365	Activation of GABAB receptors	39	20162	1.1408	0.22708	0.36476		GO:0006575	cellular modified amino acid metabolic process	190	65586	1.0673	0.27242	0.44972
R-HSA-418360	Platelet calcium homeostasis	30	15509	1.1606	0.23394	0.37325		GO:0051018	protein kinase A binding	48	16569	1.1467	0.27534	0.45409
R-HSA-1474244	Extracellular matrix organization	301	155.61	1.0411	0.24661	0.39049		R-HSA-72086	mRNA Capping	29	10010	1.1987	0.27602	0.45462
hsa04725	Cholinergic synapse	112	57901	1.0708	0.24764	0.39192		R-HSA-3595172	Defective CHST3 causes SEDCJD	8	2.7615	1.4485	0.28331	0.46198
R-HSA-3656237	Defective EXT2 causes exostoses 2	14	7.2377	1.2435	0.25109	0.39585		R-HSA-5340588	RNF mutants show enhanced WNT signaling and proliferation	8	2.7615	1.4485	0.28331	0.46198
R-HSA-3296469	Defects in cobalamin (B12) metabolism	14	7.2377	1.2435	0.25109	0.39585		R-HSA-1483206	Glycerophospholipid biosynthesis	129	44529	1.0779	0.28821	0.46950
GO:0050817	coagulation	326	168.53	1.0384	0.25228	0.39662		R-HSA-432040	Vasopressin regulates renal water homeostasis via Aquaporins	43	14843	1.1453	0.29345	0.47624
R-HSA-1566948	Elastic fibre formation	45	23264	1.1176	0.25261	0.39696		R-HSA-112043	PLC beta mediated events	46	15879	1.1336	0.30334	0.48984
GO:0044215	other organism	34	17577	1.1378	0.25511	0.39781		GO:0002448	mast cell mediated immunity	49	16914	1.1233	0.31257	0.50134
R-HSA-70614	Amino acid synthesis and interconversion (transamination)	34	17577	1.1378	0.25511	0.39781		GO:0031214	biomineral tissue development	150	51778	1.0622	0.31698	0.50719
R-HSA-426117	Cation-coupled Chloride cotransporters	7	3.6188	1.3817	0.25530	0.39781		R-HSA-5334118	DNA methylation	63	21747	1.1036	0.31715	0.50723
GO:0031214	biomineral tissue development	150	77546	1.0574	0.25843	0.40250		R-HSA-5576886	Phase 4 - resting membrane potential	19	6.5586	1.2198	0.31810	0.50753
R-HSA-73776	RNA Polymerase II Promoter Escape	47	24298	1.1112	0.26043	0.40372		R-HSA-425393	Transport of inorganic cations/anions and amino acids/oligopeptides	108	37280	1.0730	0.32323	0.51398
R-HSA-983712	Ion channel transport	186	96157	1.0504	0.26105	0.40450		R-HSA-525793	Myogenesis	30	10356	1.1588	0.32456	0.51488
R-HSA-76046	RNA Polymerase III Transcription Initiation	36	18611	1.1284	0.26481	0.40807		R-HSA-909733	Interferon alpha/beta signaling	69	23818	1.0916	0.33104	0.52342
R-HSA-5654708	Downstream signaling of activated FGFR3	25	12924	1.1606	0.26491	0.40807		hsa04973	Carbohydrate digestion and absorption	44	15188	1.1193	0.33382	0.52680
R-HSA-1296059	G protein gated Potassium channels	25	12924	1.1606	0.26491	0.40807		R-HSA-392170	ADP signalling through P2Y purinoceptor 12	22	7.5941	1.1851	0.33550	0.52741
hsa00510	N-Glycan biosynthesis	49	25332	1.1053	0.26793	0.41210		R-HSA-8964043	Plasma lipoprotein clearance	33	11391	1.1412	0.33673	0.52741
R-HSA-190840	Microtubule-dependent trafficking of connexons from Golgi to the plasma membrane	16	8.2716	1.2090	0.27069	0.41596		hsa00440	Phosphonate and phosphinate metabolism	6	2.0711	1.4485	0.34321	0.53280
R-HSA-6782135	Dual incision in TC-NER	66	34120	1.0844	0.27897	0.42554		hsa00750	Vitamin B6 metabolism	6	2.0711	1.4485	0.34321	0.53280
hsa05410	Hypertrophic cardiomyopathy (HCM)	83	42909	1.0720	0.28457	0.43349		R-HSA-77288	mitochondrial fatty acid beta-oxidation of unsaturated fatty acids	6	2.0711	1.4485	0.34321	0.53280
GO:0031348	negative regulation of defense response	187	96674	1.0447	0.28697	0.43552		R-HSA-8939256	RUNX1 regulates transcription of genes involved in WNT signaling	6	2.0711	1.4485	0.34321	0.53280
R-HSA-73780	RNA Polymerase III Chain Elongation	18	9.3056	1.1821	0.28780	0.43552		R-HSA-5339717	Misspliced LRP5 mutants have enhanced beta-catenin-dependent signaling	6	2.0711	1.4485	0.34321	0.53280
R-HSA-2243919	Crosslinking of collagen fibrils	18	9.3056	1.1821	0.28780	0.43552		R-HSA-191273	Cholesterol biosynthesis	25	8.6297	1.1588	0.35037	0.54088
R-HSA-70221	Glycogen breakdown (glycogenolysis)	18	9.3056	1.1821	0.28780	0.43552		R-HSA-211733	Regulation of activated PAK-2p34 by proteasome mediated degradation	50	17259	1.1008	0.35111	0.54088
R-HSA-113507	E2F-enabled inhibition of pre-replication complex formation	9	4.6528	1.2896	0.28838	0.43552		GO:0032451	demethylase activity	39	13462	1.1142	0.35772	0.54944
R-HSA-8985947	Interleukin-9 signaling	9	4.6528	1.2896	0.28838	0.43552		R-HSA-111933	Calmodulin induced events	28	9.6653	1.1381	0.36331	0.55594
R-HSA-193634	Axonal growth inhibition (RHOA activation)	9	4.6528	1.2896	0.28838	0.43552		R-HSA-264642	Acetylcholine Neurotransmitter Release Cycle	17	5.8682	1.1929	0.36503	0.55707
GO:0050840	extracellular matrix binding	55	28434	1.0903	0.28882	0.43578		R-HSA-435354	Zinc transporters	17	5.8682	1.1929	0.36503	0.55707
hsa04620	Toll-like receptor signaling pathway	104	53765	1.0602	0.29557	0.44516		R-HSA-6794362	Protein-protein interactions at synapses	87	30031	1.0656	0.36615	0.55794
R-HSA-70268	Pyruvate metabolism	31	16026	1.1232	0.29889	0.44914		GO:0099565	chemical synaptic transmission, postsynaptic	107	36935	1.0559	0.37132	0.56512
GO:0006490	oligosaccharide-lipid intermediate biosynthetic process	20	10340	1.1606	0.30294	0.45197		R-HSA-5676590	NIK-->noncanonical NF-kB signaling	59	20366	1.0802	0.37319	0.56719
R-HSA-141405	Inhibition of the proteolytic activity of APC/C required for the onset of anaphase by mitotic spindle checkpoint components	20	10340	1.1606	0.30294	0.45197		R-HSA-190828	Gap junction trafficking	45	15533	1.0944	0.37536	0.56816
R-HSA-622312	Inflammasomes	20	10340	1.1606	0.30294	0.45197		R-HSA-1566948	Elastic fibre formation	45	15533	1.0944	0.37536	0.56816
R-HSA-5368287	Mitochondrial translation	93	48079	1.0608	0.30761	0.45812		GO:0032635	interleukin-6 production	130	44874	1.0474	0.37849	0.56986
GO:0022884	macromolecule transmembrane transporter activity	22	11373	1.1430	0.31649	0.46738		GO:0046625	sphingolipid binding	20	6.9038	1.1588	0.38125	0.56986
GO:0030742	GTP-dependent protein binding	22	11373	1.1430	0.31649	0.46738		R-HSA-5654706	FRS-mediated FGFR3 signaling	20	6.9038	1.1588	0.38125	0.56986
GO:1901681	sulfur compound binding	240	124.07	1.0316	0.32814	0.48287		R-HSA-442729	CREB phosphorylation through the activation of CaMKII	20	6.9038	1.1588	0.38125	0.56986
GO:0032616	interleukin-13 production	24	12407	1.1284	0.32874	0.48289		GO:0044215	other organism	34	11736	1.1077	0.38499	0.57361
R-HSA-2892247	POU5F1 (OCT4), SOX2, NANOG activate genes related to proliferation	13	6.7207	1.1904	0.33451	0.48965		GO:0015144	carbohydrate transmembrane transporter activity	34	11736	1.1077	0.38499	0.57361
GO:0006631	fatty acid metabolic process	357	184.56	1.0241	0.33679	0.49277		R-HSA-5617833	Cilium Assembly	199	68692	1.0336	0.39049	0.57983
GO:0015849	organic acid transport	313	161.81	1.0259	0.33711	0.49280		R-HSA-5620920	Cargo trafficking to the periciliary membrane	51	17605	1.0793	0.39055	0.57983
GO:0007215	glutamate receptor signaling pathway	90	46528	1.0531	0.33877	0.49479		hsa00340	Histidine metabolism	23	7.9393	1.1336	0.39483	0.58332
GO:0002285	lymphocyte activation involved in immune response	172	88920	1.0346	0.34647	0.50449		R-HSA-8949215	Mitochondrial calcium ion transport	23	7.9393	1.1336	0.39483	0.58332
R-HSA-432040	Vasopressin regulates renal water homeostasis via Aquaporins	43	22230	1.0796	0.34977	0.50885		R-HSA-9013973	TICAM1-dependent activation of IRF3/IRF7	12	4.1423	1.2071	0.40265	0.59074
R-HSA-1614635	Sulfur amino acid metabolism	28	14475	1.1053	0.35014	0.50894		R-HSA-211958	Miscellaneous substrates	12	4.1423	1.2071	0.40265	0.59074
R-HSA-75892	Platelet Adhesion to exposed collagen	15	7.7546	1.1606	0.35171	0.51012		R-HSA-1474151	Tetrahydrobiopterin (BH4) synthesis, recycling, salvage and regulation	12	4.1423	1.2071	0.40265	0.59074
R-HSA-190828	Gap junction trafficking	45	23264	1.0746	0.35675	0.51668		R-HSA-975576	N-glycan antennae elongation in the medial/trans-Golgi	26	8.9749	1.1142	0.40647	0.59394
R-HSA-975163	IRAK2 mediated activation of TAK1 complex upon TLR7/8 or 9 stimulation	17	8.7886	1.1378	0.36642	0.52710		R-HSA-5205647	Mitophagy	29	10010	1.0989	0.41666	0.60643
R-HSA-5083632	Defective C1GALT1C1 causes Tn polyagglutination syndrome (TNPS)	17	8.7886	1.1378	0.36642	0.52710		R-HSA-5654732	Negative regulation of FGFR3 signaling	29	10010	1.0989	0.41666	0.60643
R-HSA-450385	Butyrate Response Factor 1 (BRF1) binds and destabilizes mRNA	17	8.7886	1.1378	0.36642	0.52710		R-HSA-8982491	Glycogen metabolism	29	10010	1.0989	0.41666	0.60643
R-HSA-435354	Zinc transporters	17	8.7886	1.1378	0.36642	0.52710		R-HSA-5358508	Mismatch Repair	15	5.1778	1.1588	0.42000	0.60970
R-HSA-947581	Molybdenum cofactor biosynthesis	6	3.1019	1.2896	0.37607	0.53474		R-HSA-174184	Cdc20:Phospho-APC/C mediated degradation of Cyclin A	72	24854	1.0461	0.43138	0.62432
R-HSA-190370	FGFR1b ligand binding and activation	6	3.1019	1.2896	0.37607	0.53474		R-HSA-163210	Formation of ATP by chemiosmotic coupling	18	6.2134	1.1266	0.43365	0.62487
R-HSA-9018679	Biosynthesis of EPA-derived SPMs	6	3.1019	1.2896	0.37607	0.53474		GO:0019200	carbohydrate kinase activity	21	7.2490	1.1036	0.44488	0.63666
R-HSA-8851907	MET activates PI3K/AKT signaling	6	3.1019	1.2896	0.37607	0.53474		GO:0003014	renal system process	113	39006	1.0255	0.45700	0.64816
GO:0015144	carbohydrate transmembrane transporter activity	34	17577	1.0809	0.37656	0.53498		R-HSA-5576893	Phase 2 - plateau phase	27	9.3201	1.0730	0.46267	0.65369
GO:0031163	metallo-sulfur cluster assembly	21	10856	1.1053	0.39060	0.55187		R-HSA-174437	Removal of the Flap Intermediate from the C-strand	10	3.4519	1.1588	0.47309	0.66364
GO:0019200	carbohydrate kinase activity	21	10856	1.1053	0.39060	0.55187		R-HSA-111367	SLBP independent Processing of Histone Pre-mRNAs	10	3.4519	1.1588	0.47309	0.66364
R-HSA-8956321	Nucleotide salvage	23	11890	1.0933	0.40077	0.56036		R-HSA-381183	ATF6 (ATF6-alpha) activates chaperone genes	10	3.4519	1.1588	0.47309	0.66364
hsa00740	Riboflavin metabolism	8	4.1358	1.2090	0.40098	0.56036		R-HSA-2046106	alpha-linolenic acid (ALA) metabolism	13	4.4874	1.1142	0.48468	0.67422
R-HSA-3595174	Defective CHST14 causes EDS, musculocontractural type	8	4.1358	1.2090	0.40098	0.56036		R-HSA-8847993	ERBB2 Activates PTK6 Signaling	13	4.4874	1.1142	0.48468	0.67422
R-HSA-110328	Recognition and association of DNA glycosylase with site containing an affected pyrimidine	8	4.1358	1.2090	0.40098	0.56036		R-HSA-110313	Translesion synthesis by Y family DNA polymerases bypasses lesions on DNA template	39	13462	1.0399	0.48795	0.67755
R-HSA-9034864	Activated NTRK3 signals through RAS	8	4.1358	1.2090	0.40098	0.56036		R-HSA-163200	Respiratory electron transport, ATP synthesis by chemiosmotic coupling, and heat production by uncoupling proteins.	123	42458	1.0128	0.49295	0.68245
R-HSA-3323169	Defects in biotin (Btn) metabolism	8	4.1358	1.2090	0.40098	0.56036		R-HSA-379724	tRNA Aminoacylation	42	14498	1.0346	0.49300	0.68245
GO:0009914	hormone transport	322	166.47	1.0152	0.40967	0.57007		R-HSA-2173782	Binding and Uptake of Ligands by Scavenger Receptors	42	14498	1.0346	0.49300	0.68245
hsa00563	Glycosylphosphatidylinositol (GPI)-anchor biosynthesis	25	12924	1.0832	0.40998	0.57007		R-HSA-110312	Translesion synthesis by REV1	16	5.5230	1.0864	0.49367	0.68245
R-HSA-380994	ATF4 activates genes	25	12924	1.0832	0.40998	0.57007		R-HSA-8851708	Signaling by FGFR2 IIIa TM	19	6.5586	1.0673	0.50106	0.69010
R-HSA-2151209	Activation of PPARGC1A (PGC-1alpha) by phosphorylation	10	5.1698	1.1606	0.41935	0.57851		GO:0032613	interleukin-10 production	48	16569	1.0260	0.50207	0.69120
R-HSA-167152	Formation of HIV elongation complex in the absence of HIV Tat	48	24815	1.0478	0.42220	0.58196		GO:0031016	pancreas development	77	26579	1.0158	0.50268	0.69176
R-HSA-72086	mRNA Capping	29	14992	1.0672	0.42613	0.58666		GO:0023058	adaptation of signaling pathway	22	7.5941	1.0534	0.50737	0.69563
R-HSA-451306	Ionotropic activity of kainate receptors	12	6.2037	1.1284	0.43382	0.59528		R-HSA-2022854	Keratan sulfate biosynthesis	28	9.6653	1.0346	0.51786	0.70710
GO:0002237	response to molecule of bacterial origin	329	170.08	1.0113	0.43760	0.59928		R-HSA-381042	PERK regulates gene expression	28	9.6653	1.0346	0.51786	0.70710
R-HSA-177504	Retrograde neurotrophin signalling	14	7.2377	1.1053	0.44575	0.60705		GO:0019955	cytokine binding	127	43839	1.0037	0.52150	0.71091
R-HSA-170670	Adenylate cyclase inhibitory pathway	14	7.2377	1.1053	0.44575	0.60705		R-HSA-399721	Glutamate binding, activation of AMPA receptors and synaptic plasticity	31	10701	1.0280	0.52235	0.71119
R-HSA-69091	Polymerase switching	14	7.2377	1.1053	0.44575	0.60705		R-HSA-70268	Pyruvate metabolism	31	10701	1.0280	0.52235	0.71119
R-HSA-8956319	Nucleobase catabolism	37	19128	1.0456	0.45210	0.61454		GO:0007292	female gamete generation	133	45910	1.0020	0.52621	0.71506
R-HSA-73933	Resolution of Abasic Sites (AP sites)	39	20162	1.0416	0.45764	0.61929		GO:0032633	interleukin-4 production	34	11736	1.0225	0.52648	0.71506
R-HSA-163841	Gamma carboxylation, hypusine formation and arylsulfatase activation	39	20162	1.0416	0.45764	0.61929		GO:0007626	locomotory behavior	197	68002	0.99997	0.52714	0.71566
GO:0015077	monovalent inorganic cation transmembrane transporter activity	382	197.48	1.0077	0.45835	0.62000		R-HSA-8979227	Triglyceride metabolism	37	12772	1.0179	0.53030	0.71937
R-HSA-975634	Retinoid metabolism and transport	43	22230	1.0346	0.46787	0.63032		R-HSA-5083635	Defective B3GALTL causes Peters-plus syndrome (PpS)	37	12772	1.0179	0.53030	0.71937
R-HSA-381771	Synthesis, secretion, and inactivation of Glucagon-like Peptide-1 (GLP-1)	20	10340	1.0639	0.47251	0.63426		GO:0072348	sulfur compound transport	43	14843	1.0106	0.53723	0.72582
R-HSA-442729	CREB phosphorylation through the activation of CaMKII	20	10340	1.0639	0.47251	0.63426		R-HSA-975634	Retinoid metabolism and transport	43	14843	1.0106	0.53723	0.72582
GO:0001965	G-protein alpha-subunit binding	22	11373	1.0551	0.47952	0.64135		R-HSA-1253288	Downregulation of ERBB4 signaling	8	2.7615	1.0864	0.56067	0.73933
GO:0097366	response to bronchodilator	51	26366	1.0241	0.48563	0.64770		R-HSA-2142670	Synthesis of epoxy (EET) and dihydroxyeicosatrienoic acids (DHET)	8	2.7615	1.0864	0.56067	0.73933
R-HSA-174417	Telomere C-strand (Lagging Strand) Synthesis	24	12407	1.0478	0.48589	0.64779		R-HSA-194313	VEGF ligand-receptor interactions	8	2.7615	1.0864	0.56067	0.73933
R-HSA-2022854	Keratan sulfate biosynthesis	28	14475	1.0362	0.49715	0.66072		R-HSA-5218900	CASP8 activity is inhibited	11	3.7971	1.0534	0.56107	0.73933
hsa00030	Pentose phosphate pathway	30	15509	1.0316	0.50218	0.66578		R-HSA-159854	Gamma-carboxylation, transport, and amino-terminal cleavage of proteins	11	3.7971	1.0534	0.56107	0.73933
R-HSA-375170	CDO in myogenesis	30	15509	1.0316	0.50218	0.66578		R-HSA-3296469	Defects in cobalamin (B12) metabolism	14	4.8326	1.0346	0.56227	0.73933
GO:0008202	steroid metabolic process	307	158.71	1.0018	0.50997	0.67477		R-HSA-877312	Regulation of IFNG signaling	14	4.8326	1.0346	0.56227	0.73933
R-HSA-167238	Pausing and recovery of Tat-mediated HIV elongation	34	17577	1.0241	0.51133	0.67522		R-HSA-112303	Electric Transmission Across Gap Junctions	5	1.7259	1.1588	0.56232	0.73933
R-HSA-5654727	Negative regulation of FGFR2 signaling	34	17577	1.0241	0.51133	0.67522		R-HSA-187024	NGF-independant TRKA activation	5	1.7259	1.1588	0.56232	0.73933
R-HSA-6783310	Fanconi Anemia Pathway	40	20679	1.0155	0.52328	0.68909		R-HSA-173736	Alternative complement activation	5	1.7259	1.1588	0.56232	0.73933
GO:0030534	adult behavior	141	72894	1.0015	0.52691	0.69278		R-HSA-9032759	NTRK2 activates RAC1	5	1.7259	1.1588	0.56232	0.73933
R-HSA-5576891	Cardiac conduction	141	72894	1.0015	0.52691	0.69278		R-HSA-8939247	RUNX1 regulates transcription of genes involved in interleukin signaling	5	1.7259	1.1588	0.56232	0.73933
R-HSA-112303	Electric Transmission Across Gap Junctions	5	2.5849	1.1606	0.53181	0.69402		R-HSA-5083630	Defective LFNG causes SCDO3	5	1.7259	1.1588	0.56232	0.73933
R-HSA-426048	Arachidonate production from DAG	5	2.5849	1.1606	0.53181	0.69402		GO:0008202	steroid metabolic process	307	105.97	0.99082	0.56850	0.74219
R-HSA-187024	NGF-independant TRKA activation	5	2.5849	1.1606	0.53181	0.69402		GO:0051959	dynein light intermediate chain binding	29	10010	0.99896	0.57112	0.74416
hsa01200	Carbon metabolism	116	59969	1.0005	0.53524	0.69710		GO:0008037	cell recognition	147	50743	0.98536	0.58237	0.75644
hsa00280	Valine, leucine and isoleucine degradation	48	24815	1.0075	0.53686	0.69710		R-HSA-73884	Base Excision Repair	39	13462	0.96566	0.62098	0.80115
R-HSA-447038	NrCAM interactions	7	3.6188	1.1053	0.53710	0.69710		GO:0009262	deoxyribonucleotide metabolic process	36	12427	0.96566	0.62098	0.80115
R-HSA-448706	Interleukin-1 processing	7	3.6188	1.1053	0.53710	0.69710		hsa00280	Valine, leucine and isoleucine degradation	48	16569	0.96566	0.62184	0.80115
R-HSA-9027276	Erythropoietin activates Phosphoinositide-3-kinase (PI3K)	11	5.6867	1.0551	0.54588	0.70438		GO:0090382	phagosome maturation	21	7.2490	0.96566	0.62592	0.80115
R-HSA-2142845	Hyaluronan metabolism	17	8.7886	1.0241	0.55653	0.71425		R-HSA-418457	cGMP effects	18	6.2134	0.96566	0.62892	0.80376
R-HSA-1810476	RIP-mediated NFkB activation via ZBP1	17	8.7886	1.0241	0.55653	0.71425		R-HSA-5654710	PI-3K cascade:FGFR3	18	6.2134	0.96566	0.62892	0.80376
R-HSA-202430	Translocation of ZAP-70 to Immunological synapse	17	8.7886	1.0241	0.55653	0.71425		R-HSA-71064	Lysine catabolism	12	4.1423	0.96566	0.64028	0.81453
R-HSA-913709	O-linked glycosylation of mucins	64	33086	0.99739	0.55890	0.71701		R-HSA-451306	Ionotropic activity of kainate receptors	12	4.1423	0.96566	0.64028	0.81453
R-HSA-210745	Regulation of gene expression in beta cells	21	10856	1.0132	0.56261	0.71928		R-HSA-72200	mRNA Editing: C to U Conversion	9	3.1067	0.96566	0.65148	0.82563
hsa00340	Histidine metabolism	23	11890	1.0092	0.56543	0.72179		R-HSA-427601	Multifunctional anion exchangers	9	3.1067	0.96566	0.65148	0.82563
GO:0002269	leukocyte activation involved in inflammatory response	31	16026	0.99836	0.57565	0.73036		GO:0070085	glycosylation	257	88713	0.96941	0.66251	0.83390
R-HSA-8979227	Triglyceride metabolism	37	19128	0.99330	0.58246	0.73760		R-HSA-1266695	Interleukin-7 signaling	34	11736	0.93725	0.66650	0.83402
GO:0140253	cell-cell fusion	53	27400	0.98541	0.59824	0.75528		R-HSA-5663084	Diseases of carbohydrate metabolism	34	11736	0.93725	0.66650	0.83402
GO:0043574	peroxisomal transport	69	35671	0.98118	0.61168	0.77020		GO:0019842	vitamin binding	136	46946	0.95856	0.66830	0.83402
GO:0008509	anion transmembrane transporter activity	327	169.05	0.98787	0.61241	0.77083		R-HSA-9027283	Erythropoietin activates STAT5	6	2.0711	0.96566	0.67187	0.83402
R-HSA-8963899	Plasma lipoprotein remodeling	30	15509	0.96716	0.64429	0.80378		R-HSA-3000471	Scavenging by Class B Receptors	6	2.0711	0.96566	0.67187	0.83402
GO:1901682	sulfur compound transmembrane transporter activity	36	18611	0.96716	0.64500	0.80378		hsa00563	Glycosylphosphatidylinositol (GPI)-anchor biosynthesis	25	8.6297	0.92703	0.67613	0.83650
R-HSA-167044	Signalling to RAS	20	10340	0.96716	0.64679	0.80378		GO:0016917	GABA receptor activity	22	7.5941	0.92176	0.68125	0.84127
R-HSA-112315	Transmission across Chemical Synapses	227	117.35	0.97995	0.64881	0.80449		R-HSA-5365859	RA biosynthesis pathway	22	7.5941	0.92176	0.68125	0.84127
R-HSA-211958	Miscellaneous substrates	12	6.2037	0.96716	0.65793	0.81098		R-HSA-190840	Microtubule-dependent trafficking of connexons from Golgi to the plasma membrane	16	5.5230	0.90530	0.69692	0.85601
R-HSA-389359	CD28 dependent Vav1 pathway	12	6.2037	0.96716	0.65793	0.81098		R-HSA-73779	RNA Polymerase II Transcription Pre-Initiation And Promoter Opening	47	16224	0.92456	0.69755	0.85601
R-HSA-5602498	MyD88 deficiency (TLR2/4)	10	5.1698	0.96716	0.66410	0.81556		GO:0052547	regulation of peptidase activity	417	143.94	0.96566	0.71371	0.87136
R-HSA-209968	Thyroxine biosynthesis	10	5.1698	0.96716	0.66410	0.81556		GO:0072347	response to anesthetic	75	25889	0.92703	0.71660	0.87424
R-HSA-8868766	rRNA processing in the mitochondrion	10	5.1698	0.96716	0.66410	0.81556		GO:0071875	adrenergic receptor signaling pathway	29	10010	0.89906	0.71761	0.87483
R-HSA-74182	Ketone body metabolism	10	5.1698	0.96716	0.66410	0.81556		GO:0015949	nucleobase-containing small molecule interconversion	26	8.9749	0.89138	0.72363	0.87992
R-HSA-2142670	Synthesis of epoxy (EET) and dihydroxyeicosatrienoic acids (DHET)	8	4.1358	0.96716	0.67322	0.82282		GO:0035586	purinergic receptor activity	26	8.9749	0.89138	0.72363	0.87992
R-HSA-195399	VEGF binds to VEGFR leading to receptor dimerization	8	4.1358	0.96716	0.67322	0.82282		hsa04950	Maturity onset diabetes of the young	26	8.9749	0.89138	0.72363	0.87992
R-HSA-6806942	MET Receptor Activation	6	3.1019	0.96716	0.68755	0.83604		R-HSA-77387	Insulin receptor recycling	26	8.9749	0.89138	0.72363	0.87992
R-HSA-8931987	RUNX1 regulates estrogen receptor mediated transcription	6	3.1019	0.96716	0.68755	0.83604		R-HSA-389957	Prefoldin mediated transfer of substrate to CCT/TriC	26	8.9749	0.89138	0.72363	0.87992
R-HSA-2142753	Arachidonic acid metabolism	59	30502	0.95077	0.69948	0.84885		R-HSA-209968	Thyroxine biosynthesis	10	3.4519	0.86909	0.72794	0.88258
R-HSA-5083635	Defective B3GALTL causes Peters-plus syndrome (PpS)	37	19128	0.94102	0.70425	0.85262		hsa04614	Renin-angiotensin system	23	7.9393	0.88169	0.73105	0.88439
R-HSA-5579029	Metabolic disorders of biological oxidation enzymes	35	18094	0.93953	0.70547	0.85379		R-HSA-141430	Inactivation of APC/C via direct inhibition of the APC/C complex	20	6.9038	0.86909	0.74038	0.89344
GO:0015002	heme-copper terminal oxidase activity	27	13958	0.93134	0.71306	0.86104		GO:0060326	cell chemotaxis	289	99759	0.95229	0.74305	0.89601
GO:0019955	cytokine binding	127	65656	0.95955	0.71327	0.86104		R-HSA-416993	Trafficking of GluR2-containing AMPA receptors	17	5.8682	0.85205	0.75237	0.90496
R-HSA-5654700	FRS-mediated FGFR2 signaling	25	12924	0.92848	0.71589	0.86389		R-HSA-5652084	Fructose metabolism	7	2.4163	0.82771	0.75795	0.90865
R-HSA-8949215	Mitochondrial calcium ion transport	23	11890	0.92511	0.71927	0.86671		R-HSA-448706	Interleukin-1 processing	7	2.4163	0.82771	0.75795	0.90865
R-HSA-189445	Metabolism of porphyrins	17	8.7886	0.91027	0.73413	0.88048		hsa00030	Pentose phosphate pathway	30	10356	0.86909	0.75871	0.90865
R-HSA-3772470	Negative regulation of TCF-dependent signaling by WNT ligand antagonists	15	7.7546	0.90269	0.74148	0.88603		R-HSA-8978868	Fatty acid metabolism	177	61098	0.93292	0.76637	0.91454
GO:0019205	nucleobase-containing compound kinase activity	46	23781	0.92511	0.74989	0.89223		R-HSA-1614558	Degradation of cysteine and homocysteine	14	4.8326	0.82771	0.76831	0.91587
R-HSA-6788656	Histidine, lysine, phenylalanine, tyrosine, proline and tryptophan catabolism	46	23781	0.92511	0.74989	0.89223		R-HSA-193368	Synthesis of bile acids and bile salts via 7alpha-hydroxycholesterol	24	8.2845	0.84495	0.77518	0.92208
R-HSA-2046106	alpha-linolenic acid (ALA) metabolism	13	6.7207	0.89277	0.75072	0.89223		R-HSA-6783310	Fanconi Anemia Pathway	40	13808	0.86909	0.77652	0.92308
R-HSA-8948216	Collagen chain trimerization	44	22747	0.92320	0.75142	0.89223		GO:0098542	defense response to other organism	473	163.27	0.95545	0.77657	0.92308
R-HSA-2173782	Binding and Uptake of Ligands by Scavenger Receptors	42	21713	0.92111	0.75313	0.89394		GO:0015849	organic acid transport	313	108.04	0.94406	0.78319	0.92962
GO:0051180	vitamin transport	38	19645	0.91626	0.75718	0.89811		R-HSA-9020956	Interleukin-27 signaling	11	3.7971	0.79008	0.79051	0.93432
R-HSA-3785653	Myoclonic epilepsy of Lafora	11	5.6867	0.87924	0.76261	0.90262		R-HSA-1839122	Signaling by activated point mutants of FGFR1	11	3.7971	0.79008	0.79051	0.93432
GO:0008519	ammonium transmembrane transporter activity	32	16543	0.90672	0.76531	0.90485		R-HSA-211897	Cytochrome P450 - arranged by substrate type	66	22782	0.87787	0.80166	0.94417
GO:0005319	lipid transporter activity	145	74961	0.94715	0.77183	0.91028		GO:0014075	response to amine	44	15188	0.85592	0.80196	0.94417
R-HSA-72200	mRNA Editing: C to U Conversion	9	4.6528	0.85970	0.77842	0.91354		hsa02010	ABC transporters	44	15188	0.85592	0.80196	0.94417
R-HSA-8963901	Chylomicron remodeling	9	4.6528	0.85970	0.77842	0.91354		GO:1901505	carbohydrate derivative transmembrane transporter activity	41	14153	0.84789	0.80730	0.94844
GO:0002448	mast cell mediated immunity	49	25332	0.90795	0.79126	0.92568		R-HSA-391903	Eicosanoid ligand-binding receptors	15	5.1778	0.77253	0.81736	0.95262
GO:0051861	glycolipid binding	20	10340	0.87045	0.79479	0.92785		R-HSA-181431	Acetylcholine binding and downstream events	15	5.1778	0.77253	0.81736	0.95262
R-HSA-8978934	Metabolism of cofactors	20	10340	0.87045	0.79479	0.92785		R-HSA-2214320	Anchoring fibril formation	15	5.1778	0.77253	0.81736	0.95262
R-HSA-418217	G beta:gamma signalling through PLC beta	20	10340	0.87045	0.79479	0.92785		R-HSA-5654228	Phospholipase C-mediated cascade; FGFR4	15	5.1778	0.77253	0.81736	0.95262
R-HSA-5652084	Fructose metabolism	7	3.6188	0.82900	0.80038	0.93275		GO:0044455	mitochondrial membrane part	229	79048	0.92349	0.81998	0.95262
R-HSA-181430	Norepinephrine Neurotransmitter Release Cycle	18	9.3056	0.85970	0.80275	0.93447		GO:0098636	protein complex involved in cell adhesion	35	12082	0.82771	0.82007	0.95262
GO:0033555	multicellular organismal response to stress	74	38256	0.91488	0.80943	0.94034		hsa00740	Riboflavin metabolism	8	2.7615	0.72424	0.82372	0.95262
GO:0140115	export across plasma membrane	33	17060	0.87924	0.81397	0.94361		hsa04122	Sulfur relay system	8	2.7615	0.72424	0.82372	0.95262
R-HSA-211897	Cytochrome P450 - arranged by substrate type	66	34120	0.90855	0.81423	0.94361		R-HSA-389397	Orexin and neuropeptides FF and QRFP bind to their respective receptors	8	2.7615	0.72424	0.82372	0.95262
GO:0060326	cell chemotaxis	289	149.41	0.95043	0.82609	0.95482		R-HSA-3656243	Defective ST3GAL3 causes MCT12 and EIEE15	8	2.7615	0.72424	0.82372	0.95262
GO:0019233	sensory perception of pain	103	53248	0.92021	0.82619	0.95482		R-HSA-434316	Fatty Acids bound to GPR40 (FFAR1) regulate insulin secretion	8	2.7615	0.72424	0.82372	0.95262
R-HSA-77348	Beta oxidation of octanoyl-CoA to hexanoyl-CoA	5	2.5849	0.77373	0.83304	0.95577		R-HSA-73928	Depyrimidination	8	2.7615	0.72424	0.82372	0.95262
R-HSA-163358	PKA-mediated phosphorylation of key metabolic factors	5	2.5849	0.77373	0.83304	0.95577		R-HSA-77111	Synthesis of Ketone Bodies	8	2.7615	0.72424	0.82372	0.95262
R-HSA-1296346	Tandem pore domain potassium channels	12	6.2037	0.80597	0.83738	0.95746		R-HSA-380108	Chemokine receptors bind chemokines	48	16569	0.84495	0.82406	0.95269
R-HSA-1839130	Signaling by activated point mutants of FGFR3	12	6.2037	0.80597	0.83738	0.95746		GO:0010257	NADH dehydrogenase complex assembly	64	22092	0.86004	0.82762	0.95512
R-HSA-5654695	PI-3K cascade:FGFR2	23	11890	0.84101	0.84085	0.95945		GO:0005319	lipid transporter activity	145	50052	0.89906	0.83489	0.96146
R-HSA-446219	Synthesis of substrates in N-glycan biosythesis	63	32569	0.89040	0.84800	0.96541		GO:0008509	anion transmembrane transporter activity	327	112.88	0.93022	0.83740	0.96146
hsa00220	Arginine biosynthesis	21	10856	0.82900	0.84839	0.96541		GO:0016042	lipid catabolic process	318	109.77	0.92922	0.83761	0.96146
hsa00531	Glycosaminoglycan degradation	19	9.8225	0.81445	0.85699	0.97055		hsa00531	Glycosaminoglycan degradation	19	6.5586	0.76236	0.83981	0.96146
hsa00360	Phenylalanine metabolism	17	8.7886	0.79649	0.86684	0.98005		R-HSA-74259	Purine catabolism	19	6.5586	0.76236	0.83981	0.96146
R-HSA-2022377	Metabolism of Angiotensinogen to Angiotensins	17	8.7886	0.79649	0.86684	0.98005		GO:0002449	lymphocyte mediated immunity	237	81810	0.91676	0.84279	0.96331
GO:0030990	intraciliary transport particle	28	14475	0.82900	0.86999	0.98228		hsa04970	Salivary secretion	90	31067	0.86909	0.84515	0.96534
R-HSA-1482788	Acyl chain remodelling of PC	28	14475	0.82900	0.86999	0.98228		R-HSA-1474290	Collagen formation	90	31067	0.86909	0.84515	0.96534
R-HSA-3656243	Defective ST3GAL3 causes MCT12 and EIEE15	8	4.1358	0.72537	0.87668	0.98449		R-HSA-2672351	Stimuli-sensing channels	109	37626	0.87706	0.85012	0.96871
R-HSA-5688890	Defective CSF2RA causes pulmonary surfactant metabolism dysfunction 4 (SMDP4)	8	4.1358	0.72537	0.87668	0.98449		R-HSA-8956321	Nucleotide salvage	23	7.9393	0.75573	0.85883	0.97496
R-HSA-400451	Free fatty acids regulate insulin secretion	8	4.1358	0.72537	0.87668	0.98449		R-HSA-1296072	Voltage gated Potassium channels	43	14843	0.80846	0.85926	0.97511
R-HSA-174430	Telomere C-strand synthesis initiation	8	4.1358	0.72537	0.87668	0.98449		GO:0043574	peroxisomal transport	69	23818	0.83970	0.86408	0.97803
R-HSA-68952	DNA replication initiation	8	4.1358	0.72537	0.87668	0.98449		R-HSA-8963899	Plasma lipoprotein remodeling	30	10356	0.77253	0.86498	0.97803
hsa05150	Staphylococcus aureus infection	54	27917	0.85970	0.88586	0.99347		GO:0007618	mating	37	12772	0.78296	0.87268	0.97859
GO:0098636	protein complex involved in cell adhesion	35	18094	0.82900	0.88827	0.99517		GO:0006490	oligosaccharide-lipid intermediate biosynthetic process	20	6.9038	0.72424	0.87296	0.97859
R-HSA-156590	Glutathione conjugation	35	18094	0.82900	0.88827	0.99517		R-HSA-114508	Effects of PIP2 hydrolysis	27	9.3201	0.75107	0.87512	0.97859
GO:0072347	response to anesthetic	75	38773	0.87690	0.88900	0.99545		GO:0005496	steroid binding	92	31757	0.85020	0.87708	0.97859
GO:0016917	GABA receptor activity	22	11373	0.79132	0.89021	0.99545		R-HSA-2855086	Ficolins bind to repetitive carbohydrate structures on the target cell surface	5	1.7259	0.57939	0.87965	0.97859
								R-HSA-77348	Beta oxidation of octanoyl-CoA to hexanoyl-CoA	5	1.7259	0.57939	0.87965	0.97859
								R-HSA-8866423	VLDL assembly	5	1.7259	0.57939	0.87965	0.97859
								R-HSA-163358	PKA-mediated phosphorylation of key metabolic factors	5	1.7259	0.57939	0.87965	0.97859
								R-HSA-167826	The fatty acid cycling model	5	1.7259	0.57939	0.87965	0.97859
								R-HSA-190372	FGFR3c ligand binding and activation	13	4.4874	0.66853	0.87994	0.97859
								R-HSA-5083632	Defective C1GALT1C1 causes Tn polyagglutination syndrome (TNPS)	17	5.8682	0.68164	0.88987	0.98405
								R-HSA-189445	Metabolism of porphyrins	17	5.8682	0.68164	0.88987	0.98405
								R-HSA-5368287	Mitochondrial translation	93	32103	0.84106	0.89102	0.98490
								GO:0015696	ammonium transport	112	38661	0.85357	0.89152	0.98490
								GO:0051180	vitamin transport	38	13117	0.76236	0.89389	0.98686
								GO:0030990	intraciliary transport particle	28	9.6653	0.72424	0.89889	0.98976
								R-HSA-1482788	Acyl chain remodelling of PC	28	9.6653	0.72424	0.89889	0.98976
								GO:0007018	microtubule-based movement	271	93546	0.89795	0.90301	0.99192
								GO:0051339	regulation of lyase activity	52	17950	0.77995	0.90538	0.99192
								R-HSA-156588	Glucuronidation	25	8.6297	0.69527	0.90978	0.99192
								R-HSA-2453864	Retinoid cycle disease events	14	4.8326	0.62078	0.91038	0.99192
								R-HSA-170670	Adenylate cyclase inhibitory pathway	14	4.8326	0.62078	0.91038	0.99192
								R-HSA-140877	Formation of Fibrin Clot (Clotting Cascade)	39	13462	0.74281	0.91208	0.99281
								GO:1904950	negative regulation of establishment of protein localization	177	61098	0.86745	0.91536	0.99549
								R-HSA-5626978	TNFR1-mediated ceramide production	6	2.0711	0.48283	0.92121	0.99614
	CSF EV								whole CSF				both
	127 significantly different elements included exclusively in "CSF EV":							70 elements significantly different elements included exclusively in "whole CSF":		8			140 significant elements common in "CSF EV" and "whole CSF":				7
					4
	Activation of DNA fragmentation factor							Activation of NOXA and translocation to mitochondria					actin cytoskeleton
	Activation of HOX genes during differentiation							Amplification of signal from the kinetochores					Activation of BH3-only proteins
	Amplification of signal from unattached kinetochores via a MAD2 inhibitory signal							amyloid-beta metabolic process					Activation of E2F1 target genes at G1/S
	Antigen Presentation: Folding, assembly and peptide loading of class I MHC							Apoptosis induced DNA fragmentation					ameboidal-type cell migration
	ATF6 (ATF6-alpha) activates chaperones							Beta-catenin independent WNT signaling					animal organ formation
	Attenuation phase							beta-catenin-TCF complex assembly					Antigen processing: Ubiquitination & Proteasome degradation
	basal transcription machinery binding							Biosynthesis of amino acids					Antiviral mechanism by IFN-stimulated genes
	Basigin interactions							Calnexin/calreticulin cycle					Apoptosis
	cell leading edge							Cargo recognition for clathrin-mediated endocytosis					Apoptotic cleavage of cellular proteins
	Cellular responses to stress							cell cycle G1/S phase transition					axon part
	central nervous system neuron differentiation							Cell death signalling via NRAGE, NRIF and NADE					cardiac chamber development
	chromatin DNA binding							cell projection membrane					CD28 co-stimulation
	Cilium Assembly							Cell-cell junction organization					cell adhesion molecule binding
	Clathrin-mediated endocytosis							cell-cell signaling by wnt					cell junction organization
	Competing endogenous RNAs (ceRNAs) regulate PTEN translation							Cellular senescence					Cell-extracellular matrix interactions
	Constitutive Signaling by AKT1 E17K in Cancer							coagulation					cell-substrate junction
	Cyclin D associated events in G1							Constitutive Signaling by Ligand-Responsive EGFR Cancer Variants					cellular response to environmental stimulus
	cytokinesis							DAP12 signaling					Cellular response to heat stress
	cytoskeleton-dependent intracellular transport							DNA Replication					Cellular Senescence
	damaged DNA binding							DNA-binding transcription activator activity, RNA polymerase II-specific					chromatin assembly or disassembly
	DDX58/IFIH1-mediated induction of interferon-alpha/beta							Downregulation of TGF-beta receptor signaling					Chromatin organization
	DNA methylation							endothelium development					CLEC7A (Dectin-1) induces NFAT activation
	Downregulation of ERBB2 signaling							ER-Phagosome pathway					CLEC7A (Dectin-1) signaling
	Downstream signal transduction							G1 Phase					coated vesicle
	endoplasmic reticulum to cytosol transport							Human cytomegalovirus infection					Cohesin Loading onto Chromatin
	epithelial cell development							Integrin alphaIIb beta3 signaling					covalent chromatin modification
	ERBB2 Activates PTK6 Signaling							intracellular receptor signaling pathway					cyclin-dependent protein kinase activity
	Fatty acyl-CoA biosynthesis							IRAK1 recruits IKK complex					cytosolic transport
	gastrulation							Loss of function of MECP2 in Rett syndrome					deacetylase activity
	glycerolipid metabolic process							magnesium ion binding					dephosphorylation
	Glycerophospholipid biosynthesis							MET promotes cell motility					Deubiquitination
	Golgi-to-ER retrograde transport							Misspliced GSK3beta mutants stabilize beta-catenin					Diseases of signal transduction
	GRB2 events in ERBB2 signaling							modification-dependent protein binding					double-strand break repair
	HDR through Homologous Recombination (HRR) or Single Strand Annealing (SSA)							multi-organism behavior					E2F mediated regulation of DNA replication
	HDR through MMEJ (alt-NHEJ)							neural precursor cell proliferation					endomembrane system organization
	hippo signaling							Neurodegenerative Diseases					endosome membrane
	histone binding							neuron to neuron synapse					ensheathment of neurons
	Homologous DNA Pairing and Strand Exchange							neutrophil mediated immunity					EPH-Ephrin signaling
	Infectious disease							nucleosome binding					ER to Golgi Anterograde Transport
	Insulin processing							organelle disassembly					ESR-mediated signaling
	Integrin signaling							oxidoreductase activity, acting on a sulfur group of donors					Eukaryotic Translation Initiation
	interaction with symbiont							Post-transcriptional silencing by small RNAs					face development
	Interferon alpha/beta signaling							Pre-NOTCH Transcription and Translation					Fc epsilon RI signaling pathway
	Interferon gamma signaling							process utilizing autophagic mechanism					G1/S Transition
	IRE1alpha activates chaperones							protein exit from endoplasmic reticulum					Gastric cancer
	Kaposi sarcoma-associated herpesvirus infection							Proteoglycans in cancer					gene silencing
	L1CAM interactions							RAF activation					Glioma
	leukocyte cell-cell adhesion							Regulated proteolysis of p75NTR					Glucose metabolism
	Loss of Function of SMAD2/3 in Cancer							regulation of cell morphogenesis					helicase activity
	Loss of Nlp from mitotic centrosomes							regulation of GTPase activity					HIV Infection
	M Phase							Regulation of KIT signaling					hormone-mediated signaling pathway
	Meiosis							regulation of mRNA metabolic process					Influenza Life Cycle
	Metabolism of water-soluble vitamins and cofactors							regulation of protein stability					Insulin resistance
	MHC class II antigen presentation							regulation of small molecule metabolic process					interaction with host
	microtubule							regulation of synapse structure or activity					Interleukin-1 family signaling
	microtubule cytoskeleton organization involved in mitosis							response to carbohydrate					Longevity regulating pathway
	Mitochondrial biogenesis							Sema4D induced cell migration and growth-cone collapse					MAPK1/MAPK3 signaling
	Mitotic Anaphase							sensory organ morphogenesis					methylation
	negative regulation of intracellular signal transduction							sex chromosome					midbrain development
	neuron projection guidance							Signaling by Non-Receptor Tyrosine Kinases					mitotic cell cycle phase transition
	Neutrophil degranulation							Signaling by NTRK1 (TRKA)					Mitotic G2-G2/M phases
	NOD1/2 Signaling Pathway							Signaling by TGF-beta Receptor Complex					morphogenesis of an epithelium
	nuclear chromatin							SUMOylation of RNA binding proteins					mRNA Splicing
	Nuclear Events (kinase and transcription factor activation)							synaptic vesicle cycle					mTOR signalling
	nuclear speck							Toll-like receptor signaling pathway					muscle tissue development
	nucleic acid phosphodiester bond hydrolysis							transcription coactivator activity					negative regulation of cellular component movement
	Nucleobase biosynthesis							Transcriptional activation of mitochondrial biogenesis					negative regulation of mitotic cell cycle
	nucleoside triphosphate metabolic process							Transcriptional regulation by the AP-2 (TFAP2) family of transcription factors					negative regulation of nervous system development
	nucleoside-triphosphatase regulator activity							transition metal ion homeostasis					negative regulation of phosphorylation
	Nucleosome assembly							ubiquitin-like protein transferase activity					neural tube development
	organelle fission												Non-integrin membrane-ECM interactions
	organelle fusion												NOTCH2 Activation and Transmission of Signal to the Nucleus
	p53-Dependent G1/S DNA damage checkpoint												nucleoside binding
	p75NTR signals via NF-kB												Paradoxical activation of RAF signaling by kinase inactive BRAF
	Peptide chain elongation												peptidyl-serine modification
	Plasma lipoprotein clearance												PI Metabolism
	positive regulation of cell cycle												PIP3 activates AKT signaling
	postsynaptic specialization												Platelet degranulation
	Programmed Cell Death												positive regulation of cellular protein localization
	protein kinase A binding												posttranscriptional regulation of gene expression
	protein localization to vacuole												PPARA activates gene expression
	protein tyrosine kinase activity												protein acylation
	Ras signaling pathway												protein folding
	Recruitment and ATM-mediated phosphorylation of repair and signaling proteins at DNA double strand breaks												protein import
	Regulation of commissural axon pathfinding by SLIT and ROBO												protein localization to mitochondrion
	Regulation of Hypoxia-inducible Factor (HIF) by oxygen												Protein ubiquitination
	regulation of innate immune response												Rab regulation of trafficking
	regulation of response to biotic stimulus												regeneration
	Regulation of TP53 Activity through Acetylation												Regulation of actin dynamics for phagocytic cup formation
	Resolution of D-loop Structures through Holliday Junction Intermediates												regulation of apoptotic signaling pathway
	Respiratory electron transport, ATP synthesis by chemiosmotic coupling, and heat production by uncoupling proteins.												regulation of cell projection assembly
	response to ketone												regulation of cellular amide metabolic process
	response to metal ion												Regulation of cholesterol biosynthesis by SREBP (SREBF)
	response to purine-containing compound												regulation of developmental growth
	ribose phosphate biosynthetic process												Regulation of Glucokinase by Glucokinase Regulatory Protein
	RNA Polymerase I Promoter Clearance												regulation of hemopoiesis
	RNA polymerase II transcribes snRNA genes												regulation of membrane permeability
	RNA Polymerase II Transcription Termination												regulation of neuron projection development
	rRNA modification in the nucleus and cytosol												regulation of postsynaptic membrane neurotransmitter receptor levels
	RUNX1 interacts with co-factors whose precise effect on RUNX1 targets is not known												regulation of protein catabolic process
	RUNX2 regulates bone development												regulation of protein serine/threonine kinase activity
	Sema4D in semaphorin signaling												regulation of small GTPase mediated signal transduction
	semaphorin-plexin signaling pathway												regulation of supramolecular fiber organization
	Signaling by EGFR in Cancer												Regulation of TP53 Activity
	Signaling by Hedgehog												Regulation of TP53 Degradation
	Signaling by Leptin												regulation of vasculature development
	Signaling by NOTCH1 t(7;9)(NOTCH1:M1580_K2555) Translocation Mutant												reproductive system development
	Signaling by NTRKs												respiratory tube development
	Signaling by PTK6												response to antibiotic
	Signaling by Rho GTPases												response to nutrient levels
	stem cell proliferation												response to topologically incorrect protein
	Synthesis of DNA												RHO GTPase Effectors
	tau protein binding												ribonucleoprotein complex biogenesis
	telomerase holoenzyme complex												RNA catabolic process
	TGF-beta receptor signaling activates SMADs												RNA localization
	Th17 cell differentiation												RNA polymerase II transcription factor binding
	TNF signaling												rRNA processing in the nucleus and cytosol
	TP53 Regulates Transcription of Cell Death Genes												Shigellosis
	TRAF3-dependent IRF activation pathway												Signaling by FGFR1 in disease
	Transcriptional Regulation by MECP2												Signaling by NOTCH1 in Cancer
	Translation initiation complex formation												Signaling by VEGF
	tRNA Aminoacylation												Signaling by WNT
	tRNA metabolic process												single-stranded RNA binding
	ubiquitin-like protein ligase binding												skeletal system morphogenesis
	ubiquitinyl hydrolase activity												SNARE complex
	vesicle localization												Sphingolipid metabolism
	Vitamin B5 (pantothenate) metabolism												stem cell differentiation
													SUMO E3 ligases SUMOylate target proteins
													telomere organization
													TP53 Regulates Transcription of Cell Cycle Genes
													TRAF6 mediated induction of NFkB and MAP kinases upon TLR7/8 or 9 activation
													trans-Golgi Network Vesicle Budding
													transcription factor complex
													Transcriptional activity of SMAD2/SMAD3:SMAD4 heterotrimer
													Transcriptional Regulation by E2F6
													Transcriptional regulation by small RNAs
													Transcriptional Regulation by TP53
													transmembrane receptor protein serine/threonine kinase signaling pathway
													Transport of Mature Transcript to Cytoplasm
													Uptake and actions of bacterial toxins

## Sheet: 8 targets of serum miR
	Go target sets of miR expressed in serum EV							Go target sets of miR expressed in whole serum
	Enrichment Results, Redundancy reduction: ALL, ALL							Enrichment Results, Redundancy reduction: ALL, ALL
Gene Set	Description	Size	Expect	Ratio	P Value	FDR		Gene Set	Description	Size	Expect	Ratio	P Value	FDR
GO:0010608	posttranscriptional regulation of gene expression	485	183.01	1.5354	0	0		hsa05205	Proteoglycans in cancer	201	42771	1.9873	1.2502e-11	2.0877e-8
GO:0030055	cell-substrate junction	411	155.09	1.5346	0	0		GO:0002009	morphogenesis of an epithelium	480	102.14	1.6154	1.2528e-11	2.0877e-8
GO:0016607	nuclear speck	383	144.52	1.5638	0	0		R-HSA-9006934	Signaling by Receptor Tyrosine Kinases	455	96820	1.6112	5.7221e-11	6.0932e-8
GO:1903311	regulation of mRNA metabolic process	266	100.37	1.6638	0	0		GO:0071900	regulation of protein serine/threonine kinase activity	497	105.76	1.5791	7.3126e-11	6.0932e-8
GO:0034248	regulation of cellular amide metabolic process	384	144.90	1.5459	1.1102e-16	7.4007e-14		R-HSA-3700989	Transcriptional Regulation by TP53	365	77669	1.6738	1.3913e-10	8.2998e-8
GO:0044772	mitotic cell cycle phase transition	487	183.77	1.4747	3.3307e-16	1.8502e-13		hsa05166	Human T-cell leukemia virus 1 infection	253	53836	1.8203	1.4941e-10	8.2998e-8
R-HSA-2262752	Cellular responses to stress	424	159.99	1.5063	5.5511e-16	2.6431e-13		GO:1902532	negative regulation of intracellular signal transduction	495	105.33	1.5665	1.9058e-10	9.0745e-8
GO:0050839	cell adhesion molecule binding	478	180.37	1.4692	1.3323e-15	5.3450e-13		GO:0001228	DNA-binding transcription activator activity, RNA polymerase II-specific	443	94267	1.5912	3.7102e-10	1.5457e-7
R-HSA-5663205	Infectious disease	382	144.15	1.5262	1.4433e-15	5.3450e-13		GO:0061458	reproductive system development	428	91075	1.5921	6.9935e-10	2.5160e-7
R-HSA-9006925	Intracellular signaling by second messengers	293	110.56	1.6009	1.9984e-15	6.6607e-13		GO:0000790	nuclear chromatin	341	72562	1.6675	7.8484e-10	2.5160e-7
GO:0009896	positive regulation of catabolic process	409	154.33	1.5032	2.6645e-15	8.0735e-13		hsa05210	Colorectal cancer	86	18300	2.4044	8.9403e-10	2.5160e-7
GO:0006401	RNA catabolic process	341	128.68	1.5465	5.3291e-15	1.4801e-12		hsa05219	Bladder cancer	41	8.7244	3.0948	9.6385e-10	2.5160e-7
GO:0044843	cell cycle G1/S phase transition	247	93204	1.6416	7.5495e-15	1.9356e-12		hsa05212	Pancreatic cancer	75	15959	2.5064	1.0422e-9	2.5160e-7
GO:0016569	covalent chromatin modification	468	176.60	1.4553	1.5765e-14	3.7532e-12		GO:0048732	gland development	434	92351	1.5809	1.0568e-9	2.5160e-7
GO:0000790	nuclear chromatin	341	128.68	1.5310	2.9532e-14	6.2906e-12		GO:1903311	regulation of mRNA metabolic process	266	56603	1.7490	1.5477e-9	3.4390e-7
R-HSA-1257604	PIP3 activates AKT signaling	260	98110	1.6104	3.0198e-14	6.2906e-12		GO:0003713	transcription coactivator activity	316	67242	1.6805	1.7018e-9	3.5450e-7
R-HSA-9006934	Signaling by Receptor Tyrosine Kinases	455	171.69	1.4561	3.3418e-14	6.5518e-12		GO:0198738	cell-cell signaling by wnt	460	97884	1.5529	1.9781e-9	3.8782e-7
GO:0010498	proteasomal protein catabolic process	449	169.43	1.4578	3.9857e-14	7.3802e-12		GO:0071559	response to transforming growth factor beta	238	50644	1.7771	3.4167e-9	6.3267e-7
GO:0005635	nuclear envelope	455	171.69	1.4503	6.8834e-14	1.2075e-11		hsa04150	mTOR signaling pathway	151	32132	1.9918	3.7167e-9	6.5198e-7
GO:0006397	mRNA processing	487	183.77	1.4257	2.1094e-13	3.5154e-11		GO:0017053	transcriptional repressor complex	84	17874	2.3497	5.2607e-9	8.7669e-7
GO:0006403	RNA localization	228	86035	1.6040	1.9521e-12	2.5024e-10		GO:0005667	transcription factor complex	355	75541	1.6018	1.2061e-8	0.0000016080
R-HSA-2173793	Transcriptional activity of SMAD2/SMAD3:SMAD4 heterotrimer	44	16603	2.3489	3.2092e-12	3.8201e-10		GO:0050839	cell adhesion molecule binding	478	101.71	1.5042	1.9626e-8	0.0000023362
GO:1902532	negative regulation of intracellular signal transduction	495	186.79	1.3920	8.3369e-12	8.1726e-10		GO:0030135	coated vesicle	273	58092	1.6698	3.4214e-8	0.0000034556
R-HSA-1169410	Antiviral mechanism by IFN-stimulated genes	78	29433	2.0046	9.7339e-12	9.2694e-10		GO:0010608	posttranscriptional regulation of gene expression	485	103.20	1.4825	5.6263e-8	0.0000050683
GO:1903829	positive regulation of cellular protein localization	317	119.62	1.4797	3.2258e-11	2.7568e-9		GO:0016607	nuclear speck	383	81499	1.5460	6.2863e-8	0.0000053638
GO:0022613	ribonucleoprotein complex biogenesis	440	166.03	1.3853	2.4316e-10	1.5891e-8		GO:0007178	transmembrane receptor protein serine/threonine kinase signaling pathway	328	69796	1.5904	7.3509e-8	0.0000058334
R-HSA-168255	Influenza Life Cycle	143	53960	1.6864	2.7232e-10	1.7125e-8		R-HSA-2029482	Regulation of actin dynamics for phagocytic cup formation	61	12980	2.4653	8.0874e-8	0.0000062687
GO:0042393	histone binding	192	72450	1.5873	3.3304e-10	2.0551e-8		R-HSA-2559583	Cellular Senescence	193	41069	1.7775	9.9274e-8	0.0000071930
GO:0042176	regulation of protein catabolic process	370	139.62	1.4182	3.3913e-10	2.0551e-8		GO:0001525	angiogenesis	487	103.63	1.4571	2.2658e-7	0.000014760
GO:0010975	regulation of neuron projection development	475	179.24	1.3613	6.1925e-10	3.5586e-8		GO:0001667	ameboidal-type cell migration	381	81074	1.5171	2.8584e-7	0.000017063
GO:0035966	response to topologically incorrect protein	188	70941	1.5788	8.8361e-10	4.9085e-8		GO:0042326	negative regulation of phosphorylation	423	90011	1.4887	2.8669e-7	0.000017063
GO:0018205	peptidyl-lysine modification	360	135.84	1.4134	9.0262e-10	4.9318e-8		GO:0061919	process utilizing autophagic mechanism	473	100.65	1.4605	2.8040e-7	0.000017063
GO:0045930	negative regulation of mitotic cell cycle	256	96601	1.4907	1.1024e-9	5.6101e-8		hsa05214	Glioma	71	15108	2.2504	5.5210e-7	0.000027465
R-HSA-2559583	Cellular Senescence	193	72828	1.5653	1.2795e-9	6.1808e-8		hsa05226	Gastric cancer	149	31706	1.8293	6.5915e-7	0.000031840
R-HSA-3108232	SUMO E3 ligases SUMOylate target proteins	181	68300	1.5813	1.5482e-9	7.1671e-8		R-HSA-9006927	Signaling by Non-Receptor Tyrosine Kinases	54	11491	2.4367	7.1066e-7	0.000033361
R-HSA-195258	RHO GTPase Effectors	314	118.49	1.4263	3.7943e-9	1.6213e-7		hsa05161	Hepatitis B	144	30642	1.8276	0.0000010573	0.000046721
GO:0001882	nucleoside binding	384	144.90	1.3803	5.2646e-9	2.1141e-7		GO:0010975	regulation of neuron projection development	475	101.08	1.4346	0.0000010653	0.000046721
GO:0042326	negative regulation of phosphorylation	423	159.62	1.3532	1.1294e-8	4.1825e-7		R-HSA-195258	RHO GTPase Effectors	314	66816	1.5415	0.0000011407	0.000048126
GO:0061458	reproductive system development	428	161.50	1.3498	1.2675e-8	4.5426e-7		R-HSA-2173793	Transcriptional activity of SMAD2/SMAD3:SMAD4 heterotrimer	44	9.3628	2.5633	0.0000013353	0.000051956
GO:0003725	double-stranded RNA binding	76	28678	1.8481	1.4492e-8	5.0845e-7		R-HSA-2682334	EPH-Ephrin signaling	92	19577	2.0432	0.0000013708	0.000051956
GO:0071900	regulation of protein serine/threonine kinase activity	497	187.54	1.3170	2.3751e-8	7.7611e-7		GO:0003205	cardiac chamber development	164	34898	1.7480	0.0000020747	0.000068464
GO:0016311	dephosphorylation	461	173.96	1.3279	2.8269e-8	9.0597e-7		GO:0044772	mitotic cell cycle phase transition	487	103.63	1.4089	0.0000030003	0.000089287
GO:0010008	endosome membrane	459	173.20	1.3279	3.0254e-8	9.5127e-7		R-HSA-1257604	PIP3 activates AKT signaling	260	55326	1.5725	0.0000030799	0.000090682
GO:2001233	regulation of apoptotic signaling pathway	385	145.28	1.3560	4.0480e-8	0.0000011940		GO:0042176	regulation of protein catabolic process	370	78733	1.4733	0.0000031016	0.000090682
R-HSA-162906	HIV Infection	232	87544	1.4621	4.3336e-8	0.0000012670		R-HSA-195721	Signaling by WNT	328	69796	1.5044	0.0000031857	0.000092330
R-HSA-8848021	Signaling by PTK6	54	20377	1.9630	5.9909e-8	0.0000016537		R-HSA-400685	Sema4D in semaphorin signaling	25	5.3198	3.0076	0.0000047783	0.00013054
R-HSA-195721	Signaling by WNT	328	123.77	1.3816	6.1179e-8	0.0000016714		GO:0006397	mRNA processing	487	103.63	1.3992	0.0000048858	0.00013239
GO:0016482	cytosolic transport	157	59243	1.5529	8.2789e-8	0.0000021064		GO:0048705	skeletal system morphogenesis	234	49793	1.5866	0.0000059096	0.00015632
hsa05214	Glioma	71	26792	1.8289	8.5649e-8	0.0000021626		GO:0031252	cell leading edge	393	83627	1.4349	0.0000087067	0.00021346
GO:0001667	ameboidal-type cell migration	381	143.77	1.3424	1.4305e-7	0.0000034302		GO:0018209	peptidyl-serine modification	305	64901	1.4946	0.000010074	0.00023481
GO:0002064	epithelial cell development	206	77733	1.4666	1.8798e-7	0.0000043667		GO:1903829	positive regulation of cellular protein localization	317	67455	1.4825	0.000010855	0.00024780
GO:0005667	transcription factor complex	355	133.96	1.3512	1.9593e-7	0.0000044715		GO:0021915	neural tube development	161	34259	1.6930	0.000011400	0.00025331
R-HSA-3371556	Cellular response to heat stress	88	33206	1.7165	2.3751e-7	0.0000051739		R-HSA-8856828	Clathrin-mediated endocytosis	140	29791	1.7455	0.000011919	0.00026308
GO:0051701	interaction with host	207	78111	1.4595	2.6397e-7	0.0000056763		R-HSA-109581	Apoptosis	169	35962	1.6684	0.000013624	0.00029678
R-HSA-109581	Apoptosis	169	63771	1.5054	3.3903e-7	0.0000071253		R-HSA-194138	Signaling by VEGF	107	22769	1.8446	0.000017261	0.00037118
R-HSA-72613	Eukaryotic Translation Initiation	119	44904	1.6034	3.7134e-7	0.0000076400		R-HSA-3247509	Chromatin modifying enzymes	273	58092	1.4976	0.000025900	0.00049612
R-HSA-8953750	Transcriptional Regulation by E2F6	35	13207	2.1201	3.8997e-7	0.0000079253		hsa05217	Basal cell carcinoma	63	13406	2.0886	0.000031223	0.00056004
GO:0002009	morphogenesis of an epithelium	480	181.13	1.2919	3.9571e-7	0.0000079934		GO:0032200	telomere organization	146	31068	1.6738	0.000044962	0.00073821
R-HSA-194138	Signaling by VEGF	107	40376	1.6346	4.1381e-7	0.0000082589		GO:0097191	extrinsic apoptotic signaling pathway	220	46814	1.5380	0.000047995	0.00077654
GO:1901342	regulation of vasculature development	313	118.11	1.3631	4.4893e-7	0.0000089065		GO:0060537	muscle tissue development	371	78946	1.4060	0.000048646	0.00078328
R-HSA-400253	Circadian Clock	70	26414	1.7793	5.6134e-7	0.000010691		hsa05213	Endometrial cancer	58	12342	2.1066	0.000049544	0.00079144
R-HSA-1655829	Regulation of cholesterol biosynthesis by SREBP (SREBF)	55	20754	1.8792	5.9323e-7	0.000011234		R-HSA-187037	Signaling by NTRK1 (TRKA)	78	16598	1.9280	0.000061379	0.00094711
R-HSA-72172	mRNA Splicing	191	72073	1.4569	8.6417e-7	0.000015402		GO:0034976	response to endoplasmic reticulum stress	268	57028	1.4730	0.000068196	0.0010379
R-HSA-68882	Mitotic Anaphase	199	75092	1.4382	0.0000013931	0.000022649		R-HSA-3108232	SUMO E3 ligases SUMOylate target proteins	181	38515	1.5838	0.000068613	0.0010395
GO:0005798	Golgi-associated vesicle	167	63017	1.4758	0.0000016928	0.000026614		R-HSA-5633007	Regulation of TP53 Activity	160	34047	1.6154	0.000084014	0.0012228
R-HSA-141444	Amplification of signal from unattached kinetochores via a MAD2 inhibitory signal	96	36225	1.6287	0.0000019900	0.000029348		R-HSA-1989781	PPARA activates gene expression	117	24897	1.7271	0.000086930	0.0012543
R-HSA-2682334	EPH-Ephrin signaling	92	34716	1.6419	0.0000020414	0.000029712		R-HSA-72172	mRNA Splicing	191	40643	1.5501	0.00010722	0.0014824
R-HSA-983168	Antigen processing: Ubiquitination & Proteasome degradation	308	116.22	1.3423	0.0000022042	0.000031803		hsa05145	Toxoplasmosis	111	23620	1.7358	0.00011038	0.0014895
GO:0031252	cell leading edge	393	148.30	1.2947	0.0000035767	0.000048264		GO:0031667	response to nutrient levels	483	102.78	1.3330	0.00011365	0.0015032
GO:0032200	telomere organization	146	55093	1.4884	0.0000043524	0.000057112		GO:0043543	protein acylation	238	50644	1.4809	0.00013452	0.0017446
R-HSA-1643713	Signaling by EGFR in Cancer	19	7.1696	2.3711	0.0000044689	0.000057754		R-HSA-5688426	Deubiquitination	297	63199	1.4241	0.00014814	0.0018810
R-HSA-8863795	Downregulation of ERBB2 signaling	29	10943	2.1018	0.0000058653	0.000073218		GO:0060541	respiratory system development	193	41069	1.5340	0.00014981	0.0018883
R-HSA-6791312	TP53 Regulates Transcription of Cell Cycle Genes	49	18490	1.8388	0.0000068132	0.000082878		hsa05131	Shigellosis	65	13831	1.9521	0.00017565	0.0021523
GO:0017038	protein import	211	79620	1.3941	0.0000070418	0.000085038		GO:0060324	face development	49	10427	2.1100	0.00017993	0.0021887
R-HSA-2029482	Regulation of actin dynamics for phagocytic cup formation	61	23018	1.7378	0.0000094262	0.00010985		hsa05163	Human cytomegalovirus infection	225	47878	1.4829	0.00019105	0.0022742
R-HSA-69231	Cyclin D associated events in G1	44	16603	1.8671	0.000010631	0.00012093		GO:0045930	negative regulation of mitotic cell cycle	256	54475	1.4502	0.00019334	0.0022932
R-HSA-5688426	Deubiquitination	297	112.07	1.3206	0.000012270	0.00013732		R-HSA-8939211	ESR-mediated signaling	154	32770	1.5868	0.00021506	0.0025173
R-HSA-5633007	Regulation of TP53 Activity	160	60375	1.4410	0.000012863	0.00014339		hsa04931	Insulin resistance	107	22769	1.7129	0.00022140	0.0025711
GO:0035270	endocrine system development	128	48300	1.4907	0.000015184	0.00016431		R-HSA-975138	TRAF6 mediated induction of NFkB and MAP kinases upon TLR7/8 or 9 activation	93	19790	1.7686	0.00022391	0.0025778
R-HSA-1483255	PI Metabolism	84	31697	1.6090	0.000015768	0.00016845		GO:1903706	regulation of hemopoiesis	389	82776	1.3531	0.00024708	0.0027923
hsa05213	Endometrial cancer	58	21886	1.7363	0.000016188	0.00016870		GO:0048638	regulation of developmental growth	314	66816	1.3919	0.00028197	0.0031319
R-HSA-72649	Translation initiation complex formation	58	21886	1.7363	0.000016188	0.00016870		hsa04659	Th17 cell differentiation	105	22343	1.7007	0.00031244	0.0033701
R-HSA-186797	Signaling by PDGF	58	21886	1.7363	0.000016188	0.00016870		GO:0016458	gene silencing	202	42984	1.4889	0.00034024	0.0036464
R-HSA-8868773	rRNA processing in the nucleus and cytosol	194	73205	1.3933	0.000016771	0.00017306		GO:0046677	response to antibiotic	316	67242	1.3831	0.00035778	0.0037499
R-HSA-199992	trans-Golgi Network Vesicle Budding	72	27169	1.6563	0.000017249	0.00017527		R-HSA-1655829	Regulation of cholesterol biosynthesis by SREBP (SREBF)	55	11704	1.9652	0.00046232	0.0046849
GO:0034330	cell junction organization	285	107.54	1.3204	0.000018407	0.00018424		R-HSA-6791312	TP53 Regulates Transcription of Cell Cycle Genes	49	10427	2.0140	0.00054434	0.0053049
R-HSA-5607764	CLEC7A (Dectin-1) signaling	101	38112	1.5481	0.000018956	0.00018859		GO:0070585	protein localization to mitochondrion	137	29152	1.5779	0.00055470	0.0053901
R-HSA-400685	Sema4D in semaphorin signaling	25	9.4337	2.1201	0.000019521	0.00019364		GO:0010008	endosome membrane	459	97671	1.3003	0.00059408	0.0056735
R-HSA-2173789	TGF-beta receptor signaling activates SMADs	32	12075	1.9876	0.000019957	0.00019680		R-HSA-3858494	Beta-catenin independent WNT signaling	145	30855	1.5557	0.00061087	0.0058006
R-HSA-156902	Peptide chain elongation	89	33584	1.5781	0.000023557	0.00022497		GO:0050321	tau-protein kinase activity	22	4.6814	2.5633	0.00063107	0.0059573
hsa05226	Gastric cancer	149	56225	1.4407	0.000025473	0.00023984		R-HSA-69206	G1/S Transition	131	27876	1.5784	0.00071703	0.0065476
GO:0006302	double-strand break repair	218	82261	1.3615	0.000025622	0.00024025		R-HSA-69231	Cyclin D associated events in G1	44	9.3628	2.0293	0.00088317	0.0078109
R-HSA-69202	Cyclin E associated events during G1/S transition	83	31320	1.5964	0.000025733	0.00024025		GO:0104004	cellular response to environmental stimulus	320	68093	1.3511	0.00088555	0.0078109
GO:0031490	chromatin DNA binding	106	39999	1.5251	0.000026082	0.00024215		R-HSA-1912422	Pre-NOTCH Expression and Processing	107	22769	1.6250	0.0010032	0.0086080
R-HSA-8852135	Protein ubiquitination	79	29810	1.6102	0.000027032	0.00024907		GO:0035329	hippo signaling	38	8.0861	2.1024	0.0010072	0.0086080
R-HSA-6804757	Regulation of TP53 Degradation	36	13584	1.9140	0.000027583	0.00025327		R-HSA-8864260	Transcriptional regulation by the AP-2 (TFAP2) family of transcription factors	38	8.0861	2.1024	0.0010072	0.0086080
GO:0072665	protein localization to vacuole	57	21509	1.7202	0.000028483	0.00026080		GO:0048863	stem cell differentiation	202	42984	1.4424	0.0010360	0.0088083
R-HSA-199977	ER to Golgi Anterograde Transport	152	57357	1.4297	0.000032949	0.00029681		GO:0021953	central nervous system neuron differentiation	179	38090	1.4702	0.0010779	0.0090497
GO:0030323	respiratory tube development	172	64904	1.4021	0.000034164	0.00030446		R-HSA-111447	Activation of BAD and translocation to mitochondria	15	3.1919	2.8197	0.0012548	0.010077
GO:0007178	transmembrane receptor protein serine/threonine kinase signaling pathway	328	123.77	1.2846	0.000040022	0.00034919		hsa04014	Ras signaling pathway	232	49368	1.3977	0.0014266	0.011294
GO:1903706	regulation of hemopoiesis	389	146.79	1.2603	0.000040153	0.00034942		GO:0097485	neuron projection guidance	260	55326	1.3737	0.0014436	0.011402
GO:0016458	gene silencing	202	76224	1.3644	0.000043748	0.00037873		GO:0033267	axon part	374	79584	1.3068	0.0014822	0.011651
R-HSA-4839726	Chromatin organization	273	103.02	1.3105	0.000046239	0.00039315		GO:1902903	regulation of supramolecular fiber organization	329	70008	1.3284	0.0014889	0.011677
hsa05163	Human cytomegalovirus infection	225	84903	1.3427	0.000047690	0.00040139		R-HSA-1368082	RORA activates gene expression	18	3.8302	2.6108	0.0015039	0.011739
GO:0006457	protein folding	210	79243	1.3503	0.000059705	0.00048228		R-HSA-446353	Cell-extracellular matrix interactions	18	3.8302	2.6108	0.0015039	0.011739
GO:0046677	response to antibiotic	316	119.24	1.2831	0.000059760	0.00048228		R-HSA-164952	The role of Nef in HIV-1 replication and disease pathogenesis	27	5.7454	2.2627	0.0017266	0.012903
R-HSA-8939211	ESR-mediated signaling	154	58111	1.4111	0.000060821	0.00048965		R-HSA-9005891	Loss of function of MECP2 in Rett syndrome	13	2.7663	2.8920	0.0019016	0.014022
GO:0018209	peptidyl-serine modification	305	115.09	1.2859	0.000068285	0.00053932		R-HSA-165159	mTOR signalling	40	8.5117	1.9973	0.0020067	0.014700
GO:0004386	helicase activity	150	56602	1.4134	0.000069079	0.00054430		GO:0097472	cyclin-dependent protein kinase activity	37	7.8733	2.0322	0.0021740	0.015718
R-HSA-168271	Transport of Ribonucleoproteins into the Host Nucleus	30	11320	1.9434	0.000079781	0.00060434		GO:0032527	protein exit from endoplasmic reticulum	47	10001	1.8998	0.0022622	0.016285
R-HSA-6811440	Retrograde transport at the Trans-Golgi-Network	49	18490	1.7307	0.000082509	0.00062359		R-HSA-1433559	Regulation of KIT signaling	16	3.4047	2.6434	0.0023282	0.016652
GO:0003205	cardiac chamber development	164	61885	1.3897	0.000083933	0.00063149		hsa04664	Fc epsilon RI signaling pathway	68	14470	1.7277	0.0024450	0.017339
R-HSA-166520	Signaling by NTRKs	99	37357	1.4990	0.00010524	0.00076589		GO:0042982	amyloid precursor protein metabolic process	51	10852	1.8429	0.0026922	0.018811
R-HSA-5358351	Signaling by Hedgehog	147	55470	1.4062	0.00010581	0.00076834		GO:0051056	regulation of small GTPase mediated signal transduction	331	70434	1.3062	0.0027177	0.018950
hsa04015	Rap1 signaling pathway	206	77733	1.3379	0.00011973	0.00086379		R-HSA-9007101	Rab regulation of trafficking	124	26386	1.5159	0.0028326	0.019587
GO:0030705	cytoskeleton-dependent intracellular transport	170	64149	1.3718	0.00012748	0.00091377		GO:0016311	dephosphorylation	461	98097	1.2539	0.0029623	0.020232
R-HSA-1989781	PPARA activates gene expression	117	44149	1.4496	0.00013570	0.00095621		GO:0019001	guanyl nucleotide binding	390	82989	1.2773	0.0029928	0.020399
R-HSA-168176	Toll Like Receptor 5 (TLR5) Cascade	85	32074	1.5277	0.00014817	0.0010120		R-HSA-983168	Antigen processing: Ubiquitination & Proteasome degradation	308	65540	1.3122	0.0031871	0.021635
GO:0006839	mitochondrial transport	237	89431	1.3083	0.00015645	0.0010598		GO:0014074	response to purine-containing compound	152	32344	1.4531	0.0033427	0.022462
GO:0048638	regulation of developmental growth	314	118.49	1.2660	0.00015844	0.0010690		R-HSA-1236394	Signaling by ERBB4	45	9.5756	1.8798	0.0033527	0.022484
GO:0051056	regulation of small GTPase mediated signal transduction	331	124.90	1.2570	0.00017404	0.0011625		hsa00310	Lysine degradation	59	12555	1.7523	0.0035455	0.023730
R-HSA-5684996	MAPK1/MAPK3 signaling	254	95846	1.2937	0.00018509	0.0012289		R-HSA-5673001	RAF/MAP kinase cascade	248	52772	1.3454	0.0035898	0.023787
GO:1902903	regulation of supramolecular fiber organization	329	124.15	1.2566	0.00018580	0.0012311		R-HSA-77387	Insulin receptor recycling	26	5.5326	2.1690	0.0040136	0.026179
R-HSA-69306	DNA Replication	127	47923	1.4189	0.00020059	0.0013187		R-HSA-163841	Gamma carboxylation, hypusine formation and arylsulfatase activation	39	8.2989	1.9280	0.0041269	0.026606
R-HSA-4655427	SUMOylation of DNA methylation proteins	17	6.4149	2.1824	0.00021877	0.0014159		R-HSA-167044	Signalling to RAS	20	4.2558	2.3497	0.0041721	0.026639
GO:0032886	regulation of microtubule-based process	204	76979	1.3250	0.00022047	0.0014241		GO:1904837	beta-catenin-TCF complex assembly	30	6.3837	2.0364	0.0054257	0.033120
GO:0051961	negative regulation of nervous system development	297	112.07	1.2670	0.00022263	0.0014352		GO:0045088	regulation of innate immune response	368	78307	1.2643	0.0055310	0.033640
GO:0060324	face development	49	18490	1.6766	0.00025243	0.0015905		GO:0030145	manganese ion binding	61	12980	1.6949	0.0056392	0.034236
R-HSA-901042	Calnexin/calreticulin cycle	26	9.8110	1.9366	0.00026907	0.0016794		R-HSA-199977	ER to Golgi Anterograde Transport	152	32344	1.4222	0.0057265	0.034703
R-HSA-198323	AKT phosphorylates targets in the cytosol	14	5.2828	2.2715	0.00032095	0.0019700		R-HSA-199992	trans-Golgi Network Vesicle Budding	72	15321	1.6317	0.0058163	0.034965
R-HSA-3371568	Attenuation phase	14	5.2828	2.2715	0.00032095	0.0019700		GO:0031099	regeneration	184	39154	1.3792	0.0059263	0.035335
R-HSA-114452	Activation of BH3-only proteins	30	11320	1.8551	0.00033720	0.0020542		GO:0060589	nucleoside-triphosphatase regulator activity	348	74051	1.2694	0.0059670	0.035515
GO:0048705	skeletal system morphogenesis	234	88299	1.2911	0.00036360	0.0021830		R-HSA-426496	Post-transcriptional silencing by small RNAs	7	1.4895	3.3567	0.0061981	0.036310
R-HSA-5693538	Homology Directed Repair	138	52074	1.3827	0.00037108	0.0022205		R-HSA-203927	MicroRNA (miRNA) biogenesis	24	5.1070	2.1539	0.0062060	0.036310
GO:0007159	leukocyte cell-cell adhesion	319	120.37	1.2461	0.00039150	0.0023136		GO:0009755	hormone-mediated signaling pathway	237	50432	1.3285	0.0062607	0.036481
GO:0035148	tube formation	145	54715	1.3707	0.00039890	0.0023532		R-HSA-5637812	Signaling by EGFRvIII in Cancer	15	3.1919	2.5064	0.0063063	0.036555
GO:0033267	axon part	374	141.13	1.2258	0.00040509	0.0023812		GO:0050803	regulation of synapse structure or activity	221	47027	1.3397	0.0064426	0.037009
R-HSA-8948700	Competing endogenous RNAs (ceRNAs) regulate PTEN translation	8	3.0188	2.6501	0.00040994	0.0024055		GO:0140030	modification-dependent protein binding	142	30216	1.4231	0.0072812	0.040809
R-HSA-8864260	Transcriptional regulation by the AP-2 (TFAP2) family of transcription factors	38	14339	1.7435	0.00041693	0.0024421		R-HSA-8875878	MET promotes cell motility	41	8.7244	1.8339	0.0073218	0.040809
R-HSA-6802946	Signaling by moderate kinase activity BRAF mutants	40	15094	1.7226	0.00042607	0.0024611		GO:0017038	protein import	211	44899	1.3363	0.0081386	0.044985
R-HSA-1234174	Regulation of Hypoxia-inducible Factor (HIF) by oxygen	75	28301	1.5194	0.00043376	0.0024798		R-HSA-539107	Activation of E2F1 target genes at G1/S	28	5.9582	2.0140	0.0082748	0.045116
GO:0048285	organelle fission	459	173.20	1.2009	0.00045468	0.0025861		R-HSA-111459	Activation of caspases through apoptosome-mediated cleavage	5	1.0640	3.7596	0.0084966	0.045529
R-HSA-1963640	GRB2 events in ERBB2 signaling	16	6.0375	2.1532	0.00048223	0.0027150		R-HSA-111464	SMAC-mediated dissociation of IAP:caspase complexes	5	1.0640	3.7596	0.0084966	0.045529
R-HSA-264876	Insulin processing	27	10188	1.8649	0.00058673	0.0032217		R-HSA-428157	Sphingolipid metabolism	89	18938	1.5313	0.0085973	0.045774
R-HSA-9007101	Rab regulation of trafficking	124	46791	1.3892	0.00059172	0.0032437		GO:0007159	leukocyte cell-cell adhesion	319	67880	1.2669	0.0086902	0.046195
GO:0001085	RNA polymerase II transcription factor binding	140	52828	1.3629	0.00063774	0.0034846		R-HSA-428542	Regulation of commissural axon pathfinding by SLIT and ROBO	10	2.1279	2.8197	0.0087484	0.046357
R-HSA-8986944	Transcriptional Regulation by MECP2	55	20754	1.5901	0.00065595	0.0035782		R-HSA-198725	Nuclear Events (kinase and transcription factor activation)	25	5.3198	2.0678	0.0089816	0.047292
R-HSA-6807505	RNA polymerase II transcribes snRNA genes	74	27924	1.5041	0.00067126	0.0036379		GO:0001085	RNA polymerase II transcription factor binding	140	29791	1.4098	0.0094142	0.048902
R-HSA-5357905	Regulation of TNFR1 signaling	33	12452	1.7667	0.00070392	0.0037903		R-HSA-5607764	CLEC7A (Dectin-1) signaling	101	21492	1.4889	0.0094194	0.048902
GO:0032527	protein exit from endoplasmic reticulum	47	17735	1.6352	0.00072557	0.0038632		R-HSA-2219530	Constitutive Signaling by Aberrant PI3K in Cancer	71	15108	1.5885	0.0098246	0.050223
R-HSA-5607763	CLEC7A (Dectin-1) induces NFAT activation	13	4.9055	2.2424	0.00073535	0.0038985		GO:0046486	glycerolipid metabolic process	456	97033	1.2161	0.0098877	0.050468
GO:0097472	cyclin-dependent protein kinase activity	37	13962	1.7190	0.00073935	0.0039053		R-HSA-211227	Activation of DNA fragmentation factor	13	2.7663	2.5305	0.0099498	0.050476
GO:0005874	microtubule	402	151.69	1.2064	0.00074219	0.0039141		GO:0003158	endothelium development	117	24897	1.4460	0.010168	0.051193
GO:0003779	actin binding	419	158.11	1.2017	0.00075189	0.0039465		R-HSA-8941326	RUNX2 regulates bone development	32	6.8093	1.9091	0.010283	0.051391
R-HSA-72202	Transport of Mature Transcript to Cytoplasm	83	31320	1.4687	0.00077467	0.0040344		R-HSA-2173789	TGF-beta receptor signaling activates SMADs	32	6.8093	1.9091	0.010283	0.051391
R-HSA-453274	Mitotic G2-G2/M phases	196	73960	1.2980	0.00081046	0.0041880		R-HSA-114608	Platelet degranulation	129	27450	1.4208	0.010514	0.052381
R-HSA-70326	Glucose metabolism	90	33961	1.4428	0.00090792	0.0046270		GO:0006109	regulation of carbohydrate metabolic process	161	34259	1.3719	0.010780	0.053269
GO:0032069	regulation of nuclease activity	22	8.3016	1.9273	0.00091547	0.0046443		GO:0016482	cytosolic transport	157	33408	1.3769	0.010788	0.053269
GO:0051648	vesicle localization	305	115.09	1.2338	0.00091942	0.0046572		R-HSA-186763	Downstream signal transduction	29	6.1710	1.9446	0.011429	0.055610
GO:0032259	methylation	346	130.56	1.2178	0.00096837	0.0048572		GO:2001057	reactive nitrogen species metabolic process	72	15321	1.5665	0.011829	0.057387
R-HSA-937042	IRAK2 mediated activation of TAK1 complex	10	3.7735	2.3851	0.0010212	0.0050792		GO:0004713	protein tyrosine kinase activity	178	37877	1.3465	0.011923	0.057516
GO:0051271	negative regulation of cellular component movement	301	113.58	1.2326	0.0010443	0.0051391		R-HSA-6804757	Regulation of TP53 Degradation	36	7.6605	1.8276	0.012176	0.058143
R-HSA-4839743	phosphorylation site mutants of CTNNB1 are not targeted to the proteasome by the destruction complex	15	5.6602	2.1201	0.0010500	0.0051391		R-HSA-2514859	Inactivation, recovery and regulation of the phototransduction cascade	36	7.6605	1.8276	0.012176	0.058143
R-HSA-5696399	Global Genome Nucleotide Excision Repair (GG-NER)	84	31697	1.4512	0.0010917	0.0052888		R-HSA-168638	NOD1/2 Signaling Pathway	36	7.6605	1.8276	0.012176	0.058143
GO:0044215	other organism	34	12830	1.7148	0.0012862	0.0061243		R-HSA-204998	Cell death signalling via NRAGE, NRIF and NADE	76	16172	1.5459	0.012360	0.058599
GO:0035329	hippo signaling	38	14339	1.6737	0.0012921	0.0061325		GO:0051701	interaction with host	207	44048	1.3168	0.012548	0.059405
R-HSA-203765	eNOS activation and regulation	17	6.4149	2.0265	0.0013385	0.0062743		GO:0052547	regulation of peptidase activity	417	88734	1.2171	0.012789	0.060378
GO:1902850	microtubule cytoskeleton organization involved in mitosis	132	49810	1.3451	0.0015031	0.0069774		R-HSA-162906	HIV Infection	232	49368	1.2964	0.012943	0.060843
R-HSA-2132295	MHC class II antigen presentation	119	44904	1.3584	0.0017607	0.0080612		R-HSA-1483255	PI Metabolism	84	17874	1.5105	0.013267	0.062016
R-HSA-69563	p53-Dependent G1 DNA Damage Response	66	24905	1.4857	0.0018576	0.0083779		R-HSA-8951430	RUNX3 regulates WNT signaling	8	1.7023	2.9371	0.013637	0.062916
R-HSA-8856688	Golgi-to-ER retrograde transport	131	49432	1.3352	0.0020631	0.0091321		R-HSA-389356	CD28 co-stimulation	33	7.0221	1.8513	0.013725	0.063185
GO:0046486	glycerolipid metabolic process	456	172.07	1.1739	0.0021224	0.0092835		GO:0071526	semaphorin-plexin signaling pathway	40	8.5117	1.7623	0.013927	0.063851
GO:0009225	nucleotide-sugar metabolic process	37	13962	1.6474	0.0022062	0.0095746		GO:0032259	methylation	346	73626	1.2360	0.014040	0.064102
GO:0000910	cytokinesis	159	59998	1.3000	0.0022468	0.0096228		R-HSA-1181150	Signaling by NODAL	20	4.2558	2.1147	0.014949	0.067791
R-HSA-2151201	Transcriptional activation of mitochondrial biogenesis	56	21131	1.5143	0.0024381	0.010299		R-HSA-5617472	Activation of anterior HOX genes in hindbrain development during early embryogenesis	120	25535	1.4098	0.015340	0.069036
hsa04211	Longevity regulating pathway	89	33584	1.3995	0.0026358	0.010969		R-HSA-2424491	DAP12 signaling	30	6.3837	1.8798	0.015431	0.069036
R-HSA-1660516	Synthesis of PIPs at the early endosome membrane	16	6.0375	1.9876	0.0027534	0.011344		R-HSA-5357956	TNFR1-induced NFkappaB signaling pathway	30	6.3837	1.8798	0.015431	0.069036
R-HSA-6798695	Neutrophil degranulation	478	180.37	1.1643	0.0028258	0.011628		R-HSA-202131	Metabolism of nitric oxide	17	3.6175	2.2115	0.015854	0.069435
R-HSA-5674499	Negative feedback regulation of MAPK pathway	6	2.2641	2.6501	0.0028827	0.011832		R-HSA-450513	Tristetraprolin (TTP, ZFP36) binds and destabilizes mRNA	17	3.6175	2.2115	0.015854	0.069435
GO:0007272	ensheathment of neurons	119	44904	1.3362	0.0031349	0.012789		R-HSA-202430	Translocation of ZAP-70 to Immunological synapse	17	3.6175	2.2115	0.015854	0.069435
R-HSA-111465	Apoptotic cleavage of cellular proteins	38	14339	1.6040	0.0036079	0.014316		GO:0099504	synaptic vesicle cycle	193	41069	1.3149	0.015998	0.069974
GO:0009755	hormone-mediated signaling pathway	237	89431	1.2300	0.0036658	0.014528		R-HSA-198323	AKT phosphorylates targets in the cytosol	14	2.9791	2.3497	0.016288	0.070870
R-HSA-1059683	Interleukin-6 signaling	11	4.1508	2.1683	0.0037206	0.014658		R-HSA-399955	SEMA3A-Plexin repulsion signaling by inhibiting Integrin adhesion	14	2.9791	2.3497	0.016288	0.070870
R-HSA-450302	activated TAK1 mediates p38 MAPK activation	24	9.0563	1.7667	0.0038172	0.014915		R-HSA-3000171	Non-integrin membrane-ECM interactions	59	12555	1.5930	0.016910	0.073293
GO:0006333	chromatin assembly or disassembly	155	58489	1.2823	0.0042135	0.016217		GO:0048284	organelle fusion	121	25748	1.3982	0.017474	0.075053
R-HSA-8856825	Cargo recognition for clathrin-mediated endocytosis	100	37735	1.3515	0.0045817	0.017533		GO:0030901	midbrain development	90	19151	1.4620	0.018588	0.079022
R-HSA-428157	Sphingolipid metabolism	89	33584	1.3697	0.0049875	0.018869		R-HSA-877300	Interferon gamma signaling	90	19151	1.4620	0.018588	0.079022
R-HSA-8875360	InlB-mediated entry of Listeria monocytogenes into host cell	15	5.6602	1.9434	0.0055681	0.020759		GO:0007369	gastrulation	175	37238	1.3158	0.020648	0.086239
R-HSA-937039	IRAK1 recruits IKK complex	15	5.6602	1.9434	0.0055681	0.020759		R-HSA-1236974	ER-Phagosome pathway	83	17662	1.4721	0.020836	0.086917
GO:0044262	cellular carbohydrate metabolic process	271	102.26	1.2028	0.0056326	0.020976		GO:0002448	mast cell mediated immunity	49	10427	1.6304	0.020954	0.087300
R-HSA-5340588	RNF mutants show enhanced WNT signaling and proliferation	8	3.0188	2.3188	0.0058274	0.021462		GO:0050817	coagulation	326	69370	1.2253	0.021134	0.087415
hsa05131	Shigellosis	65	24527	1.4270	0.0058867	0.021656		R-HSA-3065679	SUMO is proteolytically processed	6	1.2767	3.1330	0.021191	0.087415
GO:0048863	stem cell differentiation	202	76224	1.2332	0.0062455	0.022725		GO:0090596	sensory organ morphogenesis	250	53198	1.2594	0.021217	0.087415
R-HSA-389356	CD28 co-stimulation	33	12452	1.6061	0.0063765	0.023151		R-HSA-8873719	RAB geranylgeranylation	64	13619	1.5420	0.021307	0.087676
R-HSA-5339562	Uptake and actions of bacterial toxins	31	11698	1.6242	0.0065710	0.023651		R-HSA-1592230	Mitochondrial biogenesis	95	20215	1.4346	0.021802	0.089381
R-HSA-8863678	Neurodegenerative Diseases	23	8.6790	1.7283	0.0068949	0.024350		R-HSA-3371556	Cellular response to heat stress	88	18726	1.4419	0.024568	0.098777
R-HSA-9020591	Interleukin-12 signaling	48	18113	1.4907	0.0069108	0.024350		R-HSA-141424	Amplification of signal from the kinetochores	96	20428	1.4196	0.025058	0.10014
GO:0035459	cargo loading into vesicle	25	9.4337	1.6961	0.0069113	0.024350		R-HSA-193634	Axonal growth inhibition (RHOA activation)	9	1.9151	2.6108	0.025352	0.10083
R-HSA-198725	Nuclear Events (kinase and transcription factor activation)	25	9.4337	1.6961	0.0069113	0.024350		GO:0000407	phagophore assembly site	32	6.8093	1.7623	0.026483	0.10348
R-HSA-381070	IRE1alpha activates chaperones	59	22263	1.4373	0.0071766	0.025160		GO:0006403	RNA localization	228	48516	1.2573	0.027751	0.10705
GO:0098984	neuron to neuron synapse	341	128.68	1.1735	0.0072528	0.025392		GO:0060491	regulation of cell projection assembly	199	42345	1.2752	0.028446	0.10910
R-HSA-111932	CaMK IV-mediated phosphorylation of CREB	5	1.8867	2.6501	0.0076431	0.026289		hsa04912	GnRH signaling pathway	93	19790	1.4149	0.028526	0.10929
R-HSA-111448	Activation of NOXA and translocation to mitochondria	5	1.8867	2.6501	0.0076431	0.026289		GO:0009914	hormone transport	322	68519	1.2113	0.029268	0.11174
R-HSA-111459	Activation of caspases through apoptosome-mediated cleavage	5	1.8867	2.6501	0.0076431	0.026289		R-HSA-6802948	Signaling by high-kinase activity BRAF mutants	36	7.6605	1.6970	0.029384	0.11178
R-HSA-111463	SMAC binds to IAPs	5	1.8867	2.6501	0.0076431	0.026289		GO:0032635	interleukin-6 production	130	27663	1.3375	0.031711	0.11862
R-HSA-169893	Prolonged ERK activation events	10	3.7735	2.1201	0.0081797	0.027849		GO:0031128	developmental induction	33	7.0221	1.7089	0.033773	0.12480
R-HSA-1912422	Pre-NOTCH Expression and Processing	107	40376	1.3127	0.0082747	0.028114		GO:0006302	double-strand break repair	218	46389	1.2503	0.034556	0.12701
GO:0048284	organelle fusion	121	45659	1.2922	0.0084396	0.028616		GO:0045454	cell redox homeostasis	67	14257	1.4730	0.035089	0.12824
R-HSA-165159	mTOR signalling	40	15094	1.5238	0.0086481	0.029263		GO:0006457	protein folding	210	44686	1.2532	0.035782	0.13034
R-HSA-438064	Post NMDA receptor activation events	40	15094	1.5238	0.0086481	0.029263		R-HSA-2132295	MHC class II antigen presentation	119	25322	1.3427	0.036278	0.13186
GO:0001098	basal transcription machinery binding	53	19999	1.4500	0.0087293	0.029418		R-HSA-1963642	PI3K events in ERBB2 signaling	16	3.4047	2.0560	0.036483	0.13226
GO:0097485	neuron projection guidance	260	98110	1.1925	0.0093432	0.031266		GO:0090559	regulation of membrane permeability	79	16811	1.4277	0.036546	0.13226
R-HSA-5578749	Transcriptional regulation by small RNAs	103	38867	1.3122	0.0095426	0.031837		R-HSA-8852135	Protein ubiquitination	79	16811	1.4277	0.036546	0.13226
R-HSA-76046	RNA Polymerase III Transcription Initiation	36	13584	1.5459	0.0095815	0.031903		R-HSA-6798695	Neutrophil degranulation	478	101.71	1.1601	0.038433	0.13734
GO:0060537	muscle tissue development	371	140.00	1.1572	0.010357	0.033977		R-HSA-429914	Deadenylation-dependent mRNA decay	56	11916	1.5105	0.038446	0.13734
R-HSA-2644602	Signaling by NOTCH1 PEST Domain Mutants in Cancer	58	21886	1.4164	0.010594	0.034448		R-HSA-418360	Platelet calcium homeostasis	30	6.3837	1.7231	0.038849	0.13819
GO:0104004	cellular response to environmental stimulus	320	120.75	1.1677	0.011216	0.036048		R-HSA-421270	Cell-cell junction organization	64	13619	1.4686	0.040260	0.14170
GO:0048156	tau protein binding	45	16981	1.4723	0.011269	0.036185		R-HSA-169893	Prolonged ERK activation events	10	2.1279	2.3497	0.041956	0.14491
R-HSA-539107	Activation of E2F1 target genes at G1/S	28	10566	1.6090	0.011366	0.036322		R-HSA-381183	ATF6 (ATF6-alpha) activates chaperone genes	10	2.1279	2.3497	0.041956	0.14491
GO:0030901	midbrain development	90	33961	1.3250	0.011593	0.036892		GO:0010721	negative regulation of cell development	319	67880	1.1933	0.042748	0.14719
R-HSA-877300	Interferon gamma signaling	90	33961	1.3250	0.011593	0.036892		GO:0009743	response to carbohydrate	225	47878	1.2323	0.043226	0.14853
R-HSA-446652	Interleukin-1 family signaling	139	52451	1.2583	0.011622	0.036892		GO:0032886	regulation of microtubule-based process	204	43409	1.2440	0.043795	0.15033
R-HSA-110312	Translesion synthesis by REV1	16	6.0375	1.8219	0.011760	0.037013		GO:0001098	basal transcription machinery binding	53	11278	1.5074	0.044272	0.15119
GO:2001057	reactive nitrogen species metabolic process	72	27169	1.3619	0.012400	0.038411		R-HSA-622312	Inflammasomes	20	4.2558	1.8798	0.044894	0.15176
R-HSA-174184	Cdc20:Phospho-APC/C mediated degradation of Cyclin A	72	27169	1.3619	0.012400	0.038411		R-HSA-4570464	SUMOylation of RNA binding proteins	46	9.7884	1.5324	0.049532	0.16460
R-HSA-380259	Loss of Nlp from mitotic centrosomes	70	26414	1.3629	0.013328	0.040868		R-HSA-5602358	Diseases associated with the TLR signaling cascade	24	5.1070	1.7623	0.051529	0.16988
R-HSA-3304349	Loss of Function of SMAD2/3 in Cancer	7	2.6414	2.2715	0.013656	0.041511		R-HSA-8856688	Golgi-to-ER retrograde transport	131	27876	1.2914	0.054236	0.17719
GO:0031667	response to nutrient levels	483	182.26	1.1303	0.013858	0.042027		R-HSA-69563	p53-Dependent G1 DNA Damage Response	66	14044	1.4241	0.054278	0.17719
hsa04664	Fc epsilon RI signaling pathway	68	25660	1.3640	0.014328	0.043141		GO:0007272	ensheathment of neurons	119	25322	1.3032	0.056542	0.18314
R-HSA-6782135	Dual incision in TC-NER	66	24905	1.3652	0.015406	0.045889		R-HSA-918233	TRAF3-dependent IRF activation pathway	14	2.9791	2.0140	0.057365	0.18314
R-HSA-1630316	Glycosaminoglycan metabolism	124	46791	1.2609	0.015560	0.046223		R-HSA-4839735	AXIN mutants destabilize the destruction complex, activating WNT signaling	14	2.9791	2.0140	0.057365	0.18314
R-HSA-114608	Platelet degranulation	129	48678	1.2531	0.016392	0.048095		GO:0031163	metallo-sulfur cluster assembly	21	4.4686	1.7903	0.059404	0.18911
GO:0060589	nucleoside-triphosphatase regulator activity	348	131.32	1.1499	0.016574	0.048485		GO:0006949	syncytium formation	55	11704	1.4526	0.061132	0.19405
R-HSA-190236	Signaling by FGFR	87	32829	1.3098	0.016979	0.049554		R-HSA-190236	Signaling by FGFR	87	18513	1.3504	0.061535	0.19496
R-HSA-2022928	HS-GAG biosynthesis	31	11698	1.5388	0.017023	0.049554		R-HSA-68689	CDC6 association with the ORC:origin complex	11	2.3407	2.1361	0.063745	0.20042
R-HSA-426486	Small interfering RNA (siRNA) biogenesis	9	3.3961	2.0612	0.017638	0.050679		R-HSA-76046	RNA Polymerase III Transcription Initiation	36	7.6605	1.5665	0.063922	0.20042
GO:0007369	gastrulation	175	66036	1.2115	0.018169	0.051846		R-HSA-392451	G beta:gamma signalling through PI3Kgamma	25	5.3198	1.6918	0.065819	0.20502
GO:0062012	regulation of small molecule metabolic process	344	129.81	1.1479	0.018404	0.052427		GO:0017145	stem cell division	40	8.5117	1.5273	0.066328	0.20525
hsa04926	Relaxin signaling pathway	130	49055	1.2435	0.019714	0.055402		R-HSA-5675221	Negative regulation of MAPK pathway	40	8.5117	1.5273	0.066328	0.20525
R-HSA-2586552	Signaling by Leptin	11	4.1508	1.9273	0.020071	0.056120		R-HSA-1483206	Glycerophospholipid biosynthesis	129	27450	1.2750	0.066877	0.20639
R-HSA-73893	DNA Damage Bypass	49	18490	1.4062	0.020558	0.057195		R-HSA-8952158	RUNX3 regulates BCL2L11 (BIM) transcription	5	1.0640	2.8197	0.068187	0.20749
GO:0051702	interaction with symbiont	74	27924	1.3250	0.020767	0.057727		R-HSA-69478	G2/M DNA replication checkpoint	5	1.0640	2.8197	0.068187	0.20749
GO:0072089	stem cell proliferation	109	41131	1.2643	0.020893	0.057982		R-HSA-9034864	Activated NTRK3 signals through RAS	8	1.7023	2.3497	0.068727	0.20749
R-HSA-3270619	IRF3-mediated induction of type I IFN	13	4.9055	1.8347	0.021409	0.058792		R-HSA-373760	L1CAM interactions	117	24897	1.2853	0.070207	0.21138
R-HSA-140342	Apoptosis induced DNA fragmentation	13	4.9055	1.8347	0.021409	0.058792		GO:0098984	neuron to neuron synapse	341	72562	1.1576	0.073595	0.21980
GO:0099072	regulation of postsynaptic membrane neurotransmitter receptor levels	65	24527	1.3454	0.021678	0.059320		GO:0061351	neural precursor cell proliferation	143	30429	1.2488	0.076002	0.22477
hsa00770	Pantothenate and CoA biosynthesis	19	7.1696	1.6737	0.021746	0.059361		R-HSA-2979096	NOTCH2 Activation and Transmission of Signal to the Nucleus	22	4.6814	1.7089	0.076543	0.22597
hsa00603	Glycosphingolipid biosynthesis	15	5.6602	1.7667	0.021989	0.059682		hsa04211	Longevity regulating pathway	89	18938	1.3201	0.077509	0.22821
R-HSA-8956320	Nucleobase biosynthesis	15	5.6602	1.7667	0.021989	0.059682		GO:0048871	multicellular organismal homeostasis	470	100.01	1.1299	0.078135	0.22935
R-HSA-1566948	Elastic fibre formation	45	16981	1.4134	0.023733	0.063689		R-HSA-5632684	Hedgehog 'on' state	85	18087	1.3269	0.078412	0.22935
hsa04659	Th17 cell differentiation	105	39621	1.2619	0.024065	0.064321		R-HSA-8956320	Nucleobase biosynthesis	15	3.1919	1.8798	0.078928	0.22935
GO:0060491	regulation of cell projection assembly	199	75092	1.1852	0.025091	0.066743		R-HSA-163685	Integration of energy metabolism	110	23407	1.2817	0.080027	0.23154
R-HSA-6790901	rRNA modification in the nucleus and cytosol	61	23018	1.3468	0.025152	0.066815		GO:0051705	multi-organism behavior	69	14683	1.3622	0.081229	0.23400
GO:0006399	tRNA metabolic process	182	68677	1.1940	0.025178	0.066815		GO:0022613	ribonucleoprotein complex biogenesis	440	93628	1.1321	0.081978	0.23534
R-HSA-8941326	RUNX2 regulates bone development	32	12075	1.4907	0.025396	0.067232		R-HSA-901042	Calnexin/calreticulin cycle	26	5.5326	1.6267	0.082367	0.23544
R-HSA-180534	Vpu mediated degradation of CD4	52	19622	1.3760	0.025747	0.068053		R-HSA-77595	Processing of Intronless Pre-mRNAs	19	4.0430	1.7314	0.089252	0.25127
R-HSA-2424491	DAP12 signaling	30	11320	1.5017	0.027052	0.070909		R-HSA-168928	DDX58/IFIH1-mediated induction of interferon-alpha/beta	78	16598	1.3255	0.089936	0.25168
GO:0016667	oxidoreductase activity, acting on a sulfur group of donors	59	22263	1.3475	0.027104	0.070909		GO:0051702	interaction with symbiont	74	15747	1.3336	0.090961	0.25264
hsa00310	Lysine degradation	59	22263	1.3475	0.027104	0.070909		R-HSA-6807505	RNA polymerase II transcribes snRNA genes	74	15747	1.3336	0.090961	0.25264
R-HSA-8875878	MET promotes cell motility	41	15471	1.4220	0.027403	0.071635		R-HSA-1474244	Extracellular matrix organization	301	64050	1.1553	0.091192	0.25308
hsa00240	Pyrimidine metabolism	101	38112	1.2594	0.027731	0.072385		R-HSA-2644602	Signaling by NOTCH1 PEST Domain Mutants in Cancer	58	12342	1.3774	0.093860	0.25684
R-HSA-111997	CaM pathway	28	10566	1.5143	0.028776	0.074522		R-HSA-8863678	Neurodegenerative Diseases	23	4.8942	1.6346	0.096335	0.26105
R-HSA-168928	DDX58/IFIH1-mediated induction of interferon-alpha/beta	78	29433	1.2911	0.030718	0.078939		hsa04620	Toll-like receptor signaling pathway	104	22130	1.2652	0.10064	0.27138
R-HSA-196849	Metabolism of water-soluble vitamins and cofactors	123	46414	1.2281	0.030897	0.079275		R-HSA-354192	Integrin alphaIIb beta3 signaling	27	5.7454	1.5665	0.10119	0.27186
GO:0051705	multi-organism behavior	69	26037	1.3058	0.032966	0.083175		GO:0006333	chromatin assembly or disassembly	155	32983	1.2128	0.10122	0.27186
R-HSA-204998	Cell death signalling via NRAGE, NRIF and NADE	76	28678	1.2902	0.033076	0.083328		R-HSA-5693538	Homology Directed Repair	138	29365	1.2259	0.10195	0.27322
R-HSA-5693565	Recruitment and ATM-mediated phosphorylation of repair and signaling proteins at DNA double strand breaks	76	28678	1.2902	0.033076	0.083328		R-HSA-1234174	Regulation of Hypoxia-inducible Factor (HIF) by oxygen	75	15959	1.3158	0.10206	0.27322
R-HSA-2979096	NOTCH2 Activation and Transmission of Signal to the Nucleus	22	8.3016	1.5660	0.034182	0.085595		R-HSA-139915	Activation of PUMA and translocation to mitochondria	9	1.9151	2.0886	0.10343	0.27521
R-HSA-73854	RNA Polymerase I Promoter Clearance	107	40376	1.2384	0.035107	0.087517		R-HSA-210744	Regulation of gene expression in late stage (branching morphogenesis) pancreatic bud precursor cells	16	3.4047	1.7623	0.10440	0.27625
hsa00532	Glycosaminoglycan biosynthesis	20	7.5469	1.5901	0.035953	0.088962		GO:0046939	nucleotide phosphorylation	96	20428	1.2728	0.10445	0.27625
R-HSA-69186	Lagging Strand Synthesis	20	7.5469	1.5901	0.035953	0.088962		GO:0003012	muscle system process	423	90011	1.1221	0.10451	0.27625
R-HSA-442729	CREB phosphorylation through the activation of CaMKII	20	7.5469	1.5901	0.035953	0.088962		GO:0003014	renal system process	113	24045	1.2476	0.10613	0.28007
GO:0031128	developmental induction	33	12452	1.4455	0.036524	0.090041		R-HSA-8953750	Transcriptional Regulation by E2F6	35	7.4477	1.4770	0.10657	0.28100
R-HSA-379724	tRNA Aminoacylation	42	15849	1.3881	0.037443	0.091694		GO:0032451	demethylase activity	39	8.2989	1.4460	0.10782	0.28341
R-HSA-73780	RNA Polymerase III Chain Elongation	18	6.7922	1.6195	0.037608	0.091696		GO:0002065	columnar/cuboidal epithelial cell differentiation	109	23194	1.2503	0.10830	0.28424
R-HSA-5675482	Regulation of necroptotic cell death	18	6.7922	1.6195	0.037608	0.091696		hsa00670	One carbon pool by folate	20	4.2558	1.6448	0.11314	0.29437
R-HSA-1433559	Regulation of KIT signaling	16	6.0375	1.6563	0.039037	0.094833		R-HSA-9013695	NOTCH4 Intracellular Domain Regulates Transcription	20	4.2558	1.6448	0.11314	0.29437
R-HSA-73863	RNA Polymerase I Transcription Termination	31	11698	1.4533	0.039231	0.094957		R-HSA-5693548	Sensing of DNA Double Strand Breaks	6	1.2767	2.3497	0.11518	0.29668
R-HSA-399719	Trafficking of AMPA receptors	31	11698	1.4533	0.039231	0.094957		R-HSA-947581	Molybdenum cofactor biosynthesis	6	1.2767	2.3497	0.11518	0.29668
R-HSA-174495	Synthesis And Processing Of GAG, GAGPOL Polyproteins	14	5.2828	1.7036	0.040070	0.096220		R-HSA-8857538	PTK6 promotes HIF1A stabilization	6	1.2767	2.3497	0.11518	0.29668
GO:0050435	amyloid-beta metabolic process	40	15094	1.3913	0.040393	0.096786		R-HSA-6793080	rRNA modification in the mitochondrion	6	1.2767	2.3497	0.11518	0.29668
R-HSA-429914	Deadenylation-dependent mRNA decay	56	21131	1.3250	0.040804	0.097490		R-HSA-3304356	SMAD2/3 Phosphorylation Motif Mutants in Cancer	6	1.2767	2.3497	0.11518	0.29668
GO:0101005	ubiquitinyl hydrolase activity	120	45282	1.2146	0.041839	0.099679		R-HSA-111957	Cam-PDE 1 activation	6	1.2767	2.3497	0.11518	0.29668
R-HSA-5617472	Activation of anterior HOX genes in hindbrain development during early embryogenesis	120	45282	1.2146	0.041839	0.099679		GO:0051271	negative regulation of cellular component movement	301	64050	1.1397	0.11591	0.29809
R-HSA-76042	RNA Polymerase II Transcription Initiation And Promoter Clearance	47	17735	1.3532	0.042762	0.10087		GO:0031491	nucleosome binding	68	14470	1.3131	0.11758	0.30146
R-HSA-164952	The role of Nef in HIV-1 replication and disease pathogenesis	27	10188	1.4723	0.045212	0.10582		R-HSA-6783589	Interleukin-6 family signaling	24	5.1070	1.5665	0.11874	0.30349
GO:0031349	positive regulation of defense response	426	160.75	1.1073	0.045573	0.10659		GO:0019213	deacetylase activity	60	12767	1.3315	0.12087	0.30775
GO:0009123	nucleoside monophosphate metabolic process	321	121.13	1.1228	0.048084	0.11215		GO:0042287	MHC protein binding	28	5.9582	1.5105	0.12225	0.30803
GO:0007292	female gamete generation	133	50187	1.1955	0.048269	0.11243		GO:0018208	peptidyl-proline modification	56	11916	1.3427	0.12232	0.30803
GO:0006898	receptor-mediated endocytosis	287	108.30	1.1265	0.053194	0.12227		R-HSA-879415	Advanced glycosylation endproduct receptor signaling	13	2.7663	1.8075	0.12255	0.30803
GO:0004518	nuclease activity	205	77356	1.1505	0.053960	0.12377		R-HSA-2892247	POU5F1 (OCT4), SOX2, NANOG activate genes related to proliferation	13	2.7663	1.8075	0.12255	0.30803
GO:0051787	misfolded protein binding	21	7.9243	1.5143	0.055619	0.12662		GO:0072522	purine-containing compound biosynthetic process	267	56815	1.1441	0.12421	0.31081
R-HSA-77595	Processing of Intronless Pre-mRNAs	19	7.1696	1.5343	0.059418	0.13399		R-HSA-9020591	Interleukin-12 signaling	48	10214	1.3707	0.12461	0.31086
R-HSA-109688	Cleavage of Growing Transcript in the Termination Region	67	25282	1.2657	0.059541	0.13400		R-HSA-112399	IRS-mediated signalling	48	10214	1.3707	0.12461	0.31086
GO:0019213	deacetylase activity	60	22641	1.2809	0.060406	0.13576		R-HSA-5633008	TP53 Regulates Transcription of Cell Death Genes	44	9.3628	1.3885	0.12531	0.31150
R-HSA-196757	Metabolism of folate and pterines	17	6.4149	1.5589	0.063309	0.14171		hsa05330	Allograft rejection	36	7.6605	1.4359	0.12533	0.31150
R-HSA-450385	Butyrate Response Factor 1 (BRF1) binds and destabilizes mRNA	17	6.4149	1.5589	0.063309	0.14171		GO:0008202	steroid metabolic process	307	65327	1.1328	0.12576	0.31212
R-HSA-5358508	Mismatch Repair	15	5.6602	1.5901	0.067192	0.14900		R-HSA-1630316	Glycosaminoglycan metabolism	124	26386	1.2128	0.13096	0.32357
R-HSA-6794362	Protein-protein interactions at synapses	87	32829	1.2184	0.070686	0.15382		R-HSA-73854	RNA Polymerase I Promoter Clearance	107	22769	1.2298	0.13205	0.32530
R-HSA-2161541	Abacavir metabolism	5	1.8867	2.1201	0.070742	0.15382		GO:0031214	biomineral tissue development	150	31919	1.1905	0.13249	0.32590
R-HSA-74713	IRS activation	5	1.8867	2.1201	0.070742	0.15382		GO:0004386	helicase activity	150	31919	1.1905	0.13249	0.32590
R-HSA-9005895	Pervasive developmental disorders	13	4.9055	1.6308	0.070887	0.15382		R-HSA-9014325	TICAM1,TRAF6-dependent induction of TAK1 complex	17	3.6175	1.6586	0.13356	0.32612
GO:0090596	sensory organ morphogenesis	250	94337	1.1236	0.071834	0.15567		R-HSA-2142845	Hyaluronan metabolism	17	3.6175	1.6586	0.13356	0.32612
R-HSA-422356	Regulation of insulin secretion	80	30188	1.2257	0.073395	0.15885		R-HSA-264642	Acetylcholine Neurotransmitter Release Cycle	17	3.6175	1.6586	0.13356	0.32612
GO:0018212	peptidyl-tyrosine modification	389	146.79	1.0968	0.073928	0.15980		GO:0007398	ectoderm development	21	4.4686	1.5665	0.14000	0.33814
R-HSA-9020956	Interleukin-27 signaling	11	4.1508	1.6864	0.074073	0.15980		R-HSA-8957275	Post-translational protein phosphorylation	108	22981	1.2184	0.14371	0.34254
R-HSA-8964043	Plasma lipoprotein clearance	33	12452	1.3652	0.074444	0.16049		R-HSA-5602498	MyD88 deficiency (TLR2/4)	10	2.1279	1.8798	0.14441	0.34254
GO:0099504	synaptic vesicle cycle	193	72828	1.1397	0.075070	0.16135		R-HSA-5205647	Mitophagy	29	6.1710	1.4584	0.14546	0.34343
R-HSA-3065678	SUMO is transferred from E1 to E2 (UBE2I, UBC9)	7	2.6414	1.8929	0.075919	0.16220		GO:0010959	regulation of metal ion transport	360	76605	1.1096	0.15212	0.35580
R-HSA-73943	Reversal of alkylation damage by DNA dioxygenases	7	2.6414	1.8929	0.075919	0.16220		GO:0031348	negative regulation of defense response	187	39792	1.1560	0.15263	0.35649
R-HSA-162592	Integration of provirus	9	3.3961	1.7667	0.076149	0.16224		GO:0002237	response to molecule of bacterial origin	329	70008	1.1142	0.15410	0.35892
R-HSA-9026519	Activated NTRK2 signals through RAS	9	3.3961	1.7667	0.076149	0.16224		R-HSA-109688	Cleavage of Growing Transcript in the Termination Region	67	14257	1.2625	0.16536	0.37762
R-HSA-1483206	Glycerophospholipid biosynthesis	129	48678	1.1710	0.077811	0.16519		R-HSA-379724	tRNA Aminoacylation	42	8.9372	1.3427	0.16570	0.37762
GO:0070034	telomerase RNA binding	22	8.3016	1.4455	0.081344	0.17192		R-HSA-5693579	Homologous DNA Pairing and Strand Exchange	42	8.9372	1.3427	0.16570	0.37762
R-HSA-2219530	Constitutive Signaling by Aberrant PI3K in Cancer	71	26792	1.2317	0.081811	0.17280		R-HSA-73780	RNA Polymerase III Chain Elongation	18	3.8302	1.5665	0.16609	0.37762
GO:0021953	central nervous system neuron differentiation	179	67545	1.1400	0.083286	0.17536		R-HSA-70221	Glycogen breakdown (glycogenolysis)	18	3.8302	1.5665	0.16609	0.37762
GO:0031099	regeneration	184	69432	1.1378	0.083498	0.17547		GO:0009141	nucleoside triphosphate metabolic process	304	64689	1.1130	0.16741	0.37893
GO:0051262	protein tetramerization	132	49810	1.1644	0.083684	0.17575		GO:0022884	macromolecule transmembrane transporter activity	22	4.6814	1.4953	0.16962	0.37893
GO:0071241	cellular response to inorganic substance	209	78865	1.1285	0.083952	0.17620		GO:0070034	telomerase RNA binding	22	4.6814	1.4953	0.16962	0.37893
R-HSA-390466	Chaperonin-mediated protein folding	93	35093	1.1968	0.085644	0.17919		R-HSA-110373	Resolution of AP sites via the multiple-nucleotide patch replacement pathway	26	5.5326	1.4460	0.17087	0.37893
GO:0070085	glycosylation	257	96978	1.1137	0.086813	0.18152		R-HSA-72737	Cap-dependent Translation Initiation	119	25322	1.1847	0.17308	0.38204
GO:0043073	germ cell nucleus	20	7.5469	1.4575	0.088098	0.18204		R-HSA-202733	Cell surface interactions at the vascular wall	137	29152	1.1663	0.18011	0.39442
R-HSA-1483249	Inositol phosphate metabolism	50	18867	1.2720	0.089138	0.18385		GO:0000910	cytokinesis	159	33834	1.1527	0.18090	0.39524
GO:0046390	ribose phosphate biosynthetic process	255	96223	1.1120	0.091056	0.18718		GO:0031201	SNARE complex	47	10001	1.2998	0.18416	0.40145
R-HSA-446353	Cell-extracellular matrix interactions	18	6.7922	1.4723	0.095436	0.19492		GO:0010038	response to metal ion	356	75754	1.0957	0.18787	0.40819
R-HSA-70221	Glycogen breakdown (glycogenolysis)	18	6.7922	1.4723	0.095436	0.19492		R-HSA-5218900	CASP8 activity is inhibited	11	2.3407	1.7089	0.19050	0.40884
R-HSA-167160	RNA Pol II CTD phosphorylation and interaction with CE during HIV infection	27	10188	1.3741	0.095499	0.19492		R-HSA-159854	Gamma-carboxylation, transport, and amino-terminal cleavage of proteins	11	2.3407	1.7089	0.19050	0.40884
GO:0019838	growth factor binding	138	52074	1.1522	0.095903	0.19562		GO:0002269	leukocyte activation involved in inflammatory response	31	6.5965	1.3644	0.19780	0.42020
R-HSA-167152	Formation of HIV elongation complex in the absence of HIV Tat	48	18113	1.2698	0.096504	0.19651		R-HSA-8875360	InlB-mediated entry of Listeria monocytogenes into host cell	15	3.1919	1.5665	0.19867	0.42020
R-HSA-70614	Amino acid synthesis and interconversion (transamination)	34	12830	1.3250	0.098066	0.19918		R-HSA-2032785	YAP1- and WWTR1 (TAZ)-stimulated gene expression	15	3.1919	1.5665	0.19867	0.42020
R-HSA-1500620	Meiosis	116	43772	1.1651	0.098733	0.20029		R-HSA-937039	IRAK1 recruits IKK complex	15	3.1919	1.5665	0.19867	0.42020
R-HSA-193639	p75NTR signals via NF-kB	16	6.0375	1.4907	0.10339	0.20860		R-HSA-453274	Mitotic G2-G2/M phases	196	41707	1.1269	0.19869	0.42020
R-HSA-69273	Cyclin A/B1/B2 associated events during G2/M transition	25	9.4337	1.3780	0.10399	0.20943		R-HSA-168255	Influenza Life Cycle	143	30429	1.1502	0.20009	0.42209
GO:0000407	phagophore assembly site	32	12075	1.3250	0.10671	0.21361		R-HSA-5654716	Downstream signaling of activated FGFR4	27	5.7454	1.3924	0.20022	0.42209
R-HSA-917729	Endosomal Sorting Complex Required For Transport (ESCRT)	32	12075	1.3250	0.10671	0.21361		hsa00230	Purine metabolism	174	37026	1.1343	0.20086	0.42223
R-HSA-399955	SEMA3A-Plexin repulsion signaling by inhibiting Integrin adhesion	14	5.2828	1.5143	0.11198	0.22163		R-HSA-8956321	Nucleotide salvage	23	4.8942	1.4303	0.20168	0.42223
R-HSA-69091	Polymerase switching	14	5.2828	1.5143	0.11198	0.22163		GO:0007034	vacuolar transport	130	27663	1.1568	0.20268	0.42275
R-HSA-418885	DCC mediated attractive signaling	14	5.2828	1.5143	0.11198	0.22163		GO:0051018	protein kinase A binding	48	10214	1.2728	0.20628	0.42810
GO:0016769	transferase activity, transferring nitrogenous groups	23	8.6790	1.3827	0.11339	0.22389		hsa01212	Fatty acid metabolism	48	10214	1.2728	0.20628	0.42810
hsa04960	Aldosterone-regulated sodium reabsorption	37	13962	1.2892	0.11569	0.22742		R-HSA-167152	Formation of HIV elongation complex in the absence of HIV Tat	48	10214	1.2728	0.20628	0.42810
R-HSA-499943	Interconversion of nucleotide di- and triphosphates	30	11320	1.3250	0.11625	0.22820		R-HSA-2467813	Separation of Sister Chromatids	188	40005	1.1249	0.20854	0.43171
R-HSA-1474244	Extracellular matrix organization	301	113.58	1.0917	0.11733	0.23017		R-HSA-438064	Post NMDA receptor activation events	40	8.5117	1.2923	0.21643	0.44582
R-HSA-381033	ATF6 (ATF6-alpha) activates chaperones	12	4.5282	1.5459	0.12116	0.23616		GO:0003707	steroid hormone receptor activity	53	11278	1.2414	0.22329	0.45771
R-HSA-1474151	Tetrahydrobiopterin (BH4) synthesis, recycling, salvage and regulation	12	4.5282	1.5459	0.12116	0.23616		GO:1902850	microtubule cytoskeleton organization involved in mitosis	132	28088	1.1393	0.23032	0.46525
R-HSA-8957275	Post-translational protein phosphorylation	108	40753	1.1533	0.12664	0.24515		GO:0021591	ventricular system development	28	5.9582	1.3427	0.23140	0.46525
R-HSA-174437	Removal of the Flap Intermediate from the C-strand	10	3.7735	1.5901	0.13081	0.25071		R-HSA-1614635	Sulfur amino acid metabolism	28	5.9582	1.3427	0.23140	0.46525
R-HSA-428542	Regulation of commissural axon pathfinding by SLIT and ROBO	10	3.7735	1.5901	0.13081	0.25071		R-HSA-166662	Lectin pathway of complement activation	8	1.7023	1.7623	0.23186	0.46525
R-HSA-1268020	Mitochondrial protein import	64	24150	1.2008	0.13099	0.25091		R-HSA-9017802	Noncanonical activation of NOTCH3	8	1.7023	1.7623	0.23186	0.46525
R-HSA-6783310	Fanconi Anemia Pathway	40	15094	1.2588	0.13347	0.25523		GO:0051156	glucose 6-phosphate metabolic process	24	5.1070	1.3707	0.23583	0.46979
R-HSA-909733	Interferon alpha/beta signaling	69	26037	1.1906	0.13373	0.25529		R-HSA-193368	Synthesis of bile acids and bile salts via 7alpha-hydroxycholesterol	24	5.1070	1.3707	0.23583	0.46979
GO:0033028	myeloid cell apoptotic process	33	12452	1.2849	0.13708	0.26004		R-HSA-174417	Telomere C-strand (Lagging Strand) Synthesis	24	5.1070	1.3707	0.23583	0.46979
R-HSA-68962	Activation of the pre-replicative complex	33	12452	1.2849	0.13708	0.26004		R-HSA-5696399	Global Genome Nucleotide Excision Repair (GG-NER)	84	17874	1.1749	0.23747	0.47225
GO:0055094	response to lipoprotein particle	26	9.8110	1.3250	0.13856	0.26225		R-HSA-1169408	ISG15 antiviral mechanism	71	15108	1.1914	0.23911	0.47243
R-HSA-8951430	RUNX3 regulates WNT signaling	8	3.0188	1.6563	0.14055	0.26436		GO:0046625	sphingolipid binding	20	4.2558	1.4098	0.23946	0.47243
R-HSA-5632681	Ligand-receptor interactions	8	3.0188	1.6563	0.14055	0.26436		R-HSA-3560783	Defective B4GALT7 causes EDS, progeroid type	20	4.2558	1.4098	0.23946	0.47243
GO:0021675	nerve development	77	29056	1.1702	0.14763	0.27628		R-HSA-5654706	FRS-mediated FGFR3 signaling	20	4.2558	1.4098	0.23946	0.47243
hsa00440	Phosphonate and phosphinate metabolism	6	2.2641	1.7667	0.14934	0.27652		R-HSA-1834941	STING mediated induction of host immune responses	16	3.4047	1.4686	0.24152	0.47313
R-HSA-947581	Molybdenum cofactor biosynthesis	6	2.2641	1.7667	0.14934	0.27652		R-HSA-8979227	Triglyceride metabolism	37	7.8733	1.2701	0.24958	0.48449
R-HSA-9018679	Biosynthesis of EPA-derived SPMs	6	2.2641	1.7667	0.14934	0.27652		R-HSA-1483249	Inositol phosphate metabolism	50	10640	1.2219	0.25372	0.49059
R-HSA-8851907	MET activates PI3K/AKT signaling	6	2.2641	1.7667	0.14934	0.27652		GO:0099565	chemical synaptic transmission, postsynaptic	107	22769	1.1419	0.25460	0.49194
R-HSA-176417	Phosphorylation of Emi1	6	2.2641	1.7667	0.14934	0.27652		GO:0033028	myeloid cell apoptotic process	33	7.0221	1.2817	0.25676	0.49438
GO:0072348	sulfur compound transport	43	16226	1.2326	0.15128	0.27981		R-HSA-8964043	Plasma lipoprotein clearance	33	7.0221	1.2817	0.25676	0.49438
GO:0032613	interleukin-10 production	48	18113	1.2146	0.15621	0.28718		R-HSA-381070	IRE1alpha activates chaperones	59	12555	1.1948	0.26165	0.50207
GO:0003012	muscle system process	423	159.62	1.0650	0.15767	0.28937		R-HSA-425393	Transport of inorganic cations/anions and amino acids/oligopeptides	108	22981	1.1313	0.27151	0.51508
GO:0016323	basolateral plasma membrane	216	81507	1.0919	0.16152	0.29563		R-HSA-9010553	Regulation of expression of SLITs and ROBOs	171	36387	1.0993	0.27558	0.52188
R-HSA-5205647	Mitophagy	29	10943	1.2794	0.16324	0.29666		R-HSA-111465	Apoptotic cleavage of cellular proteins	38	8.0861	1.2367	0.27877	0.52552
GO:0022884	macromolecule transmembrane transporter activity	22	8.3016	1.3250	0.16631	0.30076		R-HSA-8868773	rRNA processing in the nucleus and cytosol	194	41282	1.0901	0.28132	0.52825
R-HSA-71403	Citric acid cycle (TCA cycle)	22	8.3016	1.3250	0.16631	0.30076		GO:0044091	membrane biogenesis	34	7.2349	1.2440	0.28814	0.53089
hsa05031	Amphetamine addiction	68	25660	1.1692	0.16763	0.30274		R-HSA-1489509	DAG and IP3 signaling	34	7.2349	1.2440	0.28814	0.53089
hsa05410	Hypertrophic cardiomyopathy (HCM)	83	31320	1.1494	0.17108	0.30789		R-HSA-1266695	Interleukin-7 signaling	34	7.2349	1.2440	0.28814	0.53089
R-HSA-425393	Transport of inorganic cations/anions and amino acids/oligopeptides	108	40753	1.1287	0.17202	0.30859		R-HSA-3065676	SUMO is conjugated to E1 (UBA2:SAE1)	5	1.0640	1.8798	0.28910	0.53089
GO:0018208	peptidyl-proline modification	56	21131	1.1831	0.17574	0.31492		R-HSA-187024	NGF-independant TRKA activation	5	1.0640	1.8798	0.28910	0.53089
R-HSA-73884	Base Excision Repair	39	14716	1.2231	0.17811	0.31772		R-HSA-2161541	Abacavir metabolism	5	1.0640	1.8798	0.28910	0.53089
R-HSA-354192	Integrin alphaIIb beta3 signaling	27	10188	1.2760	0.17854	0.31772		R-HSA-9032759	NTRK2 activates RAC1	5	1.0640	1.8798	0.28910	0.53089
R-HSA-5140745	WNT5A-dependent internalization of FZD2, FZD5 and ROR2	13	4.9055	1.4270	0.17981	0.31862		R-HSA-5250981	Toxicity of botulinum toxin type F (BoNT/F)	5	1.0640	1.8798	0.28910	0.53089
R-HSA-2995410	Nuclear Envelope Reassembly	13	4.9055	1.4270	0.17981	0.31862		R-HSA-8865999	MET activates PTPN11	5	1.0640	1.8798	0.28910	0.53089
GO:0006490	oligosaccharide-lipid intermediate biosynthetic process	20	7.5469	1.3250	0.18281	0.32237		R-HSA-74713	IRS activation	5	1.0640	1.8798	0.28910	0.53089
R-HSA-3560801	Defective B3GAT3 causes JDSSDHD	20	7.5469	1.3250	0.18281	0.32237		R-HSA-209560	NF-kB is activated and signals survival	13	2.7663	1.4460	0.29278	0.53474
R-HSA-141430	Inactivation of APC/C via direct inhibition of the APC/C complex	20	7.5469	1.3250	0.18281	0.32237		GO:0008234	cysteine-type peptidase activity	195	41494	1.0845	0.29436	0.53718
GO:0046939	nucleotide phosphorylation	96	36225	1.1318	0.18294	0.32237		R-HSA-5576891	Cardiac conduction	141	30004	1.0999	0.29808	0.53762
R-HSA-3000171	Non-integrin membrane-ECM interactions	59	22263	1.1678	0.19125	0.33567		R-HSA-606279	Deposition of new CENPA-containing nucleosomes at the centromere	74	15747	1.1431	0.30185	0.54294
GO:0009299	mRNA transcription	25	9.4337	1.2720	0.19564	0.34068		GO:0006898	receptor-mediated endocytosis	287	61071	1.0643	0.30544	0.54822
R-HSA-191273	Cholesterol biosynthesis	25	9.4337	1.2720	0.19564	0.34068		GO:0055094	response to lipoprotein particle	26	5.5326	1.2652	0.30882	0.55030
R-HSA-5654708	Downstream signaling of activated FGFR3	25	9.4337	1.2720	0.19564	0.34068		GO:0035418	protein localization to synapse	61	12980	1.1556	0.30891	0.55030
R-HSA-1296059	G protein gated Potassium channels	25	9.4337	1.2720	0.19564	0.34068		R-HSA-70171	Glycolysis	70	14895	1.1413	0.31176	0.55507
R-HSA-202733	Cell surface interactions at the vascular wall	137	51696	1.1026	0.19710	0.34286		R-HSA-211897	Cytochrome P450 - arranged by substrate type	66	14044	1.1393	0.32224	0.56767
R-HSA-9027276	Erythropoietin activates Phosphoinositide-3-kinase (PI3K)	11	4.1508	1.4455	0.19890	0.34419		hsa01230	Biosynthesis of amino acids	75	15959	1.1279	0.32382	0.56985
GO:0010959	regulation of metal ion transport	360	135.84	1.0600	0.19970	0.34522		R-HSA-451927	Interleukin-2 family signaling	44	9.3628	1.1749	0.32711	0.57352
R-HSA-389958	Cooperation of Prefoldin and TriC/CCT in actin and tubulin folding	30	11320	1.2367	0.20435	0.35236		R-HSA-73863	RNA Polymerase I Transcription Termination	31	6.5965	1.2128	0.33302	0.57840
R-HSA-418360	Platelet calcium homeostasis	30	11320	1.2367	0.20435	0.35236		R-HSA-399721	Glutamate binding, activation of AMPA receptors and synaptic plasticity	31	6.5965	1.2128	0.33302	0.57840
R-HSA-5617833	Cilium Assembly	199	75092	1.0787	0.21252	0.36436		R-HSA-1839124	FGFR1 mutant receptor activation	31	6.5965	1.2128	0.33302	0.57840
GO:0017145	stem cell division	40	15094	1.1925	0.21464	0.36698		R-HSA-72649	Translation initiation complex formation	58	12342	1.1343	0.34526	0.59252
GO:0042398	cellular modified amino acid biosynthetic process	45	16981	1.1778	0.21757	0.37150		R-HSA-3656237	Defective EXT2 causes exostoses 2	14	2.9791	1.3427	0.34638	0.59252
GO:0050840	extracellular matrix binding	55	20754	1.1564	0.22081	0.37402		R-HSA-174411	Polymerase switching on the C-strand of the telomere	14	2.9791	1.3427	0.34638	0.59252
R-HSA-198693	AKT phosphorylates targets in the nucleus	9	3.3961	1.4723	0.22104	0.37402		R-HSA-69166	Removal of the Flap Intermediate	14	2.9791	1.3427	0.34638	0.59252
R-HSA-113507	E2F-enabled inhibition of pre-replication complex formation	9	3.3961	1.4723	0.22104	0.37402		R-HSA-174495	Synthesis And Processing Of GAG, GAGPOL Polyproteins	14	2.9791	1.3427	0.34638	0.59252
R-HSA-210744	Regulation of gene expression in late stage (branching morphogenesis) pancreatic bud precursor cells	16	6.0375	1.3250	0.22293	0.37640		R-HSA-877312	Regulation of IFNG signaling	14	2.9791	1.3427	0.34638	0.59252
R-HSA-2022854	Keratan sulfate biosynthesis	28	10566	1.2304	0.22337	0.37658		hsa05414	Dilated cardiomyopathy (DCM)	90	19151	1.0965	0.35586	0.60576
R-HSA-5576891	Cardiac conduction	141	53206	1.0901	0.22598	0.38078		R-HSA-190828	Gap junction trafficking	45	9.5756	1.1488	0.35660	0.60641
GO:0031163	metallo-sulfur cluster assembly	21	7.9243	1.2619	0.23644	0.39364		R-HSA-1566948	Elastic fibre formation	45	9.5756	1.1488	0.35660	0.60641
GO:0019200	carbohydrate kinase activity	21	7.9243	1.2619	0.23644	0.39364		R-HSA-9033241	Peroxisomal protein import	63	13406	1.1189	0.35826	0.60768
R-HSA-112399	IRS-mediated signalling	48	18113	1.1594	0.23656	0.39364		R-HSA-2470946	Cohesin Loading onto Chromatin	10	2.1279	1.4098	0.36107	0.60882
GO:0003707	steroid hormone receptor activity	53	19999	1.1500	0.23730	0.39427		R-HSA-2151209	Activation of PPARGC1A (PGC-1alpha) by phosphorylation	10	2.1279	1.4098	0.36107	0.60882
GO:0014074	response to purine-containing compound	152	57357	1.0810	0.24202	0.40133		GO:1904950	negative regulation of establishment of protein localization	177	37664	1.0620	0.36162	0.60882
hsa04925	Aldosterone synthesis and secretion	96	36225	1.1042	0.24331	0.40325		hsa00340	Histidine metabolism	23	4.8942	1.2259	0.36222	0.60882
R-HSA-975576	N-glycan antennae elongation in the medial/trans-Golgi	26	9.8110	1.2231	0.24456	0.40433		GO:0004518	nuclease activity	205	43622	1.0545	0.36819	0.61688
R-HSA-2660825	Signaling by NOTCH1 t(7;9)(NOTCH1:M1580_K2555) Translocation Mutant	7	2.6414	1.5143	0.24723	0.40641		R-HSA-8939256	RUNX1 regulates transcription of genes involved in WNT signaling	6	1.2767	1.5665	0.37605	0.62172
R-HSA-5652084	Fructose metabolism	7	2.6414	1.5143	0.24723	0.40641		R-HSA-5674499	Negative feedback regulation of MAPK pathway	6	1.2767	1.5665	0.37605	0.62172
R-HSA-918233	TRAF3-dependent IRF activation pathway	14	5.2828	1.3250	0.24765	0.40641		hsa00100	Steroid biosynthesis	19	4.0430	1.2367	0.37970	0.62557
R-HSA-917977	Transferrin endocytosis and recycling	31	11698	1.1968	0.24954	0.40810		GO:0008037	cell recognition	147	31280	1.0550	0.39565	0.64358
GO:0009262	deoxyribonucleotide metabolic process	36	13584	1.1778	0.25253	0.41199		R-HSA-2691230	Signaling by NOTCH1 HD Domain Mutants in Cancer	15	3.1919	1.2532	0.40010	0.64567
GO:1901505	carbohydrate derivative transmembrane transporter activity	41	15471	1.1635	0.25420	0.41410		GO:0032616	interleukin-13 production	24	5.1070	1.1749	0.40436	0.64856
R-HSA-983712	Ion channel transport	186	70186	1.0686	0.25479	0.41444		R-HSA-1500620	Meiosis	116	24684	1.0533	0.41821	0.66662
R-HSA-5620920	Cargo trafficking to the periciliary membrane	51	19245	1.1432	0.25503	0.41444		R-HSA-380284	Loss of proteins required for interphase microtubule organization from the centrosome	70	14895	1.0742	0.41927	0.66729
GO:0050920	regulation of chemotaxis	205	77356	1.0600	0.27280	0.44010		R-HSA-351906	Apoptotic cleavage of cell adhesion proteins	11	2.3407	1.2817	0.42503	0.66729
R-HSA-167243	Tat-mediated HIV elongation arrest and recovery	34	12830	1.1692	0.27422	0.44121		GO:0006490	oligosaccharide-lipid intermediate biosynthetic process	20	4.2558	1.1749	0.42644	0.66729
R-HSA-451927	Interleukin-2 family signaling	44	16603	1.1444	0.27482	0.44121		hsa04022	cGMP-PKG signaling pathway	163	34685	1.0379	0.43082	0.67319
GO:0032451	demethylase activity	39	14716	1.1552	0.27494	0.44121		GO:0050920	regulation of chemotaxis	205	43622	1.0316	0.43394	0.67610
R-HSA-5250981	Toxicity of botulinum toxin type F (BoNT/F)	5	1.8867	1.5901	0.27906	0.44164		R-HSA-6782315	tRNA modification in the nucleus and cytosol	43	9.1500	1.0929	0.43423	0.67610
R-HSA-6785470	tRNA processing in the mitochondrion	5	1.8867	1.5901	0.27906	0.44164		R-HSA-3906995	Diseases associated with O-glycosylation of proteins	66	14044	1.0681	0.43430	0.67610
R-HSA-2644605	FBXW7 Mutants and NOTCH1 in Cancer	5	1.8867	1.5901	0.27906	0.44164		GO:0005319	lipid transporter activity	145	30855	1.0371	0.44026	0.68219
R-HSA-114516	Disinhibition of SNARE formation	5	1.8867	1.5901	0.27906	0.44164		R-HSA-68949	Orc1 removal from chromatin	71	15108	1.0590	0.44389	0.68717
GO:0044455	mitochondrial membrane part	229	86412	1.0531	0.28612	0.45154		R-HSA-380994	ATF4 activates genes	25	5.3198	1.1279	0.44625	0.68764
GO:0051184	cofactor transmembrane transporter activity	22	8.3016	1.2046	0.29489	0.46143		R-HSA-1296041	Activation of G protein gated Potassium channels	25	5.3198	1.1279	0.44625	0.68764
R-HSA-5693579	Homologous DNA Pairing and Strand Exchange	42	15849	1.1358	0.29630	0.46315		GO:0019955	cytokine binding	127	27025	1.0361	0.45074	0.69309
R-HSA-5576893	Phase 2 - plateau phase	27	10188	1.1778	0.29737	0.46315		R-HSA-425397	Transport of vitamins, nucleosides, and related molecules	39	8.2989	1.0845	0.45374	0.69309
GO:0055081	anion homeostasis	55	20754	1.1082	0.31043	0.48057		GO:0051262	protein tetramerization	132	28088	1.0325	0.45706	0.69355
R-HSA-2470946	Cohesin Loading onto Chromatin	10	3.7735	1.3250	0.31128	0.48121		GO:0048285	organelle fission	459	97671	1.0136	0.45771	0.69355
R-HSA-8866904	Negative regulation of activity of TFAP2 (AP-2) family transcription factors	10	3.7735	1.3250	0.31128	0.48121		R-HSA-2660825	Signaling by NOTCH1 t(7;9)(NOTCH1:M1580_K2555) Translocation Mutant	7	1.4895	1.3427	0.45820	0.69355
GO:0010463	mesenchymal cell proliferation	45	16981	1.1189	0.31665	0.48838		R-HSA-190371	FGFR3b ligand binding and activation	7	1.4895	1.3427	0.45820	0.69355
hsa04620	Toll-like receptor signaling pathway	104	39244	1.0702	0.32132	0.49438		R-HSA-3371599	Defective HLCS causes multiple carboxylase deficiency	7	1.4895	1.3427	0.45820	0.69355
R-HSA-75892	Platelet Adhesion to exposed collagen	15	5.6602	1.2367	0.32158	0.49438		R-HSA-448706	Interleukin-1 processing	7	1.4895	1.3427	0.45820	0.69355
R-HSA-525793	Myogenesis	30	11320	1.1484	0.32413	0.49670		R-HSA-375170	CDO in myogenesis	30	6.3837	1.0965	0.46213	0.69728
R-HSA-1181150	Signaling by NODAL	20	7.5469	1.1925	0.32496	0.49670		R-HSA-163200	Respiratory electron transport, ATP synthesis by chemiosmotic coupling, and heat production by uncoupling proteins.	123	26173	1.0316	0.46295	0.69819
GO:0002507	tolerance induction	25	9.4337	1.1660	0.32532	0.49670		R-HSA-6811438	Intra-Golgi traffic	44	9.3628	1.0681	0.46573	0.70176
R-HSA-380994	ATF4 activates genes	25	9.4337	1.1660	0.32532	0.49670		R-HSA-446219	Synthesis of substrates in N-glycan biosythesis	63	13406	1.0443	0.47665	0.71337
GO:0050803	regulation of synapse structure or activity	221	83393	1.0432	0.33056	0.50423		GO:0015949	nucleobase-containing small molecule interconversion	26	5.5326	1.0845	0.48748	0.72244
hsa00280	Valine, leucine and isoleucine degradation	48	18113	1.1042	0.33606	0.51216		R-HSA-389957	Prefoldin mediated transfer of substrate to CCT/TriC	26	5.5326	1.0845	0.48748	0.72244
GO:0030547	receptor inhibitor activity	38	14339	1.1158	0.34462	0.52448		R-HSA-2142753	Arachidonic acid metabolism	59	12555	1.0355	0.49472	0.73154
R-HSA-5693568	Resolution of D-loop Structures through Holliday Junction Intermediates	33	12452	1.1243	0.34884	0.53042		GO:0005874	microtubule	402	85542	1.0054	0.49758	0.73415
R-HSA-977443	GABA receptor activation	56	21131	1.0884	0.34933	0.53057		hsa00910	Nitrogen metabolism	17	3.6175	1.1058	0.50417	0.73994
R-HSA-606279	Deposition of new CENPA-containing nucleosomes at the centromere	74	27924	1.0744	0.34941	0.53057		R-HSA-72202	Transport of Mature Transcript to Cytoplasm	83	17662	1.0192	0.50708	0.74290
R-HSA-1614635	Sulfur amino acid metabolism	28	10566	1.1358	0.35287	0.53253		R-HSA-909733	Interferon alpha/beta signaling	69	14683	1.0216	0.51018	0.74593
hsa00740	Riboflavin metabolism	8	3.0188	1.3250	0.35390	0.53253		GO:0009262	deoxyribonucleotide metabolic process	36	7.6605	1.0443	0.51027	0.74593
R-HSA-3595174	Defective CHST14 causes EDS, musculocontractural type	8	3.0188	1.3250	0.35390	0.53253		R-HSA-6799198	Complex I biogenesis	55	11704	1.0253	0.51410	0.74946
R-HSA-68952	DNA replication initiation	8	3.0188	1.3250	0.35390	0.53253		R-HSA-392170	ADP signalling through P2Y purinoceptor 12	22	4.6814	1.0681	0.51718	0.74946
R-HSA-3323169	Defects in biotin (Btn) metabolism	8	3.0188	1.3250	0.35390	0.53253		GO:0000959	mitochondrial RNA metabolic process	41	8.7244	1.0316	0.51943	0.75179
GO:0030215	semaphorin receptor binding	23	8.6790	1.1522	0.35648	0.53520		R-HSA-3595174	Defective CHST14 causes EDS, musculocontractural type	8	1.7023	1.1749	0.53365	0.76174
R-HSA-8949215	Mitochondrial calcium ion transport	23	8.6790	1.1522	0.35648	0.53520		R-HSA-73942	DNA Damage Reversal	8	1.7023	1.1749	0.53365	0.76174
GO:0008509	anion transmembrane transporter activity	327	123.39	1.0292	0.35870	0.53804		R-HSA-3656244	Defective B4GALT1 causes B4GALT1-CDG (CDG-2d)	8	1.7023	1.1749	0.53365	0.76174
hsa04270	Vascular smooth muscle contraction	121	45659	1.0513	0.36203	0.54158		R-HSA-174430	Telomere C-strand synthesis initiation	8	1.7023	1.1749	0.53365	0.76174
hsa01200	Carbon metabolism	116	43772	1.0509	0.36737	0.54810		R-HSA-77111	Synthesis of Ketone Bodies	8	1.7023	1.1749	0.53365	0.76174
R-HSA-1839124	FGFR1 mutant receptor activation	31	11698	1.1113	0.37800	0.56095		R-HSA-5340588	RNF mutants show enhanced WNT signaling and proliferation	8	1.7023	1.1749	0.53365	0.76174
R-HSA-445095	Interaction between L1 and Ankyrins	31	11698	1.1113	0.37800	0.56095		GO:0031279	regulation of cyclase activity	51	10852	1.0136	0.53500	0.76268
GO:0045103	intermediate filament-based process	49	18490	1.0817	0.37879	0.56162		GO:0072347	response to anesthetic	75	15959	1.0025	0.54103	0.76898
R-HSA-8948216	Collagen chain trimerization	44	16603	1.0841	0.38570	0.56957		GO:0002209	behavioral defense response	37	7.8733	1.0161	0.54433	0.76995
R-HSA-190840	Microtubule-dependent trafficking of connexons from Golgi to the plasma membrane	16	6.0375	1.1594	0.39831	0.58380		R-HSA-1483213	Synthesis of PE	13	2.7663	1.0845	0.54472	0.76995
R-HSA-5654727	Negative regulation of FGFR2 signaling	34	12830	1.0912	0.40107	0.58605		R-HSA-5668599	RHO GTPases Activate NADPH Oxidases	13	2.7663	1.0845	0.54472	0.76995
GO:0031201	SNARE complex	47	17735	1.0713	0.40449	0.58910		R-HSA-112315	Transmission across Chemical Synapses	227	48304	0.99371	0.54623	0.77177
R-HSA-6806667	Metabolism of fat-soluble vitamins	47	17735	1.0713	0.40449	0.58910		R-HSA-418457	cGMP effects	18	3.8302	1.0443	0.55313	0.77821
R-HSA-5218900	CASP8 activity is inhibited	11	4.1508	1.2046	0.40493	0.58910		GO:0002449	lymphocyte mediated immunity	237	50432	0.99144	0.55339	0.77825
R-HSA-193692	Regulated proteolysis of p75NTR	11	4.1508	1.2046	0.40493	0.58910		hsa04964	Proximal tubule bicarbonate reclamation	23	4.8942	1.0216	0.56022	0.78159
R-HSA-3785653	Myoclonic epilepsy of Lafora	11	4.1508	1.2046	0.40493	0.58910		R-HSA-8949215	Mitochondrial calcium ion transport	23	4.8942	1.0216	0.56022	0.78159
R-HSA-8857538	PTK6 promotes HIF1A stabilization	6	2.2641	1.3250	0.40878	0.59058		R-HSA-5693565	Recruitment and ATM-mediated phosphorylation of repair and signaling proteins at DNA double strand breaks	76	16172	0.98936	0.56456	0.78566
R-HSA-6806942	MET Receptor Activation	6	2.2641	1.3250	0.40878	0.59058		R-HSA-1482788	Acyl chain remodelling of PC	28	5.9582	1.0070	0.56649	0.78639
R-HSA-8939256	RUNX1 regulates transcription of genes involved in WNT signaling	6	2.2641	1.3250	0.40878	0.59058		R-HSA-2022854	Keratan sulfate biosynthesis	28	5.9582	1.0070	0.56649	0.78639
R-HSA-190370	FGFR1b ligand binding and activation	6	2.2641	1.3250	0.40878	0.59058		R-HSA-975634	Retinoid metabolism and transport	43	9.1500	0.98360	0.58228	0.80329
R-HSA-163560	Triglyceride catabolism	24	9.0563	1.1042	0.41950	0.60189		hsa00280	Valine, leucine and isoleucine degradation	48	10214	0.97905	0.58687	0.80906
R-HSA-75105	Fatty acyl-CoA biosynthesis	37	13962	1.0744	0.42237	0.60497		GO:1901681	sulfur compound binding	240	51070	0.97905	0.59304	0.81302
GO:0050817	coagulation	326	123.01	1.0161	0.43025	0.61520		R-HSA-5358565	Mismatch repair (MMR) directed by MSH2:MSH6 (MutSalpha)	14	2.9791	1.0070	0.59881	0.81302
R-HSA-170670	Adenylate cyclase inhibitory pathway	14	5.2828	1.1358	0.44359	0.63184		R-HSA-162594	Early Phase of HIV Life Cycle	14	2.9791	1.0070	0.59881	0.81302
GO:0043178	alcohol binding	82	30942	1.0342	0.44577	0.63358		R-HSA-190322	FGFR4 ligand binding and activation	14	2.9791	1.0070	0.59881	0.81302
GO:0098636	protein complex involved in cell adhesion	35	13207	1.0600	0.45374	0.64271		R-HSA-5334118	DNA methylation	63	13406	0.96973	0.59927	0.81302
R-HSA-392170	ADP signalling through P2Y purinoceptor 12	22	8.3016	1.0841	0.45814	0.64743		hsa00531	Glycosaminoglycan degradation	19	4.0430	0.98936	0.59938	0.81302
R-HSA-421270	Cell-cell junction organization	64	24150	1.0352	0.45988	0.64743		R-HSA-5576886	Phase 4 - resting membrane potential	19	4.0430	0.98936	0.59938	0.81302
R-HSA-110357	Displacement of DNA glycosylase by APEX1	9	3.3961	1.1778	0.46019	0.64743		R-HSA-447041	CHL1 interactions	9	1.9151	1.0443	0.60153	0.81302
R-HSA-8963888	Chylomicron assembly	9	3.3961	1.1778	0.46019	0.64743		R-HSA-629597	Highly calcium permeable nicotinic acetylcholine receptors	9	1.9151	1.0443	0.60153	0.81302
R-HSA-193634	Axonal growth inhibition (RHOA activation)	9	3.3961	1.1778	0.46019	0.64743		R-HSA-6787450	tRNA modification in the mitochondrion	9	1.9151	1.0443	0.60153	0.81302
R-HSA-432040	Vasopressin regulates renal water homeostasis via Aquaporins	43	16226	1.0477	0.46056	0.64743		R-HSA-8985947	Interleukin-9 signaling	9	1.9151	1.0443	0.60153	0.81302
GO:0032635	interleukin-6 production	130	49055	1.0193	0.46491	0.65272		GO:0044215	other organism	34	7.2349	0.96753	0.60644	0.81700
hsa04978	Mineral absorption	51	19245	1.0392	0.46591	0.65385		R-HSA-110313	Translesion synthesis by Y family DNA polymerases bypasses lesions on DNA template	39	8.2989	0.96399	0.60932	0.81955
hsa00360	Phenylalanine metabolism	17	6.4149	1.0912	0.47476	0.66264		R-HSA-8948216	Collagen chain trimerization	44	9.3628	0.96125	0.61225	0.82184
R-HSA-2142845	Hyaluronan metabolism	17	6.4149	1.0912	0.47476	0.66264		GO:0016042	lipid catabolic process	318	67668	0.97536	0.61338	0.82296
R-HSA-435354	Zinc transporters	17	6.4149	1.0912	0.47476	0.66264		R-HSA-390466	Chaperonin-mediated protein folding	93	19790	0.96010	0.62003	0.82895
R-HSA-6788656	Histidine, lysine, phenylalanine, tyrosine, proline and tryptophan catabolism	46	17358	1.0370	0.47780	0.66660		GO:0042157	lipoprotein metabolic process	127	27025	0.96209	0.62290	0.83145
GO:0002237	response to molecule of bacterial origin	329	124.15	1.0069	0.48203	0.67173		GO:0003684	damaged DNA binding	69	14683	0.95351	0.62669	0.83517
R-HSA-163200	Respiratory electron transport, ATP synthesis by chemiosmotic coupling, and heat production by uncoupling proteins.	123	46414	1.0126	0.49056	0.68069		R-HSA-196849	Metabolism of water-soluble vitamins and cofactors	123	26173	0.95517	0.63741	0.84412
GO:0002449	lymphocyte mediated immunity	237	89431	1.0064	0.49414	0.68425		R-HSA-192823	Viral mRNA Translation	89	18938	0.95045	0.63747	0.84412
R-HSA-451308	Activation of Ca-permeable Kainate Receptor	12	4.5282	1.1042	0.49657	0.68562		R-HSA-8963899	Plasma lipoprotein remodeling	30	6.3837	0.93989	0.63909	0.84412
GO:0031579	membrane raft organization	20	7.5469	1.0600	0.50092	0.68876		R-HSA-170822	Regulation of Glucokinase by Glucokinase Regulatory Protein	30	6.3837	0.93989	0.63909	0.84412
GO:0046625	sphingolipid binding	20	7.5469	1.0600	0.50092	0.68876		R-HSA-5579029	Metabolic disorders of biological oxidation enzymes	35	7.4477	0.93989	0.63920	0.84412
R-HSA-381771	Synthesis, secretion, and inactivation of Glucagon-like Peptide-1 (GLP-1)	20	7.5469	1.0600	0.50092	0.68876		GO:0007214	gamma-aminobutyric acid signaling pathway	25	5.3198	0.93989	0.63999	0.84412
GO:0031214	biomineral tissue development	150	56602	1.0070	0.50416	0.69264		R-HSA-1236978	Cross-presentation of soluble exogenous antigens (endosomes)	50	10640	0.93989	0.64251	0.84523
R-HSA-452723	Transcriptional regulation of pluripotent stem cells	36	13584	1.0306	0.50591	0.69448		R-HSA-3772470	Negative regulation of TCF-dependent signaling by WNT ligand antagonists	15	3.1919	0.93989	0.64849	0.84861
R-HSA-163841	Gamma carboxylation, hypusine formation and arylsulfatase activation	39	14716	1.0193	0.52308	0.71354		GO:0009581	detection of external stimulus	129	27450	0.94717	0.65687	0.85823
GO:0001891	phagocytic cup	23	8.6790	1.0370	0.52349	0.71354		GO:0007215	glutamate receptor signaling pathway	90	19151	0.93989	0.65753	0.85875
R-HSA-8956321	Nucleotide salvage	23	8.6790	1.0370	0.52349	0.71354		R-HSA-399997	Acetylcholine regulates insulin secretion	10	2.1279	0.93989	0.66165	0.86043
R-HSA-2032785	YAP1- and WWTR1 (TAZ)-stimulated gene expression	15	5.6602	1.0600	0.52494	0.71479		R-HSA-442380	Zinc influx into cells by the SLC39 gene family	10	2.1279	0.93989	0.66165	0.86043
GO:0098542	defense response to other organism	473	178.48	0.99728	0.53628	0.72591		R-HSA-6788656	Histidine, lysine, phenylalanine, tyrosine, proline and tryptophan catabolism	46	9.7884	0.91946	0.66869	0.86612
R-HSA-418457	cGMP effects	18	6.7922	1.0306	0.54833	0.73515		R-HSA-6794361	Neurexins and neuroligins	56	11916	0.92310	0.66914	0.86612
R-HSA-163210	Formation of ATP by chemiosmotic coupling	18	6.7922	1.0306	0.54833	0.73515		GO:1901505	carbohydrate derivative transmembrane transporter activity	41	8.7244	0.91696	0.66915	0.86612
R-HSA-190828	Gap junction trafficking	45	16981	1.0011	0.55382	0.74161		GO:0030515	snoRNA binding	31	6.5965	0.90957	0.67252	0.86746
hsa00072	Synthesis and degradation of ketone bodies	10	3.7735	1.0600	0.55947	0.74581		R-HSA-8949613	Cristae formation	31	6.5965	0.90957	0.67252	0.86746
R-HSA-913709	O-linked glycosylation of mucins	64	24150	0.99378	0.56257	0.74912		R-HSA-70268	Pyruvate metabolism	31	6.5965	0.90957	0.67252	0.86746
GO:0052547	regulation of peptidase activity	417	157.35	0.99140	0.57368	0.76117		R-HSA-189200	Cellular hexose transport	21	4.4686	0.89513	0.68265	0.87466
R-HSA-1679131	Trafficking and processing of endosomal TLR	13	4.9055	1.0193	0.58216	0.77059		R-HSA-196741	Cobalamin (Cbl, vitamin B12) transport and metabolism	21	4.4686	0.89513	0.68265	0.87466
R-HSA-112315	Transmission across Chemical Synapses	227	85658	0.98065	0.61499	0.80776		R-HSA-190840	Microtubule-dependent trafficking of connexons from Golgi to the plasma membrane	16	3.4047	0.88114	0.69361	0.87466
R-HSA-5576886	Phase 4 - resting membrane potential	19	7.1696	0.97635	0.61705	0.80776		R-HSA-110312	Translesion synthesis by REV1	16	3.4047	0.88114	0.69361	0.87466
R-HSA-426048	Arachidonate production from DAG	5	1.8867	1.0600	0.62284	0.80776		R-HSA-1660516	Synthesis of PIPs at the early endosome membrane	16	3.4047	0.88114	0.69361	0.87466
R-HSA-9032759	NTRK2 activates RAC1	5	1.8867	1.0600	0.62284	0.80776		R-HSA-167162	RNA Polymerase II HIV Promoter Escape	47	10001	0.89989	0.69499	0.87466
R-HSA-77310	Beta oxidation of lauroyl-CoA to decanoyl-CoA-CoA	5	1.8867	1.0600	0.62284	0.80776		R-HSA-6783783	Interleukin-10 signaling	47	10001	0.89989	0.69499	0.87466
R-HSA-5083630	Defective LFNG causes SCDO3	5	1.8867	1.0600	0.62284	0.80776		R-HSA-419037	NCAM1 interactions	42	8.9372	0.89513	0.69688	0.87466
R-HSA-163358	PKA-mediated phosphorylation of key metabolic factors	5	1.8867	1.0600	0.62284	0.80776		R-HSA-112303	Electric Transmission Across Gap Junctions	5	1.0640	0.93989	0.69774	0.87466
R-HSA-166187	Mitochondrial Uncoupling Proteins	5	1.8867	1.0600	0.62284	0.80776		R-HSA-112307	Transmission across Electrical Synapses	5	1.0640	0.93989	0.69774	0.87466
R-HSA-5334118	DNA methylation	63	23773	0.96749	0.62610	0.81166		R-HSA-180689	APOBEC3G mediated resistance to HIV-1 infection	5	1.0640	0.93989	0.69774	0.87466
R-HSA-5368287	Mitochondrial translation	93	35093	0.96885	0.63073	0.81652		R-HSA-70350	Fructose catabolism	5	1.0640	0.93989	0.69774	0.87466
GO:0023058	adaptation of signaling pathway	22	8.3016	0.96367	0.63131	0.81652		R-HSA-77310	Beta oxidation of lauroyl-CoA to decanoyl-CoA-CoA	5	1.0640	0.93989	0.69774	0.87466
R-HSA-3656243	Defective ST3GAL3 causes MCT12 and EIEE15	8	3.0188	0.99378	0.63558	0.81886		R-HSA-8866423	VLDL assembly	5	1.0640	0.93989	0.69774	0.87466
hsa00563	Glycosylphosphatidylinositol (GPI)-anchor biosynthesis	25	9.4337	0.95403	0.64416	0.82767		R-HSA-5083630	Defective LFNG causes SCDO3	5	1.0640	0.93989	0.69774	0.87466
R-HSA-5654700	FRS-mediated FGFR2 signaling	25	9.4337	0.95403	0.64416	0.82767		R-HSA-167827	The proton buffering model	5	1.0640	0.93989	0.69774	0.87466
GO:0015711	organic anion transport	454	171.32	0.98065	0.64475	0.82811		R-HSA-8956319	Nucleobase catabolism	37	7.8733	0.88908	0.69971	0.87609
GO:0032102	negative regulation of response to external stimulus	312	117.73	0.97679	0.64691	0.83008		R-HSA-114508	Effects of PIP2 hydrolysis	27	5.7454	0.87027	0.71008	0.88640
hsa00130	Ubiquinone and other terpenoid-quinone biosynthesis	11	4.1508	0.96367	0.64778	0.83008		R-HSA-167160	RNA Pol II CTD phosphorylation and interaction with CE during HIV infection	27	5.7454	0.87027	0.71008	0.88640
R-HSA-70268	Pyruvate metabolism	31	11698	0.94035	0.66668	0.84940		R-HSA-9020956	Interleukin-27 signaling	11	2.3407	0.85444	0.71423	0.88694
GO:0015144	carbohydrate transmembrane transporter activity	34	12830	0.93532	0.67671	0.85960		R-HSA-1839122	Signaling by activated point mutants of FGFR1	11	2.3407	0.85444	0.71423	0.88694
GO:0009914	hormone transport	322	121.51	0.97115	0.67771	0.85960		R-HSA-5365859	RA biosynthesis pathway	22	4.6814	0.85444	0.71942	0.89203
GO:0030534	adult behavior	141	53206	0.95854	0.67953	0.85960		GO:0032613	interleukin-10 production	48	10214	0.88114	0.71994	0.89203
hsa04950	Maturity onset diabetes of the young	26	9.8110	0.91734	0.69752	0.87531		R-HSA-432040	Vasopressin regulates renal water homeostasis via Aquaporins	43	9.1500	0.87431	0.72307	0.89425
GO:0007215	glutamate receptor signaling pathway	90	33961	0.94225	0.70193	0.87952		R-HSA-1296072	Voltage gated Potassium channels	43	9.1500	0.87431	0.72307	0.89425
R-HSA-446219	Synthesis of substrates in N-glycan biosythesis	63	23773	0.92543	0.72051	0.89596		hsa04724	Glutamatergic synapse	114	24258	0.90691	0.73235	0.90166
R-HSA-427601	Multifunctional anion exchangers	9	3.3961	0.88336	0.72327	0.89596		R-HSA-5083625	Defective GALNT3 causes familial hyperphosphatemic tumoral calcinosis (HFTC)	17	3.6175	0.82931	0.73420	0.90166
R-HSA-8985947	Interleukin-9 signaling	9	3.3961	0.88336	0.72327	0.89596		R-HSA-1810476	RIP-mediated NFkB activation via ZBP1	17	3.6175	0.82931	0.73420	0.90166
R-HSA-211958	Miscellaneous substrates	12	4.5282	0.88336	0.72338	0.89596		R-HSA-416993	Trafficking of GluR2-containing AMPA receptors	17	3.6175	0.82931	0.73420	0.90166
R-HSA-844456	The NLRP3 inflammasome	15	5.6602	0.88336	0.72625	0.89866		GO:0001891	phagocytic cup	23	4.8942	0.81729	0.75293	0.91301
R-HSA-71336	Pentose phosphate pathway	15	5.6602	0.88336	0.72625	0.89866		R-HSA-9013973	TICAM1-dependent activation of IRF3/IRF7	12	2.5535	0.78324	0.75976	0.91301
R-HSA-5173214	O-glycosylation of TSR domain-containing proteins	38	14339	0.90661	0.72796	0.89866		R-HSA-417957	P2Y receptors	12	2.5535	0.78324	0.75976	0.91301
R-HSA-1614517	Sulfide oxidation to sulfate	6	2.2641	0.88336	0.72987	0.89866		R-HSA-211958	Miscellaneous substrates	12	2.5535	0.78324	0.75976	0.91301
R-HSA-181429	Serotonin Neurotransmitter Release Cycle	18	6.7922	0.88336	0.73041	0.89866		R-HSA-70614	Amino acid synthesis and interconversion (transamination)	34	7.2349	0.82931	0.76033	0.91301
GO:0006949	syncytium formation	55	20754	0.91548	0.73253	0.90060		R-HSA-5654727	Negative regulation of FGFR2 signaling	34	7.2349	0.82931	0.76033	0.91301
GO:0043574	peroxisomal transport	69	26037	0.92177	0.73393	0.90166		R-HSA-1614517	Sulfide oxidation to sulfate	6	1.2767	0.78324	0.76208	0.91301
GO:0032616	interleukin-13 production	24	9.0563	0.88336	0.74029	0.90846		R-HSA-177135	Conjugation of benzoate with glycine	6	1.2767	0.78324	0.76208	0.91301
R-HSA-5633008	TP53 Regulates Transcription of Cell Death Genes	44	16603	0.90344	0.74114	0.90917		R-HSA-8964572	Lipid particle organization	6	1.2767	0.78324	0.76208	0.91301
GO:0048871	multicellular organismal homeostasis	470	177.35	0.96418	0.74515	0.91284		R-HSA-2142770	Synthesis of 15-eicosatetraenoic acid derivatives	6	1.2767	0.78324	0.76208	0.91301
GO:0072347	response to anesthetic	75	28301	0.91870	0.74631	0.91349		R-HSA-176417	Phosphorylation of Emi1	6	1.2767	0.78324	0.76208	0.91301
GO:0016917	GABA receptor activity	22	8.3016	0.84321	0.78368	0.95108		GO:0030534	adult behavior	141	30004	0.89989	0.76254	0.91318
R-HSA-2046104	alpha-linolenic (omega3) and linoleic (omega6) acid metabolism	13	4.9055	0.81541	0.78615	0.95108		GO:0015238	drug transmembrane transporter activity	101	21492	0.88405	0.76377	0.91340
R-HSA-1237044	Erythrocytes take up carbon dioxide and release oxygen	13	4.9055	0.81541	0.78615	0.95108		GO:0019098	reproductive behavior	29	6.1710	0.81025	0.76996	0.91839
R-HSA-196807	Nicotinate metabolism	31	11698	0.85487	0.79076	0.95424		R-HSA-2243919	Crosslinking of collagen fibrils	18	3.8302	0.78324	0.77042	0.91839
R-HSA-5602498	MyD88 deficiency (TLR2/4)	10	3.7735	0.79503	0.79347	0.95440		R-HSA-5419276	Mitochondrial translation termination	87	18513	0.86426	0.78282	0.92873
R-HSA-8956319	Nucleobase catabolism	37	13962	0.85949	0.79702	0.95659		R-HSA-211981	Xenobiotics	24	5.1070	0.78324	0.78327	0.92873
GO:0016209	antioxidant activity	83	31320	0.89401	0.80638	0.96540		GO:0098636	protein complex involved in cell adhesion	35	7.4477	0.80562	0.78539	0.92958
GO:0051339	regulation of lyase activity	52	19622	0.86637	0.81379	0.97148		R-HSA-174184	Cdc20:Phospho-APC/C mediated degradation of Cyclin A	72	15321	0.84851	0.78948	0.93343
GO:0043171	peptide catabolic process	26	9.8110	0.81541	0.82465	0.97981		GO:0042044	fluid transport	30	6.3837	0.78324	0.79613	0.93820
R-HSA-1482801	Acyl chain remodelling of PS	23	8.6790	0.80655	0.82518	0.97981		GO:0045505	dynein intermediate chain binding	30	6.3837	0.78324	0.79613	0.93820
R-HSA-5654695	PI-3K cascade:FGFR2	23	8.6790	0.80655	0.82518	0.97981		hsa00020	Citrate cycle (TCA cycle)	30	6.3837	0.78324	0.79613	0.93820
R-HSA-418217	G beta:gamma signalling through PLC beta	20	7.5469	0.79503	0.82694	0.98014		GO:0015844	monoamine transport	88	18726	0.85444	0.79818	0.93820
GO:0051180	vitamin transport	38	14339	0.83687	0.82889	0.98107		R-HSA-2046104	alpha-linolenic (omega3) and linoleic (omega6) acid metabolism	13	2.7663	0.72299	0.79886	0.93820
R-HSA-1810476	RIP-mediated NFkB activation via ZBP1	17	6.4149	0.77944	0.83052	0.98196		R-HSA-176412	Phosphorylation of the APC/C	19	4.0430	0.74202	0.80249	0.94146
R-HSA-202430	Translocation of ZAP-70 to Immunological synapse	17	6.4149	0.77944	0.83052	0.98196		R-HSA-2672351	Stimuli-sensing channels	109	23194	0.86228	0.80565	0.94381
GO:0099565	chemical synaptic transmission, postsynaptic	107	40376	0.89162	0.83528	0.98688		GO:1901682	sulfur compound transmembrane transporter activity	36	7.6605	0.78324	0.80840	0.94417
GO:0033013	tetrapyrrole metabolic process	59	22263	0.85342	0.84447	0.99492		R-HSA-2029485	Role of phospholipids in phagocytosis	25	5.3198	0.75191	0.81057	0.94417
GO:0006631	fatty acid metabolic process	357	134.71	0.93532	0.84542	0.99498		R-HSA-182218	Nef Mediated CD8 Down-regulation	7	1.4895	0.67135	0.81272	0.94417
								R-HSA-6781827	Transcription-Coupled Nucleotide Excision Repair (TC-NER)	79	16811	0.83281	0.81810	0.94965
								GO:0070405	ammonium ion binding	74	15747	0.82558	0.82138	0.95091
								GO:0098542	defense response to other organism	473	100.65	0.92399	0.82317	0.95232
								GO:0045177	apical part of cell	375	79797	0.91482	0.82374	0.95264
								GO:0051131	chaperone-mediated protein complex assembly	20	4.2558	0.70492	0.83070	0.95727
								R-HSA-141405	Inhibition of the proteolytic activity of APC/C required for the onset of anaphase by mitotic spindle checkpoint components	20	4.2558	0.70492	0.83070	0.95727
								R-HSA-381771	Synthesis, secretion, and inactivation of Glucagon-like Peptide-1 (GLP-1)	20	4.2558	0.70492	0.83070	0.95727
								R-HSA-170670	Adenylate cyclase inhibitory pathway	14	2.9791	0.67135	0.83220	0.95727
								R-HSA-193775	Synthesis of bile acids and bile salts via 24-hydroxycholesterol	14	2.9791	0.67135	0.83220	0.95727
								R-HSA-975576	N-glycan antennae elongation in the medial/trans-Golgi	26	5.5326	0.72299	0.83498	0.95851
								R-HSA-8941332	RUNX2 regulates genes involved in cell migration	8	1.7023	0.58743	0.85259	0.96788
								R-HSA-5688890	Defective CSF2RA causes pulmonary surfactant metabolism dysfunction 4 (SMDP4)	8	1.7023	0.58743	0.85259	0.96788
								R-HSA-194313	VEGF ligand-receptor interactions	8	1.7023	0.58743	0.85259	0.96788
								R-HSA-110328	Recognition and association of DNA glycosylase with site containing an affected pyrimidine	8	1.7023	0.58743	0.85259	0.96788
								R-HSA-5620916	VxPx cargo-targeting to cilium	21	4.4686	0.67135	0.85538	0.96825
								GO:0044298	cell body membrane	27	5.7454	0.69621	0.85670	0.96825
								GO:0015101	organic cation transmembrane transporter activity	27	5.7454	0.69621	0.85670	0.96825
								GO:1901567	fatty acid derivative binding	27	5.7454	0.69621	0.85670	0.96825
								GO:0097730	non-motile cilium	140	29791	0.83919	0.86479	0.97377
								R-HSA-140877	Formation of Fibrin Clot (Clotting Cascade)	39	8.2989	0.72299	0.86593	0.97412
								GO:0070085	glycosylation	257	54687	0.87772	0.86598	0.97412
								GO:0016209	antioxidant activity	83	17662	0.79268	0.87017	0.97784
								GO:1901571	fatty acid derivative transport	45	9.5756	0.73102	0.87165	0.97819
								GO:0070840	dynein complex binding	22	4.6814	0.64083	0.87685	0.98170
								R-HSA-196071	Metabolism of steroid hormones	34	7.2349	0.69109	0.87802	0.98203
								R-HSA-72200	mRNA Editing: C to U Conversion	9	1.9151	0.52216	0.88397	0.98279
								R-HSA-5666185	RHO GTPases Activate Rhotekin and Rhophilins	9	1.9151	0.52216	0.88397	0.98279
								R-HSA-1247673	Erythrocytes take up oxygen and release carbon dioxide	9	1.9151	0.52216	0.88397	0.98279
								hsa04970	Salivary secretion	90	19151	0.78324	0.88773	0.98528
								GO:0015077	monovalent inorganic cation transmembrane transporter activity	382	81286	0.88576	0.89332	0.98868
								R-HSA-156590	Glutathione conjugation	35	7.4477	0.67135	0.89346	0.98868
								R-HSA-189445	Metabolism of porphyrins	17	3.6175	0.55288	0.90432	0.99527
								R-HSA-199220	Vitamin B5 (pantothenate) metabolism	17	3.6175	0.55288	0.90432	0.99527
								R-HSA-209968	Thyroxine biosynthesis	10	2.1279	0.46994	0.90868	0.99527
								GO:0043178	alcohol binding	82	17449	0.74503	0.91365	0.99843
	Serum EV:								whole serum:
	150 significantly expressed elements included exclusively in "serum EV":								64 significantly expressed elements included exclusively in "whole serum":						85 significant elements common in "serum EV" and "whole serum":
	actin binding								Activation of BAD and translocation to mitochondria						Activation of caspases through apoptosome-mediated cleavage
	activated TAK1 mediates p38 MAPK activation								amyloid precursor protein metabolic process						Activation of E2F1 target genes at G1/S
	Activation of BH3-only proteins								angiogenesis						ameboidal-type cell migration
	Activation of NOXA and translocation to mitochondria								Basal cell carcinoma						Antigen processing: Ubiquitination & Proteasome degradation
	AKT phosphorylates targets in the cytosol								Beta-catenin independent WNT signaling						Apoptosis
	Amplification of signal from unattached kinetochores via a MAD2 inhibitory signal								beta-catenin-TCF complex assembly						axon part
	Antiviral mechanism by IFN-stimulated genes								Bladder cancer						cardiac chamber development
	Apoptotic cleavage of cellular proteins								cell-cell signaling by wnt						cell adhesion molecule binding
	Attenuation phase								Cell-extracellular matrix interactions						cell leading edge
	basal transcription machinery binding								central nervous system neuron differentiation						cellular response to environmental stimulus
	Calnexin/calreticulin cycle								Chromatin modifying enzymes						Cellular Senescence
	CaMK IV-mediated phosphorylation of CREB								Clathrin-mediated endocytosis						CLEC7A (Dectin-1) signaling
	cargo loading into vesicle								coated vesicle						Cyclin D associated events in G1
	Cargo recognition for clathrin-mediated endocytosis								Colorectal cancer						cyclin-dependent protein kinase activity
	CD28 co-stimulation								DNA-binding transcription activator activity, RNA polymerase II-specific						dephosphorylation
	Cdc20:Phospho-APC/C mediated degradation of Cyclin A								extrinsic apoptotic signaling pathway						Deubiquitination
	cell cycle G1/S phase transition								G1/S Transition						Endometrial cancer
	cell junction organization								Gamma carboxylation, hypusine formation and arylsulfatase activation						endosome membrane
	cell-substrate junction								gland development						EPH-Ephrin signaling
	cellular carbohydrate metabolic process								guanyl nucleotide binding						ER to Golgi Anterograde Transport
	Cellular response to heat stress								Hepatitis B						ESR-mediated signaling
	Cellular responses to stress								Human T-cell leukemia virus 1 infection						face development
	chromatin assembly or disassembly								Insulin receptor recycling						Fc epsilon RI signaling pathway
	chromatin DNA binding								Insulin resistance						Gastric cancer
	Chromatin organization								Loss of function of MECP2 in Rett syndrome						gene silencing
	Circadian Clock								Lysine degradation						Glioma
	CLEC7A (Dectin-1) induces NFAT activation								manganese ion binding						hippo signaling
	Competing endogenous RNAs (ceRNAs) regulate PTEN translation								MET promotes cell motility						hormone-mediated signaling pathway
	covalent chromatin modification								MicroRNA (miRNA) biogenesis						Human cytomegalovirus infection
	Cyclin E associated events during G1/S transition								modification-dependent protein binding						leukocyte cell-cell adhesion
	cytokinesis								mTOR signaling pathway						mitotic cell cycle phase transition
	cytoskeleton-dependent intracellular transport								neural tube development						morphogenesis of an epithelium
	cytosolic transport								Pancreatic cancer						mRNA processing
	DNA Replication								Post-transcriptional silencing by small RNAs						mRNA Splicing
	double-strand break repair								process utilizing autophagic mechanism						mTOR signalling
	double-stranded RNA binding								protein acylation						muscle tissue development
	Downregulation of ERBB2 signaling								protein localization to mitochondrion						negative regulation of intracellular signal transduction
	Dual incision in TC-NER								Proteoglycans in cancer						negative regulation of mitotic cell cycle
	endocrine system development								RAF/MAP kinase cascade						negative regulation of phosphorylation
	eNOS activation and regulation								Ras signaling pathway						neuron projection guidance
	ensheathment of neurons								regeneration						nuclear chromatin
	epithelial cell development								Regulation of commissural axon pathfinding by SLIT and ROBO						Nuclear Events (kinase and transcription factor activation)
	Eukaryotic Translation Initiation								regulation of innate immune response						nuclear speck
	Global Genome Nucleotide Excision Repair (GG-NER)								Regulation of KIT signaling						nucleoside-triphosphatase regulator activity
	Glucose metabolism								regulation of synapse structure or activity						peptidyl-serine modification
	glycerolipid metabolic process								respiratory system development						PIP3 activates AKT signaling
	Glycosaminoglycan metabolism								response to endoplasmic reticulum stress						positive regulation of cellular protein localization
	Golgi-associated vesicle								response to purine-containing compound						posttranscriptional regulation of gene expression
	Golgi-to-ER retrograde transport								response to transforming growth factor beta						PPARA activates gene expression
	GRB2 events in ERBB2 signaling								RORA activates gene expression						Pre-NOTCH Expression and Processing
	helicase activity								Signaling by EGFRvIII in Cancer						protein exit from endoplasmic reticulum
	histone binding								Signaling by ERBB4						protein import
	HIV Infection								Signaling by Non-Receptor Tyrosine Kinases						Rab regulation of trafficking
	Homology Directed Repair								Signaling by NTRK1 (TRKA)						Regulation of actin dynamics for phagocytic cup formation
	HS-GAG biosynthesis								Signalling to RAS						Regulation of cholesterol biosynthesis by SREBP (SREBF)
	Infectious disease								SMAC-mediated dissociation of IAP:caspase complexes						regulation of developmental growth
	Influenza Life Cycle								tau-protein kinase activity						regulation of hemopoiesis
	InlB-mediated entry of Listeria monocytogenes into host cell								Th17 cell differentiation						regulation of mRNA metabolic process
	Insulin processing								The role of Nef in HIV-1 replication and disease pathogenesis						regulation of neuron projection development
	interaction with host								Toxoplasmosis						regulation of protein catabolic process
	Interferon gamma signaling								TRAF6 mediated induction of NFkB and MAP kinases upon TLR7/8 or 9 activation						regulation of protein serine/threonine kinase activity
	Interleukin-1 family signaling								transcription coactivator activity						regulation of small GTPase mediated signal transduction
	Interleukin-12 signaling								Transcriptional Regulation by TP53						regulation of supramolecular fiber organization
	Interleukin-6 signaling								transcriptional repressor complex						Regulation of TP53 Activity
	Intracellular signaling by second messengers														reproductive system development
	IRAK1 recruits IKK complex														response to antibiotic
	IRAK2 mediated activation of TAK1 complex														response to nutrient levels
	IRE1alpha activates chaperones														RHO GTPase Effectors
	Longevity regulating pathway														RNA polymerase II transcription factor binding
	Loss of Function of SMAD2/3 in Cancer														Sema4D in semaphorin signaling
	Loss of Nlp from mitotic centrosomes														Shigellosis
	MAPK1/MAPK3 signaling														Signaling by Receptor Tyrosine Kinases
	methylation														Signaling by VEGF
	MHC class II antigen presentation														Signaling by WNT
	microtubule														skeletal system morphogenesis
	microtubule cytoskeleton organization involved in mitosis														Sphingolipid metabolism
	midbrain development														stem cell differentiation
	mitochondrial transport														SUMO E3 ligases SUMOylate target proteins
	Mitotic Anaphase														telomere organization
	Mitotic G2-G2/M phases														TP53 Regulates Transcription of Cell Cycle Genes
	Negative feedback regulation of MAPK pathway														trans-Golgi Network Vesicle Budding
	negative regulation of cellular component movement														transcription factor complex
	negative regulation of nervous system development														Transcriptional activity of SMAD2/SMAD3:SMAD4 heterotrimer
	Neurodegenerative Diseases														Transcriptional regulation by the AP-2 (TFAP2) family of transcription factors
	neuron to neuron synapse														transmembrane receptor protein serine/threonine kinase signaling pathway
	Neutrophil degranulation
	nuclear envelope
	nucleoside binding
	nucleotide-sugar metabolic process
	organelle fission
	organelle fusion
	other organism
	p53-Dependent G1 DNA Damage Response
	Peptide chain elongation
	peptidyl-lysine modification
	phosphorylation site mutants of CTNNB1 are not targeted to the proteasome by the destruction complex
	PI Metabolism
	Platelet degranulation
	positive regulation of catabolic process
	Post NMDA receptor activation events
	Prolonged ERK activation events
	proteasomal protein catabolic process
	protein folding
	protein localization to vacuole
	Protein ubiquitination
	Rap1 signaling pathway
	reactive nitrogen species metabolic process
	regulation of apoptotic signaling pathway
	regulation of cellular amide metabolic process
	Regulation of Hypoxia-inducible Factor (HIF) by oxygen
	regulation of microtubule-based process
	regulation of nuclease activity
	Regulation of TNFR1 signaling
	Regulation of TP53 Degradation
	regulation of vasculature development
	respiratory tube development
	response to topologically incorrect protein
	Retrograde transport at the Trans-Golgi-Network
	ribonucleoprotein complex biogenesis
	RNA catabolic process
	RNA localization
	RNA polymerase II transcribes snRNA genes
	RNA Polymerase III Transcription Initiation
	RNF mutants show enhanced WNT signaling and proliferation
	rRNA processing in the nucleus and cytosol
	Signaling by EGFR in Cancer
	Signaling by FGFR
	Signaling by Hedgehog
	Signaling by moderate kinase activity BRAF mutants
	Signaling by NOTCH1 PEST Domain Mutants in Cancer
	Signaling by NTRKs
	Signaling by PDGF
	Signaling by PTK6
	SMAC binds to IAPs
	SUMOylation of DNA methylation proteins
	Synthesis of PIPs at the early endosome membrane
	tau protein binding
	TGF-beta receptor signaling activates SMADs
	Toll Like Receptor 5 (TLR5) Cascade
	Transcriptional activation of mitochondrial biogenesis
	Transcriptional Regulation by E2F6
	Transcriptional Regulation by MECP2
	Transcriptional regulation by small RNAs
	Translation initiation complex formation
	Translesion synthesis by REV1
	Transport of Mature Transcript to Cytoplasm
	Transport of Ribonucleoproteins into the Host Nucleus
	tube formation
	Uptake and actions of bacterial toxins
	vesicle localization
