# Supplementary material for: Small and long RNA transcriptome of whole human cerebrospinal fluid and serum as compared to their extracellular vesicle fractions reveal profound differences in expression patterns and impacts on biological processes
Source: J Transl Med. 2022 Sep 8;20:413. doi: 10.1186/s12967-022-03612-3 (PMC9461220; doi:10.1186/s12967-022-03612-3)
Supplement: Supplementary file 4 — Additional file 4: Read counts of differentially expressed long RNA transcripts listed in table 2 . [file 12967_2022_3612_MOESM4_ESM.xlsx]

## Sheet: 9 serum EV vs whole serum
gene_id	gene_name	seqnames	start	end	width	strand	gene_biotype	baseMean	baseMean_S_exo	baseMean_S_whole	log2FoldChange	pvalue	padj	S2	S4	S6	S14	S16	S18	S28	S8	S10	S12	S20	S22	S24	S30	S32	S2 = serum EV = 763
ENSG00000260792	LINC02280	14	104661120	104665558	4439	-	lncRNA	70.1566	0	131.544	5.97354	1.35537e-09	3.44621e-07	0	0	0	0	0	0	0	87.5763	4.64358	68.3203	601.423	0.0521089	161.501	94.229	34.6036	S8 = whole serum = 1290
ENSG00000117983	MUC5B	11	1223066	1262172	39107	+	protein_coding	20.4655	0.219557	38.1806	4.88772	4.71134e-07	3.43123e-05	0	1.0285	0	0	0	0	0.508405	21.1027	6.96537	8.77509	255.826	0.130272	9.50007	0	3.14578
ENSG00000198788	MUC2	11	1074875	1110511	35637	+	protein_coding	112.966	0.494048	211.38	4.74896	2.56694e-06	0.000141995	0	0	0	0	0	3.45834	0	130.837	0	330.319	862.728	0.0521089	337.252	23.5573	6.29156
ENSG00000265933	LINC00668	18	6919496	6929966	10471	-	lncRNA	127.878	0.440814	239.386	4.73966	2.75706e-06	0.000146905	0	0	0	0	3.0857	0	0	346.085	0	396.759	348.968	0.0260544	760.005	41.2252	22.0205
ENSG00000283907	AD000090.1	19	35557956	35581954	23999	+	lncRNA	34.5988	0.633404	64.3185	4.45474	1.70266e-06	9.83132e-05	0.805228	0	0.2887	0	3.0857	0	0.254203	140.333	0	322.171	8.85065	0.442925	42.7503	0	0
ENSG00000286389	AL731702.1	1	227786753	227792179	5427	+	lncRNA	8.17264	0	15.3237	4.36114	6.34413e-06	0.000279469	0	0	0	0	0	0	0	1.05514	4.64358	0.626792	16.0155	0.130272	0	100.118	0
ENSG00000179066	AC020907.1	19	35090930	35113664	22735	+	lncRNA	8.28983	0	15.5434	4.27947	1.00843e-05	0.000398233	0	0	0	0	0	0	0	1.05514	0	48.263	39.1957	0.208436	35.6253	0	0
ENSG00000186442	KRT3	12	52789685	52796117	6433	-	protein_coding	76.9311	0.532792	143.78	4.14681	3.7855e-05	0.00108211	0.805228	0	0	2.41591	0	0	0.508405	80.1904	0	173.621	684.45	0.599252	211.376	0	0
ENSG00000167244	IGF2	11	2129112	2141238	12127	-	protein_coding	8.56569	0.444053	15.6721	3.944	4.29646e-07	3.20784e-05	0	1.0285	0.2887	0	1.02857	0	0.762608	28.4887	0	35.1003	9.27211	0.521089	19.0001	23.5573	9.43734
ENSG00000182463	TSHZ2	20	52972358	53495330	522973	+	protein_coding	31.9816	1.33925	58.7937	3.81545	5.52055e-05	0.00141359	0	2.57124	3.75309	0	0	0	3.05043	15.827	0	31.9664	381.421	0.0521089	28.5002	0	12.5831
ENSG00000172201	ID4	6	19837370	19842197	4828	+	protein_coding	4.83229	0	9.06055	3.77999	6.0835e-05	0.00152175	0	0	0	0	0	0	0	0	2.32179	2.50717	23.1803	0.104218	0	41.2252	3.14578
ENSG00000186409	CCDC30	1	42463221	42657190	193970	+	protein_coding	3.75959	0.0363147	7.01745	3.73477	1.28843e-05	0.000469176	0	0	0	0	0	0	0.254203	0	20.8961	17.5502	0	1.06823	16.6251	0	0
ENSG00000276966	HIST1H4E	6	26204552	26206038	1487	+	protein_coding	4.15206	0	7.78511	3.70448	0.000134664	0.00274113	0	0	0	0	0	0	0	1.05514	0	24.4449	0.842919	0.312653	35.6253	0	0
ENSG00000186766	FOXI2	10	127737235	127741186	3952	+	protein_coding	79.5196	0.155115	148.963	3.62037	0.000249701	0.00418373	0	0	0.577399	0	0	0	0.508405	120.286	0	152.937	588.357	0	330.127	0	0
ENSG00000129159	KCNC1	11	17734774	17856804	122031	+	protein_coding	6.76439	0	12.6832	3.60133	0.000252565	0.00421222	0	0	0	0	0	0	0	3.16541	16.2525	1.25358	18.9657	0.0781633	61.7504	0	0
ENSG00000184956	MUC6	11	1012823	1036718	23896	-	protein_coding	26.9523	0.0726293	50.4721	3.59055	0.000370083	0.00559875	0	0	0	0	0	0	0.508405	25.3233	0	38.8611	323.681	0.182381	0	0	15.7289
ENSG00000149380	P4HA3	11	74235801	74311640	75840	-	protein_coding	7.08128	0.122597	13.1701	3.58085	0.000229439	0.00394455	0	0	0	0.603977	0	0	0.254203	0	0	0	22.3374	0.573198	0	82.4504	0
ENSG00000154165	GPR15	3	98531978	98534681	2704	+	protein_coding	5.18465	0	9.72121	3.50905	0.000462377	0.00656743	0	0	0	0	0	0	0	1.05514	2.32179	9.40188	0	0.208436	0	64.7825	0
ENSG00000249740	OSMR-AS1	5	38682581	38845829	163249	-	lncRNA	3.45452	0	6.47723	3.46982	0.00045008	0.00645843	0	0	0	0	0	0	0	0	32.5051	0.626792	6.74335	0.130272	2.37502	0	9.43734
ENSG00000198695	MT-ND6	MT	14149	14673	525	-	protein_coding	15850	2099.07	27882	3.46068	3.96844e-10	1.43786e-07	5002.08	980.157	4126.09	1796.83	843.424	1058.25	886.659	85107.3	4539.1	58396.3	28059.1	837.859	39950.2	4823.35	1343.25
ENSG00000006283	CACNA1G	17	50560715	50627474	66760	+	protein_coding	5.33069	0.315706	9.71881	3.45079	9.55368e-05	0.00213346	0	0	0.577399	0.603977	1.02857	0	0	0	6.96537	0	23.1803	0.93796	40.3753	0	6.29156
ENSG00000164418	GRIK2	6	101181257	102070083	888827	+	protein_coding	6.88545	0.76598	12.24	3.36148	1.64628e-06	9.6208e-05	3.22091	0	0	0.603977	1.02857	0	0.508405	3.16541	37.1486	3.76075	2.52876	2.37095	30.8752	11.7786	6.29156
ENSG00000131771	PPP1R1B	17	39626740	39636626	9887	+	protein_coding	11.0245	0.873154	19.9069	3.35911	1.17432e-05	0.000435003	1.61046	0.514248	0.2887	2.41591	1.02857	0	0.254203	1.05514	132.342	0.626792	3.37168	2.55334	7.12505	5.88931	6.29156
ENSG00000140015	KCNH5	14	62699464	63102037	402574	-	protein_coding	8.42713	0.283771	15.5526	3.33839	0.000618496	0.0081268	0	0	1.7322	0	0	0	0.254203	1.05514	2.32179	15.043	0.842919	0	40.3753	64.7825	0
ENSG00000215217	C5orf49	5	7830378	7851151	20774	-	protein_coding	2.70495	0	5.07178	3.31927	0.000316522	0.00497792	0	0	0	0	0	0	0	0	25.5397	0.626792	14.3296	0.0781633	0	0	0
ENSG00000285813	AP000813.1	11	105995185	105999213	4029	+	lncRNA	2.39761	0.115033	4.39486	3.29711	0.00026726	0.00438664	0.805228	0	0	0	0	0	0	24.2681	2.32179	0.626792	0.842919	0.807688	0	0	6.29156
ENSG00000146122	DAAM2	6	39792298	39904877	112580	+	protein_coding	3.77561	0.073464	7.01498	3.27803	0.000645401	0.00829974	0	0.514248	0	0	0	0	0	3.16541	30.1833	0	15.594	0.0521089	7.12505	0	0
ENSG00000258839	MC1R	16	89912119	89920977	8859	+	protein_coding	37.6487	4.66658	66.5081	3.26886	2.80716e-05	0.000858316	0.805228	5.65673	13.2802	4.22784	0	6.91667	1.77942	5.27568	2.32179	35.1003	446.747	2.70966	30.8752	5.88931	3.14578
ENSG00000138798	EGF	4	109912884	110013755	100872	+	protein_coding	6.5179	0.792333	11.5278	3.26689	0.000292082	0.0046775	0.805228	0	0	0	1.02857	3.45834	0.254203	54.8671	0	22.5645	0.421459	1.35483	7.12505	5.88931	0
ENSG00000225742	LINC02036	3	194202392	194250203	47812	-	lncRNA	8.87723	0.0363147	16.613	3.26589	0.00116514	0.0123771	0	0	0	0	0	0	0.254203	0	6.96537	0.626792	106.208	0.104218	19.0001	0	0
ENSG00000169218	RSPO1	1	37611350	37634892	23543	-	protein_coding	2.58279	0.0726293	4.77917	3.26523	0.000517446	0.00714904	0	0	0	0	0	0	0.508405	1.05514	2.32179	18.8038	10.115	0.416871	2.37502	0	3.14578
ENSG00000081479	LRP2	2	169127109	169362534	235426	-	protein_coding	3.96079	0.222816	7.23152	3.25525	0.000264215	0.00436389	0	0	0.2887	0	0	0	1.27101	1.05514	0	14.4162	20.6515	0.416871	11.8751	0	9.43734
ENSG00000126218	F10	13	113122814	113149529	26716	+	protein_coding	4.76422	0.23763	8.72498	3.25286	0.000151665	0.00296595	0.805228	0	0	0.603977	0	0	0.254203	4.22054	0	1.25358	0.842919	2.21463	2.37502	58.8931	0
ENSG00000166123	GPT2	16	46884362	46931289	46928	+	protein_coding	101.319	17.2129	174.912	3.2515	5.2893e-13	1.53316e-09	12.0784	9.77072	12.4141	18.7233	24.6856	31.125	11.6933	175.153	16.2525	156.698	621.231	26.4453	318.252	41.2252	44.0409
ENSG00000143869	GDF7	2	20667144	20679243	12100	+	protein_coding	8.64999	0	16.2187	3.23805	0.00117804	0.0124475	0	0	0	0	0	0	0	0	2.32179	1.88038	9.27211	0.0260544	0	94.229	22.0205
ENSG00000129009	ISLR	15	74173710	74176872	3163	+	protein_coding	2.58683	0.0412428	4.81421	3.19805	0.000283041	0.00457825	0	0	0.2887	0	0	0	0	0	32.5051	0	2.1073	0.755579	0	0	3.14578
ENSG00000130957	FBP2	9	94558720	94593824	35105	-	protein_coding	4.43032	0	8.30686	3.19776	0.0007075	0.00882427	0	0	0	0	0	0	0	0	20.8961	1.88038	0	0.0781633	2.37502	41.2252	0
ENSG00000178597	PSAPL1	4	7430285	7434930	4646	-	protein_coding	5.73851	0.371414	10.4347	3.19723	0.000439149	0.00635188	0	2.05699	0.2887	0	0	0	0.254203	9.49623	18.5743	11.2823	0.421459	0.182381	40.3753	0	3.14578
ENSG00000139910	NOVA1	14	26443090	26598033	154944	-	protein_coding	4.7035	0	8.81906	3.18608	0.000992799	0.0111552	0	0	0	0	0	0	0	4.22054	11.6089	0	19.3871	0	0	35.3359	0
ENSG00000248019	FAM13A-AS1	4	88709298	88730103	20806	+	lncRNA	7.29956	0.122597	13.5794	3.15668	0.000800214	0.00958471	0	0	0	0.603977	0	0	0.254203	52.7568	0	47.6362	8.00773	0.23449	0	0	0
ENSG00000171360	KRT38	17	41436446	41440921	4476	-	protein_coding	4.53578	0	8.50458	3.1473	0.00184326	0.0172018	0	0	0	0	0	0	0	4.22054	0	0	23.1803	0.260544	40.3753	0	0
ENSG00000281332	LINC00997	7	32760279	32762924	2646	+	lncRNA	1.92894	0.0363147	3.58498	3.14128	0.000693907	0.00874484	0	0	0	0	0	0	0.254203	0	0	4.38754	20.6515	0.495034	0	0	3.14578
ENSG00000280099	AL603750.1	1	85152487	85154203	1717	-	TEC	4.23409	0	7.93892	3.12517	0.00166907	0.0161589	0	0	0	0	0	0	0	0	20.8961	0	0.842919	0.547143	0	41.2252	0
ENSG00000183775	KCTD16	5	144170873	144485686	314814	+	protein_coding	3.53101	0.109779	6.52459	3.11704	0.000872352	0.0102224	0	0.514248	0	0	0	0	0.254203	1.05514	0	5.64113	0.842919	0.286599	0	41.2252	3.14578
ENSG00000146414	SHPRH	6	145864245	145964423	100179	-	protein_coding	17.6391	2.37041	30.9992	3.09487	2.91506e-05	0.000885701	6.44182	3.08549	1.7322	0.603977	0	3.45834	1.27101	1.05514	13.9307	0	35.8241	1.90197	14.2501	159.011	22.0205
ENSG00000178852	EFCAB13	17	47323290	47441312	118023	+	protein_coding	11.4268	0.388622	21.0852	3.05853	0.00245606	0.0209031	0	0.514248	1.4435	0	0	0	0.762608	30.5989	0	107.181	15.1725	0	0	0	15.7289
ENSG00000181619	GPR135	14	59429022	59465342	36321	-	protein_coding	1.87065	0	3.50747	3.04885	0.0012655	0.0130726	0	0	0	0	0	0	0	11.6065	0	0.626792	12.6438	0.807688	2.37502	0	0
ENSG00000185052	SLC24A3	20	19212646	19722937	510292	+	protein_coding	3.53268	0	6.62378	3.046	0.00218808	0.0191613	0	0	0	0	0	0	0	13.7168	11.6089	15.043	0.842919	0	0	11.7786	0
ENSG00000110318	CEP126	11	101915012	102001058	86047	+	protein_coding	5.89618	0.749081	10.3999	3.04444	4.5706e-05	0.00124048	0	0	0.866099	1.81193	2.05713	0	0.508405	0	20.8961	30.086	22.3374	1.61538	2.37502	5.88931	0
ENSG00000172733	PURG	8	30995802	31033715	37914	-	protein_coding	7.07632	0.0363147	13.2363	3.0402	0.0025592	0.0214396	0	0	0	0	0	0	0.254203	4.22054	0	0	9.69357	0.0260544	9.50007	82.4504	0
ENSG00000168477	TNXB	6	32041153	32115334	74182	-	protein_coding	9.02571	1.04488	16.0089	3.03893	0.000171117	0.00322091	0	4.11399	1.1548	0	1.02857	0	1.01681	25.3233	20.8961	12.5358	9.69357	0.729524	0	58.8931	0
ENSG00000112293	GPLD1	6	24424565	24495205	70641	-	protein_coding	6.25203	0.734626	11.0798	3.03631	0.000131973	0.00270918	0.805228	0	0.2887	3.01989	1.02857	0	0	2.11027	2.32179	8.14829	33.2953	1.53721	0	41.2252	0
ENSG00000123612	ACVR1C	2	157526767	157628864	102098	-	protein_coding	2.32295	0.150187	4.22412	3.02027	0.000590712	0.00787598	0	0	0.2887	0	0	0	0.762608	4.22054	0	22.5645	2.95022	0.911905	0	0	3.14578
ENSG00000226435	ANKRD18DP	3	198053522	198080720	27199	-	transcribed_unprocessed_pseudogene	7.88104	0.698594	14.1657	3.01815	0.000654035	0.00835984	0.805228	0	0.577399	1.20795	1.02857	0	1.27101	0	0	1.88038	7.16481	1.01612	0	100.118	3.14578
ENSG00000171811	CFAP46	10	132808392	132942823	134432	-	protein_coding	4.36815	0.0775574	8.12242	3.01657	0.0020192	0.0181653	0	0	0.2887	0	0	0	0.254203	0	0	0.626792	10.9579	0.390817	0	53.0038	0
ENSG00000286218	AC005040.2	2	106933739	106996534	62796	-	lncRNA	16.2347	0.0363147	30.4083	3.00727	0.00228751	0.0197692	0	0	0	0	0	0	0.254203	10.5514	2.32179	11.2823	0	0	0	200.237	18.8747
ENSG00000002746	HECW1	7	43112629	43566001	453373	+	protein_coding	6.14882	0.798501	10.8304	2.98873	3.75639e-05	0.00107886	0	0	1.7322	1.81193	1.02857	0	1.01681	24.2681	2.32179	6.26792	6.32189	1.1985	40.3753	5.88931	0
ENSG00000158423	RIBC1	X	53422690	53431120	8431	+	protein_coding	6.17534	0	11.5788	2.97177	0.00287003	0.0230701	0	0	0	0	0	0	0	1.05514	2.32179	0.626792	0	0.286599	0	88.3397	0
ENSG00000140274	DUOXA2	15	45114321	45118421	4101	+	protein_coding	4.18302	0	7.84316	2.95894	0.00334561	0.025655	0	0	0	0	0	0	0	7.38595	0	1.88038	5.90043	0.0781633	47.5003	0	0
ENSG00000113356	POLR3G	5	90471748	90514557	42810	+	protein_coding	34.6856	6.87884	59.0165	2.94297	2.83664e-07	2.32268e-05	4.83137	2.05699	2.3096	9.05966	17.4856	10.375	2.03362	115.01	2.32179	205.588	45.0962	14.1215	57.0004	23.5573	9.43734
ENSG00000222477	RNU2-23P	11	65147584	65147778	195	+	snRNA	6.10807	0.320086	11.1726	2.92928	0.00258258	0.0215359	0	0	1.7322	0	0	0	0.508405	7.38595	0	1.88038	30.7665	0	30.8752	5.88931	12.5831
ENSG00000101222	SPEF1	20	3777504	3781448	3945	-	protein_coding	1.91913	0	3.59836	2.89731	0.00174163	0.0165085	0	0	0	0	0	0	0	0	9.28716	0	0.421459	0.0781633	19.0001	0	0
ENSG00000132970	WASF3	13	26557703	26688948	131246	+	protein_coding	9.83946	1.46651	17.1658	2.89538	9.20068e-05	0.00207058	0.805228	3.08549	2.0209	1.81193	0	0	2.54203	10.5514	44.114	28.8324	42.5674	1.82381	0	0	9.43734
ENSG00000197816	CCDC180	9	97307304	97378524	71221	+	protein_coding	3.89711	0.48614	6.88171	2.89471	0.000614941	0.00809476	0	0.514248	0.577399	0	2.05713	0	0.254203	1.05514	6.96537	0	13.9082	0.833742	7.12505	0	25.1662
ENSG00000108924	HLF	17	55264960	55325187	60228	+	protein_coding	4.23818	0.109779	7.85053	2.88899	0.0017114	0.0163718	0	0.514248	0	0	0	0	0.254203	0	0	0.626792	2.52876	0.755579	0	58.8931	0
ENSG00000004139	SARM1	17	28364356	28404049	39694	+	protein_coding	3.15268	0.255037	5.68813	2.88471	0.00183105	0.0171319	0	0.514248	0	0	0	0	1.27101	0	4.64358	15.043	20.6515	0.416871	4.75003	0	0
ENSG00000203952	CCDC160	X	134237047	134246207	9161	+	protein_coding	3.02539	0	5.67262	2.88253	0.00363913	0.027285	0	0	0	0	0	0	0	0	41.7922	0	0	0.442925	0	0	3.14578
ENSG00000188613	NANOS1	10	119029714	119033730	4017	+	protein_coding	3.81173	0.35759	6.8341	2.88163	0.00073779	0.00906169	1.61046	0	0.2887	0.603977	0	0	0	1.05514	39.4704	0.626792	11.8009	1.71959	0	0	0
ENSG00000283324	CTXND2	1	150887136	150913292	26157	+	protein_coding	3.59387	0.146938	6.60994	2.87943	0.00367955	0.0275027	0	0	0	0	1.02857	0	0	0	4.64358	0	6.32189	0.286599	0	35.3359	6.29156
ENSG00000141665	FBXO15	18	74073353	74147865	74513	-	protein_coding	2.99429	0.146928	5.48573	2.87612	0.00222839	0.0193737	0	1.0285	0	0	0	0	0	1.05514	0	0.626792	10.115	0.442925	28.5002	0	3.14578
ENSG00000247679	AC139795.2	5	177611240	177619754	8515	+	lncRNA	1.87833	0.122597	3.41459	2.87176	0.000845816	0.00999055	0	0	0	0.603977	0	0	0.254203	0	6.96537	6.26792	0.421459	1.01612	9.50007	0	3.14578
ENSG00000210194	MT-TE	MT	14674	14742	69	-	Mt_tRNA	24.4718	3.66433	42.6783	2.86172	0.00106024	0.0116536	13.6889	0	4.04179	2.41591	1.02857	3.45834	1.01681	80.1904	0	103.421	56.4756	1.58932	99.7507	0	0
ENSG00000188177	ZC3H6	2	112275597	112340063	64467	+	protein_coding	51.8716	9.57865	88.8779	2.84928	4.17506e-05	0.00116915	33.8196	1.54274	7.79489	3.01989	11.3142	3.45834	6.10086	144.554	4.64358	352.257	136.974	4.37715	35.6253	29.4466	3.14578
ENSG00000105877	DNAH11	7	21543039	21901839	358801	+	protein_coding	3.87343	0.69124	6.65785	2.84763	0.000740932	0.00909257	0	0.514248	0.866099	0	0	3.45834	0	3.16541	11.6089	0.626792	2.95022	0.182381	19.0001	0	15.7289
ENSG00000139908	TSSK4	14	24205697	24208362	2666	+	protein_coding	5.18342	0.450151	9.32503	2.84753	0.00303654	0.023951	0.805228	0	0.2887	0	2.05713	0	0	0	9.28716	2.50717	0	0.364762	0	53.0038	9.43734
ENSG00000183662	TAFA1	3	68004247	68545621	541375	+	protein_coding	4.30554	0.0363147	8.04112	2.83721	0.00482963	0.0328928	0	0	0	0	0	0	0.254203	1.05514	37.1486	0	0	0	26.1252	0	0
ENSG00000172346	CSDC2	22	41561010	41577741	16732	+	protein_coding	2.8103	0	5.26931	2.83193	0.0047991	0.032731	0	0	0	0	0	0	0	0	18.5743	2.50717	21.073	0	0	0	0
ENSG00000146856	AGBL3	7	134986508	135147963	161456	+	protein_coding	3.32532	0.298285	5.97398	2.82957	0.00167959	0.0161934	0.805228	0	0	0	1.02857	0	0.254203	1.05514	20.8961	0	4.63605	0.390817	0	17.6679	3.14578
ENSG00000120457	KCNJ5	11	128891356	128921163	29808	+	protein_coding	3.13441	0.146938	5.74846	2.81464	0.00503304	0.0339432	0	0	0	0	1.02857	0	0	0	0	8.14829	3.37168	0.0781633	28.5002	5.88931	0
ENSG00000184828	ZBTB7C	18	48026672	48410752	384081	-	protein_coding	13.2005	1.6345	23.3208	2.81408	0.00141683	0.0142302	0.805228	6.68523	1.1548	0	0	0	2.79623	1.05514	2.32179	5.01433	13.9082	0.312653	28.5002	135.454	0
ENSG00000221995	TIAF1	17	29073521	29078857	5337	-	protein_coding	3.88087	0.172565	7.12564	2.81387	0.00477518	0.0325985	0	0	0	1.20795	0	0	0	1.05514	18.5743	1.25358	0.421459	0.364762	0	35.3359	0
ENSG00000257354	AC048341.1	12	62602752	62622213	19462	+	lncRNA	4.68395	0.472938	8.36859	2.81145	0.00170606	0.0163365	0	0	0.577399	1.20795	0	0	1.52522	0	0	0.626792	0.842919	0.833742	23.7502	0	40.8951
ENSG00000166473	PKD1L2	16	81100875	81220370	119496	-	polymorphic_pseudogene	5.41082	0.83819	9.41187	2.80909	0.000264369	0.00436389	0.805228	0.514248	0	1.20795	3.0857	0	0.254203	26.3784	20.8961	1.25358	0.421459	0.781633	4.75003	17.6679	3.14578
ENSG00000286071	AL136171.1	1	231767464	231847706	80243	-	lncRNA	12.7906	0.628985	23.4321	2.80811	0.00545914	0.0358655	0	1.0285	0.2887	0	3.0857	0	0	2.11027	39.4704	0	5.47897	0	28.5002	111.897	0
ENSG00000228705	LINC00659	20	62774121	62776996	2876	-	lncRNA	2.19168	0.188181	3.94473	2.80398	0.00181633	0.0170469	0	0	0.2887	0	1.02857	0	0	2.11027	0	0	0.842919	0.93796	21.3752	0	6.29156
ENSG00000170324	FRMPD2	10	48153088	48274696	121609	-	protein_coding	4.21112	0.0412428	7.85975	2.80331	0.00554396	0.0361605	0	0	0.2887	0	0	0	0	0	9.28716	6.26792	0	0.208436	0	47.1145	0
ENSG00000178502	KLHL11	17	41848518	41865423	16906	-	protein_coding	4.65043	1.03077	7.81763	2.7905	2.99836e-06	0.000157188	1.61046	1.54274	0.2887	1.20795	2.05713	0	0.508405	8.44109	4.64358	15.6698	17.7013	4.27293	2.37502	0	9.43734
ENSG00000276980	AC008760.2	19	6716386	6717742	1357	-	lncRNA	16.783	0	31.468	2.78772	0.00337152	0.0257816	0	0	0	0	0	0	0	32.7092	0	31.9664	48.4678	0	97.3757	41.2252	0
ENSG00000242474	AC093627.5	7	135853	149527	13675	-	lncRNA	1.67252	0.172565	2.98498	2.78706	0.00070194	0.00877758	0	0	0	1.20795	0	0	0	12.6616	4.64358	3.13396	2.52876	0.911905	0	0	0
ENSG00000125388	GRK4	4	2963571	3040760	77190	+	protein_coding	3.21295	0.497279	5.58916	2.78474	0.000137426	0.00277785	0	0	0.577399	0.603977	1.02857	0	1.27101	9.49623	0	15.6698	9.69357	1.58932	2.37502	5.88931	0
ENSG00000230006	ANKRD36BP2	2	88765807	88806612	40806	+	transcribed_unprocessed_pseudogene	8.68109	0.108944	16.1817	2.78293	0.00506209	0.0340482	0	0	0	0	0	0	0.762608	40.0952	23.2179	0	0	0.0260544	19.0001	47.1145	0
ENSG00000272631	AC067750.1	10	86749754	86756298	6545	-	lncRNA	1.71271	0.146938	3.08277	2.7812	0.00171917	0.0164245	0	0	0	0	1.02857	0	0	6.33082	2.32179	0	1.26438	0.495034	14.2501	0	0
ENSG00000164093	PITX2	4	110617423	110642123	24701	-	protein_coding	9.02156	1.38689	15.7019	2.77367	0.000247316	0.00416693	1.61046	0	1.1548	1.81193	4.11426	0	1.01681	5.27568	6.96537	4.38754	20.2301	3.12653	2.37502	70.6718	12.5831
ENSG00000184524	CEND1	11	787115	790113	2999	-	protein_coding	2.05996	0	3.86242	2.77111	0.004067	0.0294575	0	0	0	0	0	0	0	0	0	0	28.2378	0.286599	2.37502	0	0
ENSG00000260750	AC092720.1	16	87492555	87600337	107783	+	lncRNA	2.80037	0.151347	5.11826	2.76996	0.00522571	0.0349015	0.805228	0	0	0	0	0	0.254203	1.05514	0	3.76075	26.5519	0.0781633	9.50007	0	0
ENSG00000259429	UBE2Q2P2	15	82355142	82420075	64934	+	transcribed_unprocessed_pseudogene	4.95329	0.543998	8.81141	2.76609	0.00290292	0.0232571	0	0	0.2887	1.20795	2.05713	0	0.254203	0	41.7922	0.626792	27.3949	0.677415	0	0	0
ENSG00000118785	SPP1	4	87975650	87983426	7777	+	protein_coding	8.9386	1.01799	15.8691	2.75562	0.00211623	0.0187946	1.61046	0	0	0	2.05713	3.45834	0	1.05514	4.64358	0	0.842919	1.01612	0	94.229	25.1662
ENSG00000173214	MFSD4B	6	111259348	111271167	11820	+	protein_coding	2.36851	0.231541	4.23835	2.75447	0.000639356	0.00828077	0	0	0	0.603977	0	0	1.01681	0	2.32179	1.88038	5.05751	2.50123	19.0001	0	3.14578
ENSG00000143195	ILDR2	1	166895711	166975540	79830	-	protein_coding	5.06902	0.939251	8.68258	2.75434	0.000767836	0.00931234	0.805228	2.05699	0	0	0	3.45834	0.254203	7.38595	2.32179	1.88038	21.4944	1.04218	0	35.3359	0
ENSG00000237186	AC092418.1	3	57530345	57530967	623	-	processed_pseudogene	4.92824	0.421391	8.87174	2.73991	0.00418749	0.0299621	0	1.0285	0.2887	0.603977	1.02857	0	0	0	4.64358	0.626792	0.842919	0.0781633	0	64.7825	0
ENSG00000221949	LINC01465	12	62601751	62603690	1940	-	lncRNA	5.3054	0.441865	9.56099	2.73878	0.00563644	0.0366154	0.805228	0	0	0	0	0	2.28782	1.05514	4.64358	0	13.4867	0.495034	33.2502	23.5573	0
ENSG00000235016	SEMA3F-AS1	3	50116022	50156085	40064	-	lncRNA	6.33453	0.335109	11.584	2.73509	0.00638297	0.0395842	0	1.0285	0.2887	0	1.02857	0	0	0	2.32179	1.88038	0	0.130272	0	88.3397	0
ENSG00000147174	GCNA	X	71578411	71613583	35173	+	protein_coding	2.47846	0.201286	4.47099	2.7347	0.00342397	0.0260903	0	0	1.1548	0	0	0	0.254203	0	9.28716	13.7894	12.2223	0.46898	0	0	0
ENSG00000283486	FAM95C	9	38540569	38577207	36639	-	protein_coding	2.26728	0.261971	4.02192	2.72455	0.00336736	0.0257809	0.805228	0	0	0	1.02857	0	0	2.11027	0	8.77509	17.7013	0.442925	0	0	3.14578
ENSG00000279267	AL078621.3	2	113605867	113607908	2042	-	TEC	3.4344	0.0363147	6.40772	2.71483	0.00661466	0.0405968	0	0	0	0	0	0	0.254203	0	51.0794	0	0	0.182381	0	0	0
ENSG00000153956	CACNA2D1	7	81946444	82443777	497334	-	protein_coding	9.18631	0.535291	16.756	2.71451	0.00725311	0.0431978	0	0	0.2887	0	0	3.45834	0	37.9849	0	45.129	3.79314	0.0260544	0	47.1145	0
ENSG00000259868	AL163952.1	14	55896443	55962970	66528	+	lncRNA	4.78933	0.0775574	8.91213	2.7118	0.00729781	0.0433294	0	0	0.2887	0	0	0	0.254203	0	0	0	0	0.625307	0	70.6718	0
ENSG00000170381	SEMA3E	7	83363238	83649139	285902	-	protein_coding	4.2256	0.311899	7.6501	2.70908	0.00413428	0.0297656	0	1.0285	1.1548	0	0	0	0	1.05514	0	0	2.52876	0.260544	0	35.3359	22.0205
ENSG00000116299	KIAA1324	1	109113679	109206781	93103	+	protein_coding	3.89008	0.0726293	7.23034	2.70481	0.00721926	0.0430926	0	0	0	0	0	0	0.508405	0	48.7576	0	8.85065	0.23449	0	0	0
ENSG00000112964	GHR	5	42423439	42721878	298440	+	protein_coding	3.23057	0.449307	5.66417	2.70289	0.00134501	0.0136794	0.805228	0.514248	0.2887	0	1.02857	0	0.508405	1.05514	23.2179	0	17.7013	0.964014	2.37502	0	0
ENSG00000173947	PIFO	1	111346600	111353013	6414	+	protein_coding	5.67127	0.122597	10.5264	2.69474	0.00548813	0.0359582	0	0	0	0.603977	0	0	0.254203	0	81.2626	0	0	0.573198	2.37502	0	0
ENSG00000143867	OSR1	2	19351485	19358623	7139	-	protein_coding	1.57562	0.293876	2.69714	2.68434	0.000704956	0.0088077	0	0	0	0	2.05713	0	0	5.27568	0	0	11.8009	1.35483	0	0	3.14578
ENSG00000288002	AC091912.3	5	8207019	8366437	159419	-	lncRNA	23.0002	0	43.1254	2.6828	0.00445247	0.0310986	0	0	0	0	0	0	0	65.4184	0	26.952	119.694	0	123.501	0	9.43734
ENSG00000119121	TRPM6	9	74722495	74888094	165600	-	protein_coding	3.41148	0.371433	6.07153	2.66538	0.00429836	0.0305373	0	0	0.2887	0	2.05713	0	0.254203	3.16541	0	0.626792	0.421459	0.46898	38.0003	5.88931	0
ENSG00000250208	FZD10-AS1	12	130144315	130162256	17942	-	lncRNA	8.53064	0.380139	15.6623	2.66351	0.00807318	0.0462834	0	2.05699	0	0.603977	0	0	0	0	0	9.40188	6.74335	0	0	106.008	3.14578
ENSG00000169981	ZNF35	3	44648732	44660791	12060	+	protein_coding	8.28675	2.02619	13.7647	2.662	8.48941e-05	0.00194679	0.805228	0.514248	2.5983	1.81193	1.02857	6.91667	0.508405	0	69.6537	10.0287	3.37168	3.43919	4.75003	0	18.8747
ENSG00000230387	AL118508.1	20	23179272	23190419	11148	+	lncRNA	16.4529	0	30.8493	2.66074	0.00720025	0.0430322	0	0	0	0	0	0	0	2.11027	0	7.5215	215.787	0	21.3752	0	0
ENSG00000196569	LAMA2	6	128883141	129516569	633429	+	protein_coding	14.0264	2.30421	24.2833	2.66023	0.000175105	0.00327881	0.805228	5.14248	3.17569	0.603977	4.11426	0	2.28782	2.11027	23.2179	3.76075	2.95022	1.98014	7.12505	153.122	0
ENSG00000119681	LTBP2	14	74498183	74612378	114196	-	protein_coding	4.55538	0.757248	7.87875	2.65317	0.000356426	0.00543757	0	1.0285	1.4435	1.81193	0	0	1.01681	1.05514	6.96537	23.8181	23.1803	1.71959	0	0	6.29156
ENSG00000111860	CEP85L	6	118460772	118710075	249304	-	protein_coding	20.0193	3.99851	34.0376	2.65135	5.42112e-06	0.000251017	3.22091	0	4.90789	6.03977	8.22853	0	5.59246	25.3233	37.1486	11.2823	25.2876	4.27293	9.50007	106.008	53.4782
ENSG00000171403	KRT9	17	41565836	41572059	6224	-	protein_coding	13.3442	0.155115	24.8847	2.64845	0.00696683	0.0420545	0	0	0.577399	0	0	0	0.508405	18.9925	0	12.5358	98.6215	0.0521089	68.8755	0	0
ENSG00000140527	WDR93	15	89690811	89743638	52828	+	protein_coding	2.92557	0	5.48545	2.64789	0.00826295	0.0470365	0	0	0	0	0	0	0	1.05514	0	0	0	0.0781633	42.7503	0	0
ENSG00000245571	FAM111A-DT	11	59130133	59143015	12883	-	lncRNA	4.97528	0.949536	8.49781	2.63282	0.00272715	0.0223057	0	0	1.1548	0	0	3.45834	2.03362	33.7644	2.32179	1.88038	0.421459	1.09429	28.5002	0	0
ENSG00000127249	ATP13A4	3	193398967	193593111	194145	-	protein_coding	3.63353	0.150187	6.68146	2.62622	0.00800407	0.0460329	0	0	0.2887	0	0	0	0.762608	4.22054	48.7576	0	0.421459	0.0521089	0	0	0
ENSG00000148204	CRB2	9	123356170	123380324	24155	+	protein_coding	2.35515	0.115033	4.31526	2.62557	0.00831879	0.0471875	0.805228	0	0	0	0	0	0	3.16541	0	0	24.0232	0.208436	7.12505	0	0
ENSG00000169918	OTUD7A	15	31475398	31870789	395392	-	protein_coding	5.98054	1.0579	10.2878	2.6172	0.000969556	0.0109951	0	0	0.866099	4.22784	2.05713	0	0.254203	7.38595	0	1.25358	13.9082	1.61538	52.2504	5.88931	0
ENSG00000103723	AP3B2	15	82659280	82710156	50877	-	protein_coding	2.66137	0.195226	4.81924	2.61509	0.00560062	0.0364481	0	0	0	0.603977	0	0	0.762608	0	0	0	20.6515	0.23449	0	17.6679	0
ENSG00000111879	FAM184A	6	118959763	119149387	189625	-	protein_coding	2.39598	0.406072	4.13715	2.60573	0.00043524	0.00630794	0	0.514248	0.866099	1.20795	0	0	0.254203	1.05514	0	3.76075	21.9159	1.61538	4.75003	0	0
ENSG00000187634	SAMD11	1	923928	944581	20654	+	protein_coding	3.04431	0.475739	5.29181	2.59843	0.00106059	0.0116536	0	1.0285	1.4435	0.603977	0	0	0.254203	0	0	1.25358	28.2378	1.43299	2.37502	5.88931	3.14578
ENSG00000101076	HNF4A	20	44355700	44434596	78897	+	protein_coding	4.98629	0.657007	8.77442	2.58607	0.00213771	0.0188913	2.41568	0	1.1548	0	1.02857	0	0	1.05514	11.6089	3.76075	5.90043	0.755579	0	47.1145	0
ENSG00000197748	CFAP43	10	104129888	104232362	102475	-	protein_coding	2.71305	0.269525	4.85114	2.58533	0.000949736	0.0108553	0	1.0285	0	0.603977	0	0	0.254203	0	18.5743	1.25358	1.68584	2.37095	0	11.7786	3.14578
ENSG00000246859	STARD4-AS1	5	111510396	111739726	229331	+	lncRNA	2.61755	0.20888	4.72513	2.57722	0.00859272	0.0480827	0	0	0	1.20795	0	0	0.254203	20.0476	0	0	1.68584	0.338708	0	0	15.7289
ENSG00000198691	ABCA4	1	93992834	94121148	128315	-	protein_coding	6.34758	1.977	10.1718	2.57568	0.000791272	0.00952484	0	1.54274	0.2887	0.603977	1.02857	10.375	0	10.5514	34.8268	14.4162	13.9082	0.547143	7.12505	0	0
ENSG00000204248	COL11A2	6	33162681	33192499	29819	-	protein_coding	6.52999	1.391	11.0266	2.56198	0.000104458	0.00227656	2.41568	1.54274	0.2887	2.41591	2.05713	0	1.01681	10.5514	2.32179	13.7894	2.52876	3.25681	49.8754	5.88931	0
ENSG00000197415	VEPH1	3	157259742	157533619	273878	-	protein_coding	4.78173	0.576639	8.46118	2.54875	0.00428086	0.0304578	2.41568	0	0	0.603977	0	0	1.01681	0	0	36.3539	8.42919	0.885851	0	0	22.0205
ENSG00000171889	MIR31HG	9	21410969	21559900	148932	-	lncRNA	2.72082	0.519657	4.64684	2.53562	0.00111396	0.0120663	0	0	0.2887	1.81193	1.02857	0	0.508405	0	2.32179	13.1626	13.0652	2.73572	0	5.88931	0
ENSG00000251493	FOXD1	5	73444827	73448777	3951	-	protein_coding	3.47835	0.864619	5.76536	2.53533	3.5323e-05	0.00103213	0	0.514248	0.577399	0.603977	3.0857	0	1.27101	2.11027	9.28716	5.01433	20.2301	3.96028	2.37502	0	3.14578
ENSG00000168298	HIST1H1E	6	26156354	26157107	754	+	protein_coding	6.70549	1.0708	11.6358	2.52986	0.00757755	0.0443544	0	3.59974	2.0209	0.603977	0	0	1.27101	12.6616	0	29.4592	50.5751	0.390817	0	0	0
ENSG00000132141	CCT6B	17	34927859	34981078	53220	-	protein_coding	5.30534	0.712531	9.32406	2.52984	0.00246294	0.0209357	0.805228	0	0.866099	0	1.02857	0	2.28782	0	0	0.626792	19.3871	1.17245	0	47.1145	6.29156
ENSG00000225828	FAM229A	1	32361270	32364278	3009	-	protein_coding	2.74164	0.489715	4.71208	2.52813	0.00140528	0.0141495	0.805228	0	0.577399	0	1.02857	0	1.01681	0	0	0.626792	19.3871	1.12034	7.12505	0	9.43734
ENSG00000159184	HOXB13	17	48724763	48729178	4416	-	protein_coding	10.3697	2.85767	16.9427	2.5269	1.02305e-05	0.00040222	3.22091	2.05699	0.866099	1.81193	4.11426	6.91667	1.01681	9.49623	11.6089	3.13396	4.21459	5.52354	80.7506	17.6679	3.14578
ENSG00000164176	EDIL3	5	83940554	84384880	444327	-	protein_coding	2.40301	0.159746	4.36587	2.5266	0.00864464	0.0482243	0	0.514248	0	0.603977	0	0	0	1.05514	2.32179	0	2.52876	0.521089	28.5002	0	0
ENSG00000105464	GRIN2D	19	48394875	48444931	50057	+	protein_coding	9.35055	2.99243	14.9139	2.52084	8.42989e-07	5.60433e-05	0.805228	1.54274	2.3096	1.81193	3.0857	10.375	1.01681	5.27568	13.9307	8.14829	21.9159	8.54586	28.5002	23.5573	9.43734
ENSG00000243970	PPIEL	1	39522280	39559671	37392	-	transcribed_unprocessed_pseudogene	2.78606	0.389812	4.88277	2.50798	0.0055077	0.0360212	1.61046	0.514248	0	0.603977	0	0	0	7.38595	2.32179	4.38754	17.2798	1.79776	0	5.88931	0
ENSG00000196663	TECPR2	14	102362941	102502477	139537	+	protein_coding	59.1232	15.2091	97.548	2.4962	1.46125e-06	8.86142e-05	36.2353	16.9702	18.4768	6.03977	10.2857	3.45834	14.998	125.561	11.6089	127.866	305.137	7.45157	163.876	29.4466	9.43734
ENSG00000203999	LINC01270	20	50292709	50315488	22780	+	lncRNA	8.24391	1.55621	14.0956	2.49132	0.00293836	0.0234632	1.61046	0.514248	0	1.20795	3.0857	3.45834	1.01681	2.11027	2.32179	0.626792	2.52876	1.51116	0	94.229	9.43734
ENSG00000078081	LAMP3	3	183122215	183163839	41625	-	protein_coding	10.7553	2.6144	17.8786	2.4883	7.15207e-05	0.00172758	4.83137	0	0.577399	3.01989	5.14283	3.45834	1.27101	13.7168	4.64358	2.50717	15.1725	3.80395	38.0003	58.8931	6.29156
ENSG00000140465	CYP1A1	15	74719542	74725536	5995	-	protein_coding	3.62122	0.829916	6.06361	2.48466	3.19942e-05	0.00095804	0.805228	0	0.2887	2.41591	1.02857	0	1.27101	7.38595	6.96537	1.88038	14.7511	2.97021	2.37502	5.88931	6.29156
ENSG00000216937	CCDC7	10	32446140	32882874	436735	+	protein_coding	17.2492	2.62787	30.0428	2.48429	0.00866988	0.0483279	0	2.57124	0.2887	0	11.3142	3.45834	0.762608	51.7017	0	109.689	58.1614	0.651361	14.2501	5.88931	0
ENSG00000107518	ATRNL1	10	115093365	115948999	855635	+	protein_coding	5.39396	1.38838	8.89885	2.47523	0.000709551	0.00884224	3.22091	1.54274	0.2887	1.20795	0	3.45834	0	29.5438	6.96537	1.25358	5.05751	1.66748	0	23.5573	3.14578
ENSG00000122483	CCDC18	1	93179919	93278730	98812	+	protein_coding	19.7458	5.03373	32.6188	2.47331	5.60232e-06	0.00025776	6.44182	1.0285	3.17569	6.03977	8.22853	3.45834	6.86347	41.1503	6.96537	115.956	5.90043	7.66001	9.50007	70.6718	3.14578
ENSG00000081181	ARG2	14	67619920	67651708	31789	+	protein_coding	5.76026	1.08806	9.84843	2.47078	0.000273396	0.00446712	0.805228	0	2.0209	1.20795	2.05713	0	1.52522	28.4887	2.32179	2.50717	2.52876	2.08436	2.37502	35.3359	3.14578
ENSG00000104888	SLC17A7	19	49429401	49442360	12960	-	protein_coding	2.38287	0.301534	4.20404	2.46853	0.00436252	0.0308119	0.805228	0	0.2887	0	0	0	1.01681	3.16541	18.5743	5.64113	4.63605	1.61538	0	0	0
ENSG00000077274	CAPN6	X	111245099	111270483	25385	-	protein_coding	2.81173	0.475259	4.85614	2.46122	0.00215613	0.0189847	1.61046	0	0	1.20795	0	0	0.508405	1.05514	6.96537	1.88038	0.842919	1.98014	26.1252	0	0
ENSG00000141639	MAPK4	18	50560087	50731826	171740	+	protein_coding	3.38537	0.883025	5.57492	2.4606	0.00201336	0.0181419	1.61046	0	0	0.603977	0	3.45834	0.508405	0	25.5397	1.25358	12.2223	0.833742	4.75003	0	0
ENSG00000165626	BEND7	10	13438484	13528974	90491	-	protein_coding	13.1523	2.59708	22.3882	2.45561	0.000155393	0.00299446	0.805228	8.22797	1.4435	3.62386	1.02857	0	3.05043	9.49623	32.5051	2.50717	3.79314	4.35109	2.37502	117.786	6.29156
ENSG00000169894	MUC3A	7	100949534	100968347	18814	+	protein_coding	16.4419	4.6988	26.7171	2.4419	0.000140831	0.00282695	0.805228	10.285	4.61919	1.81193	1.02857	13.8333	0.508405	23.213	32.5051	26.3253	112.53	4.9764	4.75003	0	9.43734
ENSG00000198108	CHSY3	5	129904465	130186634	282170	+	protein_coding	1.78558	0.384568	3.01147	2.43474	0.00298377	0.0236755	0.805228	0	0	0.603977	1.02857	0	0.254203	1.05514	4.64358	0.626792	10.9579	2.0583	4.75003	0	0
ENSG00000198162	MAN1A2	1	117367449	117528872	161424	+	protein_coding	75.6582	22.2351	122.403	2.42219	1.05202e-08	1.71314e-06	30.5987	8.74222	10.6819	25.971	28.7999	34.5834	16.269	138.223	25.5397	471.974	149.618	36.2157	66.5005	47.1145	44.0409
ENSG00000197261	C6orf141	6	49550646	49561907	11262	+	protein_coding	2.44654	0.451437	4.19226	2.4203	0.00143115	0.0143442	0.805228	0	0.2887	1.81193	0	0	0.254203	9.49623	0	0	4.63605	1.64143	11.8751	5.88931	0
ENSG00000224699	LAMTOR5-AS1	1	110347116	110443817	96702	+	lncRNA	3.84488	0.661416	6.63042	2.41422	0.00546423	0.0358821	3.22091	0	1.1548	0	0	0	0.254203	1.05514	25.5397	1.25358	2.1073	0.573198	16.6251	5.88931	0
ENSG00000179431	FJX1	11	35618419	35620868	2450	+	protein_coding	3.71448	0.921127	6.15866	2.41025	0.000573171	0.00770591	0.805228	0	0.577399	3.01989	1.02857	0	1.01681	1.05514	4.64358	3.13396	34.1382	3.15259	0	0	3.14578
ENSG00000115596	WNT6	2	218859805	218874233	14429	+	protein_coding	1.32397	0.494048	2.05015	2.40987	0.00903482	0.0497121	0	0	0	0	0	3.45834	0	0	0	0.626792	12.6438	0.755579	2.37502	0	0
ENSG00000196218	RYR1	19	38433699	38587564	153866	+	protein_coding	8.02718	1.98164	13.317	2.40448	0.000228169	0.00392739	0.805228	3.59974	2.5983	3.01989	3.0857	0	0.762608	18.9925	4.64358	20.6841	19.8086	2.03225	40.3753	0	0
ENSG00000165632	TAF3	10	7818505	8016631	198127	+	protein_coding	31.8039	8.45287	52.236	2.38214	3.74194e-06	0.000190287	4.02614	5.14248	12.7028	5.43579	16.4571	3.45834	11.9475	60.1428	20.8961	120.971	10.5365	6.09674	68.8755	117.786	12.5831
ENSG00000127241	MASP1	3	187217285	187292022	74738	-	protein_coding	5.21688	0.959176	8.94237	2.38134	0.00657422	0.0404587	0	1.0285	0.2887	0	5.14283	0	0.254203	0	20.8961	5.01433	21.4944	0.0781633	11.8751	5.88931	6.29156
ENSG00000135116	HRK	12	116856144	116881441	25298	-	protein_coding	4.62985	0.73166	8.04077	2.38054	0.00459725	0.0317578	0.805228	0	0.2887	1.20795	2.05713	0	0.762608	1.05514	0	1.88038	5.90043	1.25061	7.12505	47.1145	0
ENSG00000214279	SCART1	10	133453928	133523558	69631	+	protein_coding	4.55742	1.01072	7.66078	2.37865	0.00738276	0.0436747	0	2.05699	0.2887	0	0	3.45834	1.27101	27.4335	0	0	3.37168	0.93796	11.8751	17.6679	0
ENSG00000119915	ELOVL3	10	102226299	102229589	3291	+	protein_coding	4.76774	0.941152	8.116	2.33863	0.00116064	0.0123771	1.61046	0	0.866099	1.81193	1.02857	0	1.27101	2.11027	9.28716	1.25358	2.1073	3.23075	26.1252	17.6679	3.14578
ENSG00000181418	DDN	12	48995149	48999375	4227	-	protein_coding	2.1366	0.359066	3.69194	2.32078	0.00203086	0.0182588	0	0	0.2887	1.20795	0	0	1.01681	1.05514	0	1.25358	7.58627	2.70966	4.75003	5.88931	6.29156
ENSG00000061455	PRDM6	5	123089241	123194266	105026	+	protein_coding	1.56356	0.172565	2.78068	2.31294	0.00740897	0.0437404	0	0	0	1.20795	0	0	0	1.05514	16.2525	3.76075	0.421459	0.755579	0	0	0
ENSG00000110076	NRXN2	11	64606174	64723188	117015	-	protein_coding	5.09035	0.994255	8.67444	2.30576	0.00703369	0.0423688	0	2.05699	0.866099	3.01989	0	0	1.01681	2.11027	0	1.25358	36.667	0.286599	2.37502	23.5573	3.14578
ENSG00000214960	CRPPA	7	16087525	16421538	334014	-	protein_coding	0.948149	0.0862824	1.70228	2.30191	0.00410258	0.0295962	0	0	0	0.603977	0	0	0	0	0	1.88038	2.1073	0.964014	2.37502	0	6.29156
ENSG00000198010	DLGAP2	8	737596	1708474	970879	+	protein_coding	3.50208	1.03982	5.65656	2.29976	0.00570687	0.0367926	1.61046	0	0.577399	0.603977	1.02857	3.45834	0	9.49623	2.32179	0	14.7511	2.0583	16.6251	0	0
ENSG00000235670	RPL21P40	3	32030196	32030678	483	+	processed_pseudogene	3.25743	0.676738	5.51554	2.29684	0.00105361	0.0116298	0	0.514248	1.7322	1.20795	1.02857	0	0.254203	0	4.64358	4.38754	5.90043	2.76177	14.2501	5.88931	6.29156
ENSG00000144426	NBEAL1	2	203014879	203226378	211500	+	protein_coding	5.00239	1.57712	7.9995	2.29664	0.000427238	0.00622308	0	0	0.2887	2.41591	4.11426	3.45834	0.762608	13.7168	13.9307	1.88038	13.9082	2.89204	0	17.6679	0
ENSG00000187792	ZNF70	22	23738682	23751112	12431	-	protein_coding	6.58395	1.21069	11.2856	2.29388	0.00204369	0.0183309	1.61046	0	0.866099	2.41591	2.05713	0	1.52522	3.16541	0	1.25358	5.05751	4.24687	0	76.5611	0
ENSG00000123200	ZC3H13	13	45954465	46052759	98295	-	protein_coding	141.649	43.6955	227.358	2.28369	6.01161e-08	6.50196e-06	49.9241	52.9676	47.058	25.971	43.1998	41.5	45.2481	425.22	62.6883	672.548	68.2764	43.4328	441.753	29.4466	75.4987
ENSG00000279059	AC007485.2	17	54956760	54958426	1667	-	TEC	2.48694	0.470821	4.25105	2.28117	0.00549095	0.0359594	0	0	1.1548	0.603977	1.02857	0	0.508405	14.7719	16.2525	0	1.26438	1.71959	0	0	0
ENSG00000163864	NMNAT3	3	139560180	139678017	117838	-	protein_coding	1.74426	0.250122	3.05164	2.27905	0.00549576	0.0359594	0	0	0.2887	1.20795	0	0	0.254203	0	0	2.50717	1.26438	1.64143	19.0001	0	0
ENSG00000248932	AC046134.2	3	139389761	139782699	392939	+	lncRNA	12.3552	2.48186	20.9944	2.27809	0.0064983	0.040129	0	10.7992	1.7322	0	1.02857	0	3.81304	1.05514	9.28716	15.6698	2.1073	0.833742	0	129.565	9.43734
ENSG00000087510	TFAP2C	20	56629306	56639283	9978	+	protein_coding	6.8639	2.11161	11.0222	2.27546	0.000485541	0.00682133	4.02614	1.0285	1.7322	1.20795	2.05713	3.45834	1.27101	1.05514	6.96537	3.76075	41.303	3.5434	16.6251	11.7786	3.14578
ENSG00000060566	CREB3L3	19	4153631	4173054	19424	+	protein_coding	4.39462	1.0436	7.32676	2.27413	0.00809776	0.0463511	1.61046	0	0.2887	1.81193	3.0857	0	0.508405	0	0	11.909	35.8241	1.38089	9.50007	0	0
ENSG00000102678	FGF9	13	21671383	21704498	33116	+	protein_coding	7.4297	2.54459	11.7042	2.27343	8.82088e-05	0.00200378	1.61046	0	1.1548	1.20795	5.14283	6.91667	1.77942	9.49623	6.96537	6.26792	3.79314	5.05456	49.8754	5.88931	6.29156
ENSG00000110987	BCL7A	12	122019422	122062044	42623	+	protein_coding	24.2151	7.09897	39.1918	2.27009	0.000104836	0.00228137	8.85751	6.68523	13.2802	8.45568	5.14283	3.45834	3.81304	30.5989	4.64358	12.5358	224.216	8.75429	23.7502	5.88931	3.14578
ENSG00000136367	ZFHX2	14	23520857	23556192	35336	-	protein_coding	1.57484	0.361358	2.63664	2.26327	0.00232901	0.0200442	0.805228	0	0.866099	0.603977	0	0	0.254203	2.11027	0	12.5358	1.68584	1.61538	0	0	3.14578
ENSG00000153975	ZUP1	6	116635618	116668794	33177	-	protein_coding	13.0922	3.69424	21.3154	2.25197	8.54562e-07	5.65532e-05	2.41568	3.08549	3.46439	6.64375	7.19996	0	3.05043	5.27568	44.114	26.952	15.594	9.19722	33.2502	23.5573	12.5831
ENSG00000253304	TMEM200B	1	29119429	29123903	4475	-	protein_coding	7.01447	2.17269	11.251	2.25173	0.00212938	0.0188637	0	0	0.2887	3.01989	0	10.375	1.52522	13.7168	9.28716	2.50717	2.95022	3.02232	2.37502	53.0038	3.14578
ENSG00000076650	GPATCH1	19	33080880	33130542	49663	+	protein_coding	16.6883	4.96208	26.9486	2.24629	0.000364374	0.0055355	3.22091	3.59974	1.7322	3.01989	2.05713	17.2917	3.81304	8.44109	6.96537	3.13396	27.3949	3.51735	7.12505	159.011	0
ENSG00000225720	AL031846.1	22	39091586	39092855	1270	+	transcribed_unprocessed_pseudogene	9.35394	1.91627	15.8619	2.24474	0.00862845	0.0481659	0.805228	0	3.46439	3.01989	2.05713	0	4.06724	1.05514	4.64358	0.626792	0	1.35483	30.8752	88.3397	0
ENSG00000114670	NEK11	3	131026850	131350465	323616	+	protein_coding	5.06822	1.16959	8.47952	2.23367	0.00280225	0.0227779	1.61046	0	2.887	0.603977	3.0857	0	0	3.16541	39.4704	0	12.6438	1.1464	2.37502	5.88931	3.14578
ENSG00000145335	SNCA	4	89724099	89838315	114217	-	protein_coding	130.529	33.4595	215.465	2.2313	0.00881717	0.0489231	51.5346	69.9378	62.0704	3.01989	1.02857	13.8333	32.7921	174.097	6.96537	1129.48	115.058	0.104218	292.127	5.88931	0
ENSG00000258077	AC078923.1	12	75563202	75984015	420814	-	lncRNA	2.05465	0.428447	3.47757	2.22939	0.00334532	0.025655	0	0	0	1.20795	1.02857	0	0.762608	3.16541	4.64358	0	5.05751	2.37095	0	0	12.5831
ENSG00000136542	GALNT5	2	157257705	157318491	60787	+	protein_coding	3.6369	0.96237	5.97711	2.22665	0.000536114	0.00735786	0.805228	0	0.866099	3.01989	1.02857	0	1.01681	18.9925	2.32179	7.5215	3.79314	3.77789	2.37502	5.88931	3.14578
ENSG00000074657	ZNF532	18	58862600	58986480	123881	+	protein_coding	11.3888	3.28228	18.4819	2.22588	0.000142687	0.00284843	2.41568	3.59974	6.35139	2.41591	5.14283	0	3.05043	11.6065	4.64358	13.1626	79.6558	4.58558	0	5.88931	28.312
ENSG00000260428	SCX	8	144266453	144268481	2029	+	protein_coding	2.13307	0.28264	3.75219	2.22081	0.00880768	0.0488892	0	0	0.866099	0.603977	0	0	0.508405	0	11.6089	0	5.90043	0.729524	0	11.7786	0
ENSG00000109670	FBXW7	4	152320544	152536092	215549	-	protein_coding	29.9153	9.78291	47.5311	2.21605	1.22982e-05	0.000451236	4.83137	3.59974	7.21749	10.8716	14.3999	13.8333	13.7269	84.4109	9.28716	176.128	67.855	10.3436	2.37502	23.5573	6.29156
ENSG00000143603	KCNN3	1	154697455	154870281	172827	-	protein_coding	5.43424	1.3863	8.9762	2.21038	0.00628449	0.0392353	0.805228	0	0.2887	1.81193	3.0857	3.45834	0.254203	2.11027	0	0	13.4867	0.833742	2.37502	53.0038	0
ENSG00000286169	AHRR	5	271670	438291	166622	+	protein_coding	4.64616	1.0181	7.82071	2.20832	0.00113016	0.012178	0.805228	0	0.577399	2.41591	2.05713	0	1.27101	2.11027	2.32179	0.626792	5.47897	4.01238	11.8751	23.5573	12.5831
ENSG00000131697	NPHP4	1	5862811	5992473	129663	-	protein_coding	7.69401	2.33341	12.3845	2.20486	0.000179231	0.00332173	3.22091	0.514248	5.48529	1.20795	5.14283	0	0.762608	6.33082	4.64358	6.89471	50.1537	5.39327	16.6251	5.88931	3.14578
ENSG00000196639	HRH1	3	11137093	11263557	126465	+	protein_coding	8.07756	2.60603	12.8652	2.20364	0.000547759	0.00744715	2.41568	0	0.577399	1.81193	1.02857	10.375	2.03362	1.05514	2.32179	5.01433	2.52876	4.9764	30.8752	53.0038	3.14578
ENSG00000213020	ZNF611	19	52702813	52735073	32261	-	protein_coding	3.40326	0.77962	5.69895	2.203	0.00854359	0.0478817	0	0	0	0.603977	2.05713	0	2.79623	26.3784	0	15.043	2.52876	1.64143	0	0	0
ENSG00000169621	APLF	2	68467572	68655862	188291	+	protein_coding	6.19241	1.68707	10.1346	2.19102	0.00278125	0.0226708	1.61046	5.65673	3.17569	0.603977	0	0	0.762608	1.05514	2.32179	43.8754	25.709	1.82381	0	0	6.29156
ENSG00000128881	TTBK2	15	42738730	42920809	182080	-	protein_coding	10.8276	3.58692	17.1633	2.18254	3.84084e-07	2.99524e-05	5.6366	0.514248	2.887	5.43579	5.14283	3.45834	2.03362	12.6616	23.2179	12.5358	21.073	8.2332	35.6253	17.6679	6.29156
ENSG00000143341	HMCN1	1	185734391	186190949	456559	+	protein_coding	6.66309	1.88479	10.8441	2.17823	0.000165168	0.00313322	3.22091	3.08549	1.1548	2.41591	1.02857	0	2.28782	17.9373	4.64358	20.6841	2.1073	3.07442	26.1252	5.88931	6.29156
ENSG00000165548	TMEM63C	14	77116568	77259495	142928	+	protein_coding	4.44185	1.11568	7.35225	2.16864	0.00186531	0.0173072	1.61046	0	1.1548	1.20795	2.05713	0	1.77942	5.27568	2.32179	2.50717	1.68584	2.73572	38.0003	0	6.29156
ENSG00000184083	FAM120C	X	54068324	54183281	114958	-	protein_coding	8.40816	2.53824	13.5443	2.16669	0.000606995	0.00801201	4.83137	0	1.7322	1.20795	7.19996	0	2.79623	20.0476	6.96537	12.5358	23.1803	2.29279	11.8751	0	31.4578
ENSG00000197279	ZNF165	6	28080568	28089563	8996	+	protein_coding	2.23015	0.535886	3.71264	2.16389	0.00505775	0.0340464	0.805228	0	1.1548	0	1.02857	0	0.762608	18.9925	0	1.88038	1.26438	2.81388	4.75003	0	0
ENSG00000148143	ZNF462	9	106863166	107013634	150469	+	protein_coding	15.3796	4.86366	24.5811	2.15986	0.00058244	0.00780157	2.41568	0.514248	0.866099	14.4954	8.22853	3.45834	4.06724	24.2681	2.32179	9.40188	107.894	5.263	47.5003	0	0
ENSG00000074527	NTN4	12	95657807	95791152	133346	-	protein_coding	3.62207	1.07186	5.8535	2.15827	0.00136785	0.0138631	0.805228	0	0	3.62386	2.05713	0	1.01681	1.05514	0	1.88038	24.8661	3.69973	0	5.88931	9.43734
ENSG00000183722	LHFPL6	13	39209116	39603528	394413	-	protein_coding	8.87877	2.25805	14.6719	2.15722	0.000633678	0.00824429	2.41568	1.54274	0.866099	2.41591	2.05713	3.45834	3.05043	1.05514	4.64358	13.1626	6.32189	4.22082	2.37502	82.4504	3.14578
ENSG00000182612	TSPAN10	17	81637171	81648749	11579	+	protein_coding	2.91992	0.649432	4.9066	2.1557	0.00361436	0.0271414	0	0.514248	1.7322	0	1.02857	0	1.27101	0	2.32179	0.626792	13.9082	1.1464	2.37502	0	18.8747
ENSG00000114270	COL7A1	3	48564073	48595267	31195	-	protein_coding	5.53982	1.67399	8.92242	2.1532	0.000425834	0.00620887	0.805228	1.0285	0.866099	5.43579	2.05713	0	1.52522	6.33082	4.64358	3.13396	28.6592	4.92429	14.2501	0	9.43734
ENSG00000167549	CORO6	17	29614756	29622907	8152	-	protein_coding	1.84683	0.43421	3.08287	2.14877	0.00511885	0.0343461	0	0.514248	0.2887	1.20795	1.02857	0	0	1.05514	2.32179	0.626792	7.16481	2.08436	2.37502	5.88931	3.14578
ENSG00000144857	BOC	3	113211003	113287459	76457	+	protein_coding	9.5131	3.3133	14.9379	2.14208	0.00801485	0.0460767	0	3.59974	1.4435	0.603977	0	17.2917	0.254203	0	4.64358	12.5358	84.2919	1.40694	16.6251	0	0
ENSG00000128805	ARHGAP22	10	48446034	48656265	210232	-	protein_coding	4.26548	1.46186	6.71865	2.13582	0.00297006	0.0236252	3.22091	0	0.2887	1.20795	2.05713	3.45834	0	15.827	2.32179	2.50717	15.1725	2.99626	0	11.7786	3.14578
ENSG00000163874	ZC3H12A	1	37474580	37484377	9798	+	protein_coding	3.96633	1.06783	6.50252	2.13561	0.00249321	0.0210623	1.61046	0	0.577399	1.20795	1.02857	0	3.05043	35.8746	2.32179	0.626792	2.1073	2.42306	2.37502	0	6.29156
ENSG00000102362	SYTL4	X	100674491	100732123	57633	-	protein_coding	8.64174	2.76289	13.7857	2.13261	5.84806e-06	0.000265693	4.83137	0	1.1548	3.62386	6.1714	0	3.55884	20.0476	6.96537	24.4449	5.90043	9.19722	16.6251	17.6679	9.43734
ENSG00000120149	MSX2	5	174724582	174730896	6315	+	protein_coding	4.89589	2.04808	7.38773	2.13014	5.06995e-05	0.00133834	2.41568	0	0.2887	2.41591	1.02857	6.91667	1.27101	2.11027	2.32179	6.89471	10.9579	4.55953	4.75003	11.7786	15.7289
ENSG00000106123	EPHB6	7	142855061	142871094	16034	+	protein_coding	21.426	7.34057	33.7508	2.12862	0.000153429	0.00298321	8.05228	6.68523	8.37229	6.64375	6.1714	10.375	5.08405	20.0476	2.32179	42.6218	140.767	5.70592	52.2504	0	6.29156
ENSG00000135525	MAP7	6	136342281	136550819	208539	-	protein_coding	14.3907	4.49263	23.0516	2.12655	1.86415e-05	0.000618343	2.41568	0.514248	2.0209	8.45568	8.22853	3.45834	6.35507	4.22054	83.5844	6.89471	10.9579	10.1352	35.6253	23.5573	9.43734
ENSG00000137266	SLC22A23	6	3268962	3457022	188061	-	protein_coding	11.4607	3.4626	18.459	2.12545	6.97817e-06	0.000295698	5.6366	2.57124	3.17569	5.43579	4.11426	0	3.30463	26.3784	18.5743	10.0287	16.4369	6.80021	42.7503	23.5573	3.14578
ENSG00000115841	RMDN2	2	37923187	38067142	143956	+	protein_coding	7.17187	2.22393	11.5013	2.11973	0.0032013	0.0249309	0.805228	0	1.4435	0	4.11426	6.91667	2.28782	4.22054	9.28716	2.50717	20.2301	2.76177	0	53.0038	0
ENSG00000225138	SLC9A3-AS1	5	473236	480884	7649	+	lncRNA	4.25892	1.34314	6.81023	2.11953	0.000196599	0.00354833	1.61046	0	1.4435	3.01989	2.05713	0	1.27101	7.38595	0	1.25358	18.9657	5.96647	11.8751	5.88931	3.14578
ENSG00000180815	MAP3K15	X	19360056	19515261	155206	-	protein_coding	2.36363	0.56266	3.93949	2.10031	0.0089047	0.0492391	1.61046	0.514248	0.2887	0	0	0	1.52522	1.05514	0	8.14829	15.1725	1.25061	0	5.88931	0
ENSG00000109794	FAM149A	4	186104419	186172667	68249	+	protein_coding	3.9357	1.1528	6.37074	2.08707	0.00239819	0.0205419	0	0	3.75309	0.603977	0	3.45834	0.254203	2.11027	9.28716	1.25358	2.95022	2.57939	23.7502	5.88931	3.14578
ENSG00000166439	RNF169	11	74748849	74842413	93565	+	protein_coding	15.1279	5.08785	23.9129	2.08319	6.09127e-06	0.000273972	3.22091	2.05699	1.4435	2.41591	12.3428	3.45834	10.6765	13.7168	46.4358	19.4305	21.9159	8.10293	47.5003	5.88931	28.312
ENSG00000185561	TLCD2	17	1702816	1710377	7562	-	protein_coding	5.44962	1.58735	8.82911	2.07912	0.00660928	0.0405905	0.805228	6.17098	2.5983	0	1.02857	0	0.508405	3.16541	4.64358	39.4879	18.9657	1.22456	0	0	3.14578
ENSG00000177570	SAMD12	8	118189455	118622112	432658	-	protein_coding	13.2902	4.51316	20.9702	2.07867	0.00014346	0.00285992	2.41568	2.05699	1.7322	1.81193	7.19996	13.8333	2.54203	22.1579	11.6089	3.13396	4.63605	6.80021	7.12505	106.008	6.29156
ENSG00000196782	MAML3	4	139716753	140154184	437432	-	protein_coding	5.06156	1.72952	7.9771	2.07856	0.00144135	0.0144264	1.61046	0.514248	0.866099	3.62386	0	3.45834	2.03362	16.8822	2.32179	6.26792	5.05751	1.64143	28.5002	0	3.14578
ENSG00000160345	C9orf116	9	135495181	135501734	6554	-	protein_coding	3.24886	1.04849	5.17419	2.06898	0.00415721	0.0298715	0	0	2.5983	0	1.02857	3.45834	0.254203	0	30.1833	1.25358	3.37168	3.43919	0	0	3.14578
ENSG00000104967	NOVA2	19	45933734	45973865	40132	-	protein_coding	7.12254	2.07938	11.5353	2.06834	0.00141369	0.0142085	0	6.68523	3.17569	0.603977	2.05713	0	2.03362	3.16541	2.32179	23.8181	12.6438	2.52728	35.6253	5.88931	6.29156
ENSG00000152763	WDR78	1	66812885	66924856	111972	-	protein_coding	4.50369	1.5814	7.0607	2.06789	0.00669552	0.0408238	1.61046	0	0	0.603977	5.14283	3.45834	0.254203	3.16541	18.5743	26.3253	2.1073	1.56327	4.75003	0	0
ENSG00000164187	LMBRD2	5	36098407	36151887	53481	-	protein_coding	7.43754	2.5647	11.7013	2.06612	0.000118343	0.00247854	1.61046	1.54274	1.4435	1.20795	4.11426	3.45834	4.57565	24.2681	2.32179	16.9234	2.95022	4.09055	30.8752	5.88931	6.29156
ENSG00000138463	SLC49A4	3	122795069	122881139	86071	+	protein_coding	9.25912	3.45748	14.3356	2.06371	0.000651627	0.00835483	4.02614	2.05699	2.0209	0.603977	3.0857	10.375	2.03362	8.44109	65.0101	6.26792	5.47897	7.0347	7.12505	5.88931	9.43734
ENSG00000183251	OR51B4	11	5301014	5301946	933	-	protein_coding	2.86458	0.918491	4.5674	2.05875	0.000327439	0.00508636	1.61046	0	0.866099	2.41591	1.02857	0	0.508405	5.27568	0	3.13396	6.74335	4.45531	4.75003	5.88931	6.29156
ENSG00000182175	RGMA	15	93035273	93089204	53932	-	protein_coding	2.98026	0.953645	4.75355	2.05655	0.00214454	0.0189237	0.805228	0	1.1548	2.41591	1.02857	0	1.27101	1.05514	0	3.13396	21.9159	3.25681	2.37502	0	6.29156
ENSG00000127863	TNFRSF19	13	23570370	23676104	105735	+	protein_coding	3.20761	1.11772	5.03626	2.05461	0.00366493	0.0274359	0	0	0	1.81193	1.02857	3.45834	1.52522	1.05514	16.2525	3.76075	2.95022	4.09055	0	5.88931	6.29156
ENSG00000222009	BTBD19	1	44808482	44815585	7104	+	protein_coding	2.0099	0.53672	3.29894	2.05217	0.00387815	0.0285455	0.805228	0.514248	1.1548	0	1.02857	0	0.254203	0	4.64358	1.25358	10.5365	1.69354	2.37502	5.88931	0
ENSG00000165474	GJB2	13	20187463	20192938	5476	-	protein_coding	11.9007	4.22644	18.6158	2.04771	1.30449e-05	0.000473527	4.83137	0	1.1548	3.62386	8.22853	6.91667	4.82985	6.33082	60.3665	5.64113	10.9579	9.71831	16.6251	23.5573	15.7289
ENSG00000101745	ANKRD12	18	9136228	9285985	149758	+	protein_coding	42.0577	14.7566	65.9461	2.04587	2.79913e-05	0.000858316	8.85751	21.0842	13.5689	15.7034	13.3714	10.375	20.3362	74.9147	18.5743	222.511	133.603	12.923	28.5002	17.6679	18.8747
ENSG00000168389	MFSD2A	1	39955112	39969968	14857	+	protein_coding	4.47944	1.87253	6.76047	2.04192	0.000610631	0.00805266	2.41568	0.514248	1.1548	1.20795	3.0857	3.45834	1.27101	18.9925	4.64358	3.13396	16.4369	3.75184	7.12505	0	0
ENSG00000185339	TCN2	22	30606838	30627278	20441	+	protein_coding	5.10408	1.33815	8.39926	2.04189	0.00187697	0.0173638	0	0	3.46439	1.81193	2.05713	0	2.03362	2.11027	4.64358	1.25358	2.52876	2.86599	47.5003	0	6.29156
ENSG00000166073	GPR176	15	39799032	39920892	121861	-	protein_coding	2.62858	0.564024	4.43506	2.03939	0.00486325	0.0330906	0.805228	0	0.577399	0	2.05713	0	0.508405	2.11027	0	4.38754	2.95022	2.47517	0	23.5573	0
ENSG00000176532	PRR15	7	29563835	29567293	3459	+	protein_coding	1.60826	0.390453	2.67385	2.03238	0.00823093	0.0469311	0	0	0	1.20795	0	0	1.52522	1.05514	0	3.13396	7.58627	1.71959	4.75003	0	3.14578
ENSG00000074621	SLC24A1	15	65611366	65660995	49630	+	protein_coding	18.4288	6.03423	29.2741	2.02967	0.000603729	0.00798344	2.41568	14.399	7.21749	3.62386	8.22853	0	6.35507	60.1428	4.64358	77.0954	8.85065	5.5496	68.8755	5.88931	3.14578
ENSG00000196132	MYT1	20	64102394	64242253	139860	+	protein_coding	6.40057	1.81254	10.4151	2.02484	0.00387067	0.0285049	1.61046	1.0285	1.4435	6.03977	2.05713	0	0.508405	0	41.7922	1.88038	10.9579	3.12653	4.75003	17.6679	3.14578
ENSG00000111012	CYP27B1	12	57762334	57768986	6653	-	protein_coding	3.32661	1.10257	5.27264	2.02453	0.00671922	0.0409166	1.61046	0	0.2887	1.20795	3.0857	0	1.52522	3.16541	2.32179	1.25358	29.9236	2.37095	0	0	3.14578
ENSG00000108352	RAPGEFL1	17	40177010	40195656	18647	+	protein_coding	4.73481	1.36693	7.68171	2.02363	0.00614849	0.0387098	4.83137	0.514248	1.7322	1.20795	1.02857	0	0.254203	1.05514	37.1486	0.626792	12.2223	2.13646	2.37502	5.88931	0
ENSG00000167981	ZNF597	16	3432414	3443504	11091	-	protein_coding	6.7073	3.31858	9.67243	2.02004	0.000977202	0.0110544	1.61046	1.0285	0.577399	1.81193	4.11426	13.8333	0.254203	5.27568	9.28716	19.4305	17.2798	3.96028	19.0001	0	3.14578
ENSG00000170745	KCNS3	2	17877847	18361616	483770	+	protein_coding	2.87062	0.871678	4.6197	2.01664	0.00149291	0.0148095	0	0	0.866099	2.41591	2.05713	0	0.762608	3.16541	0	5.64113	6.32189	4.89823	4.75003	5.88931	6.29156
ENSG00000069482	GAL	11	68683779	68691175	7397	+	protein_coding	6.87689	2.68029	10.5489	2.01648	5.20859e-05	0.0013577	1.61046	0	2.0209	1.81193	4.11426	6.91667	2.28782	6.33082	4.64358	3.76075	10.9579	5.83619	28.5002	11.7786	12.5831
ENSG00000186814	ZSCAN30	18	35251058	35290245	39188	-	protein_coding	7.50939	2.92159	11.5237	2.01116	0.000265368	0.00437541	3.22091	0	1.1548	1.20795	6.1714	6.91667	1.77942	4.22054	6.96537	8.77509	9.27211	4.14266	38.0003	17.6679	3.14578
ENSG00000269556	TMEM185A	X	149596556	149631912	35357	-	protein_coding	3.80288	1.22103	6.062	2.00222	0.00317269	0.024788	0	0	2.887	1.81193	3.0857	0	0.762608	31.6541	2.32179	1.25358	5.47897	2.26674	2.37502	0	3.14578
ENSG00000183742	MACC1	7	20134655	20217404	82750	-	protein_coding	7.32115	2.47794	11.559	2.0017	0.00295544	0.0235606	1.61046	1.0285	0.2887	3.62386	10.2857	0	0.508405	44.3157	25.5397	8.77509	4.21459	3.33497	0	0	6.29156
ENSG00000028310	BRD9	5	850291	892801	42511	-	protein_coding	56.3416	20.259	87.914	1.99797	2.16469e-05	0.000701848	15.2993	19.0272	27.1378	24.1591	18.5142	6.91667	30.7585	64.3633	18.5743	72.7078	349.811	15.9714	154.376	11.7786	15.7289
ENSG00000106078	COBL	7	51016212	51316818	300607	-	protein_coding	14.2341	5.67538	21.7231	1.9906	0.000117384	0.00247274	1.61046	6.17098	3.75309	4.22784	10.2857	10.375	3.30463	25.3233	6.96537	8.77509	89.3494	8.67613	16.6251	11.7786	6.29156
ENSG00000178752	ERFE	2	238158970	238168900	9931	+	protein_coding	4.90851	1.54908	7.84801	1.98735	0.00114412	0.0122736	2.41568	0	0.2887	3.01989	3.0857	0	2.03362	3.16541	11.6089	2.50717	4.63605	3.69973	30.8752	0	6.29156
ENSG00000146592	CREB5	7	28299321	28825894	526574	+	protein_coding	17.8236	5.52274	28.5868	1.98195	0.00879706	0.048849	9.66274	7.19948	13.2802	2.41591	0	0	6.10086	25.3233	51.0794	36.9807	60.2687	0.416871	54.6254	0	0
ENSG00000196123	KIAA0895L	16	67175599	67184040	8442	-	protein_coding	10.1542	3.42525	16.0421	1.97952	0.00025156	0.0042003	4.83137	0	2.5983	4.22784	10.2857	0	2.03362	3.16541	2.32179	5.01433	40.8816	9.6662	16.6251	41.2252	9.43734
ENSG00000204120	GIGYF2	2	232697299	232860575	163277	+	protein_coding	52.9434	19.8336	81.9146	1.96774	5.84073e-06	0.000265693	18.5202	15.4274	15.3011	19.3273	21.5999	13.8333	34.8258	160.381	32.5051	273.908	98.2001	29.2591	21.3752	17.6679	22.0205
ENSG00000133466	C1QTNF6	22	37180166	37199385	19220	-	protein_coding	3.93547	1.00387	6.50062	1.96618	0.00805095	0.0461926	3.22091	0.514248	2.0209	0	0	0	1.27101	5.27568	0	1.25358	2.1073	2.31885	26.1252	11.7786	3.14578
ENSG00000000460	C1orf112	1	169662007	169854080	192074	+	protein_coding	6.96579	2.38061	10.9778	1.96541	0.00128608	0.0132193	4.83137	0.514248	1.1548	1.20795	5.14283	0	3.81304	8.44109	18.5743	3.76075	32.0309	5.34116	4.75003	11.7786	3.14578
ENSG00000186073	C15orf41	15	36579626	36810248	230623	+	protein_coding	6.45049	1.94625	10.3917	1.95893	0.000440203	0.00636079	2.41568	3.59974	2.3096	1.20795	2.05713	0	2.03362	5.27568	9.28716	0.626792	5.47897	5.15878	45.1253	5.88931	6.29156
ENSG00000085224	ATRX	X	77504878	77786233	281356	-	protein_coding	106.966	41.1462	164.558	1.95014	4.51166e-07	3.3024e-05	21.7412	42.1684	43.0162	52.546	54.514	41.5	32.5379	304.934	71.9755	619.897	59.0043	52.4736	95.0007	47.1145	66.0614
ENSG00000152193	RNF219	13	78614289	78659155	44867	-	protein_coding	15.8964	4.60016	25.7806	1.94809	0.000807228	0.00962894	1.61046	2.05699	2.5983	7.8517	3.0857	0	14.998	1.05514	6.96537	26.952	7.58627	8.15504	4.75003	141.344	9.43734
ENSG00000189120	SP6	17	47844908	47855874	10967	-	protein_coding	5.01558	2.36217	7.33731	1.93986	0.00168773	0.0162203	1.61046	0.514248	1.1548	1.20795	4.11426	6.91667	1.01681	2.11027	4.64358	5.64113	26.5519	5.96647	4.75003	5.88931	3.14578
ENSG00000144331	ZNF385B	2	179441982	179861612	419631	-	protein_coding	5.80893	2.50835	8.69693	1.93777	0.000752713	0.00918208	3.22091	0.514248	2.3096	2.41591	4.11426	3.45834	1.52522	9.49623	6.96537	5.01433	39.1957	5.75803	0	0	3.14578
ENSG00000165029	ABCA1	9	104781006	104928155	147150	-	protein_coding	4.79259	1.46278	7.70617	1.93171	0.00115089	0.0123281	1.61046	0.514248	2.0209	3.01989	2.05713	0	1.01681	2.11027	25.5397	4.38754	3.37168	3.72579	16.6251	5.88931	0
ENSG00000125814	NAPB	20	23374519	23421519	47001	-	protein_coding	17.3606	5.16122	28.035	1.93132	0.00116139	0.0123771	3.22091	13.3705	7.79489	4.83182	4.11426	0	2.79623	9.49623	9.28716	4.38754	13.0652	5.81014	4.75003	164.901	12.5831
ENSG00000121988	ZRANB3	2	135136916	135531218	394303	-	protein_coding	8.59772	2.17731	14.2156	1.92436	0.00756358	0.0442905	0.805228	2.57124	2.0209	4.22784	2.05713	0	3.55884	1.05514	2.32179	1.88038	3.79314	4.92429	2.37502	94.229	3.14578
ENSG00000020181	ADGRA2	8	37784191	37844896	60706	+	protein_coding	4.31342	1.25463	6.98985	1.9235	0.000269098	0.00440683	1.61046	0	2.3096	1.81193	0	0	3.05043	5.27568	2.32179	5.01433	14.7511	5.36721	2.37502	17.6679	3.14578
ENSG00000196150	ZNF250	8	144876497	144902168	25672	-	protein_coding	4.71414	2.7579	6.42585	1.9164	0.000130325	0.00267915	2.41568	0	0.866099	1.81193	2.05713	10.375	1.77942	13.7168	4.64358	12.5358	7.58627	5.02851	4.75003	0	3.14578
ENSG00000251562	MALAT1	11	65497688	65506516	8829	+	lncRNA	186.498	72.2829	286.436	1.91309	2.20674e-05	0.000707574	52.3398	7.19948	25.1169	115.964	117.257	131.417	56.6872	469.536	95.1934	972.154	209.465	106.849	232.752	76.5611	128.977
ENSG00000165891	E2F7	12	77021248	77065569	44322	-	protein_coding	12.3366	4.07118	19.5688	1.91133	0.00011501	0.00243335	3.22091	2.05699	0.866099	5.43579	12.3428	0	4.57565	6.33082	16.2525	5.64113	16.8584	13.9912	7.12505	58.8931	31.4578
ENSG00000105948	TTC26	7	139133744	139191986	58243	+	protein_coding	9.86326	2.62459	16.1971	1.89468	0.00213211	0.0188742	2.41568	1.0285	1.1548	6.64375	1.02857	0	6.10086	1.05514	4.64358	8.77509	2.95022	6.51361	2.37502	100.118	3.14578
ENSG00000187730	GABRD	1	2019329	2030758	11430	+	protein_coding	4.4607	1.92083	6.68308	1.88931	0.000287084	0.00462816	2.41568	0	1.7322	3.01989	2.05713	3.45834	0.762608	7.38595	9.28716	3.76075	8.00773	4.48136	14.2501	0	6.29156
ENSG00000157077	ZFYVE9	1	52142094	52346686	204593	+	protein_coding	22.4348	8.32425	34.7816	1.88793	0.000443709	0.00637952	3.22091	1.54274	6.64009	6.64375	13.3714	20.75	6.10086	16.8822	6.96537	6.26792	21.073	12.8448	23.7502	159.011	31.4578
ENSG00000087301	TXNDC16	14	52430596	52552522	121927	-	protein_coding	1.93393	0.607058	3.09495	1.88088	0.00671292	0.0408955	0	0.514248	0.577399	0.603977	1.02857	0	1.52522	4.22054	0	5.01433	2.95022	3.07442	9.50007	0	0
ENSG00000183778	B3GALT5	21	39556442	39673137	116696	+	protein_coding	5.02054	1.70816	7.91887	1.88019	0.00734094	0.0434787	0	1.0285	2.5983	4.22784	3.0857	0	1.01681	1.05514	9.28716	0.626792	26.1305	2.50123	23.7502	0	0
ENSG00000127415	IDUA	4	986997	1004564	17568	+	protein_coding	6.27195	2.1915	9.84235	1.87819	0.000868214	0.0102052	0	0	1.7322	3.62386	6.1714	0	3.81304	5.27568	4.64358	2.50717	22.3374	7.73817	11.8751	11.7786	12.5831
ENSG00000258245	RPL10P13	12	75688794	75689096	303	-	processed_pseudogene	2.8422	0.712743	4.70547	1.87801	0.00307298	0.0241446	0	1.54274	0.2887	0.603977	1.02857	0	1.52522	3.16541	2.32179	1.88038	3.79314	2.89204	2.37502	11.7786	9.43734
ENSG00000103540	CCP110	16	19523811	19553408	29598	+	protein_coding	35.4676	12.7923	55.3085	1.87283	6.99817e-06	0.000295698	14.4941	11.8277	8.08359	13.2875	18.5142	10.375	12.9643	55.9222	27.8615	21.3109	33.2953	19.2542	19.0001	253.241	12.5831
ENSG00000105928	GSDME	7	24698355	24757940	59586	-	protein_coding	6.91048	2.8282	10.4825	1.85953	0.000650527	0.00835483	1.61046	0	0.866099	3.62386	6.1714	3.45834	4.06724	8.44109	32.5051	18.177	6.32189	6.53966	11.8751	0	0
ENSG00000159256	MORC3	21	36320189	36386148	65960	+	protein_coding	36.8444	15.5638	55.465	1.85747	2.19611e-05	0.000707129	14.4941	13.8847	10.6819	10.2676	15.4285	27.6667	16.5232	100.238	11.6089	199.32	56.4756	18.1599	21.3752	17.6679	18.8747
ENSG00000106701	FSD1L	9	105447796	105552433	104638	+	protein_coding	8.3149	2.58208	13.3311	1.85544	0.000712112	0.00885892	2.41568	0.514248	1.4435	6.03977	3.0857	0	4.57565	1.05514	11.6089	4.38754	5.47897	6.61783	9.50007	17.6679	50.3325
ENSG00000198707	CEP290	12	88049014	88142088	93075	-	protein_coding	27.3558	10.7444	41.8908	1.83955	4.99577e-06	0.000234316	11.2732	1.54274	7.21749	21.1392	15.4285	6.91667	11.6933	75.9698	104.481	15.043	28.2378	18.9416	16.6251	41.2252	34.6036
ENSG00000006704	GTF2IRD1	7	74453790	74602604	148815	+	protein_coding	13.0015	5.48235	19.5807	1.83905	0.00033625	0.00520648	1.61046	1.0285	1.1548	10.8716	10.2857	10.375	3.05043	7.38595	6.96537	11.909	20.2301	10.995	71.2505	5.88931	22.0205
ENSG00000105497	ZNF175	19	51571283	51592510	21228	+	protein_coding	4.19263	1.57886	6.47968	1.8363	0.000156005	0.00299468	1.61046	1.0285	0.866099	2.41591	4.11426	0	1.01681	13.7168	4.64358	3.76075	3.37168	4.66374	9.50007	5.88931	6.29156
ENSG00000186472	PCLO	7	82754012	83162930	408919	-	protein_coding	9.63498	3.69533	14.8322	1.83395	0.00751832	0.0441325	2.41568	3.59974	4.04179	1.81193	10.2857	3.45834	0.254203	43.2606	4.64358	3.13396	32.0309	2.03225	21.3752	5.88931	6.29156
ENSG00000139618	BRCA2	13	32315086	32400266	85181	+	protein_coding	11.884	5.40275	17.5551	1.83162	8.39775e-05	0.00193572	5.6366	1.0285	1.4435	6.64375	7.19996	13.8333	2.03362	10.5514	6.96537	5.01433	23.1803	8.31137	49.8754	17.6679	18.8747
ENSG00000162139	NEU3	11	74988279	75018893	30615	+	protein_coding	16.8986	5.45045	26.9157	1.83125	0.00168385	0.0162045	2.41568	10.7992	5.19659	5.43579	6.1714	0	8.13448	5.27568	51.0794	3.76075	8.00773	6.22701	2.37502	135.454	3.14578
ENSG00000136938	ANP32B	9	97983341	98015943	32603	+	protein_coding	902.321	358.306	1378.33	1.82963	0.000281812	0.00456906	394.562	497.792	426.987	324.336	120.342	356.209	387.913	2551.32	78.9409	3385.3	528.089	74.5678	3667.03	382.805	358.619
ENSG00000136378	ADAMTS7	15	78759206	78811464	52259	-	protein_coding	4.74191	2.39398	6.79635	1.82959	0.0013213	0.0134666	4.02614	0	0.866099	0.603977	2.05713	6.91667	2.28782	3.16541	4.64358	5.01433	17.7013	7.68606	7.12505	5.88931	3.14578
ENSG00000278266	AC079949.2	12	127147149	127150081	2933	+	lncRNA	8.60491	2.98325	13.5239	1.82608	0.00744934	0.0438682	3.22091	0	0.866099	4.22784	5.14283	6.91667	0.508405	5.27568	4.64358	3.76075	1.68584	4.82007	4.75003	70.6718	12.5831
ENSG00000198208	RPS6KL1	14	74903954	74923396	19443	-	protein_coding	5.12356	2.23065	7.65486	1.82442	0.00463551	0.0319308	0	0.514248	1.4435	0.603977	3.0857	6.91667	3.05043	2.11027	2.32179	13.7894	3.37168	2.11041	28.5002	5.88931	3.14578
ENSG00000135245	HILPDA	7	128455849	128458418	2570	+	protein_coding	5.7787	2.01222	9.07436	1.82176	0.00128587	0.0132193	1.61046	3.59974	1.7322	4.83182	2.05713	0	0.254203	4.22054	20.8961	5.64113	3.37168	3.67368	28.5002	0	6.29156
ENSG00000143816	WNT9A	1	227918656	227947932	29277	-	protein_coding	4.76293	2.08701	7.10437	1.81772	0.00597187	0.037994	1.61046	0.514248	0.866099	4.83182	2.05713	3.45834	1.27101	4.22054	0	5.64113	34.1382	3.33497	9.50007	0	0
ENSG00000165731	RET	10	43077069	43130351	53283	+	protein_coding	7.57601	3.21508	11.3918	1.80883	0.00184569	0.0172134	3.22091	1.0285	2.3096	5.43579	3.0857	6.91667	0.508405	6.33082	27.8615	4.38754	14.7511	6.7481	0	5.88931	25.1662
ENSG00000169684	CHRNA5	15	78565520	78595269	29750	+	protein_coding	3.59475	1.2348	5.65971	1.80747	0.00197883	0.0179383	2.41568	0.514248	1.4435	1.20795	1.02857	0	2.03362	2.11027	11.6089	8.14829	7.16481	4.06449	0	5.88931	6.29156
ENSG00000066468	FGFR2	10	121478334	121598458	120125	-	protein_coding	10.5625	4.58005	15.7972	1.80244	0.00214478	0.0189237	2.41568	0	2.0209	3.01989	8.22853	13.8333	2.54203	5.27568	76.6191	2.50717	5.90043	7.26919	16.6251	5.88931	6.29156
ENSG00000175283	DOLK	9	128945530	128947619	2090	-	protein_coding	5.24286	1.88022	8.18517	1.80077	0.00127894	0.0131739	4.02614	0	1.1548	3.62386	3.0857	0	1.27101	2.11027	2.32179	3.13396	7.58627	6.90443	28.5002	11.7786	3.14578
ENSG00000143545	RAB13	1	153981617	153986358	4742	-	protein_coding	131.334	50.7369	201.857	1.79985	0.0044903	0.0312574	50.7294	61.7098	57.1625	38.6545	49.3712	55.3334	42.1976	276.446	0	444.395	143.718	7.19103	463.128	0	279.974
ENSG00000184371	CSF1	1	109910242	109930992	20751	+	protein_coding	5.27406	1.91295	8.21504	1.79214	0.00257066	0.0214735	3.22091	1.54274	1.1548	3.62386	3.0857	0	0.762608	3.16541	2.32179	4.38754	5.47897	3.69973	40.3753	0	6.29156
ENSG00000205795	CYS1	2	10056780	10080944	24165	-	protein_coding	4.05001	1.38493	6.38196	1.78738	0.00287861	0.0231134	1.61046	0	0.866099	3.62386	3.0857	0	0.508405	3.16541	16.2525	1.88038	7.16481	2.9181	4.75003	11.7786	3.14578
ENSG00000185842	DNAH14	1	224896262	225399292	503031	+	protein_coding	13.9164	5.40219	21.3663	1.78707	0.00102837	0.0114383	2.41568	2.57124	2.5983	16.9114	4.11426	6.91667	2.28782	48.5363	4.64358	9.40188	16.0155	5.00245	19.0001	58.8931	9.43734
ENSG00000124171	PARD6B	20	50731580	50756795	25216	+	protein_coding	10.3288	4.04784	15.8247	1.78692	0.0066723	0.0408018	4.02614	0	1.7322	3.62386	3.0857	13.8333	2.03362	5.27568	6.96537	5.01433	17.7013	6.04463	0	82.4504	3.14578
ENSG00000126217	MCF2L	13	112894378	113099742	205365	+	protein_coding	7.5583	2.89308	11.6404	1.78398	0.00034478	0.00529087	2.41568	3.59974	3.75309	4.83182	5.14283	0	0.508405	10.5514	2.32179	16.9234	8.42919	5.5496	30.8752	5.88931	12.5831
ENSG00000101464	PIGU	20	34560542	34698790	138249	-	protein_coding	10.1856	4.05954	15.5459	1.77752	0.000382531	0.00573321	0.805228	3.08549	2.0209	7.24772	9.2571	3.45834	2.54203	3.16541	62.6883	7.5215	5.90043	9.22327	14.2501	5.88931	15.7289
ENSG00000157152	SYN2	3	12004388	12192032	187645	+	protein_coding	7.57731	2.77368	11.7805	1.77711	0.00146782	0.0146409	1.61046	3.08549	1.7322	3.62386	5.14283	3.45834	0.762608	17.9373	2.32179	3.13396	2.52876	3.77789	16.6251	35.3359	12.5831
ENSG00000106976	DNM1	9	128191655	128255248	63594	+	protein_coding	7.4877	2.8568	11.5397	1.77204	0.00378677	0.0280364	0.805228	8.22797	7.79489	0.603977	2.05713	0	0.508405	10.5514	13.9307	16.9234	32.4524	3.43919	11.8751	0	3.14578
ENSG00000226887	ERVMER34-1	4	52722618	52751586	28969	-	protein_coding	4.2603	2.68412	5.63946	1.76902	0.00303911	0.023951	1.61046	0	0.866099	1.20795	0	13.8333	1.27101	13.7168	4.64358	1.88038	6.32189	4.76796	4.75003	5.88931	3.14578
ENSG00000119771	KLHL29	2	23385179	23708611	323433	+	protein_coding	8.65709	3.57663	13.1025	1.76206	0.000676101	0.00857673	3.22091	1.54274	1.7322	4.83182	7.19996	3.45834	3.05043	4.22054	6.96537	3.76075	11.3794	8.07688	64.1255	0	6.29156
ENSG00000003436	TFPI	2	187464230	187565760	101531	-	protein_coding	11.5967	4.87532	17.4779	1.7584	0.000111454	0.00238245	7.24705	3.08549	5.19659	7.24772	1.02857	3.45834	6.86347	27.4335	9.28716	55.7845	8.00773	10.9689	7.12505	11.7786	9.43734
ENSG00000151693	ASAP2	2	9206765	9405683	198919	+	protein_coding	13.7809	5.76388	20.7958	1.75552	0.00228165	0.0197539	3.22091	3.59974	1.1548	18.1193	10.2857	3.45834	0.508405	56.9774	11.6089	50.7701	8.42919	7.39946	19.0001	5.88931	6.29156
ENSG00000188112	C6orf132	6	42101119	42142620	41502	-	protein_coding	9.80103	4.46847	14.467	1.75369	0.00750857	0.0441288	3.22091	0.514248	0	8.45568	6.1714	10.375	2.54203	20.0476	2.32179	10.6555	67.855	4.58558	7.12505	0	3.14578
ENSG00000126603	GLIS2	16	4314761	4339597	24837	+	protein_coding	3.74155	1.87076	5.37848	1.75169	0.000138794	0.00279769	0.805228	1.0285	1.4435	3.01989	3.0857	3.45834	0.254203	5.27568	4.64358	4.38754	4.63605	6.38334	2.37502	5.88931	9.43734
ENSG00000223745	CCDC18-AS1	1	93262186	93346025	83840	-	lncRNA	4.55707	1.63861	7.11072	1.73985	0.00901859	0.0496721	0.805228	4.62823	2.0209	1.20795	1.02857	0	1.77942	2.11027	0	7.5215	17.2798	2.70966	21.3752	5.88931	0
ENSG00000104427	ZC2HC1A	8	78666089	78719765	53677	+	protein_coding	7.71003	3.50932	11.3857	1.73246	0.0009346	0.0107161	4.02614	0	0.866099	6.64375	1.02857	6.91667	5.08405	5.27568	4.64358	9.40188	25.2876	8.2332	16.6251	5.88931	15.7289
ENSG00000143494	VASH2	1	212950520	212992037	41518	+	protein_coding	7.66818	3.99713	10.8804	1.73151	0.0033728	0.0257816	0.805228	0	2.0209	3.62386	6.1714	13.8333	1.52522	22.1579	4.64358	10.0287	26.5519	3.98633	4.75003	11.7786	3.14578
ENSG00000003137	CYP26B1	2	72129238	72148038	18801	-	protein_coding	9.62919	4.38239	14.2201	1.7198	1.13583e-05	0.000425364	2.41568	3.08549	2.5983	7.8517	7.19996	3.45834	4.06724	5.27568	9.28716	13.7894	32.0309	11.6203	14.2501	11.7786	15.7289
ENSG00000158715	SLC45A3	1	205657851	205680509	22659	-	protein_coding	10.2683	3.97608	15.774	1.7125	0.00137242	0.0138997	1.61046	7.71372	3.75309	3.62386	4.11426	3.45834	3.55884	12.6616	25.5397	3.13396	2.95022	5.08062	23.7502	5.88931	47.1867
ENSG00000100625	SIX4	14	60709539	60724351	14813	-	protein_coding	16.616	7.2415	24.8187	1.7116	2.21318e-05	0.000708071	5.6366	3.59974	3.46439	15.7034	10.2857	6.91667	5.08405	15.827	13.9307	8.14829	29.0807	17.0135	80.7506	11.7786	22.0205
ENSG00000177238	TRIM72	16	31214091	31231537	17447	+	protein_coding	7.11799	3.15662	10.5842	1.7101	0.000676409	0.00857673	3.22091	1.0285	0.577399	4.83182	7.19996	3.45834	1.77942	8.44109	9.28716	5.01433	8.85065	6.87837	30.8752	5.88931	9.43734
ENSG00000121653	MAPK8IP1	11	45885651	45906465	20815	+	protein_coding	4.19001	1.81415	6.26889	1.70201	0.00196104	0.0178426	3.22091	0	1.4435	0.603977	5.14283	0	2.28782	5.27568	18.5743	0.626792	15.594	4.55953	2.37502	0	3.14578
ENSG00000104218	CSPP1	8	67062426	67196263	133838	+	protein_coding	15.658	7.00334	23.2308	1.70148	6.80832e-05	0.00166116	8.05228	1.54274	3.17569	12.6835	11.3142	6.91667	5.33826	9.49623	6.96537	59.5452	16.0155	13.392	38.0003	23.5573	18.8747
ENSG00000203666	EFCAB2	1	244969705	245127164	157460	+	protein_coding	8.96936	2.98913	14.2021	1.70061	0.00453616	0.0314859	3.22091	2.57124	2.3096	3.62386	4.11426	0	5.08405	24.2681	4.64358	5.64113	2.52876	2.68361	2.37502	58.8931	12.5831
ENSG00000054690	PLEKHH1	14	67533301	67589612	56312	+	protein_coding	7.47093	3.45185	10.9876	1.70033	0.000462661	0.00656743	4.02614	1.54274	2.5983	6.64375	4.11426	3.45834	1.77942	7.38595	6.96537	5.64113	31.6095	7.55579	7.12505	5.88931	15.7289
ENSG00000161996	WDR90	16	649311	667833	18523	+	protein_coding	7.93179	3.47484	11.8316	1.70001	0.000696908	0.00874484	1.61046	0.514248	2.887	6.64375	5.14283	3.45834	4.06724	6.33082	6.96537	6.89471	29.0807	7.47762	26.1252	11.7786	0
ENSG00000145734	BDP1	5	71455651	71567820	112170	+	protein_coding	46.1502	21.7517	67.499	1.69885	1.51314e-06	9.13749e-05	23.3516	11.8277	11.8367	26.575	31.8856	34.5834	12.2017	97.0725	41.7922	191.171	69.5408	34.0792	33.2502	35.3359	37.7493
ENSG00000124507	PACSIN1	6	34466061	34535229	69169	+	protein_coding	6.4261	2.54765	9.81974	1.69807	0.00772496	0.0449811	7.24705	3.59974	2.887	1.81193	0	0	2.28782	0	4.64358	11.909	35.8241	3.36102	4.75003	11.7786	6.29156
ENSG00000120549	KIAA1217	10	23694746	24547848	853103	+	protein_coding	8.5885	3.4096	13.12	1.69662	0.00668409	0.0408123	1.61046	6.17098	3.17569	6.64375	1.02857	3.45834	1.77942	0	55.723	3.13396	22.7588	4.87218	0	5.88931	12.5831
ENSG00000119547	ONECUT2	18	57435374	57491298	55925	+	protein_coding	11.4952	5.04804	17.1364	1.69643	0.00339143	0.0258963	4.83137	0	2.0209	12.0795	7.19996	6.91667	2.28782	1.05514	11.6089	6.89471	57.3185	7.47762	9.50007	11.7786	31.4578
ENSG00000171401	KRT13	17	41500981	41505705	4725	-	protein_coding	8.97304	3.98754	13.3354	1.69352	0.000301048	0.00478107	3.22091	1.0285	4.33049	8.45568	4.11426	3.45834	3.30463	6.33082	11.6089	5.01433	39.1957	9.06695	14.2501	11.7786	9.43734
ENSG00000167291	TBC1D16	17	79932343	80035872	103530	-	protein_coding	19.295	8.82592	28.4555	1.68696	2.61942e-05	0.000814492	8.05228	2.05699	3.17569	13.2875	15.4285	10.375	9.4055	13.7168	13.9307	11.909	66.5906	17.717	61.7504	29.4466	12.5831
ENSG00000165556	CDX2	13	27962137	27971139	9003	-	protein_coding	6.33133	3.06384	9.19039	1.68682	0.0087426	0.0486024	4.83137	1.54274	0.866099	4.22784	1.02857	6.91667	2.03362	17.9373	2.32179	1.25358	38.3528	5.39327	2.37502	5.88931	0
ENSG00000145425	RPS3A	4	151099624	151104642	5019	+	protein_coding	5.94645	2.3741	9.07226	1.68649	0.000272287	0.00445401	2.41568	5.14248	1.1548	4.83182	2.05713	0	1.01681	11.6065	4.64358	5.01433	10.5365	4.84613	23.7502	5.88931	6.29156
ENSG00000141314	RHBDL3	17	32265832	32324659	58828	+	protein_coding	4.35031	1.89408	6.49951	1.68631	0.00551483	0.0360354	2.41568	0	0.866099	2.41591	3.0857	3.45834	1.01681	1.05514	4.64358	4.38754	2.52876	4.22082	26.1252	5.88931	3.14578
ENSG00000123636	BAZ2B	2	159318979	159616569	297591	-	protein_coding	19.7385	8.34981	29.7036	1.68107	0.0014755	0.0146771	3.22091	8.22797	18.1881	6.64375	13.3714	3.45834	5.33826	39.04	4.64358	113.449	18.5442	11.2555	2.37502	29.4466	18.8747
ENSG00000176208	ATAD5	17	30831966	30895869	63904	+	protein_coding	9.00466	3.77655	13.5792	1.68072	4.9141e-05	0.0013044	2.41568	6.68523	4.04179	2.41591	4.11426	3.45834	3.30463	21.1027	4.64358	17.5502	14.3296	6.20096	2.37502	23.5573	18.8747
ENSG00000162104	ADCY9	16	3953387	4116442	163056	-	protein_coding	9.88029	4.99137	14.1581	1.67575	0.00024412	0.00412809	0.805228	2.05699	3.17569	7.24772	8.22853	10.375	3.05043	11.6065	37.1486	16.9234	25.709	7.3213	2.37502	5.88931	6.29156
ENSG00000138613	APH1B	15	63276018	63309126	33109	+	protein_coding	5.43002	2.41843	8.06516	1.67338	0.00557383	0.03629	6.44182	0.514248	0.866099	1.81193	2.05713	3.45834	1.77942	21.1027	4.64358	2.50717	4.63605	4.09055	2.37502	0	25.1662
ENSG00000140836	ZFHX3	16	72782885	73891871	1108987	-	protein_coding	16.2045	8.89451	22.6006	1.66481	0.000553395	0.00750969	0.805228	2.05699	4.33049	8.45568	7.19996	34.5834	4.82985	32.7092	4.64358	56.4113	44.6747	9.27538	11.8751	11.7786	9.43734
ENSG00000054267	ARID4B	1	235131634	235328219	196586	-	protein_coding	64.1995	28.8485	95.1316	1.66167	3.88241e-05	0.00110546	31.4039	5.65673	16.7446	62.8136	35.9998	17.2917	32.0295	163.546	48.7576	292.712	72.9125	31.0569	59.3754	70.6718	22.0205
ENSG00000105559	PLEKHA4	19	48837097	48868617	31521	-	protein_coding	28.0579	12.4031	41.7558	1.65873	0.00278488	0.0226749	8.85751	26.7409	12.9915	4.22784	3.0857	20.75	10.1681	78.0801	51.0794	116.583	17.7013	6.53966	54.6254	0	9.43734
ENSG00000068885	IFT80	3	160256986	160399880	142895	-	protein_coding	12.0061	5.39946	17.7869	1.65799	0.000322768	0.00504425	4.02614	2.57124	5.19659	12.6835	4.11426	6.91667	2.28782	7.38595	39.4704	33.22	7.58627	8.49375	21.3752	5.88931	18.8747
ENSG00000153933	DGKE	17	56834107	56869567	35461	+	protein_coding	6.05842	3.20408	8.55596	1.65174	0.00728055	0.0432624	2.41568	0	0.577399	2.41591	3.0857	10.375	3.55884	8.44109	20.8961	26.952	4.21459	2.42306	2.37502	0	3.14578
ENSG00000119509	INVS	9	100099243	100302175	202933	+	protein_coding	7.2127	3.53421	10.4314	1.65009	5.83928e-05	0.0014718	2.41568	3.59974	1.7322	4.83182	5.14283	3.45834	3.55884	4.22054	9.28716	11.2823	27.8163	7.19103	11.8751	11.7786	0
ENSG00000153292	ADGRF1	6	46997708	47042350	44643	-	protein_coding	10.9954	5.3689	15.9185	1.64893	0.00283863	0.0229834	3.22091	0	0.866099	7.24772	5.14283	17.2917	3.81304	6.33082	16.2525	2.50717	10.9579	10.7084	59.3754	11.7786	9.43734
ENSG00000088387	DOCK9	13	98793429	99086625	293197	-	protein_coding	54.7205	23.126	82.3657	1.64557	3.14727e-05	0.000947597	21.7412	21.5984	16.1672	24.1591	23.657	20.75	33.809	71.7493	27.8615	65.1863	27.8163	29.8063	30.8752	371.027	34.6036
ENSG00000169247	SH3TC2	5	148923639	149063163	139525	-	protein_coding	15.6525	6.9149	23.298	1.64534	0.000651992	0.00835483	6.44182	0.514248	2.887	14.4954	10.2857	6.91667	6.86347	9.49623	9.28716	13.1626	21.073	18.4465	78.3756	17.6679	18.8747
ENSG00000183873	SCN5A	3	38548057	38649673	101617	-	protein_coding	9.70053	4.44008	14.3034	1.63964	0.00282961	0.022936	4.02614	3.08549	2.5983	10.8716	2.05713	6.91667	1.52522	22.1579	4.64358	8.14829	10.115	6.07068	57.0004	0	6.29156
ENSG00000152749	GPR180	13	94601857	94634661	32805	+	protein_coding	18.4932	7.09135	28.4699	1.63957	0.00279831	0.0227587	5.6366	1.54274	4.61919	11.4756	11.3142	6.91667	8.13448	1.05514	6.96537	6.89471	7.58627	11.1774	9.50007	153.122	31.4578
ENSG00000169126	ARMC4	10	27812164	27999048	186885	-	protein_coding	3.74982	2.31255	5.00742	1.63736	0.00253502	0.0213103	0	1.0285	0.866099	3.01989	3.0857	6.91667	1.27101	2.11027	4.64358	3.76075	15.1725	4.87218	9.50007	0	0
ENSG00000180667	YOD1	1	207043849	207052980	9132	-	protein_coding	19.5598	8.75508	29.014	1.63537	0.000499126	0.00696902	10.468	16.9702	10.3932	5.43579	6.1714	3.45834	8.38869	12.6616	9.28716	115.33	32.8738	9.22327	9.50007	11.7786	31.4578
ENSG00000185684	EP400P1	12	132084283	132131639	47357	+	transcribed_unprocessed_pseudogene	3.45404	1.63426	5.04634	1.63394	0.0020498	0.0183494	0.805228	1.54274	0.866099	1.81193	5.14283	0	1.27101	4.22054	11.6089	2.50717	10.115	4.79402	7.12505	0	0
ENSG00000187123	LYPD6	2	149329985	149474138	144154	+	protein_coding	6.65148	3.26125	9.61794	1.63211	0.00433849	0.030717	6.44182	0.514248	1.1548	2.41591	4.11426	6.91667	1.27101	4.22054	2.32179	1.88038	21.073	4.79402	30.8752	11.7786	0
ENSG00000151640	DPYSL4	10	132186948	132205759	18812	+	protein_coding	3.84598	1.57698	5.83136	1.63182	0.00576741	0.0370839	2.41568	0.514248	1.1548	1.20795	0	3.45834	2.28782	7.38595	0	1.25358	3.79314	4.27293	11.8751	11.7786	6.29156
ENSG00000119707	RBM25	14	73058532	73123899	65368	+	protein_coding	96.5635	45.3198	141.402	1.63019	7.21085e-07	4.92957e-05	37.8457	39.5971	37.5309	47.7142	64.7997	51.875	37.8762	269.06	41.7922	388.611	94.4069	61.1758	104.501	111.897	59.7698
ENSG00000112379	ARFGEF3	6	138161939	138344663	182725	+	protein_coding	12.8575	5.18005	19.5752	1.62923	3.99838e-05	0.00113018	4.83137	1.54274	5.48529	9.66363	8.22853	3.45834	3.05043	20.0476	6.96537	11.2823	18.1228	10.9429	11.8751	64.7825	12.5831
ENSG00000163293	NIPAL1	4	47914142	48040173	126032	+	protein_coding	5.31859	2.2992	7.96055	1.62508	0.00204393	0.0183309	0.805228	0	1.7322	4.83182	7.19996	0	1.52522	3.16541	9.28716	18.8038	4.21459	5.39327	4.75003	11.7786	6.29156
ENSG00000091879	ANGPT2	8	6499651	6563409	63759	-	protein_coding	6.20923	2.92589	9.08214	1.62293	0.00229965	0.0198349	2.41568	0.514248	1.7322	3.62386	8.22853	3.45834	0.508405	17.9373	2.32179	1.88038	8.85065	6.20096	14.2501	11.7786	9.43734
ENSG00000118965	WDR35	2	19910260	19990131	79872	-	protein_coding	8.71394	4.06726	12.7798	1.62227	0.000198066	0.00356297	6.44182	6.17098	2.887	7.8517	3.0857	0	2.03362	30.5989	2.32179	10.0287	27.3949	9.3796	16.6251	5.88931	0
ENSG00000138686	BBS7	4	121824440	121870497	46058	-	protein_coding	15.1437	5.80677	23.3135	1.62064	0.00188161	0.0173695	5.6366	0	6.06269	10.2676	6.1714	6.91667	5.59246	5.27568	20.8961	5.64113	11.8009	10.552	2.37502	123.676	6.29156
ENSG00000132434	LANCL2	7	55365448	55433742	68295	+	protein_coding	11.7087	5.26108	17.3504	1.61933	0.00115312	0.0123337	5.6366	1.54274	11.2593	2.41591	5.14283	3.45834	7.37188	5.27568	46.4358	11.2823	54.3683	8.02477	7.12505	0	6.29156
ENSG00000117523	PRRC2C	1	171485551	171593511	107961	+	protein_coding	169.295	79.2824	248.056	1.61537	3.67814e-06	0.000187702	83.7437	55.5388	75.0619	105.696	90.5138	103.75	40.6724	537.064	71.9755	527.759	93.1425	78.5281	401.378	170.79	103.811
ENSG00000186174	BCL9L	11	118893875	118925608	31734	-	protein_coding	36.3419	16.4066	53.7852	1.61311	0.000129399	0.00267258	19.3255	14.399	17.6107	12.6835	16.4571	6.91667	27.4539	44.3157	6.96537	166.727	21.9159	23.8138	99.7507	35.3359	31.4578
ENSG00000131626	PPFIA1	11	70270700	70385312	114613	+	protein_coding	38.954	18.9499	56.4577	1.60964	8.36261e-07	5.58522e-05	9.66274	27.2552	19.0542	24.1591	21.5999	20.75	10.1681	51.7017	18.5743	100.913	104.522	29.7542	109.251	11.7786	25.1662
ENSG00000177679	SRRM3	7	76201896	76287288	85393	+	protein_coding	8.65793	4.33017	12.4447	1.60771	0.00150516	0.0149004	4.02614	1.0285	2.5983	6.64375	4.11426	10.375	1.52522	5.27568	13.9307	1.88038	28.2378	5.73198	14.2501	17.6679	12.5831
ENSG00000132793	LPIN3	20	41340920	41360582	19663	+	protein_coding	5.59825	3.02544	7.84946	1.60743	0.0024699	0.020958	1.61046	0	1.7322	3.62386	2.05713	10.375	1.77942	4.22054	18.5743	6.89471	4.63605	5.18483	14.2501	5.88931	3.14578
ENSG00000197363	ZNF517	8	144798876	144811169	12294	+	protein_coding	3.92048	1.59409	5.95606	1.60469	0.00430227	0.0305456	0	4.62823	2.5983	0.603977	2.05713	0	1.27101	6.33082	6.96537	2.50717	14.7511	3.30891	4.75003	5.88931	3.14578
ENSG00000163961	RNF168	3	196468783	196503768	34986	-	protein_coding	33.3521	15.8793	48.6407	1.60292	0.000106553	0.00229802	8.05228	19.5414	12.7028	23.5551	23.657	17.2917	6.35507	79.1352	18.5743	141.655	18.5442	17.5346	71.2505	23.5573	18.8747
ENSG00000166924	NYAP1	7	100483927	100494802	10876	+	protein_coding	3.45598	1.92663	4.79416	1.60082	0.00557235	0.03629	0	0.514248	0.577399	2.41591	1.02857	6.91667	2.03362	0	6.96537	9.40188	4.21459	3.98633	4.75003	5.88931	3.14578
ENSG00000116984	MTR	1	236795292	236921278	125987	+	protein_coding	30.1614	13.2544	44.955	1.60081	0.000218412	0.00379096	11.2732	8.22797	9.81578	9.05966	13.3714	13.8333	27.1997	63.3082	71.9755	58.9184	12.2223	17.6649	11.8751	123.676	0
ENSG00000070718	AP3M2	8	42152946	42171673	18728	+	protein_coding	14.1435	7.20676	20.2132	1.59835	8.90114e-08	9.02128e-06	8.85751	6.17098	7.50619	6.03977	5.14283	10.375	6.35507	27.4335	32.5051	31.3396	25.2876	11.6463	11.8751	5.88931	15.7289
ENSG00000118276	B4GALT6	18	31622247	31685836	63590	-	protein_coding	11.0612	4.7252	16.6053	1.58856	0.000159892	0.00304909	5.6366	1.0285	4.04179	10.8716	5.14283	0	6.35507	32.7092	9.28716	11.909	9.27211	12.1153	23.7502	11.7786	22.0205
ENSG00000151466	SCLT1	4	128864921	129093600	228680	-	protein_coding	25.6671	11.8708	37.7388	1.58736	0.00764993	0.0446878	19.3255	6.68523	19.0542	7.8517	2.05713	20.75	7.37188	55.9222	23.2179	182.396	10.9579	6.22701	2.37502	17.6679	3.14578
ENSG00000102781	KATNAL1	13	30202630	30307551	104922	-	protein_coding	13.5226	6.61248	19.569	1.58734	5.31934e-05	0.00137666	5.6366	2.57124	4.04179	6.64375	12.3428	6.91667	8.13448	24.2681	23.2179	6.26792	51.8395	10.8386	7.12505	23.5573	9.43734
ENSG00000173950	XXYLT1	3	195068284	195271159	202876	-	protein_coding	6.46884	3.29803	9.2433	1.5873	0.000513786	0.00711897	4.83137	0.514248	2.887	2.41591	7.19996	3.45834	1.77942	3.16541	6.96537	8.14829	17.7013	7.55579	21.3752	5.88931	3.14578
ENSG00000278129	ZNF8	19	58278955	58302791	23837	+	protein_coding	6.84247	2.88247	10.3075	1.58136	0.00510403	0.0342942	3.22091	3.08549	4.33049	3.01989	1.02857	3.45834	2.03362	4.22054	6.96537	7.5215	3.37168	3.07442	45.1253	5.88931	6.29156
ENSG00000000457	SCYL3	1	169849631	169894267	44637	-	protein_coding	8.01225	3.439	12.0138	1.58055	0.00560457	0.0364574	4.02614	2.05699	1.7322	4.22784	7.19996	0	4.82985	36.9298	34.8268	4.38754	3.37168	5.18483	2.37502	5.88931	3.14578
ENSG00000119537	KDSR	18	63327726	63367228	39503	-	protein_coding	36.1137	17.1685	52.6908	1.57298	3.26622e-06	0.00016846	18.5202	12.342	10.6819	14.4954	28.7999	17.2917	18.0484	49.5914	157.882	54.5309	28.2378	24.1785	30.8752	35.3359	40.8951
ENSG00000125846	ZNF133	20	18288283	18316996	28714	+	protein_coding	3.72321	1.601	5.58013	1.57269	0.00464282	0.0319356	2.41568	1.0285	0.577399	1.81193	3.0857	0	2.28782	4.22054	4.64358	1.25358	13.4867	3.33497	2.37502	5.88931	9.43734
ENSG00000185920	PTCH1	9	95442980	95517057	74078	-	protein_coding	7.50442	3.18537	11.2836	1.57268	0.0073287	0.043449	2.41568	1.0285	5.19659	4.22784	2.05713	0	7.37188	22.1579	2.32179	14.4162	27.8163	3.88211	4.75003	11.7786	3.14578
ENSG00000184185	KCNJ12	17	21376357	21419870	43514	+	protein_coding	7.28066	3.8372	10.2937	1.56818	0.000731701	0.00901747	6.44182	3.08549	3.46439	3.62386	2.05713	6.91667	1.27101	5.27568	6.96537	9.40188	24.4446	5.91436	11.8751	5.88931	12.5831
ENSG00000198729	PPP1R14C	6	150143044	150250392	107349	+	protein_coding	8.50792	3.33654	13.0329	1.56737	0.00570105	0.0367714	3.22091	0.514248	0.866099	5.43579	4.11426	6.91667	2.28782	4.22054	2.32179	2.50717	7.16481	3.96028	7.12505	70.6718	6.29156
ENSG00000145348	TBCK	4	106041599	106321495	279897	-	protein_coding	8.9164	4.20574	13.0382	1.56431	0.000674804	0.00857137	3.22091	8.22797	3.17569	4.22784	1.02857	3.45834	6.10086	36.9298	18.5743	6.89471	22.7588	7.73817	2.37502	5.88931	3.14578
ENSG00000164828	SUN1	7	816615	896435	79821	+	protein_coding	74.3463	35.9313	107.959	1.56305	5.65038e-05	0.00143529	41.8719	20.0557	23.9621	68.2494	45.2569	34.5834	17.54	28.4887	60.3665	50.1433	424.41	66.6733	133.001	47.1145	53.4782
ENSG00000134504	KCTD1	18	26454910	26657401	202492	-	protein_coding	6.25062	3.63326	8.54082	1.56234	0.00760329	0.0444871	0	1.0285	1.7322	4.22784	3.0857	13.8333	1.52522	3.16541	6.96537	3.76075	29.0807	5.67987	4.75003	11.7786	3.14578
ENSG00000076864	RAP1GAP	1	21596215	21669363	73149	-	protein_coding	7.12583	2.81755	10.8956	1.56175	0.00109381	0.0118925	2.41568	1.0285	2.5983	4.22784	4.11426	0	5.33826	7.38595	27.8615	5.01433	5.05751	5.91436	23.7502	5.88931	6.29156
ENSG00000089048	ESF1	20	13714322	13784886	70565	-	protein_coding	27.7828	14.1084	39.7479	1.56028	4.20418e-05	0.0011727	18.5202	1.0285	12.4141	15.0994	16.4571	20.75	14.4896	52.7568	30.1833	130.373	19.8086	23.7356	30.8752	17.6679	12.5831
ENSG00000163006	CCDC138	2	108786757	108885477	98721	+	protein_coding	7.42161	3.21797	11.0998	1.55372	0.00127475	0.0131539	1.61046	0	0.577399	8.45568	3.0857	3.45834	5.33826	2.11027	6.96537	13.1626	7.58627	8.18109	14.2501	17.6679	18.8747
ENSG00000162664	ZNF326	1	89995110	90035533	40424	+	protein_coding	38.6604	17.9189	56.8093	1.55367	0.000396244	0.00588857	25.7673	25.1982	19.6316	17.5153	13.3714	6.91667	17.0316	73.8595	27.8615	94.6456	24.8661	22.954	171.001	23.5573	15.7289
ENSG00000210144	MT-TY	MT	5826	5891	66	-	Mt_tRNA	103.339	49.1536	150.751	1.55121	0.000323802	0.00505153	113.537	10.285	55.4303	69.4574	28.7999	44.9584	21.6072	391.456	39.4704	156.698	129.81	25.0904	304.002	106.008	53.4782
ENSG00000038219	BOD1L1	4	13568738	13627725	58988	-	protein_coding	54.671	25.9839	79.7722	1.55091	0.000101207	0.00223466	26.5725	33.4261	43.8823	16.3074	15.4285	17.2917	28.9791	54.8671	78.9409	288.324	32.0309	23.7617	99.7507	35.3359	25.1662
ENSG00000167306	MYO5B	18	49822789	50195147	372359	-	protein_coding	14.2619	7.35356	20.3066	1.54848	7.82181e-05	0.00183917	8.85751	2.05699	4.04179	12.6835	12.3428	6.91667	4.57565	23.213	11.6089	8.14829	54.3683	16.2319	21.3752	11.7786	15.7289
ENSG00000198121	LPAR1	9	110873263	111038458	165196	-	protein_coding	4.98286	1.98956	7.60199	1.54588	0.00822633	0.0469311	1.61046	1.54274	0.577399	3.01989	5.14283	0	2.03362	4.22054	25.5397	3.13396	5.05751	4.79402	0	11.7786	6.29156
ENSG00000070159	PTPN3	9	109375466	109498313	122848	-	protein_coding	21.8766	9.93542	32.3252	1.54585	0.00159317	0.0156117	8.85751	1.54274	3.17569	15.0994	12.3428	24.2083	4.32144	13.7168	20.8961	5.01433	13.9082	14.0694	19.0001	153.122	18.8747
ENSG00000133477	FAM83F	22	39994954	40043534	48581	+	protein_coding	10.3354	4.44559	15.4891	1.54547	0.00794188	0.0458354	3.22091	1.54274	1.7322	8.45568	13.3714	0	2.79623	2.11027	39.4704	7.5215	12.2223	6.98259	28.5002	17.6679	9.43734
ENSG00000092853	CLSPN	1	35720218	35769978	49761	-	protein_coding	16.6361	7.81668	24.3531	1.5447	0.000306207	0.00485542	11.2732	4.11399	5.77399	8.45568	16.4571	0	8.64289	80.1904	6.96537	18.8038	19.3871	16.3101	16.6251	17.6679	18.8747
ENSG00000144821	MYH15	3	108380369	108529322	148954	-	protein_coding	8.39737	3.8255	12.3978	1.54368	0.000281842	0.00456906	3.22091	0.514248	1.7322	7.24772	7.19996	0	6.86347	11.6065	6.96537	8.77509	18.1228	13.4962	19.0001	11.7786	9.43734
ENSG00000197296	FITM2	20	44302840	44311202	8363	-	protein_coding	5.13779	2.19759	7.71047	1.54273	0.0016663	0.0161458	2.41568	5.14248	2.5983	0.603977	4.11426	0	0.508405	3.16541	6.96537	4.38754	11.8009	5.41932	11.8751	11.7786	6.29156
ENSG00000164045	CDC25A	3	48157146	48188402	31257	-	protein_coding	8.11898	4.16108	11.5822	1.54183	0.00169803	0.0162977	3.22091	0	3.17569	7.8517	7.19996	6.91667	0.762608	9.49623	2.32179	8.14829	11.3794	9.24933	23.7502	0	28.312
ENSG00000172840	PDP2	16	66878589	66895754	17166	+	protein_coding	6.67224	3.83657	9.15345	1.54031	5.71539e-05	0.00144627	5.6366	2.57124	2.5983	3.62386	6.1714	3.45834	2.79623	7.38595	4.64358	26.3253	11.8009	8.88456	4.75003	0	9.43734
ENSG00000118200	CAMSAP2	1	200739558	200860704	121147	+	protein_coding	32.6405	15.9617	47.2344	1.53951	5.39396e-05	0.00139101	13.6889	4.62823	13.8576	17.5153	18.5142	24.2083	19.3194	33.7644	190.387	21.3109	37.9314	24.7517	23.7502	17.6679	28.312
ENSG00000099812	MISP	19	751112	764318	13207	+	protein_coding	6.97251	3.6736	9.85905	1.53914	0.0016574	0.0160889	2.41568	1.0285	3.17569	4.22784	6.1714	6.91667	1.77942	7.38595	6.96537	8.14829	7.16481	9.6662	33.2502	0	6.29156
ENSG00000166173	LARP6	15	70829130	70854159	25030	-	protein_coding	10.0076	5.02619	14.3663	1.53755	0.00074521	0.0091142	3.22091	0.514248	5.48529	6.64375	4.11426	10.375	4.82985	6.33082	13.9307	9.40188	10.5365	13.1054	42.7503	0	18.8747
ENSG00000010704	HFE	6	26087281	26098343	11063	+	protein_coding	6.69215	3.24895	9.70496	1.53519	0.0013825	0.0139631	3.22091	1.54274	1.1548	3.62386	7.19996	3.45834	2.54203	8.44109	6.96537	3.76075	5.05751	6.7481	40.3753	0	6.29156
ENSG00000125618	PAX8	2	113215997	113278921	62925	-	protein_coding	3.50279	1.57716	5.18772	1.53249	0.00269644	0.0221539	0.805228	1.54274	2.5983	3.01989	2.05713	0	1.01681	4.22054	4.64358	4.38754	11.3794	4.6898	0	5.88931	6.29156
ENSG00000197594	ENPP1	6	131808016	131895155	87140	+	protein_coding	14.0063	6.09842	20.9257	1.52805	0.0039123	0.0287531	5.6366	3.08549	3.17569	6.03977	12.3428	10.375	2.03362	5.27568	11.6089	8.14829	11.3794	9.22327	2.37502	94.229	25.1662
ENSG00000149503	INCENP	11	62123998	62153169	29172	+	protein_coding	18.9269	9.18886	27.4476	1.52336	0.000154312	0.00298591	8.05228	9.25647	8.37229	12.6835	11.3142	3.45834	11.1849	43.2606	11.6089	70.8275	18.1228	15.3721	35.6253	5.88931	18.8747
ENSG00000167670	CHAF1A	19	4402640	4445018	42379	+	protein_coding	32.6306	16.4179	46.8167	1.52264	1.1621e-05	0.000432964	24.1568	22.1127	11.8367	12.6835	13.3714	17.2917	13.4727	65.4184	46.4358	124.732	25.709	22.7716	38.0003	29.4466	22.0205
ENSG00000163069	SGCB	4	52020706	52038482	17777	-	protein_coding	23.6933	10.3557	35.3637	1.52051	0.000366287	0.00555873	9.66274	3.59974	5.19659	17.5153	18.5142	10.375	7.62608	16.8822	23.2179	8.14829	19.8086	21.9118	14.2501	147.233	31.4578
ENSG00000064393	HIPK2	7	139561570	139777998	216429	-	protein_coding	66.859	32.3195	97.081	1.51977	4.37615e-05	0.00120337	33.8196	31.8834	46.1919	28.9909	29.8284	13.8333	41.6892	165.656	39.4704	280.803	48.8893	34.7045	121.126	76.5611	9.43734
ENSG00000132205	EMILIN2	18	2847006	2916003	68998	+	protein_coding	9.67308	4.86298	13.8819	1.5193	0.000543687	0.00741266	0.805228	3.59974	4.90789	3.62386	9.2571	3.45834	8.38869	11.6065	20.8961	11.909	38.3528	9.35354	9.50007	0	9.43734
ENSG00000175782	SLC35E3	12	68746176	68793964	47789	+	protein_coding	6.21411	3.25665	8.80188	1.51877	0.00861603	0.0481529	0.805228	0	2.887	6.03977	4.11426	6.91667	2.03362	6.33082	2.32179	7.5215	21.073	5.13272	19.0001	5.88931	3.14578
ENSG00000250899	AC125807.2	12	3041437	3044950	3514	+	lncRNA	4.55896	1.97974	6.81578	1.51731	0.00882985	0.048956	1.61046	1.54274	2.5983	1.20795	3.0857	0	3.81304	11.6065	2.32179	5.64113	16.4369	3.59551	0	11.7786	3.14578
ENSG00000243156	MICAL3	22	17787649	18024561	236913	-	protein_coding	10.0707	5.54024	14.0348	1.50887	0.00193899	0.0177075	3.22091	0	3.17569	7.8517	2.05713	13.8333	8.64289	30.5989	11.6089	12.5358	26.5519	6.4615	21.3752	0	3.14578
ENSG00000151413	NUBPL	14	31489956	31861224	371269	+	protein_coding	10.6582	4.25684	16.2593	1.5071	0.00839605	0.0474401	5.6366	5.65673	4.61919	3.01989	3.0857	3.45834	4.32144	5.27568	4.64358	11.909	14.7511	4.35109	0	76.5611	12.5831
ENSG00000117152	RGS4	1	163068775	163076802	8028	+	protein_coding	15.5002	7.68596	22.3376	1.50695	5.62975e-05	0.00143529	5.6366	0.514248	4.33049	18.1193	7.19996	10.375	7.62608	20.0476	25.5397	10.6555	21.4944	18.5247	42.7503	17.6679	22.0205
ENSG00000165392	WRN	8	31033788	31175916	142129	+	protein_coding	13.0952	5.78254	19.4938	1.50606	0.000344985	0.00529087	4.02614	5.14248	5.19659	7.8517	5.14283	3.45834	9.6597	2.11027	18.5743	35.7271	15.594	13.5744	7.12505	41.2252	22.0205
ENSG00000157111	TMEM171	5	73120569	73131809	11241	+	protein_coding	8.71097	4.21394	12.6459	1.50511	0.00214529	0.0189237	4.83137	0	1.4435	12.0795	5.14283	3.45834	2.54203	15.827	9.28716	6.89471	15.594	8.59797	23.7502	11.7786	9.43734
ENSG00000169925	BRD3	9	134030305	134068535	38231	-	protein_coding	25.0697	12.383	36.1705	1.5042	0.000741584	0.00909288	16.1046	13.8847	15.0124	9.05966	11.3142	10.375	10.9307	86.5212	11.6089	114.076	17.7013	13.0793	4.75003	35.3359	6.29156
ENSG00000140939	AC074143.1	16	67170154	67175735	5582	+	protein_coding	10.5089	5.06796	15.2698	1.503	0.0051812	0.0346681	6.44182	0.514248	4.04179	6.03977	7.19996	6.91667	4.32144	2.11027	74.2973	8.77509	11.8009	9.01484	7.12505	5.88931	3.14578
ENSG00000164099	PRSS12	4	118280038	118353003	72966	-	protein_coding	3.94306	1.86953	5.75739	1.50065	0.00696815	0.0420545	0.805228	0	2.3096	6.64375	2.05713	0	1.27101	3.16541	4.64358	2.50717	18.9657	5.36721	2.37502	5.88931	3.14578
ENSG00000142207	URB1	21	32311018	32393012	81995	-	protein_coding	16.3094	8.64686	23.0141	1.50055	1.3619e-05	0.000486158	8.85751	1.0285	5.19659	12.6835	10.2857	13.8333	8.64289	14.7719	11.6089	48.8898	20.2301	19.7493	14.2501	29.4466	25.1662
ENSG00000004864	SLC25A13	7	96120220	96322147	201928	-	protein_coding	14.7224	6.81164	21.6442	1.49702	0.000732829	0.0090237	4.02614	8.22797	5.48529	10.8716	9.2571	3.45834	6.35507	13.7168	46.4358	13.7894	10.5365	9.22327	64.1255	5.88931	9.43734
ENSG00000145555	MYO10	5	16661907	16936288	274382	-	protein_coding	15.946	8.29574	22.6399	1.49464	1.70691e-05	0.000579351	5.6366	2.57124	4.61919	12.0795	14.3999	10.375	8.38869	16.8822	11.6089	30.086	26.1305	17.6128	26.1252	11.7786	40.8951
ENSG00000112837	TBX18	6	84687351	84764598	77248	-	protein_coding	5.33877	2.74389	7.60928	1.49123	0.00533002	0.0353862	1.61046	1.54274	1.4435	1.81193	3.0857	6.91667	2.79623	2.11027	4.64358	3.76075	6.32189	4.89823	33.2502	5.88931	0
ENSG00000128510	CPA4	7	130293134	130324180	31047	+	protein_coding	11.4065	5.72951	16.3739	1.49035	0.00224512	0.0195075	7.24705	0	4.33049	7.24772	11.3142	6.91667	3.05043	4.22054	34.8268	6.89471	27.3949	14.6947	19.0001	17.6679	6.29156
ENSG00000258168	AC025569.1	12	70468080	70543040	74961	+	lncRNA	8.1985	4.07772	11.8042	1.48875	0.000951268	0.0108642	3.22091	3.59974	2.5983	7.8517	3.0857	6.91667	1.27101	4.22054	6.96537	5.64113	10.5365	10.2915	26.1252	11.7786	18.8747
ENSG00000107338	SHB	9	37915898	38069227	153330	-	protein_coding	7.5046	3.86577	10.6886	1.4883	0.00116572	0.0123771	6.44182	0.514248	2.0209	3.62386	6.1714	3.45834	4.82985	9.49623	9.28716	3.76075	27.3949	6.82626	7.12505	5.88931	15.7289
ENSG00000163138	PACRGL	4	20696282	20752907	56626	+	protein_coding	6.79203	2.99608	10.1135	1.48799	0.00358822	0.0270151	0.805228	1.0285	2.0209	2.41591	5.14283	3.45834	6.10086	1.05514	20.8961	6.26792	9.27211	8.41558	4.75003	17.6679	12.5831
ENSG00000105245	NUMBL	19	40665905	40690972	25068	-	protein_coding	9.91197	4.57572	14.5812	1.4876	0.00149516	0.0148217	2.41568	1.0285	7.79489	7.24772	6.1714	0	7.37188	22.1579	9.28716	9.40188	32.8738	9.06695	9.50007	11.7786	12.5831
ENSG00000158246	TENT5B	1	27005020	27012850	7831	-	protein_coding	5.15616	2.83838	7.18422	1.48579	0.00601824	0.038189	2.41568	0	1.7322	4.83182	5.14283	3.45834	2.28782	14.7719	9.28716	5.01433	14.3296	6.1749	4.75003	0	3.14578
ENSG00000029993	HMGB3	X	150980509	150990771	10263	+	protein_coding	36.2271	18.5203	51.7205	1.48537	6.01555e-07	4.21176e-05	12.0784	10.285	17.0333	21.1392	22.6285	27.6667	18.811	88.6314	90.5498	38.2343	32.0309	35.5643	38.0003	53.0038	37.7493
ENSG00000069812	HES2	1	6412418	6424670	12253	-	protein_coding	7.62864	4.29165	10.5485	1.4825	0.00228555	0.019764	4.83137	1.0285	2.3096	6.64375	2.05713	10.375	2.79623	2.11027	9.28716	6.26792	24.8661	7.52973	19.0001	5.88931	9.43734
ENSG00000131437	KIF3A	5	132692628	132737638	45011	-	protein_coding	19.6444	10.3415	27.7844	1.47947	0.000216808	0.00378122	5.6366	2.57124	5.48529	12.0795	21.5999	13.8333	11.1849	33.7644	16.2525	69.5739	21.9159	17.7952	14.2501	23.5573	25.1662
ENSG00000268223	ARL14EPL	5	116032324	116060118	27795	+	protein_coding	3.73531	1.4779	5.71055	1.47842	0.00709415	0.0425385	3.22091	0.514248	0.866099	2.41591	2.05713	0	1.27101	0	11.6089	2.50717	4.21459	4.53347	4.75003	11.7786	6.29156
ENSG00000116991	SIPA1L2	1	232397965	232561558	163594	-	protein_coding	6.04868	3.51795	8.26307	1.47811	0.00118127	0.0124692	2.41568	0.514248	4.04179	4.83182	5.14283	6.91667	0.762608	12.6616	0	13.1626	8.85065	8.20715	4.75003	5.88931	12.5831
ENSG00000169914	OTUD3	1	19882395	19912945	30551	+	protein_coding	9.59149	5.57587	13.1052	1.47646	1.04787e-05	0.000408247	4.83137	0.514248	3.75309	4.83182	7.19996	13.8333	4.06724	21.1027	11.6089	10.0287	10.115	11.464	7.12505	17.6679	15.7289
ENSG00000087299	L2HGDH	14	50237563	50312229	74667	-	protein_coding	10.2802	4.2103	15.5914	1.47239	0.00404425	0.0293772	4.02614	3.59974	3.75309	6.03977	9.2571	0	2.79623	4.22054	18.5743	5.64113	14.3296	7.71211	2.37502	53.0038	18.8747
ENSG00000032219	ARID4A	14	58298385	58373887	75503	+	protein_coding	19.9728	9.42592	29.2013	1.47222	0.00264249	0.0218393	5.6366	3.59974	14.435	7.8517	12.3428	0	22.1156	13.7168	30.1833	89.0044	31.6095	10.4999	2.37502	5.88931	50.3325
ENSG00000180357	ZNF609	15	64460742	64686068	225327	+	protein_coding	43.1179	22.865	60.8391	1.47157	4.41526e-05	0.00120736	15.2993	20.5699	16.4559	12.6835	27.7713	38.0417	29.2333	96.0174	20.8961	198.066	54.3683	25.5855	30.8752	29.4466	31.4578
ENSG00000117620	SLC35A3	1	99969351	100035634	66284	+	protein_coding	11.1917	5.3672	16.2881	1.46886	0.00260525	0.0216626	4.83137	1.0285	2.5983	6.03977	12.3428	6.91667	3.81304	2.11027	11.6089	5.01433	19.8086	8.98878	38.0003	35.3359	9.43734
ENSG00000277161	PIGW	17	36534987	36539310	4324	+	protein_coding	4.76887	2.34814	6.88702	1.46879	0.00802657	0.0461075	2.41568	1.0285	0.866099	4.83182	2.05713	3.45834	1.77942	15.827	11.6089	1.88038	6.32189	4.53347	0	11.7786	3.14578
ENSG00000177707	NECTIN3	3	111070071	111275563	205493	+	protein_coding	21.1109	10.9585	29.9943	1.46679	0.000690481	0.00871586	10.468	3.59974	4.04179	10.2676	24.6856	17.2917	6.35507	24.2681	76.6191	11.2823	45.0962	19.7493	11.8751	35.3359	15.7289
ENSG00000154639	CXADR	21	17513043	17593579	80537	+	protein_coding	10.2036	4.67451	15.0416	1.46678	0.000998218	0.0111888	4.02614	1.54274	1.7322	7.8517	11.3142	3.45834	2.79623	6.33082	13.9307	6.26792	11.8009	10.3957	14.2501	35.3359	22.0205
ENSG00000083635	NUFIP1	13	44939249	44989471	50223	-	protein_coding	4.2379	2.42011	5.82846	1.46657	0.00213498	0.0188788	3.22091	0.514248	2.0209	3.62386	3.0857	3.45834	1.01681	8.44109	4.64358	5.64113	6.74335	7.37341	4.75003	5.88931	3.14578
ENSG00000198915	RASGEF1A	10	43194535	43266919	72385	-	protein_coding	11.2831	5.35717	16.4683	1.46407	0.000358807	0.00546239	3.22091	3.59974	3.46439	13.2875	4.11426	3.45834	6.35507	11.6065	16.2525	6.26792	32.0309	9.27538	16.6251	17.6679	22.0205
ENSG00000008277	ADAM22	7	87934143	88202889	268747	+	protein_coding	10.3639	5.78453	14.3709	1.46338	0.00117836	0.0124475	3.22091	1.54274	2.0209	10.2676	4.11426	17.2917	2.03362	5.27568	20.8961	13.7894	9.69357	10.9429	21.3752	23.5573	9.43734
ENSG00000137073	UBAP2	9	33921693	34048949	127257	-	protein_coding	43.5198	22.0332	62.3206	1.46078	0.000136521	0.00276726	21.7412	41.6541	26.2717	17.5153	10.2857	20.75	16.0148	125.561	18.5743	146.669	55.2112	17.3783	57.0004	53.0038	25.1662
ENSG00000183579	ZNRF3	22	28883592	29057487	173896	+	protein_coding	16.7067	8.83493	23.5945	1.45608	4.63631e-06	0.000221033	3.22091	4.11399	3.75309	14.4954	18.5142	10.375	7.37188	20.0476	13.9307	28.8324	18.5442	19.5669	26.1252	17.6679	44.0409
ENSG00000117122	MFAP2	1	16974502	16980835	6334	-	protein_coding	10.6478	5.10074	15.5016	1.45598	0.00460499	0.0317961	6.44182	0	4.33049	9.66363	10.2857	3.45834	1.52522	17.9373	18.5743	14.4162	13.0652	10.8647	7.12505	29.4466	12.5831
ENSG00000205060	SLC35B4	7	134289332	134316930	27599	-	protein_coding	14.5646	7.62394	20.6376	1.45572	9.79607e-06	0.00039004	8.05228	0.514248	4.90789	12.0795	13.3714	10.375	4.06724	11.6065	18.5743	17.5502	17.7013	17.3262	30.8752	29.4466	22.0205
ENSG00000088367	EPB41L1	20	36091504	36232799	141296	+	protein_coding	21.1286	11.5485	29.5112	1.45441	2.95548e-05	0.000894232	9.66274	5.65673	10.9706	12.6835	10.2857	24.2083	7.37188	8.44109	20.8961	23.1913	66.1691	21.7294	26.1252	41.2252	28.312
ENSG00000182010	RTKN2	10	62183035	62268844	85810	-	protein_coding	7.35025	3.43213	10.7786	1.45208	0.00551102	0.0360267	2.41568	0	2.5983	6.64375	1.02857	3.45834	7.88028	4.22054	6.96537	9.40188	12.2223	6.38334	38.0003	5.88931	3.14578
ENSG00000169762	TAPT1	4	16160505	16227410	66906	-	protein_coding	10.8875	5.24414	15.8254	1.45021	0.00129928	0.0133078	3.22091	2.57124	2.887	5.43579	6.1714	3.45834	12.9643	15.827	9.28716	41.9951	10.9579	7.24313	4.75003	17.6679	18.8747
ENSG00000135047	CTSL	9	87726109	87731469	5361	+	protein_coding	18.3426	8.82097	26.6741	1.45019	0.00146998	0.0146523	21.7412	0.514248	4.61919	14.4954	12.3428	3.45834	4.57565	8.44109	95.1934	11.909	18.1228	15.9193	21.3752	23.5573	18.8747
ENSG00000131791	PRKAB2	1	147155106	147172550	17445	-	protein_coding	9.27944	4.39071	13.5571	1.44837	0.00012655	0.0026314	3.22091	6.17098	6.06269	3.01989	5.14283	0	7.11767	27.4335	11.6089	20.0573	15.1725	6.98259	11.8751	5.88931	9.43734
ENSG00000072134	EPN2	17	19215615	19336715	121101	+	protein_coding	7.93295	3.84837	11.507	1.44068	0.00336433	0.0257712	1.61046	0	5.19659	1.81193	10.2857	3.45834	4.57565	14.7719	2.32179	6.26792	6.32189	7.50368	33.2502	5.88931	15.7289
ENSG00000081087	OSTM1	6	108041409	108165854	124446	-	protein_coding	24.3533	11.1647	35.8934	1.44037	0.00636021	0.0395424	5.6366	8.22797	16.1672	11.4756	16.4571	13.8333	6.35507	5.27568	46.4358	9.40188	20.2301	14.9031	7.12505	164.901	18.8747
ENSG00000205476	CCDC85C	14	99500190	99604207	104018	-	protein_coding	8.91219	4.56771	12.7136	1.43647	0.0014261	0.0143034	4.02614	2.57124	3.75309	6.64375	7.19996	3.45834	4.32144	32.7092	0	11.909	10.5365	9.48382	19.0001	11.7786	6.29156
ENSG00000171219	CDC42BPG	11	64823052	64844653	21602	-	protein_coding	11.4897	6.38449	15.9567	1.43593	0.00038014	0.0057092	10.468	1.0285	2.5983	6.03977	4.11426	13.8333	6.60927	12.6616	4.64358	18.177	13.9082	11.985	35.6253	11.7786	18.8747
ENSG00000198576	ARC	8	142611049	142614479	3431	-	protein_coding	3.67401	1.73923	5.36695	1.43254	0.00333312	0.025604	2.41568	0.514248	1.4435	2.41591	4.11426	0	1.27101	4.22054	2.32179	3.76075	4.21459	5.13272	14.2501	5.88931	3.14578
ENSG00000105419	MEIS3	19	47403124	47419523	16400	-	protein_coding	8.38729	4.53299	11.7598	1.42609	0.00468373	0.0322018	5.6366	2.57124	2.0209	4.83182	8.22853	6.91667	1.52522	4.22054	0	13.7894	12.6438	10.4999	38.0003	11.7786	3.14578
ENSG00000174891	RSRC1	3	158105855	158545730	439876	+	protein_coding	20.0908	10.4328	28.5416	1.42361	0.000136175	0.00276412	7.24705	1.54274	13.2802	8.45568	17.4856	13.8333	11.1849	24.2681	65.0101	34.4735	11.3794	13.4441	52.2504	11.7786	15.7289
ENSG00000140153	WDR20	14	102139503	102224847	85345	+	protein_coding	10.1286	4.40319	15.1383	1.42304	0.0017263	0.0164554	0.805228	2.05699	5.48529	6.64375	6.1714	0	9.6597	7.38595	27.8615	27.5788	3.79314	8.41558	16.6251	29.4466	0
ENSG00000198399	ITSN2	2	24202864	24360714	157851	-	protein_coding	42.701	22.4258	60.4419	1.42089	0.000871399	0.0102224	33.0143	14.9132	15.3011	24.7631	12.3428	27.6667	28.9791	79.1352	20.8961	199.32	78.8129	13.8349	52.2504	23.5573	15.7289
ENSG00000105854	PON2	7	95404862	95435329	30468	-	protein_coding	21.4682	11.2285	30.4279	1.41394	0.000300669	0.00478107	9.66274	1.54274	4.90789	15.0994	17.4856	20.75	9.1513	25.3233	53.4012	10.6555	18.9657	24.4912	26.1252	53.0038	31.4578
ENSG00000143190	POU2F1	1	167220876	167427345	206470	+	protein_coding	26.3104	12.1957	38.6608	1.41307	0.00443004	0.0310167	15.2993	15.9417	16.4559	9.66363	8.22853	10.375	9.4055	8.44109	13.9307	19.4305	32.4524	9.77042	28.5002	159.011	37.7493
ENSG00000177494	ZBED2	3	111592900	111595346	2447	-	protein_coding	27.7666	14.4836	39.3892	1.41218	7.8068e-05	0.00183917	20.1307	5.14248	8.94968	22.3471	19.5428	13.8333	11.4391	21.1027	37.1486	26.3253	38.7743	38.1698	102.126	29.4466	22.0205
ENSG00000165055	METTL2B	7	128476729	128506602	29874	+	protein_coding	11.797	6.29732	16.6093	1.40963	0.00077691	0.00938588	4.02614	4.11399	8.94968	6.64375	5.14283	10.375	4.82985	9.49623	9.28716	17.5502	28.6592	7.8945	35.6253	11.7786	12.5831
ENSG00000167123	CERCAM	9	128411751	128437351	25601	+	protein_coding	9.86092	5.69797	13.5035	1.40798	0.000563077	0.00759132	4.83137	4.62823	4.61919	5.43579	7.19996	10.375	2.79623	13.7168	11.6089	11.909	18.5442	10.7344	35.6253	5.88931	0
ENSG00000127914	AKAP9	7	91940867	92110673	169807	+	protein_coding	38.8271	20.3835	54.9652	1.40703	0.000108599	0.00233173	33.8196	5.14248	10.9706	24.7631	18.5142	20.75	28.7249	55.9222	46.4358	139.148	28.2378	24.9341	59.3754	35.3359	50.3325
ENSG00000128965	CHAC1	15	40952962	40956512	3551	+	protein_coding	8.45451	3.90135	12.4385	1.40638	0.00145791	0.0145621	3.22091	0.514248	3.75309	7.24772	10.2857	0	2.28782	8.44109	4.64358	10.6555	7.16481	11.49	21.3752	29.4466	6.29156
ENSG00000075043	KCNQ2	20	63400210	63472677	72468	-	protein_coding	14.3678	8.17263	19.7885	1.40596	0.000976642	0.0110544	8.85751	0.514248	5.48529	11.4756	14.3999	10.375	6.10086	16.8822	6.96537	35.1003	43.8318	18.8895	11.8751	5.88931	18.8747
ENSG00000144036	EXOC6B	2	72175984	72826041	650058	-	protein_coding	24.1875	12.0133	34.84	1.40441	8.38778e-05	0.00193572	9.66274	7.71372	10.1045	12.6835	17.4856	17.2917	9.1513	5.27568	51.0794	25.6985	21.9159	17.1959	59.3754	82.4504	15.7289
ENSG00000156030	ELMSAN1	14	73715122	73790285	75164	-	protein_coding	22.2385	11.8575	31.3218	1.40422	0.000815373	0.00970214	8.85751	6.68523	16.1672	13.2875	15.4285	10.375	12.2017	18.9925	9.28716	124.105	31.188	13.0012	23.7502	17.6679	12.5831
ENSG00000102595	UGGT2	13	95801580	96053482	251903	-	protein_coding	19.3147	9.86665	27.5817	1.4015	0.00361087	0.0271414	8.05228	1.0285	1.7322	25.971	17.4856	6.91667	7.88028	29.5438	30.1833	35.7271	19.3871	15.9714	30.8752	11.7786	47.1867
ENSG00000069956	MAPK6	15	51952106	52067375	115270	+	protein_coding	27.2826	13.8876	39.0031	1.3952	5.20568e-05	0.0013577	14.4941	1.0285	7.21749	28.3869	19.5428	13.8333	12.7101	10.5514	41.7922	29.4592	30.3451	32.047	61.7504	58.8931	47.1867
ENSG00000115183	TANC1	2	158968640	159232659	264020	+	protein_coding	20.9873	10.3832	30.2658	1.39439	9.61484e-05	0.00214052	15.2993	5.65673	1.7322	10.8716	15.4285	6.91667	16.7774	13.7168	37.1486	20.0573	21.9159	19.2021	57.0004	35.3359	37.7493
ENSG00000128602	SMO	7	129188633	129213545	24913	+	protein_coding	8.90125	5.39473	11.9694	1.39414	0.00111664	0.0120772	5.6366	1.54274	2.3096	6.64375	6.1714	10.375	5.08405	13.7168	6.96537	6.26792	32.0309	10.3436	14.2501	5.88931	6.29156
ENSG00000258441	LINC00641	14	21200079	21206900	6822	-	lncRNA	8.47774	4.00124	12.3947	1.39384	0.00450586	0.0313356	4.83137	0.514248	1.7322	9.66363	7.19996	0	4.06724	2.11027	37.1486	7.5215	6.32189	8.5198	28.5002	5.88931	3.14578
ENSG00000167779	IGFBP6	12	53097436	53102345	4910	+	protein_coding	54.2203	29.0304	76.2614	1.38581	0.000128382	0.00265805	27.3777	9.25647	13.8576	41.0704	52.4569	44.9584	14.2353	97.0725	111.446	40.7415	42.5674	73.239	83.1256	70.6718	91.2276
ENSG00000108848	LUC7L3	17	50719565	50756219	36655	+	protein_coding	111.963	60.3435	157.131	1.38492	4.79095e-07	3.47176e-05	50.7294	28.7979	49.3676	94.2204	86.3996	69.1667	43.7229	307.045	113.768	259.492	103.679	88.7935	159.126	111.897	113.248
ENSG00000175048	ZDHHC14	6	157381133	157678157	297025	+	protein_coding	11.2317	5.81569	15.9707	1.38289	0.00441722	0.0309739	8.05228	1.54274	6.06269	6.64375	9.2571	0	9.1513	30.5989	2.32179	29.4592	28.2378	4.79402	16.6251	0	15.7289
ENSG00000171488	LRRC8C	1	89633072	89769903	136832	+	protein_coding	16.6318	9.31325	23.0355	1.37986	0.000952107	0.0108653	3.22091	5.14248	3.46439	8.45568	27.7713	13.8333	3.30463	20.0476	23.2179	10.6555	35.8241	10.8647	49.8754	11.7786	22.0205
ENSG00000180376	CCDC66	3	56557161	56621818	64658	+	protein_coding	12.707	6.31299	18.3018	1.37893	0.00249382	0.0210623	1.61046	6.17098	7.21749	4.22784	13.3714	3.45834	8.13448	11.6065	0	40.1147	29.5022	7.0347	4.75003	47.1145	6.29156
ENSG00000239887	C1orf226	1	162378841	162386812	7972	+	protein_coding	7.29448	3.60249	10.525	1.37261	0.00203665	0.0182995	1.61046	0	3.75309	1.81193	8.22853	3.45834	6.35507	12.6616	4.64358	6.89471	7.16481	9.53593	9.50007	11.7786	22.0205
ENSG00000231131	LNCAROD	10	52450874	52755507	304634	-	lncRNA	5.85727	3.62806	7.80784	1.37105	0.00619913	0.0388992	6.44182	1.0285	1.7322	1.20795	3.0857	10.375	1.52522	10.5514	9.28716	5.01433	6.32189	5.62776	16.6251	5.88931	3.14578
ENSG00000167378	IRGQ	19	43584369	43596135	11767	-	protein_coding	10.4933	6.12977	14.3114	1.37079	0.000343226	0.00527706	3.22091	5.14248	2.3096	7.24772	15.4285	3.45834	6.10086	39.04	11.6089	11.2823	24.4446	12.3238	9.50007	0	6.29156
ENSG00000147883	CDKN2B	9	22002903	22009305	6403	-	protein_coding	13.773	8.61227	18.2885	1.37015	0.00069788	0.00874622	4.02614	2.05699	3.75309	10.8716	10.2857	24.2083	5.08405	32.7092	4.64358	8.77509	32.8738	17.222	26.1252	17.6679	6.29156
ENSG00000135622	SEMA4F	2	74654228	74683853	29626	+	protein_coding	7.06021	3.50542	10.1707	1.36791	0.00441751	0.0309739	4.02614	3.59974	3.17569	6.03977	6.1714	0	1.52522	18.9925	6.96537	1.25358	10.5365	8.5198	16.6251	5.88931	12.5831
ENSG00000092978	GPATCH2	1	217426992	217631090	204099	-	protein_coding	7.37996	3.41458	10.8497	1.36644	0.00200323	0.0181002	0.805228	6.17098	2.0209	1.20795	6.1714	3.45834	4.06724	8.44109	9.28716	3.13396	6.32189	7.55579	28.5002	23.5573	0
ENSG00000120278	PLEKHG1	6	150599883	150843665	243783	+	protein_coding	13.4959	6.7727	19.3787	1.36585	0.00274424	0.0224195	16.9098	1.54274	9.52708	2.41591	7.19996	3.45834	6.35507	21.1027	32.5051	18.8038	4.63605	6.14885	40.3753	0	31.4578
ENSG00000186529	CYP4F3	19	15640897	15662825	21929	+	protein_coding	8.38402	4.67195	11.6321	1.3638	0.00595169	0.0379354	5.6366	0	2.887	4.83182	11.3142	3.45834	4.57565	3.16541	13.9307	33.22	8.85065	9.43171	11.8751	0	12.5831
ENSG00000140265	ZSCAN29	15	43358172	43371025	12854	-	protein_coding	13.4524	7.4905	18.6691	1.3584	0.00356203	0.0268877	11.2732	3.59974	8.66099	9.66363	10.2857	6.91667	2.03362	15.827	4.64358	68.9471	10.9579	9.06695	30.8752	5.88931	3.14578
ENSG00000170385	SLC30A1	1	211571568	211579161	7594	-	protein_coding	25.7226	13.895	36.0718	1.35817	0.00054731	0.00744715	8.85751	6.68523	6.64009	10.2676	20.5713	34.5834	9.6597	10.5514	18.5743	33.8468	42.9889	24.6736	9.50007	129.565	18.8747
ENSG00000020426	MNAT1	14	60734742	60969965	235224	+	protein_coding	15.0241	7.3197	21.7654	1.35771	0.00543415	0.0357338	8.85751	0	5.19659	10.8716	11.3142	0	14.998	6.33082	92.8716	10.6555	11.3794	15.4763	9.50007	5.88931	22.0205
ENSG00000156650	KAT6B	10	74824927	75032624	207698	+	protein_coding	27.9853	15.3734	39.0206	1.35661	0.00213316	0.0188742	16.9098	19.0272	12.7028	14.4954	12.3428	13.8333	18.3026	33.7644	9.28716	149.803	73.3339	15.1637	21.3752	0	9.43734
ENSG00000157240	FZD1	7	91264364	91271326	6963	+	protein_coding	8.74708	4.64725	12.3344	1.35169	0.00478896	0.0326772	7.24705	0.514248	4.61919	6.03977	11.3142	0	2.79623	8.44109	13.9307	6.26792	30.7665	10.526	7.12505	5.88931	15.7289
ENSG00000122970	IFT81	12	110124335	110218793	94459	+	protein_coding	18.6408	8.76491	27.2821	1.34838	0.00863084	0.0481659	8.05228	5.65673	2.5983	11.4756	14.3999	13.8333	5.33826	7.38595	16.2525	5.64113	10.115	12.3238	7.12505	153.122	6.29156
ENSG00000112186	CAP2	6	17393505	17557790	164286	+	protein_coding	8.35214	4.22749	11.9612	1.34783	0.00111024	0.0120349	5.6366	0.514248	3.17569	7.8517	5.14283	3.45834	3.81304	5.27568	16.2525	4.38754	10.5365	9.11905	28.5002	5.88931	15.7289
ENSG00000164715	LMTK2	7	98106862	98209638	102777	+	protein_coding	10.453	6.01951	14.3323	1.34675	0.000248731	0.00417712	4.02614	7.19948	4.90789	6.03977	7.19996	6.91667	5.84666	8.44109	11.6089	20.0573	26.9734	15.32	4.75003	11.7786	15.7289
ENSG00000122786	CALD1	7	134744252	134970729	226478	+	protein_coding	72.167	39.8215	100.469	1.34121	3.37729e-05	0.000996884	45.898	29.8264	33.4891	57.3778	48.3426	34.5834	29.2333	185.704	46.4358	248.21	104.943	61.5145	78.3756	47.1145	31.4578
ENSG00000184208	C22orf46	22	41688877	41698136	9260	+	protein_coding	24.3067	12.7096	34.4542	1.33977	0.00594857	0.0379354	16.1046	23.6554	9.52708	15.0994	2.05713	3.45834	19.0652	115.01	11.6089	57.0381	40.4601	9.32749	21.3752	17.6679	3.14578
ENSG00000135540	NHSL1	6	138422043	138692571	270529	-	protein_coding	8.82982	4.06378	13.0001	1.3394	0.00723803	0.0431513	3.22091	0.514248	1.4435	7.24772	9.2571	3.45834	3.30463	6.33082	6.96537	5.64113	4.21459	6.09674	14.2501	35.3359	25.1662
ENSG00000204104	TRAF3IP1	2	238320441	238400897	80457	+	protein_coding	22.319	12.2364	31.1414	1.3394	0.00620004	0.0388992	24.1568	17.4844	7.21749	12.0795	9.2571	10.375	5.08405	9.49623	16.2525	140.401	39.1957	11.1252	4.75003	5.88931	22.0205
ENSG00000143476	DTL	1	212035553	212107400	71848	+	protein_coding	16.2751	9.25437	22.4182	1.33456	4.53312e-05	0.00123262	5.6366	4.11399	6.35139	12.6835	17.4856	10.375	8.13448	14.7719	30.1833	25.0717	18.9657	22.9019	33.2502	5.88931	28.312
ENSG00000075223	SEMA3C	7	80742538	80922359	179822	-	protein_coding	11.6077	6.713	15.8905	1.33275	0.00343431	0.0261553	4.02614	1.0285	1.7322	7.24772	18.5142	10.375	4.06724	9.49623	27.8615	13.1626	12.2223	13.861	28.5002	0	22.0205
ENSG00000012048	BRCA1	17	43044295	43170245	125951	-	protein_coding	15.7964	8.97021	21.7694	1.3324	0.000537818	0.00736034	5.6366	1.54274	4.04179	9.66363	18.5142	17.2917	6.10086	16.8822	16.2525	21.3109	18.5442	15.7108	28.5002	41.2252	15.7289
ENSG00000261824	LINC00662	19	27681072	27794005	112934	-	lncRNA	11.5302	6.64941	15.8008	1.33201	0.00334067	0.0256442	2.41568	2.05699	7.21749	7.8517	9.2571	10.375	7.37188	11.6065	9.28716	3.76075	53.9468	9.56198	16.6251	5.88931	15.7289
ENSG00000197461	PDGFA	7	497258	520296	23039	-	protein_coding	11.0456	6.00842	15.4532	1.33113	0.00707341	0.0424566	13.6889	6.17098	6.06269	2.41591	8.22853	3.45834	2.03362	30.5989	2.32179	21.9377	29.0807	6.22701	9.50007	17.6679	6.29156
ENSG00000154001	PPP2R5E	14	63371364	63543377	172014	-	protein_coding	46.5811	23.9658	66.3695	1.33094	0.000896072	0.0104061	23.3516	10.285	19.6316	37.4466	14.3999	31.125	31.5211	14.7719	109.124	55.7845	25.709	30.614	54.6254	212.015	28.312
ENSG00000113742	CPEB4	5	173888349	173961980	73632	+	protein_coding	17.1639	9.45024	23.9134	1.32948	0.0015664	0.0153911	0	5.65673	14.1463	8.45568	14.3999	13.8333	9.6597	39.04	27.8615	48.8898	10.9579	9.01484	19.0001	17.6679	18.8747
ENSG00000009950	MLXIPL	7	73593194	73624543	31350	-	protein_coding	8.50045	4.70437	11.822	1.32893	0.00325038	0.0251644	4.02614	0.514248	3.75309	6.03977	12.3428	3.45834	2.79623	5.27568	6.96537	6.26792	19.8086	12.0632	26.1252	11.7786	6.29156
ENSG00000178773	CPNE7	16	89575758	89597246	21489	+	protein_coding	27.5499	14.8203	38.6883	1.32757	0.000454518	0.00648998	12.0784	6.17098	6.06269	22.9511	25.7142	17.2917	13.4727	37.9849	39.4704	20.0573	31.6095	38.2479	42.7503	64.7825	34.6036
ENSG00000173905	GOLIM4	3	168008677	168095975	87299	-	protein_coding	11.6731	7.09232	15.6812	1.32529	9.16307e-05	0.00206628	3.22091	5.65673	3.17569	11.4756	7.19996	13.8333	5.08405	9.49623	13.9307	17.5502	21.4944	11.2555	33.2502	5.88931	12.5831
ENSG00000187514	PTMA	2	231706895	231713541	6647	+	protein_coding	602.382	326.97	843.367	1.32119	0.000584428	0.00781376	385.704	403.685	428.719	191.461	221.142	290.5	367.577	1348.46	162.525	2337.31	477.514	257.392	1745.64	188.458	229.642
ENSG00000049618	ARID1B	6	156776020	157210779	434760	+	protein_coding	40.5038	21.7413	56.9209	1.32091	0.000260902	0.00431651	15.2993	21.5984	39.8405	15.0994	13.3714	10.375	36.6052	68.5839	51.0794	157.325	60.2687	18.8374	35.6253	35.3359	28.312
ENSG00000102189	EEA1	12	92770637	92929331	158695	-	protein_coding	18.3929	10.542	25.2625	1.31602	0.00418456	0.0299621	19.3255	2.05699	2.5983	5.43579	25.7142	13.8333	4.82985	23.213	48.7576	36.9807	41.7245	10.4999	7.12505	11.7786	22.0205
ENSG00000159267	HLCS	21	36750888	36990236	239349	-	protein_coding	9.21759	4.53023	13.319	1.31416	0.00401783	0.0293057	4.02614	1.0285	7.50619	9.05966	2.05713	3.45834	4.57565	9.49623	9.28716	8.77509	4.21459	8.8064	47.5003	5.88931	12.5831
ENSG00000136052	SLC41A2	12	104802553	104958744	156192	-	protein_coding	7.1626	4.48696	9.50379	1.31393	0.0056449	0.0366438	5.6366	4.11399	2.887	1.20795	6.1714	10.375	1.01681	9.49623	4.64358	4.38754	15.594	5.57565	23.7502	0	12.5831
ENSG00000151690	MFSD6	2	190408355	190509205	100851	+	protein_coding	15.7008	8.69289	21.8328	1.31249	0.000896037	0.0104061	5.6366	2.05699	2.887	9.66363	20.5713	10.375	9.6597	10.5514	55.723	23.8181	16.0155	14.9552	23.7502	23.5573	6.29156
ENSG00000164236	ANKRD33B	5	10564070	10657816	93747	+	protein_coding	11.5426	6.20488	16.2131	1.31186	0.00471853	0.0323254	3.22091	3.08549	2.5983	10.8716	10.2857	3.45834	9.9139	4.22054	13.9307	46.3826	9.69357	12.9491	11.8751	11.7786	18.8747
ENSG00000069011	PITX1	5	135027734	135034813	7080	-	protein_coding	7.34242	4.45715	9.86702	1.3112	0.00782685	0.045389	3.22091	0.514248	0.577399	4.83182	12.3428	6.91667	2.79623	13.7168	4.64358	2.50717	17.7013	8.41558	16.6251	5.88931	9.43734
ENSG00000100815	TRIP11	14	91965991	92040896	74906	-	protein_coding	18.1502	10.4264	24.9086	1.30958	0.000434392	0.00630387	5.6366	6.68523	8.37229	16.3074	16.4571	10.375	9.1513	54.8671	13.9307	54.5309	17.7013	16.8833	14.2501	17.6679	9.43734
ENSG00000107938	EDRF1	10	125719515	125764143	44629	+	protein_coding	14.6492	7.85656	20.5927	1.30879	4.01208e-05	0.00113126	6.44182	1.54274	10.9706	9.66363	12.3428	6.91667	7.11767	8.44109	34.8268	20.6841	21.9159	14.1997	30.8752	11.7786	22.0205
ENSG00000185950	IRS2	13	109752695	109786583	33889	-	protein_coding	16.6658	9.77911	22.6917	1.30526	0.00121999	0.0127488	15.2993	1.54274	6.64009	12.0795	8.22853	17.2917	7.37188	29.5438	11.6089	13.7894	29.9236	12.0632	68.8755	0	15.7289
ENSG00000167693	NXN	17	799310	979776	180467	-	protein_coding	36.9935	21.0817	50.9163	1.30447	3.57005e-08	4.42229e-06	19.3255	13.3705	19.6316	23.5551	21.5999	34.5834	15.5064	45.3709	74.2973	25.0717	49.3108	40.5407	87.8756	47.1145	37.7493
ENSG00000118689	FOXO3	6	108559835	108684774	124940	+	protein_coding	22.5968	12.2474	31.6525	1.30316	0.00643407	0.039816	5.6366	19.0272	21.3638	4.83182	8.22853	10.375	16.269	33.7644	9.28716	100.913	14.3296	9.9528	66.5005	5.88931	12.5831
ENSG00000197321	SVIL	10	29457338	29736781	279444	-	protein_coding	17.27	9.49189	24.0759	1.30112	0.00796853	0.0459159	6.44182	18.5129	12.1254	7.24772	4.11426	10.375	7.62608	42.2054	9.28716	62.6792	23.6017	5.05456	38.0003	11.7786	0
ENSG00000110218	PANX1	11	94128841	94181968	53128	+	protein_coding	12.415	7.08626	17.0777	1.3006	0.00210121	0.0186982	13.6889	1.54274	4.33049	13.8915	7.19996	6.91667	2.03362	22.1579	11.6089	12.5358	28.2378	11.5942	26.1252	11.7786	12.5831
ENSG00000196754	S100A2	1	153561108	153567890	6783	-	protein_coding	16.3302	9.30344	22.4787	1.29882	0.00124385	0.0129134	9.66274	1.54274	4.04179	18.7233	16.4571	10.375	4.32144	16.8822	13.9307	18.8038	29.9236	27.8783	14.2501	23.5573	34.6036
ENSG00000097046	CDC7	1	91500851	91525764	24914	+	protein_coding	11.4107	6.14038	16.0222	1.29343	0.000920847	0.0105919	3.22091	5.14248	4.90789	10.8716	11.3142	3.45834	4.06724	5.27568	20.8961	16.2966	18.1228	15.1897	19.0001	17.6679	15.7289
ENSG00000133142	TCEAL4	X	103576231	103587736	11506	+	protein_coding	52.1959	28.5892	72.8517	1.28489	0.00225526	0.0195721	20.9359	39.5971	34.0665	13.2875	45.2569	10.375	36.6052	161.436	71.9755	146.042	42.5674	18.9155	111.626	17.6679	12.5831
ENSG00000151422	FER	5	108747841	109196841	449001	+	protein_coding	21.0743	12.6518	28.4439	1.2823	0.00114405	0.0122736	12.0784	2.05699	4.61919	20.5352	13.3714	24.2083	11.6933	11.6065	27.8615	55.1577	37.0884	22.0942	33.2502	5.88931	34.6036
ENSG00000171877	FRMD5	15	43870761	44195271	324511	-	protein_coding	14.4016	8.82705	19.2794	1.28149	0.00363566	0.0272731	6.44182	2.57124	2.887	11.4756	6.1714	27.6667	4.57565	6.33082	20.8961	12.5358	32.4524	17.1699	4.75003	41.2252	18.8747
ENSG00000169071	ROR2	9	91563091	91950228	387138	-	protein_coding	5.27425	3.56564	6.76928	1.2795	0.00495758	0.0335278	5.6366	1.0285	0.577399	3.62386	5.14283	6.91667	2.03362	6.33082	9.28716	3.76075	13.4867	7.50368	4.75003	5.88931	3.14578
ENSG00000155760	FZD7	2	202034587	202038445	3859	+	protein_coding	7.82197	4.28446	10.9173	1.27538	0.00157298	0.0154348	6.44182	1.54274	1.1548	4.83182	9.2571	3.45834	3.30463	7.38595	11.6089	1.88038	11.8009	12.1674	9.50007	23.5573	9.43734
ENSG00000006432	MAP3K9	14	70722526	70809534	87009	-	protein_coding	9.69641	5.65926	13.2289	1.2752	0.00517365	0.0346336	8.85751	1.54274	3.46439	10.2676	2.05713	10.375	3.05043	7.38595	11.6089	6.26792	18.1228	8.28531	45.1253	5.88931	3.14578
ENSG00000188994	ZNF292	6	87152833	87265943	113111	+	protein_coding	28.811	16.0127	40.0094	1.2747	0.000444141	0.00637952	7.24705	15.9417	13.2802	14.4954	31.8856	17.2917	11.9475	78.0801	51.0794	38.2343	36.667	22.1202	4.75003	76.5611	12.5831
ENSG00000174938	SEZ6L2	16	29871159	29899547	28389	-	protein_coding	15.8502	9.15709	21.7066	1.27354	0.000819503	0.00974328	6.44182	4.11399	4.33049	13.8915	7.19996	20.75	7.37188	11.6065	11.6089	14.4162	16.4369	17.8733	47.5003	35.3359	18.8747
ENSG00000134369	NAV1	1	201622885	201826969	204085	+	protein_coding	15.9416	8.20369	22.7123	1.27302	0.00100087	0.0112099	6.44182	3.59974	7.21749	9.66363	17.4856	6.91667	6.10086	7.38595	30.1833	25.0717	13.9082	13.1314	14.2501	58.8931	18.8747
ENSG00000162836	ACP6	1	147629652	147670524	40873	-	protein_coding	8.17842	4.84947	11.0913	1.27136	0.00517274	0.0346336	1.61046	0.514248	8.37229	6.03977	6.1714	6.91667	4.32144	18.9925	16.2525	6.89471	22.7588	7.26919	7.12505	0	9.43734
ENSG00000198157	HMGN5	X	81113701	81201942	88242	-	protein_coding	29.1814	15.6497	41.0216	1.26659	0.00254884	0.0213899	4.83137	13.3705	12.4141	43.4863	9.2571	17.2917	8.89709	59.0876	9.28716	48.8898	24.0232	11.3858	40.3753	94.229	40.8951
ENSG00000129493	HEATR5A	14	31291788	31420550	128763	-	protein_coding	17.2955	10.1654	23.5343	1.26619	0.000424719	0.00620509	12.0784	0.514248	3.17569	13.2875	13.3714	17.2917	11.4391	15.827	18.5743	14.4162	20.2301	22.1984	47.5003	11.7786	37.7493
ENSG00000141458	NPC1	18	23506184	23586506	80323	-	protein_coding	13.28	7.86883	18.0148	1.26474	0.00372506	0.0277509	12.8836	0	4.90789	14.4954	10.2857	6.91667	5.59246	43.2606	11.6089	20.0573	16.4369	19.5669	23.7502	0	9.43734
ENSG00000156304	SCAF4	21	31671033	31732075	61043	-	protein_coding	24.9309	14.1863	34.3324	1.26383	0.00414746	0.0298457	24.1568	20.0557	15.3011	7.24772	13.3714	13.8333	5.33826	40.0952	13.9307	84.6169	26.1305	15.815	76.0005	11.7786	6.29156
ENSG00000196312	MFSD14C	9	96887373	97013708	126336	-	protein_coding	14.0978	7.1219	20.2017	1.25994	0.000628724	0.00821649	2.41568	6.17098	13.8576	12.6835	7.19996	3.45834	4.06724	18.9925	18.5743	26.3253	22.7588	8.91062	9.50007	47.1145	9.43734
ENSG00000184363	PKP3	11	392614	404908	12295	+	protein_coding	10.4136	5.5078	14.7062	1.25944	0.0035001	0.0265308	4.02614	0	5.19659	6.64375	14.3999	3.45834	4.82985	8.44109	9.28716	7.5215	8.85065	15.7629	28.5002	23.5573	15.7289
ENSG00000160360	GPSM1	9	136327476	136359605	32130	+	protein_coding	6.25208	3.64218	8.53574	1.25887	0.00543048	0.0357258	1.61046	1.54274	0.866099	6.64375	3.0857	6.91667	4.82985	7.38595	6.96537	5.64113	10.115	8.2332	11.8751	11.7786	6.29156
ENSG00000205189	ZBTB10	8	80485619	80526265	40647	+	protein_coding	16.9483	10.6499	22.4595	1.2585	0.00135202	0.0137411	3.22091	10.285	6.92879	7.24772	16.4571	20.75	9.6597	30.5989	11.6089	33.8468	46.782	15.4503	16.6251	5.88931	18.8747
ENSG00000002745	WNT16	7	121325367	121341104	15738	+	protein_coding	8.05871	4.46669	11.2017	1.2574	0.00764765	0.0446878	1.61046	2.05699	3.46439	9.66363	7.19996	3.45834	3.81304	13.7168	11.6089	5.64113	8.85065	9.48382	30.8752	0	9.43734
ENSG00000196792	STRN3	14	30893799	31026401	132603	-	protein_coding	31.491	17.887	43.3945	1.25686	0.000726996	0.00897475	14.4941	13.8847	8.94968	35.6346	24.6856	13.8333	13.7269	65.4184	16.2525	104.674	38.3528	24.5172	16.6251	53.0038	28.312
ENSG00000184160	ADRA2C	4	3766348	3768526	2179	+	protein_coding	6.71471	3.88118	9.19404	1.25617	0.00284446	0.0230049	2.41568	2.05699	3.17569	3.62386	7.19996	6.91667	1.77942	4.22054	11.6089	4.38754	8.85065	8.65007	11.8751	17.6679	6.29156
ENSG00000111110	PPM1H	12	62643994	62935150	291157	-	protein_coding	13.0548	7.53116	17.888	1.25567	0.000194372	0.00353012	12.0784	1.54274	5.48529	13.2875	3.0857	10.375	6.86347	10.5514	11.6089	26.3253	14.7511	15.9974	30.8752	23.5573	9.43734
ENSG00000186416	NKRF	X	119588337	119606443	18107	-	protein_coding	12.9	6.67908	18.3434	1.25519	0.00830591	0.0471514	2.41568	3.59974	4.90789	14.4954	7.19996	3.45834	10.6765	5.27568	16.2525	6.26792	11.3794	9.11905	83.1256	5.88931	9.43734
ENSG00000109189	USP46	4	52590960	52659301	68342	-	protein_coding	16.2139	8.81115	22.6913	1.25508	0.000354062	0.00541289	9.66274	3.59974	4.33049	12.6835	20.5713	3.45834	7.37188	8.44109	48.7576	9.40188	26.9734	19.8014	26.1252	29.4466	12.5831
ENSG00000151292	CSNK1G3	5	123512099	123617045	104947	+	protein_coding	29.5419	17.343	40.2159	1.25375	4.29814e-05	0.00118991	17.715	6.68523	8.66099	27.179	21.5999	20.75	18.811	42.2054	32.5051	85.2437	22.3374	33.8708	35.6253	35.3359	34.6036
ENSG00000135454	B4GALNT1	12	57623409	57633239	9831	-	protein_coding	9.22752	5.4513	12.5317	1.24991	0.00455571	0.0315582	2.41568	0.514248	4.04179	9.66363	10.2857	6.91667	4.32144	5.27568	20.8961	10.6555	16.4369	13.4962	11.8751	5.88931	15.7289
ENSG00000137776	SLTM	15	58879050	58933679	54630	-	protein_coding	95.7319	55.4988	130.936	1.24929	0.000479935	0.00676624	68.4444	17.9987	30.8908	78.517	51.4283	83	58.2124	139.278	44.114	454.424	141.189	64.8756	59.3754	53.0038	91.2276
ENSG00000020577	SAMD4A	14	54567097	54793315	226219	+	protein_coding	18.981	11.4759	25.548	1.2458	0.00144763	0.0144693	8.85751	2.57124	12.7028	13.8915	22.6285	13.8333	5.84666	26.3784	6.96537	59.5452	37.0884	16.0235	30.8752	11.7786	15.7289
ENSG00000182704	TSKU	11	76782251	76798153	15903	+	protein_coding	7.14815	4.376	9.57379	1.24514	0.0082911	0.0471042	6.44182	0	2.0209	4.22784	8.22853	6.91667	2.79623	5.27568	13.9307	10.6555	9.27211	9.48382	9.50007	5.88931	12.5831
ENSG00000151694	ADAM17	2	9488486	9556732	68247	-	protein_coding	14.8115	9.14376	19.7709	1.24403	0.000563731	0.00759307	8.85751	1.54274	2.887	13.2875	18.5142	13.8333	5.08405	25.3233	11.6089	25.0717	21.9159	16.0235	9.50007	23.5573	25.1662
ENSG00000068650	ATP11A	13	112690329	112887168	196840	+	protein_coding	23.242	13.4332	31.8246	1.24308	0.00105917	0.0116536	21.7412	3.59974	4.61919	23.5551	21.5999	13.8333	5.08405	42.2054	32.5051	31.9664	23.1803	25.0644	35.6253	29.4466	34.6036
ENSG00000137522	RNF121	11	71929018	71997597	68580	+	protein_coding	9.74202	5.32166	13.6098	1.24293	0.00717784	0.042916	2.41568	4.62823	5.48529	3.62386	4.11426	10.375	6.60927	4.22054	51.0794	11.2823	5.90043	6.51361	2.37502	11.7786	15.7289
ENSG00000104689	TNFRSF10A	8	23190452	23225126	34675	-	protein_coding	6.78753	3.79097	9.40952	1.24172	0.00873487	0.0485781	2.41568	0.514248	2.3096	6.03977	9.2571	3.45834	2.54203	9.49623	18.5743	6.26792	6.32189	10.6563	0	17.6679	6.29156
ENSG00000141456	PELP1	17	4669774	4704337	34564	-	protein_coding	43.0422	24.6675	59.1201	1.23938	0.000197398	0.00355831	24.1568	26.7409	32.9117	14.4954	20.5713	20.75	33.0463	100.238	13.9307	145.416	47.6249	23.7617	76.0005	47.1145	18.8747
ENSG00000122861	PLAU	10	73909177	73917496	8320	+	protein_coding	24.2992	14.4597	32.9087	1.23896	1.50815e-05	0.000524163	18.5202	4.62823	8.08359	24.7631	19.5428	17.2917	8.38869	33.7644	30.1833	26.3253	33.7168	32.542	33.2502	29.4466	44.0409
ENSG00000099219	ERMP1	9	5765076	5833117	68042	-	protein_coding	21.856	13.1325	29.489	1.2382	1.08561e-05	0.000415102	11.2732	6.68523	9.81578	15.0994	16.4571	24.2083	8.38869	13.7168	18.5743	36.9807	20.6515	26.2368	40.3753	35.3359	44.0409
ENSG00000181027	FKRP	19	46746046	46776988	30943	+	protein_coding	5.26301	3.00116	7.24214	1.23636	0.0050328	0.0339432	3.22091	0	2.5983	4.83182	3.0857	3.45834	3.81304	15.827	4.64358	5.64113	4.63605	6.27912	11.8751	5.88931	3.14578
ENSG00000137819	PAQR5	15	69298947	69407780	108834	+	protein_coding	18.2935	10.615	25.0122	1.23635	0.00907393	0.0498705	4.83137	1.0285	1.7322	8.45568	39.0855	13.8333	5.33826	34.8195	25.5397	13.7894	13.0652	15.4242	54.6254	17.6679	25.1662
ENSG00000070081	NUCB2	11	17208153	17349980	141828	+	protein_coding	40.2641	22.2507	56.0257	1.23578	0.0002852	0.00460803	12.0784	17.9987	27.1378	18.1193	29.8284	17.2917	33.3005	130.837	23.2179	68.9471	33.2953	21.9639	35.6253	106.008	28.312
ENSG00000100354	TNRC6B	22	40044817	40335808	290992	+	protein_coding	36.0271	20.8651	49.2939	1.23477	0.00053572	0.00735786	25.7673	2.05699	13.8576	38.6545	15.4285	27.6667	22.624	37.9849	11.6089	97.1527	52.261	23.8398	80.7506	53.0038	37.7493
ENSG00000198369	SPRED2	2	65310851	65432637	121787	-	protein_coding	22.396	13.807	29.9113	1.23159	2.18051e-06	0.000123446	16.1046	2.57124	8.94968	14.4954	19.5428	20.75	14.2353	25.3233	46.4358	33.22	30.3451	27.5135	30.8752	23.5573	22.0205
ENSG00000090432	MUL1	1	20499448	20508151	8704	-	protein_coding	15.3166	7.60037	22.0684	1.23119	0.00172558	0.0164554	2.41568	5.65673	10.9706	9.05966	16.4571	0	8.64289	25.3233	30.1833	13.7894	10.9579	14.5123	9.50007	47.1145	25.1662
ENSG00000033867	SLC4A7	3	27372721	27484420	111700	-	protein_coding	19.1567	11.503	25.8537	1.23115	0.00122868	0.012811	12.0784	0.514248	8.08359	8.45568	20.5713	24.2083	6.60927	12.6616	23.2179	13.7894	33.2953	23.0842	28.5002	47.1145	25.1662
ENSG00000100196	KDELR3	22	38468078	38483447	15370	+	protein_coding	19.5603	11.3467	26.7471	1.22715	0.000394991	0.00588857	9.66274	3.59974	5.48529	19.9312	19.5428	13.8333	7.37188	23.213	23.2179	16.9234	18.9657	21.6773	45.1253	17.6679	47.1867
ENSG00000134313	KIDINS220	2	8721081	8837630	116550	-	protein_coding	22.7155	12.5758	31.5877	1.22704	0.000291901	0.0046775	15.2993	4.11399	13.5689	10.8716	21.5999	10.375	12.2017	27.4335	85.9062	30.086	16.8584	18.4987	7.12505	35.3359	31.4578
ENSG00000197969	VPS13A	9	77177445	77421537	244093	+	protein_coding	47.1706	27.5009	64.3816	1.22523	0.000155206	0.00299446	12.0784	10.7992	21.0751	40.4665	33.9427	55.3334	18.811	71.7493	53.4012	80.8561	40.4601	40.8534	42.7503	147.233	37.7493
ENSG00000188807	TMEM201	1	9588911	9614877	25967	+	protein_coding	8.85073	5.61849	11.6789	1.22341	0.00406754	0.0294575	7.24705	1.0285	4.33049	9.05966	6.1714	6.91667	4.57565	17.9373	13.9307	6.26792	27.8163	10.9168	7.12505	0	9.43734
ENSG00000119042	SATB2	2	199269500	199471266	201767	-	protein_coding	7.37287	4.26355	10.0935	1.2231	0.00480209	0.032736	4.02614	3.59974	3.46439	5.43579	4.11426	6.91667	2.28782	2.11027	11.6089	2.50717	16.4369	5.86225	23.7502	5.88931	12.5831
ENSG00000117525	F3	1	94529173	94541759	12587	-	protein_coding	7.09192	3.73744	10.0271	1.22188	0.00569096	0.036763	7.24705	0.514248	2.5983	7.8517	6.1714	0	1.77942	2.11027	6.96537	7.5215	11.8009	10.526	4.75003	17.6679	18.8747
ENSG00000073008	PVR	19	44643798	44666162	22365	+	protein_coding	14.6012	8.71678	19.7501	1.22162	0.00332843	0.025604	10.468	0	4.33049	19.3273	8.22853	13.8333	4.82985	23.213	25.5397	8.14829	21.073	20.5048	26.1252	17.6679	15.7289
ENSG00000178567	EPM2AIP1	3	36985043	36993168	8126	-	protein_coding	17.6281	10.5681	23.8056	1.22096	0.00463455	0.0319308	8.05228	9.77072	6.06269	12.0795	11.3142	17.2917	9.4055	61.1979	48.7576	32.5932	8.85065	13.0793	4.75003	11.7786	9.43734
ENSG00000048649	RSF1	11	77659996	77821017	161022	-	protein_coding	45.8032	27.1259	62.1459	1.22088	0.00117296	0.0124247	20.1307	7.71372	17.0333	38.6545	38.0569	38.0417	30.2501	29.5438	48.7576	216.243	46.3605	30.0929	59.3754	35.3359	31.4578
ENSG00000183337	BCOR	X	40049815	40177329	127515	-	protein_coding	13.5203	8.14628	18.2226	1.2208	0.00180795	0.0170009	5.6366	12.8562	6.92879	6.64375	8.22853	10.375	6.35507	45.3709	25.5397	31.3396	9.27211	9.43171	9.50007	5.88931	9.43734
ENSG00000167601	AXL	19	41219223	41261766	42544	+	protein_coding	16.2753	10.1176	21.6632	1.21971	0.00067891	0.0085934	8.05228	2.57124	5.19659	12.0795	18.5142	17.2917	7.11767	9.49623	20.8961	17.5502	26.1305	21.5731	30.8752	5.88931	40.8951
ENSG00000143401	ANP32E	1	150218417	150236156	17740	-	protein_coding	151.266	87.5034	207.057	1.21865	0.000203482	0.00361849	82.9385	112.106	68.7105	70.6653	87.4281	69.1667	121.509	375.628	88.228	429.979	145.404	79.0752	403.753	58.8931	75.4987
ENSG00000167775	CD320	19	8302127	8308358	6232	-	protein_coding	16.2471	9.69791	21.9776	1.21633	0.00217482	0.0191028	13.6889	1.0285	5.19659	13.8915	14.3999	13.8333	5.84666	20.0476	44.114	18.8038	19.3871	17.9255	19.0001	17.6679	18.8747
ENSG00000082458	DLG3	X	70444835	70505490	60656	+	protein_coding	31.0542	17.8022	42.6497	1.21398	1.05382e-05	0.000408979	18.5202	14.399	13.8576	15.0994	21.5999	27.6667	13.4727	23.213	23.2179	33.22	39.1957	31.7343	64.1255	82.4504	44.0409
ENSG00000037897	METTL1	12	57768471	57772119	3649	-	protein_coding	7.25878	4.57025	9.61124	1.21246	0.00189236	0.0174118	0	0.514248	4.90789	5.43579	7.19996	10.375	3.55884	4.22054	11.6089	9.40188	10.115	9.22327	14.2501	11.7786	6.29156
ENSG00000256618	MTRNR2L1	17	22523111	22524663	1553	+	protein_coding	167.006	275.169	72.3626	1.2109	0.000877154	0.0102521	49.9241	8.74222	14.435	35.6346	41.1426	1760.29	16.0148	30.5989	30.1833	37.6075	44.6747	50.259	235.127	100.118	50.3325
ENSG00000173065	FAM222B	17	28755978	28855232	99255	-	protein_coding	11.2353	7.18059	14.7831	1.21086	0.00375396	0.027872	5.6366	3.08549	3.75309	8.45568	8.22853	17.2917	3.81304	31.6541	2.32179	14.4162	9.27211	9.40565	14.2501	11.7786	25.1662
ENSG00000205517	RGL3	19	11384341	11419342	35002	-	protein_coding	7.80757	4.53303	10.6728	1.21004	0.00377582	0.0279913	3.22091	4.62823	3.46439	3.01989	5.14283	6.91667	5.33826	4.22054	2.32179	9.40188	16.0155	9.69225	16.6251	17.6679	9.43734
ENSG00000106771	TMEM245	9	109015135	109119947	104813	-	protein_coding	41.6178	23.7557	57.2471	1.20919	0.000165505	0.00313551	38.6509	3.59974	15.8785	31.4068	47.314	10.375	19.0652	89.6866	78.9409	30.7128	48.8893	45.465	61.7504	64.7825	37.7493
ENSG00000227036	LINC00511	17	72290091	72640472	350382	-	lncRNA	16.688	10.7055	21.9227	1.20664	0.00532047	0.0353648	4.02614	1.54274	4.04179	3.01989	23.657	34.5834	4.06724	16.8822	27.8615	19.4305	14.7511	15.815	14.2501	41.2252	25.1662
ENSG00000102854	MSLN	16	760734	768865	8132	+	protein_coding	19.1654	11.8798	25.5403	1.20491	0.000146057	0.00288393	13.6889	3.08549	7.50619	17.5153	15.4285	17.2917	8.64289	16.8822	32.5051	17.5502	32.0309	31.2132	38.0003	23.5573	12.5831
ENSG00000185567	AHNAK2	14	104937244	104978374	41131	-	protein_coding	28.1855	16.216	38.6589	1.20319	7.01711e-05	0.00170245	21.7412	4.62823	8.37229	17.5153	29.8284	20.75	10.6765	41.1503	44.114	20.6841	28.6592	36.2678	19.0001	94.229	25.1662
ENSG00000157985	AGAP1	2	235494043	236131800	637758	+	protein_coding	17.5034	10.1689	23.921	1.2008	0.000195873	0.00353963	8.05228	3.59974	4.90789	17.5153	12.3428	13.8333	10.9307	11.6065	27.8615	18.8038	29.0807	19.3324	30.8752	41.2252	12.5831
ENSG00000131459	GFPT2	5	180300698	180353336	52639	-	protein_coding	15.2239	9.45275	20.2737	1.19989	0.000199894	0.00357222	15.2993	3.08549	6.06269	13.2875	14.3999	6.91667	7.11767	9.49623	30.1833	21.3109	30.7665	27.0706	19.0001	11.7786	12.5831
ENSG00000182621	PLCB1	20	8077251	8968360	891110	+	protein_coding	10.626	5.91906	14.7445	1.19785	0.00533539	0.0353894	2.41568	5.14248	2.3096	9.66363	12.3428	3.45834	6.10086	12.6616	41.7922	10.0287	8.85065	6.7481	19.0001	0	18.8747
ENSG00000162714	ZNF496	1	247297412	247331846	34435	-	protein_coding	20.6028	11.0923	28.9246	1.19587	0.000249653	0.00418373	8.05228	3.08549	11.8367	18.7233	13.3714	10.375	12.2017	36.9298	11.6089	24.4449	21.9159	18.9155	19.0001	76.5611	22.0205
ENSG00000132466	ANKRD17	4	73073376	73258798	185423	-	protein_coding	70.3298	40.8534	96.1217	1.19412	1.46131e-06	8.86142e-05	40.2614	20.5699	33.2004	61.0017	54.514	38.0417	38.3846	74.9147	139.307	154.818	75.8627	48.9302	73.6255	135.454	66.0614
ENSG00000184863	RBM33	7	155644451	155781485	137035	+	protein_coding	33.7249	20.4088	45.3764	1.19412	0.00490986	0.0333452	37.0405	9.77072	11.548	16.3074	31.8856	27.6667	8.64289	74.9147	20.8961	149.176	40.8816	19.7232	9.50007	35.3359	12.5831
ENSG00000065526	SPEN	1	15847707	15940456	92750	+	protein_coding	57.261	33.9088	77.6941	1.19073	0.00031668	0.00497792	49.9241	23.6554	28.5813	41.6744	32.9141	31.125	29.4875	71.7493	20.8961	248.21	34.9811	45.5953	68.8755	58.8931	72.3529
ENSG00000100003	SEC14L2	22	30396941	30425303	28363	+	protein_coding	6.97252	3.66986	9.86234	1.18329	0.00187024	0.0173308	3.22091	0.514248	3.17569	9.05966	5.14283	0	4.57565	11.6065	11.6089	8.14829	8.42919	9.22327	2.37502	11.7786	15.7289
ENSG00000160867	FGFR4	5	177086905	177098144	11240	+	protein_coding	22.739	13.7805	30.5777	1.18259	0.000776998	0.00938588	12.8836	4.11399	7.21749	23.5551	20.5713	20.75	7.37188	17.9373	37.1486	21.3109	32.8738	34.1053	38.0003	41.2252	22.0205
ENSG00000106344	RBM28	7	128297685	128343908	46224	-	protein_coding	21.4346	13.0748	28.7495	1.18218	0.000853939	0.0100783	32.2091	8.74222	7.50619	10.8716	5.14283	13.8333	13.2185	36.9298	46.4358	64.5596	19.3871	19.3845	9.50007	11.7786	22.0205
ENSG00000138759	FRAS1	4	78057323	78544269	486947	+	protein_coding	55.7667	32.5018	76.1235	1.18128	0.000306903	0.00486114	34.6248	7.19948	13.2802	71.2693	58.6283	24.2083	18.3026	50.6465	83.5844	48.263	83.0275	72.5095	85.5006	94.229	91.2276
ENSG00000010438	PRSS3	9	33750466	33799231	48766	+	protein_coding	5.85594	4.06978	7.41884	1.1808	0.0072099	0.0430544	3.22091	0	2.887	6.64375	2.05713	10.375	3.30463	9.49623	13.9307	5.64113	11.8009	7.84239	4.75003	5.88931	0
ENSG00000196455	PIK3R4	3	130678934	130746829	67896	-	protein_coding	9.96565	6.21509	13.2474	1.17944	0.00128601	0.0132193	6.44182	1.0285	2.887	8.45568	7.19996	10.375	7.11767	20.0476	16.2525	8.14829	10.115	14.4081	9.50007	11.7786	15.7289
ENSG00000099284	H2AFY2	10	70052846	70112282	59437	+	protein_coding	13.8576	8.56425	18.4893	1.1794	0.000436328	0.00631738	9.66274	1.0285	4.33049	10.8716	12.3428	13.8333	7.88028	15.827	27.8615	10.0287	16.4369	18.2381	26.1252	17.6679	15.7289
ENSG00000137501	SYTL2	11	85694224	85811159	116936	-	protein_coding	14.3031	8.68407	19.2198	1.17818	0.00761707	0.0445497	1.61046	4.11399	6.06269	21.7432	9.2571	10.375	7.62608	10.5514	25.5397	23.8181	53.9468	10.4218	2.37502	17.6679	9.43734
ENSG00000141905	NFIC	19	3314403	3469217	154815	+	protein_coding	41.2068	24.5568	55.7755	1.17569	0.000142578	0.00284843	12.8836	25.1982	35.7987	34.4267	20.5713	24.2083	18.811	66.4736	34.8268	104.674	47.2035	33.1412	102.126	29.4466	28.312
ENSG00000131263	RLIM	X	74585217	74614617	29401	-	protein_coding	28.2344	16.5044	38.4982	1.17459	0.000343357	0.00527706	12.8836	14.399	21.6525	22.9511	19.5428	10.375	13.7269	105.514	13.9307	35.7271	26.1305	27.9043	19.0001	29.4466	50.3325
ENSG00000128833	MYO5C	15	52192322	52295804	103483	-	protein_coding	19.735	12.0984	26.4171	1.17361	0.000651517	0.00835483	10.468	3.59974	5.19659	15.0994	16.4571	24.2083	9.6597	8.44109	67.3319	13.7894	21.9159	19.4887	28.5002	23.5573	28.312
ENSG00000174842	GLMN	1	92246402	92298987	52586	-	protein_coding	8.97276	5.66553	11.8666	1.17358	0.00547328	0.0358946	10.468	6.68523	2.3096	4.83182	5.14283	6.91667	3.30463	5.27568	18.5743	8.77509	24.8661	8.2332	16.6251	0	12.5831
ENSG00000174705	SH3PXD2B	5	172325000	172454525	129526	-	protein_coding	18.8861	11.4033	25.4336	1.16918	0.000400037	0.00591003	13.6889	2.57124	4.04179	13.2875	23.657	10.375	12.2017	42.2054	13.9307	16.9234	23.6017	27.3051	19.0001	35.3359	25.1662
ENSG00000109674	NEIL3	4	177309874	177362936	53063	+	protein_coding	7.48733	4.84358	9.80062	1.16826	0.00835573	0.0472676	4.02614	1.54274	2.3096	6.03977	9.2571	6.91667	3.81304	9.49623	4.64358	8.77509	18.1228	8.62402	7.12505	5.88931	15.7289
ENSG00000109929	SC5D	11	121292681	121313410	20730	+	protein_coding	29.7604	17.742	40.2765	1.16754	0.0061341	0.0386529	14.4941	3.59974	4.61919	16.9114	41.1426	27.6667	15.7606	17.9373	123.055	14.4162	18.9657	29.1289	57.0004	17.6679	44.0409
ENSG00000087842	PIR	X	15384799	15493564	108766	-	protein_coding	14.76	9.004	19.7965	1.16676	0.00104418	0.011561	5.6366	2.57124	3.17569	18.7233	15.4285	10.375	7.11767	15.827	16.2525	13.7894	23.1803	15.9193	42.7503	11.7786	18.8747
ENSG00000164877	MICALL2	7	1428465	1459470	31006	-	protein_coding	12.5251	7.497	16.9246	1.16524	0.00217683	0.0191089	9.66274	3.08549	3.75309	10.8716	12.3428	6.91667	5.84666	8.44109	11.6089	7.5215	35.4026	15.3721	11.8751	29.4466	15.7289
ENSG00000181826	RELL1	4	37590800	37686376	95577	-	protein_coding	8.04524	4.44049	11.1994	1.16514	0.00286542	0.0230458	6.44182	1.0285	8.37229	4.22784	7.19996	0	3.81304	13.7168	16.2525	15.6698	5.90043	10.0831	9.50007	5.88931	12.5831
ENSG00000169379	ARL13B	3	93980139	94055668	75530	+	protein_coding	10.1393	4.83751	14.7784	1.16267	0.00848642	0.0476351	1.61046	5.14248	2.3096	4.22784	7.19996	3.45834	9.9139	5.27568	13.9307	1.88038	14.3296	7.3213	9.50007	47.1145	18.8747
ENSG00000095209	TMEM38B	9	105694541	105776629	82089	+	protein_coding	11.0204	6.60165	14.8868	1.16264	0.00184881	0.017218	6.44182	5.14248	4.33049	7.24772	10.2857	6.91667	5.84666	18.9925	13.9307	8.77509	25.2876	10.7865	11.8751	29.4466	0
ENSG00000078699	CBFA2T2	20	33490075	33650036	159962	+	protein_coding	14.0304	7.70444	19.5657	1.16036	0.00738568	0.0436747	4.02614	11.3135	12.7028	8.45568	8.22853	6.91667	2.28782	17.9373	32.5051	5.01433	18.5442	6.56572	14.2501	17.6679	44.0409
ENSG00000144647	POMGNT2	3	43079232	43106079	26848	-	protein_coding	10.9204	6.14703	15.0971	1.15966	0.00814251	0.0465704	2.41568	1.54274	3.46439	15.0994	10.2857	6.91667	3.30463	7.38595	6.96537	8.14829	17.7013	11.2816	21.3752	35.3359	12.5831
ENSG00000180530	NRIP1	21	14961235	15065936	104702	-	protein_coding	19.4015	11.7468	26.0995	1.15574	0.00456762	0.0316134	16.1046	1.54274	6.64009	11.4756	21.5999	10.375	14.4896	60.1428	30.1833	25.6985	21.9159	19.7232	4.75003	11.7786	34.6036
ENSG00000172037	LAMB2	3	49121114	49133118	12005	-	protein_coding	41.921	25.0226	56.7072	1.15292	0.000407269	0.00599243	25.7673	8.74222	15.3011	35.6346	46.2855	27.6667	15.7606	44.3157	53.4012	40.7415	42.1459	59.1175	80.7506	76.5611	56.624
ENSG00000122335	SERAC1	6	158109519	158168280	58762	-	protein_coding	6.45551	3.94507	8.65214	1.15226	0.00764056	0.0446691	4.83137	1.0285	1.7322	7.8517	6.1714	3.45834	2.54203	6.33082	11.6089	10.6555	10.115	6.51361	2.37502	5.88931	15.7289
ENSG00000079819	EPB41L2	6	130839347	131063322	223976	-	protein_coding	45.7705	28.492	60.8891	1.15178	0.000536883	0.00736034	27.3777	12.342	24.2508	35.6346	51.4283	31.125	17.2858	39.04	30.1833	167.353	67.0121	41.7392	95.0007	5.88931	40.8951
ENSG00000094975	SUCO	1	172532349	172611833	79485	+	protein_coding	31.3486	18.811	42.319	1.15112	0.000198148	0.00356297	25.7673	8.22797	9.81578	23.5551	34.9712	13.8333	15.5064	30.5989	32.5051	50.1433	59.4258	32.4378	33.2502	53.0038	47.1867
ENSG00000135519	KCNH3	12	49539030	49558337	19308	+	protein_coding	17.7068	11.4964	23.141	1.15094	0.00407903	0.0294997	7.24705	4.11399	8.66099	15.0994	17.4856	20.75	7.11767	23.213	16.2525	15.6698	53.1039	22.485	23.7502	11.7786	18.8747
ENSG00000166575	TMEM135	11	87037844	87328824	290981	+	protein_coding	18.9863	11.7826	25.2896	1.1506	0.00120717	0.0126687	4.02614	1.54274	11.8367	16.9114	18.5142	20.75	8.89709	26.3784	39.4704	28.2056	17.2798	19.619	35.6253	29.4466	6.29156
ENSG00000113810	SMC4	3	160399274	160434954	35681	+	protein_coding	58.5478	35.7262	78.5167	1.14934	0.00136666	0.0138607	33.0143	10.285	15.5898	44.6943	49.3712	69.1667	27.9623	69.639	83.5844	147.923	44.6747	55.6523	52.2504	117.786	56.624
ENSG00000131711	MAP1B	5	72107234	72209565	102332	+	protein_coding	63.8586	39.5377	85.1393	1.14261	0.000149406	0.00293009	34.6248	5.65673	19.9203	56.7738	68.9139	65.7084	25.1661	65.4184	76.6191	96.5259	91.4567	74.9847	90.2506	88.3397	97.5191
ENSG00000136868	SLC31A1	9	113221544	113264492	42949	+	protein_coding	12.9005	8.5279	16.7265	1.14184	0.000248477	0.00417712	9.66274	2.05699	4.61919	11.4756	13.3714	10.375	8.13448	29.5438	9.28716	8.77509	24.8661	17.9776	19.0001	11.7786	12.5831
ENSG00000116406	EDEM3	1	184690237	184754907	64671	-	protein_coding	14.6144	9.09507	19.4438	1.13942	0.00231914	0.019971	5.6366	2.57124	4.33049	9.66363	15.4285	13.8333	12.2017	22.1579	4.64358	20.6841	21.9159	13.7046	16.6251	11.7786	44.0409
ENSG00000116580	GON4L	1	155749662	155859400	109739	-	protein_coding	20.7507	12.5481	27.9281	1.13875	0.00655922	0.0404007	3.22091	16.9702	8.66099	10.2676	18.5142	10.375	19.8278	23.213	18.5743	68.9471	54.3683	11.5421	4.75003	29.4466	12.5831
ENSG00000062725	APPBP2	17	60443158	60526242	83085	-	protein_coding	41.1892	25.7525	54.6964	1.13741	0.000571519	0.00769082	33.0143	5.65673	7.21749	38.0506	42.1712	34.5834	19.5736	74.9147	120.733	53.2773	48.0464	40.4886	38.0003	11.7786	50.3325
ENSG00000255248	MIR100HG	11	122028325	122556721	528397	-	lncRNA	36.2314	22.3953	48.3379	1.13665	0.00106589	0.011703	16.9098	4.11399	8.66099	44.0903	31.8856	34.5834	16.5232	27.4335	111.446	41.3683	50.5751	38.3782	57.0004	35.3359	25.1662
ENSG00000119280	C1orf198	1	230837119	230869589	32471	-	protein_coding	24.2092	15.0223	32.2477	1.13655	0.00861855	0.0481529	37.8457	14.399	4.61919	7.24772	5.14283	24.2083	11.6933	47.4811	97.5152	38.8611	27.3949	11.2295	16.6251	0	18.8747
ENSG00000128654	MTX2	2	176269395	176338025	68631	+	protein_coding	21.6991	12.9389	29.3643	1.1359	0.00190518	0.0174869	8.05228	7.19948	14.1463	15.0994	9.2571	27.6667	9.1513	20.0476	71.9755	9.40188	23.6017	21.078	4.75003	58.8931	25.1662
ENSG00000134186	PRPF38B	1	108692310	108702928	10619	+	protein_coding	83.4787	51.259	111.671	1.13385	0.00219752	0.0192084	63.613	38.5686	47.058	36.2386	25.7142	89.9167	57.704	273.28	32.5051	211.856	72.9125	35.408	187.626	29.4466	50.3325
ENSG00000130119	GNL3L	X	54530211	54567289	37079	+	protein_coding	23.7273	14.6366	31.6817	1.13299	0.00108736	0.011859	23.3516	4.62823	6.64009	18.7233	17.4856	13.8333	17.7942	44.3157	23.2179	45.129	19.8086	19.3845	83.1256	5.88931	12.5831
ENSG00000145284	SCD5	4	82629539	82798796	169258	-	protein_coding	22.9312	14.5035	30.3054	1.12848	0.000362194	0.00550816	14.4941	1.54274	8.37229	21.1392	21.5999	24.2083	10.1681	18.9925	41.7922	31.9664	27.3949	30.614	19.0001	41.2252	31.4578
ENSG00000070404	FSTL3	19	676392	683392	7001	+	protein_coding	9.61638	5.96478	12.8115	1.12747	0.00103635	0.0114867	6.44182	3.59974	4.33049	6.64375	8.22853	6.91667	5.59246	23.213	16.2525	8.14829	10.115	11.6724	11.8751	11.7786	9.43734
ENSG00000196155	PLEKHG4	16	67277510	67289499	11990	+	protein_coding	15.4254	10.0563	20.1234	1.12716	0.00177128	0.0167513	6.44182	4.62823	5.19659	11.4756	12.3428	24.2083	6.10086	11.6065	16.2525	11.2823	22.3374	20.3746	21.3752	29.4466	28.312
ENSG00000197702	PARVA	11	12377563	12530801	153239	+	protein_coding	19.9358	12.3593	26.5652	1.12694	0.0020141	0.0181419	18.5202	1.54274	6.06269	19.9312	16.4571	13.8333	10.1681	69.639	16.2525	12.5358	20.6515	25.351	16.6251	29.4466	22.0205
ENSG00000074181	NOTCH3	19	15159038	15200995	41958	-	protein_coding	15.051	9.90601	19.5528	1.12614	0.00535202	0.0354186	10.468	1.0285	4.61919	10.2676	21.5999	17.2917	4.06724	23.213	13.9307	15.043	18.1228	23.8138	28.5002	11.7786	22.0205
ENSG00000176834	VSIG10	12	118063593	118136026	72434	-	protein_coding	13.8367	7.98187	18.9597	1.12572	0.00826878	0.0470512	8.85751	0.514248	5.48529	12.0795	18.5142	0	10.4223	7.38595	34.8268	26.3253	11.8009	14.0955	35.6253	5.88931	15.7289
ENSG00000100151	PICK1	22	38056311	38075701	19391	+	protein_coding	10.997	6.0894	15.2912	1.12556	0.00580499	0.0372924	6.44182	6.17098	5.77399	1.20795	13.3714	0	9.6597	18.9925	32.5051	14.4162	8.00773	8.96273	21.3752	11.7786	6.29156
ENSG00000170464	DNAJC18	5	139408588	139444491	35904	-	protein_coding	7.78068	4.33333	10.7971	1.12397	0.00632345	0.0394345	4.83137	5.65673	5.19659	3.62386	8.22853	0	2.79623	5.27568	13.9307	3.76075	18.9657	8.20715	11.8751	11.7786	12.5831
ENSG00000189334	S100A14	1	153614255	153616986	2732	-	protein_coding	12.2741	7.71742	16.2611	1.12313	0.00653209	0.0402849	3.22091	1.54274	4.61919	7.8517	15.4285	17.2917	4.06724	11.6065	9.28716	11.909	17.7013	14.3039	11.8751	47.1145	6.29156
ENSG00000075213	SEMA3A	7	83955777	84492724	536948	-	protein_coding	45.9715	27.9839	61.7107	1.12236	0.00170658	0.0163365	24.1568	5.14248	12.4141	47.1102	47.314	34.5834	25.1661	30.5989	44.114	36.3539	61.1116	57.1634	144.876	47.1145	72.3529
ENSG00000089682	RBM41	X	107064420	107118823	54404	-	protein_coding	6.72757	3.86356	9.23357	1.12123	0.00898478	0.0495496	4.02614	2.05699	6.64009	2.41591	5.14283	3.45834	3.30463	3.16541	6.96537	9.40188	13.9082	7.39946	2.37502	11.7786	18.8747
ENSG00000164284	GRPEL2	5	149345430	149354583	9154	+	protein_coding	28.3223	17.5973	37.7066	1.12092	0.00263568	0.021803	12.8836	2.05699	4.33049	41.0704	21.5999	24.2083	17.0316	33.7644	67.3319	35.1003	52.261	30.145	19.0001	29.4466	34.6036
ENSG00000124177	CHD6	20	41402083	41618384	216302	-	protein_coding	48.2311	29.5961	64.5367	1.12091	0.00390066	0.028682	10.468	50.9106	34.0665	31.4068	20.5713	34.5834	25.1661	80.1904	13.9307	220.004	56.0541	21.521	61.7504	47.1145	15.7289
ENSG00000066777	ARFGEF1	8	67173511	67343781	170271	-	protein_coding	27.9559	16.3239	38.1339	1.1207	0.000929015	0.0106689	15.2993	16.9702	15.0124	18.7233	14.3999	6.91667	26.9455	90.7417	41.7922	21.3109	44.6747	18.7853	21.3752	41.2252	25.1662
ENSG00000171681	ATF7IP	12	14365632	14502935	137304	+	protein_coding	51.017	31.9011	67.7434	1.11958	0.00031279	0.00493283	18.5202	25.7124	39.8405	24.7631	37.0284	38.0417	39.4014	156.16	69.6537	105.928	83.8704	28.1388	49.8754	29.4466	18.8747
ENSG00000128641	MYO1B	2	191245185	191425389	180205	+	protein_coding	34.3162	21.0397	45.9331	1.11676	0.000641881	0.00828781	28.9882	7.71372	9.23838	33.8227	34.9712	17.2917	15.2522	36.9298	44.114	23.1913	67.4335	47.7317	40.3753	35.3359	72.3529
ENSG00000105821	DNAJC2	7	103312289	103344830	32542	-	protein_coding	31.553	20.0723	41.5986	1.11548	0.000308827	0.00488095	24.9621	22.6269	25.983	12.6835	17.4856	20.75	16.0148	44.3157	13.9307	81.4829	71.6481	24.7517	49.8754	5.88931	40.8951
ENSG00000185697	MYBL1	8	66562175	66614247	52073	-	protein_coding	12.279	6.64022	17.213	1.11527	0.00440822	0.0309536	8.05228	5.14248	6.64009	9.05966	4.11426	0	13.4727	5.27568	18.5743	33.8468	13.9082	11.021	9.50007	23.5573	22.0205
ENSG00000134153	EMC7	15	34084017	34101862	17846	-	protein_coding	14.9929	8.91166	20.314	1.11457	0.00201762	0.0181623	5.6366	3.59974	8.37229	6.64375	17.4856	6.91667	13.7269	16.8822	48.7576	8.77509	23.1803	17.6389	16.6251	11.7786	18.8747
ENSG00000166477	LEO1	15	51938025	51971778	33754	-	protein_coding	17.0712	11.2805	22.138	1.11274	0.00200083	0.0180898	5.6366	6.17098	6.06269	16.3074	12.3428	20.75	11.6933	11.6065	11.6089	63.306	20.2301	18.4205	9.50007	23.5573	18.8747
ENSG00000171621	SPSB1	1	9292894	9369532	76639	+	protein_coding	7.03753	4.22292	9.50032	1.11269	0.00842156	0.0475199	2.41568	5.14248	3.17569	6.03977	2.05713	6.91667	3.81304	7.38595	13.9307	4.38754	14.7511	6.43545	4.75003	11.7786	12.5831
ENSG00000264112	AC015813.1	17	57989039	57994850	5812	-	lncRNA	15.0815	9.56419	19.9092	1.11268	0.00462861	0.0319136	7.24705	1.0285	5.19659	11.4756	13.3714	20.75	7.88028	8.44109	25.5397	9.40188	15.1725	19.1761	26.1252	17.6679	37.7493
ENSG00000134851	TMEM165	4	55395957	55453397	57441	+	protein_coding	32.3268	19.8413	43.2517	1.11185	0.0050753	0.034117	24.1568	1.0285	11.548	35.0307	31.8856	20.75	14.4896	11.6065	125.377	37.6075	58.5829	35.6164	28.5002	23.5573	25.1662
ENSG00000173276	ZBTB21	21	41986831	42010387	23557	-	protein_coding	11.1385	7.82058	14.0416	1.10783	0.0043791	0.0308646	4.83137	3.08549	6.06269	9.66363	7.19996	17.2917	6.60927	9.49623	9.28716	31.3396	15.1725	13.0793	21.3752	0	12.5831
ENSG00000065621	GSTO2	10	104268873	104304950	36078	+	protein_coding	22.0561	13.432	29.6021	1.10726	0.00219291	0.0191919	19.3255	1.0285	9.52708	19.9312	24.6856	10.375	9.1513	59.0876	16.2525	15.6698	25.709	25.6376	21.3752	35.3359	37.7493
ENSG00000145216	FIP1L1	4	53377641	53460862	83222	+	protein_coding	16.0788	9.32088	21.9919	1.10644	0.0029027	0.0232571	12.8836	5.14248	8.94968	17.5153	14.3999	0	6.35507	31.6541	2.32179	41.3683	16.8584	13.7307	9.50007	35.3359	25.1662
ENSG00000169116	PARM1	4	74933095	75050115	117021	+	protein_coding	14.3056	9.10514	18.8559	1.10626	0.00427891	0.0304578	8.05228	2.57124	2.3096	13.8915	17.4856	13.8333	5.59246	14.7719	23.2179	11.909	26.9734	16.1538	9.50007	29.4466	18.8747
ENSG00000114923	SLC4A3	2	219627394	219641980	14587	+	protein_coding	10.2947	7.3745	12.8499	1.10585	0.0053721	0.0355029	6.44182	1.0285	3.75309	9.66363	6.1714	20.75	3.81304	11.6065	13.9307	11.909	19.3871	12.5061	9.50007	17.6679	6.29156
ENSG00000189339	SLC35E2B	1	1659529	1692728	33200	-	protein_coding	13.7822	7.29026	19.4627	1.10509	0.00183552	0.0171516	5.6366	4.11399	9.23838	12.0795	7.19996	6.91667	5.84666	21.1027	6.96537	11.2823	15.594	12.3498	4.75003	64.7825	18.8747
ENSG00000196950	SLC39A10	2	195575977	195737702	161726	+	protein_coding	33.165	20.1426	44.5596	1.10356	0.00201228	0.0181419	20.1307	3.08549	11.8367	31.4068	30.857	27.6667	16.0148	26.3784	102.159	22.5645	29.5022	34.939	38.0003	58.8931	44.0409
ENSG00000050344	NFE2L3	7	26152198	26187137	34940	+	protein_coding	34.3062	21.5422	45.4747	1.10354	0.00430375	0.0305456	29.7934	1.54274	7.21749	35.0307	19.5428	44.9584	12.7101	36.9298	44.114	21.3109	40.4601	43.2504	71.2505	53.0038	53.4782
ENSG00000134352	IL6ST	5	55935095	55995022	59928	-	protein_coding	38.8165	23.7012	52.0425	1.1029	0.000396098	0.00588857	30.5987	9.77072	10.3932	25.367	29.8284	27.6667	32.2837	50.6465	81.2626	41.3683	40.0386	40.0978	30.8752	47.1145	84.936
ENSG00000067208	EVI5	1	92508696	92792404	283709	-	protein_coding	15.3478	9.00756	20.8955	1.09865	0.00371715	0.0277123	4.83137	19.5414	9.81578	9.66363	7.19996	6.91667	5.08405	16.8822	13.9307	36.3539	10.115	14.1997	33.2502	23.5573	18.8747
ENSG00000049759	NEDD4L	18	58044226	58401540	357315	+	protein_coding	22.0252	13.3355	29.6286	1.09747	0.000525878	0.00724482	16.9098	8.22797	12.1254	9.05966	21.5999	17.2917	8.13448	12.6616	32.5051	28.2056	22.3374	20.9217	19.0001	35.3359	66.0614
ENSG00000156011	PSD3	8	18527303	19084730	557428	-	protein_coding	15.5211	10.6916	19.747	1.0962	0.00729551	0.0433294	12.0784	4.62823	4.33049	9.05966	17.4856	24.2083	3.05043	9.49623	23.2179	17.5502	31.188	18.4465	42.7503	5.88931	9.43734
ENSG00000076201	PTPN23	3	47381011	47413435	32425	+	protein_coding	30.6455	18.8873	40.9339	1.0931	4.79812e-05	0.00128301	13.6889	16.4559	12.1254	15.7034	26.7427	27.6667	19.8278	32.7092	62.6883	42.6218	24.0232	22.3287	64.1255	41.2252	37.7493
ENSG00000130396	AFDN	6	167826922	167972023	145102	+	protein_coding	22.5294	13.7781	30.1868	1.09094	0.000540155	0.00738535	28.9882	6.17098	8.94968	9.05966	18.5142	13.8333	10.9307	39.04	48.7576	18.177	28.2378	19.1761	11.8751	35.3359	40.8951
ENSG00000092445	TYRO3	15	41557675	41583589	25915	+	protein_coding	10.4111	6.67088	13.6838	1.09011	0.00266218	0.0219346	7.24705	3.59974	8.08359	6.64375	6.1714	10.375	4.57565	4.22054	2.32179	18.177	17.2798	14.3039	16.6251	17.6679	18.8747
ENSG00000179163	FUCA1	1	23845077	23868294	23218	-	protein_coding	13.5297	8.87999	17.5982	1.08966	0.00278402	0.0226749	5.6366	3.08549	2.5983	21.7432	14.3999	10.375	4.32144	23.213	16.2525	20.0573	15.1725	16.8051	21.3752	5.88931	22.0205
ENSG00000162512	SDC3	1	30869466	30908758	39293	-	protein_coding	32.9438	19.9527	44.311	1.08916	0.0011646	0.0123771	13.6889	7.71372	14.435	36.2386	23.657	27.6667	16.269	17.9373	69.6537	30.7128	45.0962	39.707	19.0001	88.3397	44.0409
ENSG00000181104	F2R	5	76716126	76735770	19645	+	protein_coding	10.9528	7.1491	14.281	1.08657	0.00776503	0.0451418	9.66274	3.08549	3.75309	10.8716	8.22853	10.375	4.06724	6.33082	2.32179	26.952	11.8009	13.2096	26.1252	11.7786	15.7289
ENSG00000064703	DDX20	1	111755245	111768000	12756	+	protein_coding	9.43169	5.48062	12.8889	1.0861	0.00538517	0.0355569	7.24705	2.05699	4.61919	9.05966	11.3142	0	4.06724	4.22054	16.2525	8.14829	10.5365	13.0012	35.6253	5.88931	9.43734
ENSG00000185658	BRWD1	21	39184176	39321559	137384	-	protein_coding	34.7861	20.7287	47.0863	1.08569	4.63235e-05	0.00125255	24.1568	23.6554	16.1672	19.9312	28.7999	13.8333	18.5568	68.5839	46.4358	21.3109	46.3605	26.1065	71.2505	58.8931	37.7493
ENSG00000104356	POP1	8	98117293	98159835	42543	+	protein_coding	16.7134	10.8611	21.8341	1.08562	0.00238159	0.0204118	8.85751	2.05699	4.90789	19.3273	17.4856	17.2917	6.10086	15.827	13.9307	18.8038	16.4369	21.3125	45.1253	11.7786	31.4578
ENSG00000173894	CBX2	17	79778148	79787983	9836	+	protein_coding	10.3092	6.69875	13.4683	1.0827	0.00811091	0.046408	8.85751	4.11399	3.46439	6.64375	10.2857	6.91667	6.60927	24.2681	13.9307	10.0287	17.2798	15.5024	2.37502	11.7786	12.5831
ENSG00000164916	FOXK1	7	4682295	4771442	89148	+	protein_coding	33.6751	21.7639	44.0975	1.0819	0.0011153	0.0120718	12.8836	11.8277	15.8785	14.4954	48.3426	31.125	17.7942	59.0876	25.5397	95.2724	31.188	31.4738	28.5002	47.1145	34.6036
ENSG00000139154	AEBP2	12	19404045	19720801	316757	+	protein_coding	31.0704	19.973	40.7807	1.07916	0.00163964	0.0159486	24.1568	2.05699	8.94968	25.971	37.0284	27.6667	13.9811	47.4811	41.7922	41.9951	54.3683	28.3212	42.7503	41.2252	28.312
ENSG00000116641	DOCK7	1	62454298	62688368	234071	-	protein_coding	31.3602	19.3786	41.8441	1.07792	0.00292045	0.0233702	13.6889	11.3135	15.5898	22.3471	40.1141	24.2083	8.38869	8.44109	92.8716	40.7415	53.5254	22.3287	23.7502	64.7825	28.312
ENSG00000221867	MAGEA3	X	152698767	152702347	3581	+	protein_coding	13.9248	9.19066	18.0672	1.07688	0.00492189	0.0333909	8.05228	2.05699	4.33049	11.4756	11.3142	20.75	6.35507	12.6616	37.1486	12.5358	10.5365	18.8895	16.6251	23.5573	12.5831
ENSG00000149115	TNKS1BP1	11	57299638	57324952	25315	-	protein_coding	27.578	17.8046	36.1298	1.07477	0.000105331	0.00228186	12.0784	13.8847	19.9203	18.7233	24.6856	17.2917	18.0484	70.6941	51.0794	31.9664	42.5674	31.2653	21.3752	11.7786	28.312
ENSG00000162545	CAMK2N1	1	20482391	20486210	3820	-	protein_coding	9.42583	6.60406	11.8949	1.07438	0.00842734	0.0475199	2.41568	1.54274	2.3096	6.03977	9.2571	17.2917	7.37188	7.38595	18.5743	6.89471	17.2798	12.7667	4.75003	11.7786	15.7289
ENSG00000164070	HSPA4L	4	127781821	127840733	58913	+	protein_coding	11.4138	7.09198	15.1955	1.07348	0.00907032	0.0498695	4.83137	0.514248	3.46439	9.05966	17.4856	6.91667	7.37188	7.38595	20.8961	9.40188	15.1725	14.3039	23.7502	11.7786	18.8747
ENSG00000106366	SERPINE1	7	101127089	101139266	12178	+	protein_coding	27.4303	18.3684	35.3595	1.07296	0.00194727	0.0177607	25.7673	2.57124	9.81578	15.0994	23.657	41.5	10.1681	49.5914	32.5051	29.4592	35.8241	35.4861	30.8752	47.1145	22.0205
ENSG00000136158	SPRY2	13	80335976	80341126	5151	-	protein_coding	12.5975	7.82065	16.7773	1.07284	0.000961167	0.0109141	13.6889	3.08549	5.19659	10.8716	12.3428	3.45834	6.10086	23.213	11.6089	9.40188	16.4369	14.7729	30.8752	5.88931	22.0205
ENSG00000145012	LPP	3	188153284	188890671	737388	+	protein_coding	37.0035	22.7654	49.4618	1.06718	0.0062818	0.0392353	8.85751	18.5129	12.1254	35.6346	38.0569	20.75	25.4203	43.2606	71.9755	72.7078	46.782	29.1028	35.6253	64.7825	31.4578
ENSG00000103978	TMEM87A	15	42210452	42273663	63212	-	protein_coding	17.8012	11.3399	23.4548	1.06603	0.00069099	0.00871586	6.44182	2.57124	8.66099	14.4954	15.4285	17.2917	14.4896	14.7719	23.2179	28.2056	16.4369	23.8659	26.1252	23.5573	31.4578
ENSG00000008710	PKD1	16	2088710	2135898	47189	-	protein_coding	16.4927	11.1528	21.1651	1.06263	0.00483599	0.0329206	5.6366	3.08549	7.21749	10.8716	22.6285	20.75	7.88028	35.8746	16.2525	22.5645	12.6438	16.0756	38.0003	5.88931	22.0205
ENSG00000100941	PNN	14	39175183	39183220	8038	+	protein_coding	86.8838	55.8286	114.057	1.06233	6.10592e-06	0.000273972	55.5607	49.3678	56.2964	67.6454	47.314	62.25	52.3657	110.789	53.4012	279.549	106.208	77.512	123.501	76.5611	84.936
ENSG00000104067	TJP1	15	29699367	29968865	269499	-	protein_coding	32.6679	20.9743	42.8998	1.06018	0.000384085	0.00575056	31.4039	10.285	13.2802	30.8028	29.8284	10.375	20.8446	45.3709	34.8268	72.7078	68.6979	37.6487	35.6253	29.4466	18.8747
ENSG00000163629	PTPN13	4	86594315	86815171	220857	+	protein_coding	13.3285	8.85462	17.2432	1.05908	0.00686053	0.0415676	6.44182	9.77072	5.48529	5.43579	10.2857	20.75	3.81304	2.11027	32.5051	13.7894	10.9579	15.4503	35.6253	11.7786	15.7289
ENSG00000198752	CDC42BPB	14	102932380	103057549	125170	-	protein_coding	34.0522	20.6984	45.7368	1.05633	4.98997e-05	0.0013197	8.85751	16.9702	36.9535	36.8426	14.3999	13.8333	17.0316	48.5363	37.1486	58.9184	40.4601	33.3497	71.2505	35.3359	40.8951
ENSG00000107581	EIF3A	10	119033670	119080823	47154	-	protein_coding	271.333	173.584	356.864	1.05587	4.2749e-07	3.20784e-05	148.967	135.247	143.772	193.273	207.77	221.333	164.723	477.977	213.605	681.949	256.669	243.453	543.879	182.569	254.808
ENSG00000113161	HMGCR	5	75336329	75362101	25773	+	protein_coding	57.1023	35.8304	75.7153	1.05436	0.00181	0.0170009	33.8196	5.14248	14.435	57.3778	62.7425	51.875	25.4203	51.7017	76.6191	47.0094	52.6824	63.3905	104.501	106.008	103.811
ENSG00000019995	ZRANB1	10	124942123	124988189	46067	+	protein_coding	16.489	11.0702	21.2304	1.04807	0.00444746	0.0310936	4.02614	14.399	12.7028	10.2676	8.22853	20.75	7.11767	14.7719	6.96537	64.5596	9.69357	13.1575	23.7502	11.7786	25.1662
ENSG00000122484	RPAP2	1	92299059	92402056	102998	+	protein_coding	18.9761	11.6741	25.3654	1.04712	0.00432586	0.0306426	10.468	4.62823	8.94968	17.5153	12.3428	13.8333	13.9811	9.49623	25.5397	20.6841	19.8086	14.851	76.0005	17.6679	18.8747
ENSG00000175793	SFN	1	26863149	26864456	1308	+	protein_coding	24.2731	15.6125	31.8512	1.04704	0.00324987	0.0251644	22.5464	3.08549	10.6819	12.0795	33.9427	17.2917	9.6597	23.213	25.5397	22.5645	29.9236	40.0457	49.8754	35.3359	28.312
ENSG00000198604	BAZ1A	14	34752731	34875647	122917	-	protein_coding	51.0978	32.2516	67.5882	1.04602	0.00604017	0.0382702	13.6889	36.5116	40.4179	49.5261	34.9712	24.2083	26.4371	68.5839	27.8615	179.262	48.0464	23.6574	156.751	17.6679	18.8747
ENSG00000071967	CYBRD1	2	171522247	171558129	35883	+	protein_coding	20.7173	12.3237	28.0618	1.04579	0.00634032	0.039479	20.1307	2.05699	8.08359	14.4954	18.5142	13.8333	9.1513	12.6616	44.114	19.4305	14.3296	19.4887	21.3752	64.7825	28.312
ENSG00000175931	UBE2O	17	76389456	76453152	63697	-	protein_coding	40.8549	25.0218	54.7089	1.04448	0.00188864	0.0174118	28.183	12.342	18.7655	29.5949	33.9427	27.6667	24.6577	81.2455	18.5743	48.8898	35.8241	32.8025	49.8754	129.565	40.8951
ENSG00000154305	MIA3	1	222618097	222668007	49911	+	protein_coding	21.7228	13.8016	28.6538	1.0422	0.00133007	0.0135465	12.0784	8.74222	11.8367	16.3074	22.6285	13.8333	11.1849	9.49623	37.1486	26.3253	42.9889	23.5272	19.0001	23.5573	47.1867
ENSG00000143776	CDC42BPA	1	226989865	227318474	328610	-	protein_coding	62.4035	41.5658	80.6365	1.04092	7.75645e-05	0.001832	38.6509	10.285	19.3429	50.1301	68.9139	72.625	31.0127	101.293	78.9409	117.21	68.2764	65.1882	54.6254	58.8931	100.665
ENSG00000111319	SCNN1A	12	6346843	6377730	30888	-	protein_coding	25.4302	17.6664	32.2235	1.03989	0.000458103	0.00651549	16.9098	4.62823	8.08359	19.3273	32.9141	31.125	10.6765	18.9925	51.0794	35.7271	39.6172	33.975	26.1252	17.6679	34.6036
ENSG00000078114	NEBL	10	20779973	21174187	394215	-	protein_coding	58.3727	37.7867	76.3854	1.03741	4.10883e-06	0.000204636	29.7934	21.5984	19.6316	49.5261	58.6283	55.3334	29.9959	55.9222	81.2626	39.4879	79.6558	69.5132	102.126	82.4504	100.665
ENSG00000112159	MDN1	6	89642498	89819794	177297	-	protein_coding	42.1757	27.2578	55.229	1.03514	0.000907959	0.0105104	22.5464	11.8277	19.0542	30.8028	40.1141	31.125	35.3342	61.1979	51.0794	131.626	34.9811	35.3038	49.8754	58.8931	18.8747
ENSG00000153914	SREK1	5	66139971	66183615	43645	+	protein_coding	56.6953	36.2654	74.5715	1.03343	0.000274427	0.00447891	50.7294	16.4559	24.2508	40.4665	38.0569	34.5834	49.3153	46.426	58.0447	138.521	61.9545	58.6225	104.501	53.0038	75.4987
ENSG00000110660	SLC35F2	11	107790991	107928293	137303	-	protein_coding	24.5177	16.2322	31.7676	1.03323	0.00606371	0.0383259	8.05228	4.62823	4.90789	20.5352	34.9712	31.125	9.4055	24.2681	25.5397	19.4305	26.5519	26.9663	73.6255	29.4466	28.312
ENSG00000182158	CREB3L2	7	137874979	138002086	127108	-	protein_coding	30.6002	19.7976	40.0524	1.03227	0.000859749	0.0101386	10.468	7.19948	17.322	32.0108	25.7142	31.125	14.7438	30.5989	102.159	30.086	34.5597	24.882	40.3753	29.4466	28.312
ENSG00000178202	POGLUT3	11	108472112	108498384	26273	-	protein_coding	30.2389	20.6253	38.6507	1.03114	0.0011728	0.0124247	19.3255	7.19948	9.23838	25.367	22.6285	48.4167	12.2017	34.8195	88.228	20.6841	26.9734	30.7703	61.7504	17.6679	28.312
ENSG00000076604	TRAF4	17	28744005	28750956	6952	+	protein_coding	21.4825	13.4261	28.5319	1.03003	0.00163194	0.0159163	8.05228	8.74222	12.4141	18.7233	16.4571	13.8333	15.7606	51.7017	16.2525	13.7894	24.4446	25.1686	33.2502	35.3359	28.312
ENSG00000104412	EMC2	8	108443601	108489196	45596	+	protein_coding	27.4879	17.2823	36.4177	1.02845	0.00751814	0.0441325	25.7673	14.9132	11.2593	29.5949	16.4571	13.8333	9.1513	20.0476	104.481	44.5022	32.0309	17.4044	23.7502	17.6679	31.4578
ENSG00000101210	EEF1A2	20	63488014	63499185	11172	-	protein_coding	121.439	77.3626	160.006	1.02833	0.00207165	0.0184994	77.3019	19.0272	40.1292	121.399	142.971	100.292	40.4182	106.569	120.733	104.047	170.691	162.007	258.877	206.126	150.997
ENSG00000070961	ATP2B1	12	89588049	89709300	121252	-	protein_coding	43.9477	27.9332	57.9603	1.02741	0.00132123	0.0134666	27.3777	5.14248	12.9915	51.942	34.9712	41.5	21.6072	30.5989	58.0447	47.6362	53.1039	51.1188	57.0004	100.118	66.0614
ENSG00000152104	PTPN14	1	214348700	214552449	203750	-	protein_coding	26.9193	17.5236	35.1406	1.0265	0.00160302	0.0156765	12.0784	12.342	7.21749	22.3471	29.8284	27.6667	11.1849	23.213	69.6537	16.9234	23.1803	28.243	61.7504	23.5573	34.6036
ENSG00000189171	S100A13	1	153618787	153631360	12574	-	protein_coding	17.2995	10.1837	23.5259	1.02605	0.000898683	0.0104197	14.4941	3.59974	9.23838	18.7233	14.3999	3.45834	7.37188	15.827	39.4704	21.9377	18.1228	17.3262	11.8751	35.3359	28.312
ENSG00000149257	SERPINH1	11	75562056	75572783	10728	+	protein_coding	28.7323	17.7286	38.3606	1.02551	0.000235142	0.00402351	18.5202	9.77072	14.1463	22.3471	33.9427	10.375	14.998	30.5989	41.7922	28.2056	39.1957	32.047	38.0003	53.0038	44.0409
ENSG00000067141	NEO1	15	73051710	73305205	253496	+	protein_coding	27.8293	17.9374	36.4847	1.02527	0.00256792	0.0214631	12.8836	3.59974	10.1045	19.3273	23.657	41.5	14.4896	15.827	34.8268	16.2966	29.5022	36.0854	33.2502	88.3397	37.7493
ENSG00000143842	SOX13	1	204073115	204127743	54629	+	protein_coding	17.515	11.2546	22.9929	1.02371	0.00711826	0.0426478	8.05228	0	5.77399	17.5153	13.3714	17.2917	16.7774	16.8822	18.5743	18.177	27.3949	18.6289	26.1252	23.5573	34.6036
ENSG00000138758	SEPT11	4	76949703	77040384	90682	+	protein_coding	71.7819	46.6295	93.7902	1.02364	0.000207185	0.00366187	24.9621	32.3976	29.1586	85.1608	76.1139	41.5	37.1136	142.443	176.456	116.583	80.9202	72.744	59.3754	29.4466	72.3529
ENSG00000147044	CASK	X	41514934	41923645	408712	-	protein_coding	17.3334	12.2317	21.7974	1.02284	0.00374558	0.0278383	11.2732	4.11399	7.79489	12.0795	19.5428	24.2083	6.60927	23.213	6.96537	25.0717	32.8738	19.6711	23.7502	17.6679	25.1662
ENSG00000162522	KIAA1522	1	32741830	32774970	33141	+	protein_coding	19.8214	13.0949	25.707	1.02189	0.000293502	0.00468988	13.6889	2.57124	19.0542	18.7233	13.3714	13.8333	10.4223	28.4887	27.8615	31.3396	34.9811	27.8783	16.6251	35.3359	3.14578
ENSG00000065243	PKN2	1	88684222	88836255	152034	+	protein_coding	35.5897	23.2654	46.3734	1.02139	0.00358791	0.0270151	17.715	5.65673	23.3847	35.0307	32.9141	31.125	17.0316	22.1579	27.8615	85.2437	66.5906	42.7553	35.6253	53.0038	37.7493
ENSG00000168487	BMP1	8	22165140	22212326	47187	+	protein_coding	12.8719	8.50268	16.6949	1.02135	0.00774991	0.0450901	14.4941	1.54274	7.21749	12.6835	12.3428	6.91667	4.32144	18.9925	9.28716	11.909	26.1305	17.5867	19.0001	11.7786	18.8747
ENSG00000062038	CDH3	16	68636189	68722616	86428	+	protein_coding	22.3128	14.2454	29.3717	1.01939	0.00503908	0.0339681	8.85751	4.62823	10.1045	24.7631	27.7713	10.375	13.2185	24.2681	11.6089	23.1913	42.5674	37.336	16.6251	35.3359	44.0409
ENSG00000059758	CDK17	12	96278261	96400480	122220	-	protein_coding	20.7657	11.9967	28.4386	1.01893	0.00288714	0.0231691	9.66274	7.19948	11.2593	9.05966	19.5428	6.91667	20.3362	14.7719	18.5743	45.7558	24.0232	15.5024	14.2501	88.3397	6.29156
ENSG00000196233	LCOR	10	96832282	96995959	163678	+	protein_coding	44.1117	28.1986	58.0356	1.01793	0.0029257	0.0233879	41.8719	10.7992	15.5898	37.4466	22.6285	38.0417	31.0127	35.8746	83.5844	100.287	47.2035	33.7405	21.3752	82.4504	59.7698
ENSG00000128342	LIF	22	30240453	30246759	6307	-	protein_coding	32.6011	21.4846	42.328	1.01777	0.00313825	0.0245587	19.3255	5.14248	10.1045	39.8625	25.7142	38.0417	12.2017	36.9298	41.7922	31.9664	35.4026	50.3632	45.1253	53.0038	44.0409
ENSG00000164402	SEPT8	5	132750819	132807241	56423	-	protein_coding	19.1651	12.384	25.0986	1.01747	0.0055263	0.0360937	11.2732	16.4559	7.21749	16.3074	8.22853	17.2917	9.9139	9.49623	78.9409	6.89471	31.6095	20.583	28.5002	5.88931	18.8747
ENSG00000149231	CCDC82	11	96352769	96389956	37188	-	protein_coding	22.385	14.8425	28.9846	1.01696	0.00300551	0.0237896	12.8836	18.5129	16.1672	15.7034	9.2571	13.8333	17.54	27.4335	9.28716	43.8754	62.376	20.557	49.8754	5.88931	12.5831
ENSG00000136720	HS6ST1	2	128236716	128318868	82153	-	protein_coding	9.54219	5.26935	13.2809	1.0169	0.00823149	0.0469311	9.66274	4.11399	5.77399	4.83182	4.11426	0	8.38869	4.22054	9.28716	6.26792	15.1725	10.6042	23.7502	11.7786	25.1662
ENSG00000119661	DNAL1	14	73644875	73703732	58858	+	protein_coding	12.8038	8.19367	16.8377	1.0166	0.00664548	0.0406879	6.44182	15.9417	7.21749	7.24772	10.2857	6.91667	3.30463	7.38595	37.1486	8.14829	32.4524	10.552	14.2501	5.88931	18.8747
ENSG00000169174	PCSK9	1	55039548	55064852	25305	+	protein_coding	22.3825	14.8235	28.9966	1.01336	0.0066349	0.0406879	9.66274	5.14248	7.50619	20.5352	35.9998	17.2917	7.62608	24.2681	16.2525	26.952	23.6017	32.8286	52.2504	11.7786	44.0409
ENSG00000152409	JMY	5	79236131	79327211	91081	+	protein_coding	24.745	15.7359	32.628	1.01136	0.00369	0.0275666	16.9098	1.54274	9.81578	36.8426	12.3428	20.75	11.9475	31.6541	25.5397	23.1913	38.7743	25.82	19.0001	53.0038	44.0409
ENSG00000133422	MORC2	22	30925130	30968774	43645	-	protein_coding	21.6092	13.4457	28.7522	1.01135	0.00280978	0.0228135	8.85751	19.5414	12.9915	9.66363	13.3714	10.375	19.3194	13.7168	65.0101	52.6505	26.9734	14.6165	11.8751	29.4466	15.7289
ENSG00000128567	PODXL	7	131500262	131558217	57956	-	protein_coding	47.015	30.9993	61.0288	1.01106	0.00339495	0.0258963	33.0143	9.25647	17.6107	22.9511	46.2855	72.625	15.2522	30.5989	44.114	39.4879	52.261	51.7962	116.376	100.118	53.4782
ENSG00000163975	MELTF	3	196988621	197029817	41197	-	protein_coding	43.9182	28.8404	57.1113	1.01012	0.00273099	0.0223239	40.2614	6.17098	12.9915	44.6943	43.1998	38.0417	16.5232	51.7017	46.4358	40.1147	56.4756	62.8954	114.001	41.2252	44.0409
ENSG00000167680	SEMA6B	19	4542593	4559684	17092	-	protein_coding	29.2838	19.1924	38.1138	1.00968	0.00352812	0.0266874	16.1046	5.14248	11.2593	33.8227	29.8284	24.2083	13.9811	30.5989	44.114	24.4449	38.3528	37.6487	61.7504	17.6679	50.3325
ENSG00000084073	ZMPSTE24	1	40258236	40294180	35945	+	protein_coding	39.1799	25.0606	51.5343	1.00919	0.00122354	0.0127757	24.9621	4.11399	14.7237	31.4068	53.4854	27.6667	19.0652	43.2606	41.7922	43.8754	39.6172	48.4873	49.8754	82.4504	62.9156
ENSG00000164180	TMEM161B	5	88189633	88269476	79844	-	protein_coding	9.76788	6.13961	12.9426	1.00742	0.00777801	0.0451811	2.41568	8.74222	5.48529	9.66363	8.22853	6.91667	1.52522	7.38595	9.28716	15.043	10.115	11.7506	7.12505	17.6679	25.1662
ENSG00000176697	BDNF	11	27654893	27722058	67166	-	protein_coding	43.3481	28.1929	56.6089	1.00699	0.00242366	0.0207111	28.9882	5.65673	12.1254	36.8426	48.3426	41.5	23.895	33.7644	62.6883	36.3539	66.5906	57.893	40.3753	76.5611	78.6445
ENSG00000100503	NIN	14	50719763	50831121	111359	-	protein_coding	73.8136	47.2487	97.058	1.00598	0.00730426	0.04335	74.8862	28.2837	51.6772	57.3778	25.7142	51.875	40.9266	107.624	162.525	206.841	55.6326	40.3062	59.3754	100.118	44.0409
ENSG00000141736	ERBB2	17	39687914	39730426	42513	+	protein_coding	21.3844	13.9449	27.8939	1.00536	0.00163332	0.0159191	15.2993	3.08549	11.8367	22.3471	17.4856	13.8333	13.7269	20.0476	20.8961	32.5932	26.1305	32.073	33.2502	23.5573	34.6036
ENSG00000155254	MARVELD1	10	97713173	97718150	4978	+	protein_coding	11.0834	7.21802	14.4656	1.00535	0.00448122	0.0312092	4.02614	8.22797	8.66099	3.62386	9.2571	10.375	6.35507	11.6065	6.96537	4.38754	32.0309	11.1774	7.12505	23.5573	18.8747
ENSG00000163539	CLASP2	3	33496245	33718356	222112	-	protein_coding	15.5516	10.7948	19.7139	1.00192	0.00291259	0.0233216	8.05228	5.65673	5.48529	9.05966	28.7999	10.375	8.13448	35.8746	18.5743	30.086	16.8584	16.1016	19.0001	11.7786	9.43734
ENSG00000078142	PIK3C3	18	41955234	42087830	132597	+	protein_coding	21.5364	14.4402	27.7457	1.00093	0.00264925	0.0218653	5.6366	5.65673	12.7028	20.5352	18.5142	20.75	17.2858	49.5914	48.7576	44.5022	12.6438	17.248	11.8751	5.88931	31.4578
ENSG00000108055	SMC3	10	110567691	110604636	36946	+	protein_coding	44.5206	28.714	58.3514	1.00016	9.06575e-05	0.00204976	27.3777	32.3976	25.6943	38.6545	30.857	17.2917	28.7249	64.3633	34.8268	106.555	73.3339	36.867	54.6254	64.7825	31.4578
ENSG00000124299	PEPD	19	33386950	33521791	134842	-	protein_coding	31.4141	43.5329	20.8101	-1.00194	0.00782009	0.0453748	17.715	91.5362	66.6896	21.1392	18.5142	38.0417	51.0947	30.5989	46.4358	10.0287	20.2301	21.3125	19.0001	0	18.8747
ENSG00000116670	MAD2L2	1	11674480	11691650	17171	-	protein_coding	32.3985	44.6647	21.6656	-1.00272	0.000291739	0.0046775	51.5346	82.2797	52.5433	14.4954	34.9712	24.2083	52.6199	31.6541	20.8961	21.3109	20.2301	24.8299	23.7502	11.7786	18.8747
ENSG00000119487	MAPKAP1	9	125437393	125707234	269842	-	protein_coding	36.0185	48.9262	24.7243	-1.00305	0.00109081	0.0118853	62.8078	94.1074	53.6981	14.4954	28.7999	31.125	57.4498	36.9298	16.2525	16.2966	26.9734	23.3187	33.2502	35.3359	9.43734
ENSG00000148300	REXO4	9	133406059	133418096	12038	-	protein_coding	18.8388	24.8659	13.5651	-1.00445	0.00282369	0.0229008	34.6248	37.0259	43.0162	14.4954	9.2571	6.91667	28.7249	8.44109	9.28716	15.043	16.4369	11.3597	2.37502	23.5573	22.0205
ENSG00000078304	PPP2R5C	14	101761798	101927989	166192	+	protein_coding	96.1014	130.459	66.0387	-1.00579	0.00037847	0.00570184	179.566	179.473	159.073	149.182	47.314	58.7917	139.811	70.6941	134.664	60.7988	42.9889	43.563	47.5003	58.8931	69.2071
ENSG00000179526	SHARPIN	8	144098633	144108124	9492	-	protein_coding	27.5635	37.0245	19.2852	-1.00586	0.00569991	0.0367714	43.4823	42.6826	55.719	44.6943	34.9712	0	37.622	14.7719	20.8961	17.5502	17.2798	12.3238	47.5003	17.6679	6.29156
ENSG00000129562	DAD1	14	22564907	22589224	24318	-	protein_coding	52.3441	71.6769	35.4278	-1.00636	0.000804786	0.00961564	167.487	85.3652	69.8653	50.1301	30.857	38.0417	59.9918	34.8195	32.5051	26.3253	33.7168	42.9638	42.7503	29.4466	40.8951
ENSG00000133872	SARAF	8	30063012	30083208	20197	-	protein_coding	105.186	144.685	70.6242	-1.00637	0.00272009	0.0222977	265.725	190.786	172.642	62.8136	57.5997	83	180.23	163.546	48.7576	48.8898	53.1039	53.2553	78.3756	53.0038	66.0614
ENSG00000106636	YKT6	7	44200968	44214294	13327	+	protein_coding	47.2066	65.2257	31.4399	-1.00683	0.000508065	0.00707338	45.0928	130.105	83.7229	35.0307	23.657	72.625	66.3469	29.5438	67.3319	33.8468	20.6515	39.0817	21.3752	17.6679	22.0205
ENSG00000165283	STOML2	9	35099776	35103195	3420	-	protein_coding	50.6556	71.7525	32.1958	-1.00714	1.30691e-05	0.000473527	99.043	76.623	63.8026	64.0216	45.2569	96.8334	56.6872	49.5914	25.5397	22.5645	39.1957	45.0221	26.1252	11.7786	37.7493
ENSG00000204392	LSM2	6	31797396	31806966	9571	-	protein_coding	27.5889	38.355	18.1687	-1.00744	0.0071497	0.0427831	28.183	64.7953	77.3715	26.575	15.4285	10.375	45.7565	26.3784	11.6089	38.8611	15.1725	17.0917	11.8751	11.7786	12.5831
ENSG00000133313	CNDP2	18	74495816	74523454	27639	+	protein_coding	47.2476	65.5054	31.2721	-1.00868	0.00181725	0.0170469	57.1712	123.42	102.488	33.8227	33.9427	38.0417	69.6515	55.9222	37.1486	43.2486	23.1803	23.1624	42.7503	5.88931	18.8747
ENSG00000166974	MAPRE2	18	34976928	35143470	166543	+	protein_coding	31.4054	42.8553	21.3867	-1.00902	0.00367155	0.0274571	45.0928	55.0246	68.1331	26.575	19.5428	10.375	75.244	28.4887	13.9307	53.2773	13.4867	11.985	4.75003	29.4466	15.7289
ENSG00000185651	UBE2L3	22	21549447	21624034	74588	+	protein_coding	46.8778	65.0362	30.9892	-1.00955	0.000203157	0.00361806	69.2496	107.992	81.702	41.6744	41.1426	48.4167	65.0759	58.0325	18.5743	35.7271	24.8661	31.7604	52.2504	23.5573	3.14578
ENSG00000057757	PITHD1	1	23778418	23788232	9815	+	protein_coding	43.8401	60.1514	29.5677	-1.01143	0.000978014	0.0110544	48.3137	90.5077	95.8482	33.8227	15.4285	65.7084	71.4309	29.5438	46.4358	36.9807	36.2455	18.4726	14.2501	29.4466	25.1662
ENSG00000042493	CAPG	2	85394753	85418432	23680	-	protein_coding	51.3947	70.5764	34.6107	-1.01362	0.000240542	0.00408797	70.0548	132.162	86.6099	50.1301	44.2283	51.875	58.975	45.3709	76.6191	21.3109	32.4524	38.2219	4.75003	23.5573	34.6036
ENSG00000012822	CALCOCO1	12	53708517	53727745	19229	-	protein_coding	30.1145	41.0451	20.5501	-1.01408	0.00168745	0.0162203	61.1973	63.7668	58.8947	13.2875	19.5428	27.6667	42.9602	17.9373	18.5743	31.9664	17.2798	16.4404	16.6251	23.5573	22.0205
ENSG00000165502	RPL36AL	14	49618519	49620685	2167	-	protein_coding	177.996	245.39	119.027	-1.01589	0.00489296	0.033246	286.661	329.633	313.816	194.481	116.228	235.167	241.747	278.556	176.456	120.344	38.7743	51.5617	68.8755	129.565	88.0818
ENSG00000181924	COA4	11	73872667	73876901	4235	-	protein_coding	19.9391	27.3254	13.476	-1.01686	0.00809632	0.0463511	8.85751	45.7681	29.736	21.7432	41.1426	6.91667	37.1136	22.1579	20.8961	13.1626	10.5365	14.7208	2.37502	17.6679	6.29156
ENSG00000171490	RSL1D1	16	11833850	11851580	17731	-	protein_coding	138.102	190.389	92.3504	-1.01704	3.04656e-08	3.90742e-06	227.88	270.495	245.106	134.083	105.942	141.792	207.429	83.3558	118.411	119.717	87.2421	105.468	87.8756	70.6718	66.0614
ENSG00000198860	TSEN15	1	184051651	184123978	72328	+	protein_coding	20.7472	29.1958	13.3547	-1.01832	0.000240601	0.00408797	50.7294	16.9702	20.4977	21.1392	26.7427	38.0417	30.2501	9.49623	20.8961	11.2823	13.9082	18.6289	2.37502	17.6679	12.5831
ENSG00000265491	RNF115	1	145738868	145824095	85228	-	protein_coding	25.9183	35.8448	17.2325	-1.02054	0.00092499	0.0106312	32.2091	63.7668	39.2631	22.9511	15.4285	51.875	25.4203	7.38595	16.2525	15.6698	17.7013	14.5384	38.0003	0	28.312
ENSG00000131508	UBE2D2	5	139526431	139628434	102004	+	protein_coding	80.0821	109.368	54.457	-1.02284	0.000293486	0.00468988	185.202	142.961	116.346	108.716	64.7997	31.125	116.425	104.458	30.1833	36.3539	37.0884	45.1523	66.5005	53.0038	62.9156
ENSG00000143575	HAX1	1	154272511	154275875	3365	+	protein_coding	37.8026	51.7958	25.5585	-1.02402	0.00411649	0.0296817	53.9503	90.5077	78.5263	22.9511	35.9998	6.91667	73.7188	10.5514	27.8615	27.5788	24.0232	28.8683	42.7503	17.6679	25.1662
ENSG00000167671	UBXN6	19	4444999	4457794	12796	-	protein_coding	77.594	106.909	51.9435	-1.02408	0.00492811	0.0333909	86.1594	250.953	135.689	41.6744	53.4854	55.3334	125.068	115.01	51.0794	29.4592	28.2378	29.2591	83.1256	35.3359	44.0409
ENSG00000111361	EIF2B1	12	123620406	123633766	13361	-	protein_coding	27.1617	37.4959	18.1192	-1.02461	0.00021153	0.00372504	33.0143	70.9663	49.3676	29.5949	22.6285	27.6667	29.2333	14.7719	18.5743	10.6555	21.4944	21.1041	23.7502	0	34.6036
ENSG00000005020	SKAP2	7	26667068	26995239	328172	-	protein_coding	33.9482	47.0084	22.5205	-1.02516	0.00435153	0.0307792	57.9764	88.9649	74.7732	33.2187	21.5999	20.75	31.7753	17.9373	11.6089	55.1577	20.6515	14.1476	21.3752	23.5573	15.7289
ENSG00000162889	MAPKAPK2	1	206684944	206734283	49340	+	protein_coding	65.7172	89.4403	44.9594	-1.02877	0.000898588	0.0104197	76.4967	166.102	132.802	68.2494	35.9998	34.5834	111.849	56.9774	18.5743	68.9471	21.073	26.2108	71.2505	58.8931	37.7493
ENSG00000164897	TMUB1	7	151081085	151083493	2409	-	protein_coding	14.269	20.0421	9.21764	-1.03124	0.000377733	0.00569666	16.9098	24.1697	24.8282	15.0994	13.3714	20.75	25.1661	6.33082	4.64358	11.909	10.115	11.5682	14.2501	11.7786	3.14578
ENSG00000086300	SNX10	7	26291895	26374329	82435	+	protein_coding	23.0333	31.7316	15.4224	-1.03176	0.00403741	0.0293451	13.6889	44.7396	53.4094	22.9511	20.5713	20.75	46.0107	28.4887	9.28716	21.3109	11.8009	14.7468	4.75003	23.5573	9.43734
ENSG00000104518	GSDMD	8	143553207	143563062	9856	+	protein_coding	47.6644	64.0108	33.3612	-1.03285	0.000404124	0.00596433	57.9764	129.076	96.4256	40.4665	42.1712	13.8333	68.1263	27.4335	18.5743	33.22	32.4524	30.9006	21.3752	58.8931	44.0409
ENSG00000196821	ILRUN	6	34587288	34696859	109572	-	protein_coding	78.0908	107.908	52.001	-1.03409	0.000635148	0.00824429	132.863	204.671	125.007	85.7647	35.9998	62.25	108.799	81.2455	58.0447	80.8561	32.4524	38.1698	40.3753	47.1145	37.7493
ENSG00000108788	MLX	17	42567068	42573239	6172	+	protein_coding	29.2266	40.684	19.2013	-1.03417	0.000715192	0.00887438	33.8196	58.1101	71.8862	41.6744	20.5713	17.2917	41.435	27.4335	16.2525	20.6841	26.9734	18.9676	9.50007	11.7786	22.0205
ENSG00000175224	ATG13	11	46617527	46674818	57292	+	protein_coding	36.8535	50.1644	25.2066	-1.03672	0.000379392	0.00570387	68.4444	60.167	88.0533	55.5659	18.5142	20.75	39.6556	20.0476	44.114	13.1626	32.4524	23.3187	26.1252	23.5573	18.8747
ENSG00000181788	SIAH2	3	150741125	150763477	22353	-	protein_coding	35.8575	47.7112	25.4854	-1.03826	0.000606788	0.00801201	78.1071	73.5375	58.3173	48.9221	26.7427	6.91667	41.435	21.1027	23.2179	36.9807	21.9159	17.717	11.8751	64.7825	6.29156
ENSG00000156411	ATP5MPL	14	103912288	103928269	15982	-	protein_coding	71.4761	99.9356	46.5741	-1.03862	0.000487228	0.00683581	103.069	144.504	124.429	51.338	49.3712	110.667	116.171	78.0801	30.1833	70.8275	38.7743	43.3025	28.5002	29.4466	53.4782
ENSG00000128789	PSMG2	18	12658043	12725740	67698	+	protein_coding	29.9098	39.9505	21.1241	-1.0399	0.000821174	0.00975514	78.9123	51.4248	47.058	24.7631	18.5142	17.2917	41.6892	12.6616	16.2525	17.5502	19.3871	20.8957	19.0001	41.2252	22.0205
ENSG00000184939	ZFP90	16	68530090	68576072	45983	+	protein_coding	15.0378	21.6334	9.26659	-1.04372	0.00374905	0.0278498	7.24705	24.6839	24.8282	18.1193	11.3142	38.0417	27.1997	3.16541	9.28716	13.1626	8.85065	14.0694	7.12505	5.88931	12.5831
ENSG00000168067	MAP4K2	11	64784918	64803241	18324	-	protein_coding	40.4963	56.3078	26.6611	-1.04406	0.0062111	0.0389349	128.836	70.452	68.7105	19.9312	37.0284	6.91667	62.2796	52.7568	23.2179	18.177	25.709	18.4205	47.5003	11.7786	15.7289
ENSG00000125991	ERGIC3	20	35542021	35557634	15614	+	protein_coding	111.814	154.637	74.3433	-1.04597	0.000454109	0.00648998	157.019	264.324	221.433	67.6454	99.7709	51.875	220.394	102.348	123.055	46.3826	71.2266	62.218	66.5005	41.2252	81.7902
ENSG00000197070	ARRDC1	9	137605685	137615360	9676	+	protein_coding	19.6621	26.5253	13.6569	-1.0472	0.0017814	0.0168195	30.5987	44.7396	41.8614	16.3074	9.2571	10.375	32.5379	13.7168	4.64358	15.043	13.9082	12.3238	16.6251	23.5573	9.43734
ENSG00000162385	MAGOH	1	53226900	53238518	11619	-	protein_coding	19.7375	29.7686	10.9603	-1.04752	0.000845491	0.00999055	28.9882	23.6554	25.4056	13.2875	25.7142	58.7917	32.5379	9.49623	16.2525	13.7894	20.6515	18.0557	0	0	9.43734
ENSG00000169718	DUS1L	17	82057506	82065887	8382	-	protein_coding	50.6784	70.752	33.114	-1.04889	0.000514211	0.00711897	53.9503	151.189	109.128	36.2386	26.7427	41.5	76.515	60.1428	25.5397	22.5645	45.5176	35.5904	14.2501	23.5573	37.7493
ENSG00000129071	MBD4	3	129430944	129440179	9236	-	protein_coding	34.6973	48.3624	22.7404	-1.04921	0.00795602	0.0458658	46.7032	48.8536	35.2213	111.736	11.3142	24.2083	60.5002	31.6541	65.0101	21.3109	20.6515	12.9491	11.8751	5.88931	12.5831
ENSG00000144848	ATG3	3	112532509	112562046	29538	-	protein_coding	41.3436	58.0425	26.732	-1.05221	0.00220761	0.0192553	47.5084	112.62	90.6516	21.7432	26.7427	34.5834	72.4478	46.426	13.9307	30.086	29.5022	28.8683	28.5002	17.6679	18.8747
ENSG00000184990	SIVA1	14	104753147	104768494	15348	+	protein_coding	41.2425	56.1321	28.214	-1.05382	0.00268386	0.0220756	58.7816	91.5362	86.6099	20.5352	63.7711	17.2917	54.3994	13.7168	37.1486	20.0573	22.3374	27.2269	45.1253	41.2252	18.8747
ENSG00000121691	CAT	11	34438934	34472060	33127	+	protein_coding	68.1233	93.9746	45.5035	-1.05385	6.52436e-07	4.50274e-05	70.8601	103.878	126.739	103.28	45.2569	65.7084	142.099	64.3633	30.1833	36.9807	41.7245	52.5518	40.3753	41.2252	56.624
ENSG00000089820	ARHGAP4	X	153907367	153934999	27633	-	protein_coding	77.1593	106.657	51.3487	-1.05436	0.00402877	0.0293411	134.473	188.215	150.124	33.8227	28.7999	72.625	138.54	98.1277	27.8615	74.5882	29.0807	21.7294	42.7503	88.3397	28.312
ENSG00000196072	BLOC1S2	10	100273280	100286680	13401	-	protein_coding	51.4785	71.0274	34.3732	-1.05464	9.11715e-06	0.000368064	74.081	83.3082	67.267	90.5966	73.0282	31.125	77.786	46.426	39.4704	37.6075	35.4026	35.0693	11.8751	47.1145	22.0205
ENSG00000110057	UNC93B1	11	67991100	68004982	13883	-	protein_coding	12.1206	17.2093	7.66796	-1.05519	0.00641518	0.039733	20.9359	29.8264	18.7655	12.6835	6.1714	6.91667	25.1661	15.827	4.64358	5.64113	10.9579	8.88456	9.50007	5.88931	0
ENSG00000133265	HSPBP1	19	55262223	55280381	18159	-	protein_coding	15.168	21.8106	9.35581	-1.0594	0.00341513	0.0260365	37.8457	14.399	25.6943	7.8517	19.5428	24.2083	23.1324	8.44109	6.96537	9.40188	9.69357	15.5806	0	5.88931	18.8747
ENSG00000149923	PPP4C	16	30075978	30085376	9399	+	protein_coding	55.4968	78.2779	35.5633	-1.06126	0.0010528	0.0116297	86.1594	158.388	116.923	49.5261	28.7999	31.125	77.0234	39.04	23.2179	60.7988	48.8893	35.6425	40.3753	17.6679	18.8747
ENSG00000266472	MRPS21	1	150293720	150308979	15260	+	protein_coding	41.2656	57.4974	27.0627	-1.06419	0.00197911	0.0179383	62.8078	87.9364	87.7646	34.4267	34.9712	34.5834	59.9918	41.1503	69.6537	13.1626	17.7013	23.6053	16.6251	0	34.6036
ENSG00000167272	POP5	12	120578764	120581398	2635	-	protein_coding	22.3248	31.4339	14.3543	-1.06421	0.000698225	0.00874622	21.7412	51.9391	34.0665	32.0108	12.3428	41.5	26.4371	26.3784	25.5397	7.5215	15.594	13.0012	11.8751	11.7786	3.14578
ENSG00000277791	PSMB3	17	38752741	38764225	11485	+	protein_coding	81.6286	113.149	54.0481	-1.06507	4.14144e-07	3.12614e-05	157.019	166.616	145.505	51.942	98.7424	65.7084	106.511	75.9698	65.0101	42.6218	51.8395	56.7466	42.7503	47.1145	50.3325
ENSG00000089248	ERP29	12	112013348	112023449	10102	+	protein_coding	179.327	249.583	117.852	-1.06741	8.022e-05	0.00186777	237.542	495.221	339.799	185.421	57.5997	197.125	234.375	205.752	127.698	112.823	76.2842	91.1645	137.751	100.118	91.2276
ENSG00000141994	DUS3L	19	5784832	5791225	6394	-	protein_coding	12.2152	16.1708	8.75407	-1.0688	0.00782076	0.0453748	10.468	43.7111	19.3429	7.8517	8.22853	10.375	13.2185	2.11027	2.32179	6.89471	4.21459	8.75429	21.3752	11.7786	12.5831
ENSG00000140612	SEC11A	15	84669538	84716460	46923	-	protein_coding	75.9522	105.879	49.7667	-1.06933	0.00105732	0.0116531	118.369	140.904	136.844	56.1699	67.8854	76.0834	144.896	74.9147	48.7576	50.7701	48.8893	53.6721	19.0001	70.6718	31.4578
ENSG00000125520	SLC2A4RG	20	63739776	63744050	4275	+	protein_coding	38.0019	53.035	24.8479	-1.07011	0.00601271	0.0381868	57.1712	129.591	73.041	12.0795	14.3999	24.2083	60.7544	58.0325	18.5743	31.9664	12.2223	20.1661	9.50007	29.4466	18.8747
ENSG00000141504	SAT2	17	7626234	7627876	1643	-	protein_coding	23.6942	31.5817	16.7925	-1.07289	0.0077018	0.0449021	53.145	64.7953	32.9117	12.0795	15.4285	17.2917	25.4203	10.5514	25.5397	8.77509	12.2223	12.4019	4.75003	41.2252	18.8747
ENSG00000184897	H1FX	3	129314771	129316286	1516	-	protein_coding	38.6858	53.8813	25.3897	-1.07548	0.00272324	0.0223057	43.4823	100.793	61.7817	21.7432	21.5999	20.75	107.019	40.0952	27.8615	26.3253	15.1725	18.655	47.5003	11.7786	15.7289
ENSG00000156973	PDE6D	2	231732433	231786272	53840	-	protein_coding	14.4689	19.7771	9.82433	-1.07662	0.00376207	0.0279179	12.0784	33.9404	41.8614	27.179	8.22853	3.45834	11.6933	5.27568	6.96537	5.64113	14.3296	10.9168	14.2501	11.7786	9.43734
ENSG00000122042	UBL3	13	29764371	29850684	86314	-	protein_coding	20.2966	28.5382	13.0851	-1.07742	0.00752235	0.0441382	28.9882	34.9689	35.7987	10.2676	17.4856	41.5	30.7585	8.44109	11.6089	6.26792	16.8584	13.0533	14.2501	5.88931	28.312
ENSG00000215021	PHB2	12	6965327	6970825	5499	-	protein_coding	192.133	267.277	126.383	-1.08019	5.39518e-06	0.000251017	250.426	545.103	391.765	133.479	130.628	145.25	274.285	103.403	130.02	97.1527	115.48	151.376	137.751	106.008	169.872
ENSG00000141959	PFKL	21	44300051	44327376	27326	+	protein_coding	68.5377	95.9744	44.5306	-1.0809	0.001956	0.0178179	140.915	168.673	106.241	40.4665	53.4854	31.125	130.914	61.1979	20.8961	48.8898	54.7897	34.4961	57.0004	41.2252	37.7493
ENSG00000104825	NFKBIB	19	38899700	38908893	9194	+	protein_coding	12.1221	17.4147	7.49104	-1.08211	0.00438289	0.0308646	24.9621	17.4844	25.4056	7.8517	7.19996	13.8333	25.1661	7.38595	2.32179	20.6841	2.95022	8.88456	2.37502	5.88931	9.43734
ENSG00000131779	PEX11B	1	145911350	145918717	7368	-	protein_coding	15.8166	22.507	9.96251	-1.08285	0.000114333	0.0024261	18.5202	29.8264	22.5186	12.0795	18.5142	38.0417	18.0484	7.38595	11.6089	11.2823	7.16481	11.5421	9.50007	11.7786	9.43734
ENSG00000122034	GTF3A	13	27424619	27435823	11205	+	protein_coding	103.914	145.611	67.4289	-1.08449	0.00167499	0.016173	148.162	233.469	190.253	127.439	48.3426	65.7084	205.904	131.892	116.089	35.1003	62.7975	38.3	57.0004	35.3359	62.9156
ENSG00000247596	TWF2	3	52228612	52239158	10547	-	protein_coding	46.2732	64.5991	30.2382	-1.08659	0.00113331	0.0121848	70.8601	120.848	77.6602	34.4267	43.1998	27.6667	77.5318	48.5363	62.6883	21.3109	24.0232	25.1165	14.2501	17.6679	28.312
ENSG00000184752	NDUFA12	12	94897055	95003748	106694	-	protein_coding	27.9823	38.5548	18.7315	-1.08672	0.000838018	0.00991461	26.5725	53.9961	44.7484	28.3869	44.2283	34.5834	37.3678	16.8822	32.5051	15.6698	12.2223	15.9193	7.12505	11.7786	37.7493
ENSG00000145741	BTF3	5	73498408	73505635	7228	+	protein_coding	379.187	529.315	247.826	-1.08853	7.27918e-06	0.000306678	648.208	854.166	761.012	286.285	284.913	228.25	642.37	230.02	359.877	182.396	219.58	259.606	249.377	223.794	257.954
ENSG00000182606	TRAK1	3	42013802	42225890	212089	+	protein_coding	27.3587	39.4761	16.7561	-1.08853	0.00415302	0.0298708	7.24705	82.794	48.7902	38.0506	21.5999	41.5	36.351	26.3784	13.9307	33.22	14.7511	16.6227	7.12505	0	22.0205
ENSG00000100220	RTCB	22	32387582	32412248	24667	-	protein_coding	41.7608	58.5278	27.0896	-1.09112	0.000405722	0.00597574	61.1973	119.82	78.5263	22.9511	29.8284	34.5834	62.7881	52.7568	30.1833	17.5502	26.1305	27.1227	14.2501	23.5573	25.1662
ENSG00000167515	TRAPPC2L	16	88856220	88862686	6467	+	protein_coding	27.5741	38.1708	18.3021	-1.09164	0.000334299	0.00518736	46.7032	65.8238	48.7902	19.3273	27.7713	24.2083	34.5716	13.7168	18.5743	16.9234	13.0652	18.6289	38.0003	11.7786	15.7289
ENSG00000088179	PTPN4	2	119759922	119984899	224978	+	protein_coding	20.7291	29.4914	13.062	-1.09224	0.00266889	0.0219774	17.715	31.3691	24.8282	47.7142	22.6285	20.75	41.435	43.2606	6.96537	8.77509	8.85065	11.0471	7.12505	5.88931	12.5831
ENSG00000175220	ARHGAP1	11	46677080	46700619	23540	-	protein_coding	37.1644	51.9818	24.1991	-1.0923	0.0039911	0.0291508	41.8719	82.794	89.2081	27.179	20.5713	24.2083	78.0402	64.3633	13.9307	30.086	7.58627	16.5967	19.0001	29.4466	12.5831
ENSG00000159377	PSMB4	1	151399560	151401937	2378	+	protein_coding	125.072	175.089	81.3081	-1.09296	1.4115e-05	0.000498949	142.525	302.892	242.219	100.864	92.571	162.542	182.009	88.6314	160.203	72.0811	64.0618	72.7961	73.6255	53.0038	66.0614
ENSG00000100083	GGA1	22	37608725	37633564	24840	+	protein_coding	27.7753	40.1507	16.9469	-1.09364	0.00215938	0.0189902	28.183	85.3652	58.8947	12.6835	11.3142	44.9584	39.6556	20.0476	4.64358	36.9807	19.8086	18.6289	14.2501	11.7786	9.43734
ENSG00000127125	PPCS	1	42456117	42473385	17269	+	protein_coding	27.5591	39.1615	17.4071	-1.09464	0.000434525	0.00630387	43.4823	38.0544	44.171	24.7631	17.4856	55.3334	50.8405	15.827	11.6089	21.3109	21.073	18.7071	4.75003	17.6679	28.312
ENSG00000160796	NBEAL2	3	46979683	47009704	30022	+	protein_coding	40.7515	58.0712	25.5968	-1.09514	0.00584575	0.0374973	34.6248	116.22	89.2081	41.6744	22.6285	10.375	91.7672	46.426	18.5743	52.6505	12.6438	22.3547	33.2502	0	18.8747
ENSG00000120129	DUSP1	5	172768096	172771195	3100	-	protein_coding	37.7906	53.5595	23.9928	-1.09636	0.00166661	0.0161458	96.6274	19.0272	127.316	57.3778	38.0569	20.75	15.7606	33.7644	9.28716	28.2056	31.6095	27.6438	19.0001	23.5573	18.8747
ENSG00000127838	PNKD	2	218270392	218346793	76402	+	protein_coding	22.5523	31.5618	14.669	-1.09696	0.00318283	0.0248405	68.4444	45.2538	33.4891	16.9114	12.3428	17.2917	27.1997	15.827	4.64358	13.7894	13.0652	13.3399	9.50007	0	47.1867
ENSG00000170619	COMMD5	8	144841042	144853736	12695	-	protein_coding	15.5134	21.5527	10.229	-1.09819	0.00192147	0.0176029	18.5202	50.9106	24.2508	17.5153	23.657	0	16.0148	11.6065	13.9307	8.14829	9.27211	11.6724	11.8751	5.88931	9.43734
ENSG00000183011	NAA38	17	7856685	7885238	28554	-	protein_coding	28.6383	38.4506	20.0525	-1.09846	0.00781452	0.0453748	24.1568	67.8808	62.9365	12.6835	18.5142	31.125	51.8573	9.49623	23.2179	8.14829	6.74335	12.4019	30.8752	41.2252	28.312
ENSG00000175130	MARCKSL1	1	32333839	32336233	2395	-	protein_coding	77.6107	108.6	50.4954	-1.09861	1.11794e-05	0.000420839	97.4326	210.328	157.63	62.8136	65.8282	55.3334	110.832	34.8195	74.2973	53.2773	53.9468	54.4538	47.5003	35.3359	50.3325
ENSG00000182512	GLRX5	14	95533503	95544724	11222	+	protein_coding	63.9916	91.1937	40.1898	-1.09888	0.000339632	0.00525193	89.3803	95.6502	86.8985	76.7051	60.6854	148.708	80.328	37.9849	60.3665	83.3633	31.188	24.2046	45.1253	23.5573	15.7289
ENSG00000100325	ASCC2	22	29788609	29838304	49696	-	protein_coding	42.7242	61.1123	26.6347	-1.09933	0.00380375	0.0281264	72.4705	105.935	68.1331	12.6835	31.8856	55.3334	81.3448	66.4736	18.5743	35.1003	17.2798	18.0036	35.6253	0	22.0205
ENSG00000126247	CAPNS1	19	36139575	36150353	10779	+	protein_coding	215.944	303.55	139.288	-1.09954	2.22383e-05	0.00070969	301.96	502.421	435.359	136.499	147.085	242.083	359.443	239.516	150.916	206.841	85.9777	107.761	95.0007	111.897	116.394
ENSG00000104679	R3HCC1	8	23270120	23296279	26160	+	protein_coding	15.6707	21.6198	10.4652	-1.10155	0.00384635	0.0283691	14.4941	50.3963	30.0247	12.6835	10.2857	3.45834	29.9959	10.5514	13.9307	14.4162	3.79314	10.6823	11.8751	5.88931	12.5831
ENSG00000175550	DRAP1	11	65919274	65921563	2290	+	protein_coding	67.8723	95.635	43.5799	-1.10188	0.000243831	0.00412809	123.2	179.473	142.906	43.4863	52.4569	24.2083	103.715	65.4184	25.5397	52.0237	48.0464	40.8794	59.3754	35.3359	22.0205
ENSG00000154832	CXXC1	18	50282343	50288304	5962	-	protein_coding	31.0124	44.2641	19.4172	-1.1033	0.000247549	0.00416693	28.183	87.4222	58.3173	18.1193	21.5999	48.4167	47.7901	21.1027	11.6089	28.8324	20.2301	23.944	16.6251	23.5573	9.43734
ENSG00000185404	SP140L	2	230327184	230403732	76549	+	protein_coding	16.1524	23.1467	10.0323	-1.10398	0.00827788	0.0470845	23.3516	29.8264	35.2213	24.1591	4.11426	13.8333	31.5211	6.33082	4.64358	24.4449	16.0155	6.77415	7.12505	11.7786	3.14578
ENSG00000173465	ZNRD2	11	65570430	65573942	3513	+	protein_coding	10.3849	14.8912	6.44199	-1.10447	0.00590188	0.0377309	12.0784	27.7694	24.8282	4.83182	9.2571	6.91667	18.5568	11.6065	2.32179	6.26792	7.58627	7.19103	7.12505	0	9.43734
ENSG00000166888	STAT6	12	57095408	57132139	36732	-	protein_coding	67.4665	96.7974	41.8018	-1.10867	0.00661627	0.0405968	83.7437	195.414	163.693	28.3869	46.2855	38.0417	122.017	50.6465	30.1833	151.684	22.3374	27.0706	30.8752	5.88931	15.7289
ENSG00000215305	VPS16	20	2840703	2866732	26030	+	protein_coding	17.0608	22.9836	11.8783	-1.10868	0.000189469	0.0034584	20.9359	20.0557	23.3847	23.5551	34.9712	13.8333	24.1493	4.22054	16.2525	7.5215	11.3794	11.1513	14.2501	17.6679	12.5831
ENSG00000108799	EZH1	17	42700275	42745049	44775	-	protein_coding	17.417	24.0405	11.6214	-1.10924	0.00564779	0.0366438	49.9241	28.2837	25.1169	41.0704	8.22853	3.45834	12.2017	12.6616	13.9307	15.043	4.63605	7.68606	14.2501	5.88931	18.8747
ENSG00000182154	MRPL41	9	137551879	137552555	677	+	protein_coding	26.7496	37.4789	17.3614	-1.10954	0.00772197	0.0449811	32.2091	91.5362	53.1207	13.2875	13.3714	13.8333	44.9939	18.9925	20.8961	17.5502	9.69357	13.3138	40.3753	11.7786	6.29156
ENSG00000157538	VPS26C	21	37223420	37267919	44500	-	protein_coding	19.1516	26.8744	12.3941	-1.11018	0.00568949	0.036763	27.3777	50.9106	37.2422	4.83182	16.4571	10.375	40.9266	5.27568	20.8961	9.40188	18.5442	13.5483	7.12505	11.7786	12.5831
ENSG00000168522	FNTA	8	43034194	43085788	51595	+	protein_coding	28.4872	39.8772	18.5209	-1.11142	2.90475e-05	0.000884425	45.0928	46.7966	54.8529	15.7034	31.8856	20.75	64.0591	25.3233	11.6089	21.3109	18.5442	19.0458	9.50007	17.6679	25.1662
ENSG00000149925	ALDOA	16	30064164	30070457	6294	+	protein_coding	17.8557	25.3755	11.2758	-1.11251	0.00168968	0.0162283	28.9882	53.9961	30.6021	12.0795	13.3714	10.375	28.2165	9.49623	18.5743	10.0287	13.4867	12.5582	16.6251	0	9.43734
ENSG00000120656	TAF12	1	28589323	28643085	53763	-	protein_coding	25.3579	36.0039	16.0427	-1.11554	0.000941192	0.0107832	36.2353	77.1372	41.284	15.0994	22.6285	20.75	38.893	34.8195	9.28716	8.77509	15.594	16.1016	19.0001	5.88931	18.8747
ENSG00000138375	SMARCAL1	2	216412414	216483053	70640	+	protein_coding	15.4944	22.5806	9.29394	-1.11593	0.00259558	0.0216318	15.2993	30.8549	30.3134	6.64375	22.6285	27.6667	24.6577	16.8822	13.9307	13.7894	5.47897	9.24933	11.8751	0	3.14578
ENSG00000182952	HMGN4	6	26538366	26546933	8568	+	protein_coding	57.5076	80.5856	37.3143	-1.11617	3.45285e-05	0.001013	136.084	106.964	91.8064	39.8625	52.4569	38.0417	98.8848	40.0952	23.2179	51.3969	28.2378	33.037	42.7503	29.4466	50.3325
ENSG00000117748	RPA2	1	27891524	27914746	23223	-	protein_coding	45.5991	64.5795	28.9914	-1.11627	7.45906e-05	0.00177511	83.7437	108.506	68.4218	44.6943	35.9998	31.125	79.5654	26.3784	25.5397	35.7271	37.0884	30.7442	30.8752	23.5573	22.0205
ENSG00000130165	ELOF1	19	11551147	11559236	8090	-	protein_coding	45.2294	63.0063	29.6746	-1.11756	0.000747608	0.00912813	58.7816	141.418	90.9403	38.0506	21.5999	34.5834	55.6704	39.04	11.6089	26.3253	39.1957	15.294	33.2502	41.2252	31.4578
ENSG00000107175	CREB3	9	35732598	35736999	4402	+	protein_coding	24.7384	34.5055	16.1922	-1.11867	0.0062049	0.0389128	24.9621	85.8795	40.1292	12.6835	34.9712	10.375	32.5379	4.22054	23.2179	27.5788	12.6438	14.6947	4.75003	23.5573	18.8747
ENSG00000163319	MRPS18C	4	83455932	83469735	13804	+	protein_coding	9.41713	13.4211	5.91363	-1.11953	0.00608161	0.0383889	24.1568	11.3135	14.7237	30.1989	7.19996	0	6.35507	6.33082	0	7.5215	5.05751	7.08681	11.8751	0	9.43734
ENSG00000235162	C12orf75	12	105235290	105396097	160808	+	protein_coding	42.082	58.8287	27.4287	-1.1196	0.000129539	0.00267258	58.7816	43.1969	52.832	140.727	24.6856	41.5	50.0779	15.827	25.5397	25.6985	24.8661	26.1847	42.7503	17.6679	40.8951
ENSG00000225630	MTND2P28	1	629640	630683	1044	+	unprocessed_pseudogene	315.501	447.896	199.655	-1.1209	0.00193093	0.0176561	1029.89	210.842	1219.76	201.124	123.428	141.792	208.446	323.927	153.238	298.353	204.408	147.364	213.752	117.786	138.414
ENSG00000110047	EHD1	11	64851642	64888296	36655	-	protein_coding	82.1647	117.297	51.4242	-1.12101	0.00548385	0.0359464	125.616	203.642	182.169	28.9909	66.8568	51.875	161.927	107.624	18.5743	128.492	12.6438	26.5234	59.3754	23.5573	34.6036
ENSG00000115944	COX7A2L	2	42333546	42425088	91543	-	protein_coding	72.5258	102.862	45.9819	-1.12137	0.00267877	0.0220462	134.473	163.531	165.425	35.0307	48.3426	48.4167	124.813	85.466	83.5844	30.086	39.6172	38.5866	16.6251	23.5573	50.3325
ENSG00000154814	OXNAD1	3	16265160	16350299	85140	+	protein_coding	13.6366	19.4829	8.52118	-1.12165	0.00693551	0.0419342	13.6889	32.9119	21.3638	18.1193	5.14283	20.75	24.4035	16.8822	0	13.1626	6.74335	4.95034	14.2501	5.88931	6.29156
ENSG00000136003	ISCU	12	108562582	108569384	6803	+	protein_coding	70.5531	100.313	44.5134	-1.12642	0.00271337	0.0222678	128.836	153.246	180.148	43.4863	45.2569	44.9584	106.257	75.9698	83.5844	38.8611	43.4103	33.1412	26.1252	23.5573	31.4578
ENSG00000180104	EXOC3	5	443175	471937	28763	+	protein_coding	36.3181	51.3726	23.1454	-1.12645	0.00242234	0.0207111	57.9764	124.448	68.7105	19.3273	32.9141	6.91667	49.3153	61.1979	20.8961	17.5502	16.4369	19.4627	16.6251	23.5573	9.43734
ENSG00000134686	PHC2	1	33323623	33431052	107430	-	protein_coding	64.3229	90.3231	41.5727	-1.12713	6.69432e-06	0.000287909	90.9908	161.474	156.764	61.6057	48.3426	44.9584	68.1263	31.6541	62.6883	37.6075	36.2455	45.3087	54.6254	23.5573	40.8951
ENSG00000184216	IRAK1	X	154010506	154019902	9397	-	protein_coding	68.3504	95.7411	44.3836	-1.12954	6.50896e-06	0.000283286	103.069	185.644	131.647	70.6653	39.0855	34.5834	105.494	58.0325	37.1486	35.7271	37.0884	51.5617	47.5003	47.1145	40.8951
ENSG00000172336	POP7	7	100706121	100707486	1366	+	protein_coding	16.4589	23.563	10.2428	-1.13128	0.000277826	0.00452419	21.7412	32.3976	17.322	43.4863	14.3999	17.2917	18.3026	5.27568	9.28716	10.0287	12.6438	13.9912	9.50007	11.7786	9.43734
ENSG00000176393	RNPEP	1	201982372	202006147	23776	+	protein_coding	28.9844	41.0742	18.4057	-1.13191	3.87805e-05	0.00110546	20.9359	40.6256	41.8614	74.8931	48.3426	13.8333	47.0275	10.5514	27.8615	18.8038	17.7013	23.8138	23.7502	5.88931	18.8747
ENSG00000100897	DCAF11	14	24114195	24125242	11048	+	protein_coding	42.88	60.2032	27.7221	-1.13361	0.00420997	0.0300715	76.4967	101.307	111.149	12.0795	21.5999	20.75	78.0402	54.8671	11.6089	18.8038	14.3296	17.248	57.0004	35.3359	12.5831
ENSG00000234745	HLA-B	6	31269491	31357188	87698	-	protein_coding	255.113	363.657	160.138	-1.13442	0.00140617	0.0141495	591.843	577.501	522.835	295.949	106.971	155.625	294.875	560.277	113.768	135.387	85.5563	90.4089	133.001	58.8931	103.811
ENSG00000140577	CRTC3	15	90529923	90645345	115423	+	protein_coding	25.9255	37.2244	16.0389	-1.13445	0.00462715	0.0319136	78.9123	63.2525	50.5224	7.8517	16.4571	13.8333	29.7417	14.7719	18.5743	34.4735	13.4867	11.9069	16.6251	5.88931	12.5831
ENSG00000198805	PNP	14	20468954	20477094	8141	+	protein_coding	34.4921	48.9532	21.8387	-1.13549	0.00292189	0.0233702	33.8196	110.049	70.7314	30.8028	22.6285	20.75	53.891	65.4184	25.5397	8.77509	13.4867	16.6488	4.75003	11.7786	28.312
ENSG00000134248	LAMTOR5	1	110401249	110407942	6694	-	protein_coding	52.1536	73.936	33.094	-1.13744	0.000718527	0.00889292	65.2235	119.306	92.9612	44.6943	31.8856	86.4584	77.0234	11.6065	71.9755	21.9377	38.7743	29.4155	35.6253	17.6679	37.7493
ENSG00000102007	PLP2	X	49171898	49175235	3338	+	protein_coding	32.965	45.8283	21.7097	-1.13754	0.000111773	0.00238575	56.366	56.0531	77.0828	28.3869	22.6285	10.375	69.9057	14.7719	32.5051	24.4449	18.9657	23.1624	14.2501	23.5573	22.0205
ENSG00000143149	ALDH9A1	1	165662216	165698863	36648	-	protein_coding	34.1146	48.6637	21.3841	-1.13844	0.00103212	0.0114625	51.5346	75.5945	64.38	31.4068	19.5428	41.5	56.6872	13.7168	13.9307	26.3253	23.1803	23.7877	23.7502	11.7786	34.6036
ENSG00000131236	CAP1	1	40040233	40072649	32417	+	protein_coding	73.5667	105.037	46.0297	-1.13932	4.7821e-05	0.00128109	85.3542	172.273	172.065	71.2693	50.3997	31.125	152.776	78.0801	39.4704	59.5452	49.3108	50.5456	14.2501	23.5573	53.4782
ENSG00000155366	RHOC	1	112701106	112707434	6329	-	protein_coding	58.5211	83.0373	37.0695	-1.13983	0.000497065	0.00695364	103.069	109.535	140.597	40.4665	28.7999	55.3334	103.46	47.4811	37.1486	34.4735	32.4524	33.8187	49.8754	23.5573	37.7493
ENSG00000122359	ANXA11	10	80150889	80205572	54684	-	protein_coding	120.012	170.75	75.6167	-1.14092	3.7481e-05	0.00107886	136.084	294.664	260.696	88.7846	100.799	86.4584	227.766	157.215	65.0101	95.2724	54.7897	70.3991	49.8754	58.8931	53.4782
ENSG00000114353	GNAI2	3	50226292	50259362	33071	+	protein_coding	277.98	395.781	174.905	-1.14128	0.000711609	0.00885892	407.445	758.002	652.75	147.974	196.456	121.042	486.798	359.801	125.377	319.664	127.281	97.7563	116.376	164.901	88.0818
ENSG00000136521	NDUFB5	3	179604690	179627647	22958	+	protein_coding	51.582	73.6079	32.3094	-1.14142	0.00321293	0.0249777	86.9646	105.935	73.6184	68.2494	24.6856	79.5417	76.2608	13.7168	104.481	25.0717	26.1305	32.3596	16.6251	11.7786	28.312
ENSG00000175334	BANF1	11	66002228	66004149	1922	+	protein_coding	35.3389	50.834	21.7808	-1.14348	0.000195167	0.00353128	42.6771	68.395	81.702	41.6744	19.5428	38.0417	63.8049	47.4811	16.2525	16.9234	24.0232	23.8919	11.8751	11.7786	22.0205
ENSG00000106635	BCL7B	7	73536356	73557690	21335	-	protein_coding	36.6993	51.2669	23.9526	-1.14392	0.00350952	0.0265745	33.8196	147.075	72.7523	14.4954	10.2857	31.125	49.3153	14.7719	27.8615	21.3109	18.5442	19.8535	9.50007	29.4466	50.3325
ENSG00000126456	IRF3	19	49659569	49665875	6307	-	protein_coding	29.5907	42.2138	18.5456	-1.14449	0.000881421	0.0102854	57.9764	75.5945	58.606	22.9511	16.4571	13.8333	50.0779	39.04	2.32179	13.1626	16.8584	22.6413	14.2501	11.7786	28.312
ENSG00000134046	MBD2	18	54151606	54224669	73064	-	protein_coding	66.6624	94.4899	42.3134	-1.14534	0.000885782	0.0103196	91.796	176.901	129.915	59.7937	26.7427	48.4167	127.864	41.1503	92.8716	52.0237	46.782	25.0383	14.2501	41.2252	25.1662
ENSG00000123143	PKN1	19	14433053	14471867	38815	+	protein_coding	124.626	178.56	77.4334	-1.14581	9.99359e-05	0.00221211	173.124	338.89	255.21	71.2693	83.3139	107.208	220.902	162.491	46.4358	128.492	69.1194	60.4202	57.0004	29.4466	66.0614
ENSG00000050426	LETMD1	12	51047962	51060424	12463	+	protein_coding	31.4484	44.2501	20.2468	-1.14607	0.00114028	0.0122507	71.6653	53.9961	70.4427	30.1989	23.657	6.91667	52.8742	18.9925	11.6089	28.8324	11.3794	18.9937	35.6253	17.6679	18.8747
ENSG00000186184	POLR1D	13	27620742	27744237	123496	+	protein_coding	70.804	100.642	44.696	-1.1489	7.22745e-05	0.00174289	102.264	192.329	148.68	45.2983	51.4283	69.1667	95.326	49.5914	32.5051	52.0237	48.4678	37.4923	45.1253	29.4466	62.9156
ENSG00000131979	GCH1	14	54842008	54902826	60819	-	protein_coding	19.2332	27.1253	12.3277	-1.14955	0.00459288	0.0317578	7.24705	21.0842	32.0456	68.2494	7.19996	20.75	33.3005	2.11027	18.5743	12.5358	17.2798	10.6823	16.6251	17.6679	3.14578
ENSG00000137312	FLOT1	6	30727709	30742732	15024	-	protein_coding	96.2792	137.032	60.6203	-1.151	0.000107531	0.00231566	161.046	228.326	202.956	70.0613	103.885	34.5834	158.368	72.8044	81.2626	71.4543	42.5674	50.233	111.626	23.5573	31.4578
ENSG00000204160	ZDHHC18	1	26826688	26857604	30917	+	protein_coding	35.4368	50.6697	22.108	-1.15213	0.00333366	0.025604	95.8221	77.1372	99.3126	22.9511	11.3142	13.8333	34.3174	27.4335	23.2179	40.7415	25.709	14.1215	9.50007	23.5573	12.5831
ENSG00000116649	SRM	1	11054584	11060020	5437	-	protein_coding	45.0026	64.16	28.2399	-1.15446	0.00318848	0.0248711	64.4182	122.391	110.861	14.4954	24.6856	38.0417	74.2272	31.6541	16.2525	44.5022	11.8009	21.1041	54.6254	17.6679	28.312
ENSG00000163682	RPL9	4	39452521	39458949	6429	-	protein_coding	88.3125	126.705	54.7195	-1.15481	0.00877186	0.0487464	30.5987	328.605	313.816	41.6744	77.1425	69.1667	25.9287	34.8195	153.238	43.2486	53.1039	47.8099	28.5002	23.5573	53.4782
ENSG00000103363	ELOB	16	2771414	2777297	5884	-	protein_coding	108.897	153.093	70.2255	-1.15632	0.000892015	0.0103756	120.784	310.606	239.621	89.9926	88.4567	51.875	170.316	96.0174	60.3665	39.4879	42.5674	46.7156	66.5005	147.233	62.9156
ENSG00000100292	HMOX1	22	35380361	35394207	13847	+	protein_coding	44.4042	62.9322	28.1922	-1.15676	0.00177908	0.0168085	33.8196	168.673	110.283	36.2386	30.857	3.45834	57.1956	16.8822	20.8961	29.4592	26.5519	26.3931	59.3754	17.6679	28.312
ENSG00000242372	EIF6	20	35278911	35284985	6075	-	protein_coding	40.0444	55.1254	26.8486	-1.1572	5.15207e-05	0.00135394	37.0405	98.7357	76.5054	30.1989	41.1426	41.5	60.7544	23.213	16.2525	20.0573	17.7013	29.4155	14.2501	53.0038	40.8951
ENSG00000184640	SEPT9	17	77280569	77500596	220028	+	protein_coding	300.572	430.235	187.117	-1.15813	0.000992909	0.0111552	533.061	881.421	595.876	164.886	112.114	190.208	534.08	333.423	60.3665	418.07	104.522	104.687	225.627	159.011	91.2276
ENSG00000140044	JDP2	14	75427716	75474111	46396	+	protein_coding	19.0586	27.479	11.6909	-1.15874	0.000137379	0.00277785	35.43	31.8834	38.9744	17.5153	37.0284	0	31.5211	5.27568	13.9307	24.4449	14.3296	11.49	11.8751	5.88931	6.29156
ENSG00000159346	ADIPOR1	1	202940826	202958572	17747	-	protein_coding	126.692	180.681	79.4516	-1.16219	8.55564e-05	0.00195888	320.481	250.953	233.269	91.8045	105.942	96.8334	165.486	154.05	90.5498	82.7365	50.1537	39.8893	130.626	53.0038	34.6036
ENSG00000143553	SNAPIN	1	153658654	153661830	3177	+	protein_coding	25.4712	35.5707	16.6341	-1.1625	0.00337716	0.0258014	66.0287	49.8821	43.0162	9.66363	10.2857	27.6667	42.4518	22.1579	37.1486	10.6555	12.6438	9.97885	4.75003	29.4466	6.29156
ENSG00000104522	TSTA3	8	143612618	143618048	5431	-	protein_coding	33.8623	48.6643	20.9105	-1.16299	0.000171124	0.00322091	37.8457	85.3652	68.1331	27.179	40.1141	20.75	61.2628	12.6616	6.96537	32.5932	23.6017	24.413	33.2502	11.7786	22.0205
ENSG00000110697	PITPNM1	11	67491768	67506263	14496	-	protein_coding	45.1922	63.7799	28.928	-1.1631	0.00173144	0.0164657	38.6509	125.477	102.777	15.7034	39.0855	10.375	114.391	36.9298	23.2179	33.8468	24.8661	20.8175	28.5002	41.2252	22.0205
ENSG00000178605	GTPBP6	X	304529	318819	14291	-	protein_coding	26.2805	38.5171	15.5734	-1.16418	0.00361298	0.0271414	45.898	59.1385	49.0789	30.8028	17.4856	13.8333	53.3826	18.9925	4.64358	30.086	30.3451	9.77042	11.8751	0	18.8747
ENSG00000179271	GADD45GIP1	19	12953119	12957223	4105	-	protein_coding	46.236	65.4749	29.402	-1.16432	0.000199575	0.00357222	73.2757	110.563	74.4845	42.8824	40.1141	58.7917	58.2124	14.7719	39.4704	28.2056	24.4446	19.6972	78.3756	17.6679	12.5831
ENSG00000163754	GYG1	3	148991341	149027668	36328	+	protein_coding	27.0433	38.4442	17.0676	-1.16503	0.00172404	0.0164554	16.1046	80.2227	60.0495	24.1591	22.6285	13.8333	52.1115	18.9925	23.2179	12.5358	18.9657	19.9316	9.50007	17.6679	15.7289
ENSG00000100814	CCNB1IP1	14	20311368	20333312	21945	-	protein_coding	30.1391	43.2416	18.6744	-1.16514	0.000216799	0.00378122	35.43	61.1955	30.0247	71.8733	29.8284	31.125	43.2144	16.8822	18.5743	20.0573	24.8661	20.9999	11.8751	23.5573	12.5831
ENSG00000188690	UROS	10	125784980	125823258	38279	-	protein_coding	36.093	51.7319	22.4089	-1.16521	0.000720864	0.00891423	15.2993	121.877	84.8777	21.7432	31.8856	34.5834	51.8573	33.7644	16.2525	18.177	24.8661	20.4267	19.0001	5.88931	40.8951
ENSG00000114956	DGUOK	2	73926826	73958961	32136	+	protein_coding	29.441	42.5922	17.9336	-1.16671	0.00102964	0.0114437	67.6391	64.7953	65.5348	16.9114	16.4571	10.375	56.433	30.5989	16.2525	16.2966	25.2876	17.5607	19.0001	5.88931	12.5831
ENSG00000155729	KCTD18	2	200488958	200519784	30827	-	protein_coding	9.22365	11.9637	6.82607	-1.17016	0.00639016	0.0396119	18.5202	13.3705	14.435	7.24772	6.1714	13.8333	10.1681	1.05514	4.64358	5.01433	2.95022	5.57565	2.37502	23.5573	9.43734
ENSG00000004059	ARF5	7	127588386	127591700	3315	+	protein_coding	66.5716	94.6909	41.9673	-1.1721	1.23768e-05	0.000452972	84.5489	158.388	139.731	56.7738	38.0569	69.1667	116.171	33.7644	48.7576	38.2343	31.6095	49.3992	47.5003	23.5573	62.9156
ENSG00000149091	DGKZ	11	46332905	46380554	47650	+	protein_coding	25.6796	37.2353	15.5683	-1.17258	0.00383094	0.0282841	39.4562	49.8821	50.5224	18.7233	28.7999	6.91667	66.3469	29.5438	16.2525	24.4449	20.2301	10.4218	11.8751	11.7786	0
ENSG00000106153	CHCHD2	7	56101573	56106476	4904	-	protein_coding	68.3077	96.6956	43.4683	-1.17349	3.23359e-05	0.000962307	115.148	163.017	116.635	52.546	41.1426	51.875	136.507	44.3157	74.2973	22.5645	37.9314	44.4749	54.6254	41.2252	28.312
ENSG00000163932	PRKCD	3	53156009	53192717	36709	+	protein_coding	40.264	58.4541	24.3477	-1.17595	0.00735973	0.0435721	55.5607	146.046	89.4968	40.4665	6.1714	17.2917	54.1452	26.3784	13.9307	80.2293	10.115	14.0433	26.1252	17.6679	6.29156
ENSG00000144118	RALB	2	120240064	120294710	54647	+	protein_coding	61.8525	89.5076	37.6544	-1.17664	0.00252185	0.0212372	138.499	136.79	143.772	42.8824	28.7999	41.5	94.3092	108.679	27.8615	59.5452	14.3296	21.521	16.6251	11.7786	40.8951
ENSG00000100124	ANKRD54	22	37830855	37849327	18473	-	protein_coding	12.4157	18.5959	7.00812	-1.17697	0.00441331	0.0309739	33.8196	18.5129	9.23838	33.8227	13.3714	6.91667	14.4896	3.16541	4.64358	10.0287	12.2223	10.2133	9.50007	0	6.29156
ENSG00000100439	ABHD4	14	22598237	22613215	14979	+	protein_coding	15.3579	22.595	9.02542	-1.18175	0.00740795	0.0437404	18.5202	30.3406	40.4179	9.66363	7.19996	38.0417	13.9811	4.22054	4.64358	21.9377	7.16481	7.86844	4.75003	5.88931	15.7289
ENSG00000187713	TMEM203	9	137204082	137205648	1567	-	protein_coding	19.9337	29.4882	11.5736	-1.18251	0.00211768	0.0187946	16.9098	39.0829	38.397	15.7034	14.3999	58.7917	23.1324	7.38595	2.32179	8.14829	18.5442	12.7927	21.3752	0	22.0205
ENSG00000174547	MRPL11	11	66435075	66466738	31664	-	protein_coding	33.0781	47.5691	20.3985	-1.18351	1.62711e-06	9.54726e-05	53.9503	77.6515	67.8444	29.5949	37.0284	24.2083	42.706	21.1027	18.5743	16.2966	24.4446	25.2207	23.7502	11.7786	22.0205
ENSG00000173812	EIF1	17	41688885	41692668	3784	+	protein_coding	435.071	624.091	269.677	-1.18368	2.72019e-05	0.000838802	783.487	978.1	792.191	439.091	334.284	349.292	692.194	489.583	318.085	345.362	199.772	207.993	182.876	206.126	207.621
ENSG00000123933	MXD4	4	2247432	2262109	14678	-	protein_coding	42.4144	61.5137	25.7026	-1.18371	4.72777e-05	0.0012736	56.366	112.62	92.3838	28.9909	35.9998	34.5834	69.6515	25.3233	20.8961	46.3826	26.9734	23.6835	38.0003	11.7786	12.5831
ENSG00000109103	UNC119	17	28546707	28552668	5962	-	protein_coding	34.3237	47.4968	22.7972	-1.18393	8.62374e-05	0.00196848	49.9241	85.3652	62.6478	35.0307	22.6285	31.125	45.7565	10.5514	18.5743	15.6698	15.1725	18.2902	52.2504	23.5573	28.312
ENSG00000105341	DMAC2	19	41431318	41440717	9400	-	protein_coding	23.0772	32.2685	15.0348	-1.18476	0.00115558	0.0123418	53.145	52.4533	48.5015	22.3471	14.3999	10.375	24.6577	8.44109	23.2179	13.1626	10.115	18.1599	4.75003	23.5573	18.8747
ENSG00000119403	PHF19	9	120855651	120894896	39246	-	protein_coding	20.1032	28.1708	13.0441	-1.18852	0.000391527	0.00585594	22.5464	41.6541	44.171	8.45568	16.4571	13.8333	50.0779	15.827	2.32179	12.5358	10.9579	12.6885	16.6251	17.6679	15.7289
ENSG00000105171	POP4	19	29606283	29617237	10955	+	protein_coding	21.5258	30.7875	13.4219	-1.18939	0.000257483	0.00426968	11.2732	43.7111	30.6021	28.9909	13.3714	48.4167	39.1472	8.44109	18.5743	11.2823	14.3296	11.3858	19.0001	11.7786	12.5831
ENSG00000158195	WASF2	1	27404230	27490167	85938	-	protein_coding	52.7997	77.0488	31.5817	-1.19203	0.00220945	0.0192553	37.0405	187.186	113.17	30.8028	22.6285	24.2083	124.305	24.2681	20.8961	89.6312	25.2876	32.6462	26.1252	11.7786	22.0205
ENSG00000162735	PEX19	1	160276812	160286348	9537	-	protein_coding	19.5708	29.0706	11.2585	-1.19353	0.00188489	0.0173887	57.1712	29.3121	32.623	10.2676	7.19996	41.5	25.4203	4.22054	20.8961	15.6698	11.8009	16.5706	11.8751	5.88931	3.14578
ENSG00000145912	NHP2	5	178149460	178153967	4508	-	protein_coding	17.6097	24.6372	11.4607	-1.19407	0.00218501	0.0191459	20.9359	50.9106	43.8823	13.2875	15.4285	6.91667	21.0988	8.44109	2.32179	6.89471	6.74335	12.8188	33.2502	11.7786	9.43734
ENSG00000137210	TMEM14B	6	10747759	10852753	104995	+	protein_coding	19.023	26.3194	12.6387	-1.19505	0.00131941	0.0134663	28.9882	41.6541	35.7987	24.1591	17.4856	6.91667	29.2333	8.44109	20.8961	8.14829	8.42919	12.2977	9.50007	17.6679	15.7289
ENSG00000167965	MLST8	16	2204248	2209453	5206	+	protein_coding	15.6257	22.6636	9.46752	-1.19647	0.00568635	0.036763	8.05228	47.3108	23.3847	15.7034	11.3142	17.2917	35.5884	1.05514	16.2525	13.1626	10.115	13.1054	7.12505	11.7786	3.14578
ENSG00000167468	GPX4	19	1103926	1106791	2866	+	protein_coding	153.303	221.641	93.5072	-1.1977	0.00214791	0.0189353	257.673	428.883	385.703	71.8733	56.5711	96.8334	253.948	138.223	192.709	84.6169	62.7975	71.806	87.8756	47.1145	62.9156
ENSG00000156508	EEF1A1	6	73515750	73523797	8048	-	protein_coding	788.196	1133	486.492	-1.19804	1.37508e-05	0.000487264	1190.13	2061.11	1756.45	587.066	445.369	511.834	1379.05	412.558	719.755	445.022	440.847	502.121	508.254	347.47	515.908
ENSG00000055070	SZRD1	1	16352575	16398145	45571	+	protein_coding	72.0306	104.735	43.4146	-1.19809	2.90176e-05	0.000884425	142.525	190.272	124.141	37.4466	52.4569	62.25	124.051	53.8119	34.8268	81.4829	40.4601	43.7194	38.0003	23.5573	31.4578
ENSG00000174903	RAB1B	11	66268590	66277492	8903	+	protein_coding	39.1517	56.6295	23.8586	-1.19852	0.000109525	0.00234467	69.2496	86.3937	84.8777	26.575	27.7713	31.125	70.4141	42.2054	18.5743	21.3109	22.7588	26.4974	26.1252	17.6679	15.7289
ENSG00000179262	RAD23A	19	12945855	12953642	7788	+	protein_coding	40.6343	58.3095	25.1685	-1.19916	0.000180106	0.00332944	43.4823	144.504	83.7229	32.0108	18.5142	34.5834	51.3489	11.6065	25.5397	28.2056	25.2876	29.9366	28.5002	17.6679	34.6036
ENSG00000108591	DRG2	17	18087892	18107970	20079	+	protein_coding	14.3683	21.1353	8.44711	-1.19988	0.00616337	0.0387684	20.1307	59.6528	33.2004	4.83182	7.19996	6.91667	16.0148	9.49623	9.28716	15.043	8.85065	8.33742	7.12505	0	9.43734
ENSG00000205352	PRR13	12	53441678	53446645	4968	+	protein_coding	40.8141	59.1618	24.76	-1.20008	0.000735962	0.00905458	122.395	73.0232	54.5642	41.6744	39.0855	34.5834	48.8069	70.6941	13.9307	19.4305	21.073	15.8672	14.2501	17.6679	25.1662
ENSG00000136141	LRCH1	13	46553168	46753040	199873	+	protein_coding	17.9791	26.0245	10.9394	-1.20037	0.00102378	0.0113961	21.7412	39.0829	15.8785	61.6057	16.4571	10.375	17.0316	6.33082	9.28716	26.952	9.27211	10.1091	4.75003	17.6679	3.14578
ENSG00000165943	MOAP1	14	93182199	93184923	2725	-	protein_coding	12.7361	17.9765	8.15077	-1.2012	0.00624161	0.0390754	20.9359	14.399	27.7152	9.66363	8.22853	3.45834	41.435	7.38595	18.5743	5.64113	6.74335	9.56198	2.37502	11.7786	3.14578
ENSG00000238227	TMEM250	9	136114581	136118875	4295	-	protein_coding	24.9216	36.2134	15.0413	-1.20169	0.00127827	0.0131739	27.3777	71.9948	50.8111	3.62386	33.9427	20.75	44.9939	25.3233	18.5743	13.7894	13.9082	14.4081	19.0001	5.88931	9.43734
ENSG00000205629	LCMT1	16	25111731	25178231	66501	+	protein_coding	18.2171	26.9225	10.5999	-1.20286	0.00529043	0.0352548	32.2091	68.395	37.8196	9.66363	13.3714	6.91667	20.082	6.33082	2.32179	32.5932	11.8009	11.3076	2.37502	11.7786	6.29156
ENSG00000176946	THAP4	2	241584405	241637158	52754	-	protein_coding	15.6465	23.4098	8.85355	-1.20362	0.00660964	0.0405905	31.4039	57.0816	28.0039	13.2875	11.3142	3.45834	19.3194	4.22054	6.96537	22.5645	10.9579	11.0992	11.8751	0	3.14578
ENSG00000105221	AKT2	19	40230317	40285536	55220	-	protein_coding	44.3005	63.5137	27.489	-1.20362	0.00023471	0.00402086	43.4823	120.848	86.8985	34.4267	22.6285	24.2083	112.103	22.1579	27.8615	22.5645	22.3374	28.6078	68.8755	11.7786	15.7289
ENSG00000151552	QDPR	4	17460261	17512206	51946	-	protein_coding	24.6095	35.4346	15.1376	-1.20554	0.000915088	0.0105676	13.6889	75.0802	39.5518	36.8426	49.3712	10.375	23.1324	8.44109	27.8615	8.77509	24.0232	15.7629	11.8751	11.7786	12.5831
ENSG00000147677	EIF3H	8	116642130	116766925	124796	-	protein_coding	264.959	380.633	163.744	-1.20675	1.43449e-06	8.77216e-05	430.797	635.611	482.128	234.947	169.713	228.25	482.985	174.097	157.882	171.741	132.76	150.021	225.627	153.122	144.706
ENSG00000148450	MSRB2	10	23095579	23122013	26435	+	protein_coding	11.1559	16.1737	6.76519	-1.20898	0.00451431	0.0313643	18.5202	11.8277	16.7446	12.6835	22.6285	6.91667	23.895	5.27568	23.2179	5.01433	8.85065	5.47143	0	0	6.29156
ENSG00000125835	SNRPB	20	2461634	2470853	9220	-	protein_coding	91.8667	131.494	57.1926	-1.2103	8.15934e-06	0.000340788	119.174	276.151	206.709	48.3182	50.3997	76.0834	143.624	37.9849	60.3665	50.7701	57.7399	67.5852	52.2504	64.7825	66.0614
ENSG00000091542	ALKBH5	17	18183078	18209954	26877	+	protein_coding	45.7504	66.6372	27.4744	-1.21397	2.64141e-06	0.000143917	72.4705	124.962	86.6099	46.5062	58.6283	17.2917	59.9918	22.1579	27.8615	33.8468	32.8738	42.0258	19.0001	29.4466	12.5831
ENSG00000026025	VIM	10	17228241	17237593	9353	+	protein_coding	295.009	430.136	176.772	-1.21409	0.00893697	0.0493644	657.871	665.951	556.613	370.842	161.485	155.625	442.567	242.681	564.195	159.205	81.3417	72.0145	111.626	82.4504	100.665
ENSG00000103381	CPPED1	16	12659799	12803887	144089	-	protein_coding	28.1129	40.4269	17.3382	-1.21433	0.00743944	0.0438358	33.8196	94.6217	51.9659	26.575	4.11426	10.375	61.517	11.6065	48.7576	16.2966	14.3296	9.04089	23.7502	11.7786	3.14578
ENSG00000170638	TRABD	22	50185915	50199598	13684	+	protein_coding	22.859	33.6845	13.3866	-1.21853	0.000633878	0.00824429	18.5202	65.3095	32.9117	15.7034	24.6856	31.125	47.5359	17.9373	9.28716	10.6555	17.7013	16.4143	16.6251	5.88931	12.5831
ENSG00000006695	COX10	17	14069490	14231736	162247	+	protein_coding	10.8382	17.0659	5.3889	-1.22028	0.0026002	0.0216454	12.0784	19.0272	13.5689	6.64375	13.3714	48.4167	6.35507	2.11027	6.96537	6.89471	8.00773	8.49375	4.75003	5.88931	0
ENSG00000006015	REX1BD	19	18588685	18592336	3652	+	protein_coding	32.2623	46.9445	19.4153	-1.22349	0.00321096	0.0249777	42.6771	98.2214	58.606	16.9114	29.8284	17.2917	65.0759	24.2681	39.4704	18.177	12.6438	16.5967	19.0001	0	25.1662
ENSG00000162910	MRPL55	1	228106679	228109312	2634	-	protein_coding	13.1536	19.2581	7.81217	-1.22376	0.00642715	0.0397901	6.44182	49.3678	22.5186	10.2676	8.22853	13.8333	24.1493	13.7168	6.96537	8.77509	5.05751	7.50368	4.75003	0	15.7289
ENSG00000179818	PCBP1-AS1	2	69962263	70103220	140958	-	lncRNA	10.2727	15.4747	5.72102	-1.225	0.00696992	0.0420545	3.22091	36.5116	31.7569	6.03977	7.19996	10.375	13.2185	6.33082	0	8.14829	10.5365	7.73817	7.12505	5.88931	0
ENSG00000167658	EEF2	19	3976056	3985463	9408	-	protein_coding	2068.81	2999.46	1254.49	-1.22788	4.42452e-05	0.00120762	3208.03	6080.99	4533.74	1181.38	1202.39	1092.83	3696.87	2013.2	1109.82	2019.52	825.639	968.365	1220.76	912.844	965.754
ENSG00000105379	ETFB	19	51345169	51366418	21250	-	protein_coding	15.4146	22.4855	9.22756	-1.22837	0.00568782	0.036763	33.0143	33.4261	21.0751	12.0795	12.3428	27.6667	17.7942	12.6616	11.6089	10.0287	2.95022	7.42552	7.12505	0	22.0205
ENSG00000115561	CHMP3	2	86503430	86563479	60050	-	protein_coding	39.6306	56.8615	24.5536	-1.22894	0.000872494	0.0102224	125.616	95.1359	60.9156	28.3869	23.657	17.2917	47.0275	15.827	11.6089	21.3109	26.5519	22.7195	21.3752	23.5573	53.4782
ENSG00000142546	NOSIP	19	49555711	49590262	34552	-	protein_coding	88.8025	126.302	55.9901	-1.22979	3.35629e-05	0.000992709	161.046	191.815	159.651	60.3977	105.942	65.7084	139.557	79.1352	23.2179	63.9328	33.7168	39.0556	38.0003	123.676	47.1867
ENSG00000112685	EXOC2	6	485154	693139	207986	-	protein_coding	21.7235	32.4649	12.3248	-1.23186	0.000792325	0.0095296	76.4967	34.4546	36.3761	19.3273	21.5999	13.8333	25.1661	4.22054	13.9307	16.9234	21.073	19.2282	4.75003	5.88931	12.5831
ENSG00000139637	C12orf10	12	53299695	53307177	7483	+	protein_coding	25.5624	36.6499	15.8609	-1.23237	0.000295195	0.00470655	48.3137	69.4235	43.0162	16.9114	19.5428	31.125	28.2165	10.5514	11.6089	11.2823	17.7013	16.284	16.6251	17.6679	25.1662
ENSG00000105402	NAPA	19	47487637	47515091	27455	-	protein_coding	26.3332	38.5655	15.6299	-1.23454	0.00516168	0.0345888	58.7816	83.3082	49.945	9.05966	15.4285	6.91667	46.5191	54.8671	13.9307	11.2823	7.16481	11.8287	4.75003	11.7786	9.43734
ENSG00000232119	MCTS1	X	120594010	120621159	27150	+	protein_coding	26.9436	38.3852	16.9323	-1.23629	0.000945931	0.0108203	33.8196	35.4831	35.2213	108.716	16.4571	13.8333	25.1661	22.1579	4.64358	10.0287	14.7511	18.1599	14.2501	29.4466	22.0205
ENSG00000107263	RAPGEF1	9	131576770	131740074	163305	-	protein_coding	52.1091	76.7878	30.5151	-1.23752	7.70273e-05	0.00182411	73.2757	117.249	120.388	35.0307	29.8284	58.7917	102.952	37.9849	16.2525	78.349	25.709	29.5457	14.2501	29.4466	12.5831
ENSG00000118579	MED28	4	17614641	17634105	19465	+	protein_coding	50.829	72.9777	31.4489	-1.23762	9.71993e-05	0.0021606	62.8078	146.046	103.643	18.1193	33.9427	48.4167	97.868	27.4335	25.5397	34.4735	22.3374	25.846	61.7504	35.3359	18.8747
ENSG00000175581	MRPL48	11	73787316	73865133	77818	+	protein_coding	16.1196	24.3009	8.96097	-1.24123	0.00260857	0.0216654	15.2993	40.1114	48.7902	12.6835	12.3428	10.375	30.5043	20.0476	13.9307	7.5215	11.3794	13.2878	2.37502	0	3.14578
ENSG00000185238	PRMT3	11	20387558	20509338	121781	+	protein_coding	10.4362	15.6103	5.90891	-1.24158	0.00396093	0.0289928	16.9098	9.77072	7.21749	12.0795	25.7142	27.6667	9.9139	6.33082	2.32179	2.50717	5.47897	7.34735	14.2501	5.88931	3.14578
ENSG00000186141	POLR3C	1	145824088	145844402	20315	+	protein_coding	18.2837	26.967	10.6859	-1.24169	0.000153927	0.00298321	20.1307	53.9961	43.3049	19.3273	17.4856	10.375	24.1493	15.827	4.64358	11.909	16.4369	10.2394	14.2501	5.88931	6.29156
ENSG00000159069	FBXW5	9	136940435	136944738	4304	-	protein_coding	62.159	90.6399	37.2382	-1.24391	0.000442307	0.00637847	95.8221	193.872	120.388	53.15	31.8856	24.2083	115.154	77.0249	25.5397	32.5932	28.2378	30.3274	61.7504	23.5573	18.8747
ENSG00000166946	CCNDBP1	15	43185118	43197177	12060	+	protein_coding	34.1628	49.6131	20.6438	-1.24473	0.00033991	0.00525193	76.4967	93.5932	56.5851	26.575	16.4571	6.91667	70.6683	27.4335	16.2525	25.6985	21.073	19.9838	11.8751	17.6679	25.1662
ENSG00000134590	RTL8C	X	135032366	135033546	1181	+	protein_coding	18.2287	26.9721	10.5782	-1.24618	0.000640046	0.00828231	26.5725	39.0829	26.2717	6.03977	15.4285	38.0417	37.3678	10.5514	11.6089	9.40188	9.27211	12.6103	19.0001	5.88931	6.29156
ENSG00000162869	PPP1R21	2	48440598	48515391	74794	+	protein_coding	21.8415	31.4781	13.4095	-1.24688	0.00108023	0.0118068	21.7412	61.1955	48.2128	19.9312	14.3999	27.6667	27.1997	4.22054	4.64358	18.8038	21.4944	11.3337	4.75003	29.4466	12.5831
ENSG00000125482	TTF1	9	132375548	132406851	31304	-	protein_coding	7.62049	11.6647	4.08178	-1.24782	0.0083285	0.0471894	18.5202	25.1982	16.1672	7.8517	3.0857	3.45834	7.37188	2.11027	2.32179	3.76075	6.32189	8.70218	0	0	9.43734
ENSG00000237441	RGL2	6	33291654	33298942	7289	-	protein_coding	26.239	37.7149	16.1975	-1.24885	1.84899e-05	0.000616032	60.3921	61.1955	42.7275	33.8227	28.7999	10.375	26.6913	5.27568	25.5397	9.40188	19.3871	20.3225	19.0001	11.7786	18.8747
ENSG00000114316	USP4	3	49277831	49340712	62882	-	protein_coding	19.8976	29.7495	11.2772	-1.2508	0.00320649	0.0249579	16.1046	66.8523	56.0077	16.9114	13.3714	13.8333	25.1661	5.27568	9.28716	31.3396	8.85065	12.6103	7.12505	0	15.7289
ENSG00000119559	C19orf25	19	1461143	1479556	18414	-	protein_coding	19.7542	27.6202	12.8716	-1.25152	0.000289066	0.00464975	24.9621	52.4533	36.6648	9.66363	12.3428	24.2083	33.0463	13.7168	9.28716	10.6555	8.85065	11.3076	7.12505	29.4466	12.5831
ENSG00000103496	STX4	16	31032889	31042975	10087	+	protein_coding	25.8051	38.389	14.7942	-1.25173	0.00755851	0.0442803	65.2235	45.2538	32.3343	12.6835	66.8568	13.8333	32.5379	34.8195	0	32.5932	8.42919	5.81014	21.3752	5.88931	9.43734
ENSG00000075624	ACTB	7	5527148	5563784	36637	-	protein_coding	2324.46	3407.94	1376.42	-1.25359	0.00143692	0.014392	4615.57	6002.82	5088.62	1191.04	1048.11	1480.17	4429.23	3977.86	777.8	2603.69	536.939	582.994	833.631	971.737	726.675
ENSG00000155463	OXA1L	14	22766522	22773041	6520	+	protein_coding	97.2626	141.647	58.4262	-1.25537	0.0021828	0.0191382	169.903	334.261	192.274	61.6057	54.514	34.5834	144.387	47.4811	160.203	33.8468	34.9811	42.13	33.2502	58.8931	56.624
ENSG00000175575	PAAF1	11	73876699	73931124	54426	+	protein_coding	7.63881	11.4954	4.26432	-1.25755	0.00277625	0.0226428	26.5725	11.8277	5.19659	7.24772	7.19996	6.91667	15.5064	2.11027	6.96537	3.76075	5.90043	5.94041	0	0	9.43734
ENSG00000172725	CORO1B	11	67435510	67443821	8312	-	protein_coding	38.018	54.8288	23.3086	-1.25806	0.000178245	0.00332044	40.2614	119.306	75.6393	26.575	39.0855	41.5	41.435	16.8822	25.5397	14.4162	21.4944	24.9602	38.0003	29.4466	15.7289
ENSG00000089327	FXYD5	19	35154730	35169883	15154	+	protein_coding	199.243	292.861	117.328	-1.25875	0.00185514	0.0172438	416.303	489.05	452.97	91.8045	126.514	172.917	300.468	352.415	120.733	145.416	57.3185	38.1698	85.5006	82.4504	56.624
ENSG00000213465	ARL2	11	65014160	65022184	8025	+	protein_coding	23.031	34.1713	13.2833	-1.26075	0.00309652	0.0242845	37.0405	54.5103	40.9953	26.575	30.857	20.75	28.4707	44.3157	6.96537	11.2823	8.00773	7.66001	19.0001	5.88931	3.14578
ENSG00000242485	MRPL20	1	1401909	1407293	5385	-	protein_coding	32.8046	47.8486	19.6411	-1.26149	0.000395752	0.00588857	21.7412	91.0219	75.3506	54.3579	29.8284	13.8333	48.8069	36.9298	23.2179	15.6698	13.4867	18.9416	21.3752	11.7786	15.7289
ENSG00000065615	CYB5R4	6	83859656	83967423	107768	+	protein_coding	27.9497	40.832	16.6777	-1.26261	9.26292e-05	0.00207813	33.0143	63.2525	43.3049	24.1591	17.4856	83	21.6072	13.7168	13.9307	13.7894	21.073	13.861	11.8751	29.4466	15.7289
ENSG00000116691	MIIP	1	12019466	12032045	12580	+	protein_coding	21.7148	32.4559	12.3164	-1.26293	0.00169964	0.0163023	32.2091	70.9663	55.4303	6.64375	14.3999	17.2917	30.2501	27.4335	11.6089	15.043	9.27211	13.861	11.8751	0	9.43734
ENSG00000142409	ZNF787	19	56087366	56121295	33930	-	protein_coding	23.171	34.0246	13.6742	-1.26654	0.00180871	0.0170009	21.7412	82.2797	57.1625	8.45568	17.4856	10.375	40.6724	12.6616	6.96537	26.3253	14.3296	9.6662	21.3752	11.7786	6.29156
ENSG00000023191	RNH1	11	494512	507300	12789	-	protein_coding	66.3684	96.4588	40.0393	-1.26769	0.000214013	0.00375507	83.7437	187.186	153.299	45.9023	38.0569	34.5834	132.44	45.3709	20.8961	49.5166	28.2378	36.0333	52.2504	47.1145	40.8951
ENSG00000133134	BEX2	X	103309346	103311046	1701	-	protein_coding	10.5223	15.8096	5.89586	-1.2678	0.00221435	0.0192701	7.24705	22.6269	26.2717	32.0108	12.3428	0	10.1681	5.27568	2.32179	6.26792	5.90043	10.8386	7.12505	0	9.43734
ENSG00000141574	SECTM1	17	82321024	82334074	13051	-	protein_coding	28.0269	40.4451	17.161	-1.26825	0.000771527	0.00934929	70.0548	76.1087	66.1122	18.7233	13.3714	13.8333	24.9119	15.827	6.96537	12.5358	14.3296	16.727	21.3752	11.7786	37.7493
ENSG00000157045	NTAN1	16	15037854	15056079	18226	-	protein_coding	15.506	23.0793	8.8794	-1.26825	0.00539308	0.0355929	33.8196	53.9961	31.7569	6.03977	4.11426	6.91667	24.9119	10.5514	4.64358	13.7894	10.115	7.47762	11.8751	0	12.5831
ENSG00000175061	SNHG29	17	16438767	16478678	39912	+	lncRNA	360.278	524.897	216.236	-1.26916	3.66741e-07	2.88869e-05	470.253	899.934	758.991	341.851	275.656	166	761.591	190.98	299.511	168.607	202.722	245.537	173.376	194.347	254.808
ENSG00000176155	CCDC57	17	82101460	82212830	111371	-	protein_coding	29.736	42.5239	18.5467	-1.26936	8.62476e-05	0.00196848	57.9764	78.68	51.9659	21.1392	17.4856	17.2917	53.1284	26.3784	9.28716	14.4162	20.2301	17.0657	16.6251	41.2252	3.14578
ENSG00000220205	VAMP2	17	8159149	8163546	4398	-	protein_coding	48.9452	72.4409	28.3864	-1.27041	0.00443797	0.0310572	68.4444	131.648	96.4256	24.7631	64.7997	17.2917	103.715	77.0249	16.2525	53.2773	20.2301	9.14511	11.8751	23.5573	15.7289
ENSG00000104880	ARHGEF18	19	7395113	7472484	77372	+	protein_coding	22.991	33.7886	13.5431	-1.27168	0.00345826	0.0262962	36.2353	64.281	47.3467	10.8716	8.22853	20.75	48.8069	13.7168	0	30.086	15.1725	8.07688	4.75003	17.6679	18.8747
ENSG00000116863	ADPRHL2	1	36088892	36093932	5041	+	protein_coding	14.7733	21.4981	8.88916	-1.27171	2.64117e-05	0.000817916	17.715	27.7694	28.5813	22.9511	20.5713	13.8333	19.0652	10.5514	6.96537	8.14829	7.58627	11.1252	2.37502	11.7786	12.5831
ENSG00000105723	GSK3A	19	42230190	42242625	12436	-	protein_coding	33.0591	48.43	19.6095	-1.272	0.000117049	0.00246927	47.5084	102.85	51.9659	30.8028	15.4285	27.6667	62.7881	31.6541	16.2525	12.5358	29.5022	19.7493	4.75003	23.5573	18.8747
ENSG00000112335	SNX3	6	108211222	108261246	50025	-	protein_coding	117.66	171.43	70.6117	-1.27213	4.94116e-05	0.00130918	209.359	268.952	239.332	71.8733	82.2853	86.4584	241.747	32.7092	118.411	104.674	40.8816	62.6088	68.8755	70.6718	66.0614
ENSG00000135940	COX5B	2	97646040	97648383	2344	+	protein_coding	63.9497	93.6491	37.9627	-1.27316	0.000513348	0.00711897	90.9908	174.33	129.337	39.2585	34.9712	58.7917	127.864	62.253	62.6883	15.6698	34.5597	37.1536	30.8752	35.3359	25.1662
ENSG00000077348	EXOSC5	19	41386374	41397359	10986	-	protein_coding	13.1563	18.6176	8.37769	-1.27403	0.0077021	0.0449021	4.02614	51.4248	36.6648	4.22784	10.2857	6.91667	16.7774	6.33082	9.28716	5.01433	2.95022	8.8064	7.12505	11.7786	15.7289
ENSG00000196636	SDHAF3	7	97116590	97181763	65174	+	protein_coding	7.03224	10.3577	4.12248	-1.27404	0.00285311	0.0230323	12.0784	24.1697	13.5689	9.66363	5.14283	0	7.88028	1.05514	9.28716	3.13396	4.63605	6.20096	2.37502	0	6.29156
ENSG00000160741	CRTC2	1	153947669	153958615	10947	-	protein_coding	29.5942	44.0523	16.9433	-1.27408	0.0046144	0.0318459	80.5228	66.8523	54.2755	13.8915	20.5713	24.2083	48.0443	2.11027	13.9307	42.6218	8.85065	13.4701	45.1253	0	9.43734
ENSG00000104976	SNAPC2	19	7920338	7923250	2913	+	protein_coding	12.567	18.9168	7.01084	-1.27455	0.00907858	0.0498771	12.0784	52.9676	28.2926	5.43579	3.0857	6.91667	23.6408	6.33082	4.64358	7.5215	12.2223	10.8126	2.37502	5.88931	6.29156
ENSG00000102103	PQBP1	X	48890197	48903143	12947	+	protein_coding	38.1289	56.583	21.9816	-1.27476	0.00162602	0.01588	46.7032	109.535	89.7855	30.1989	18.5142	55.3334	46.0107	53.8119	20.8961	19.4305	11.8009	14.6426	33.2502	0	22.0205
ENSG00000064547	LPAR2	19	19623655	19628930	5276	-	protein_coding	8.92299	13.8817	4.58412	-1.27541	0.00406913	0.0294575	27.3777	16.4559	13.5689	4.83182	9.2571	17.2917	8.38869	4.22054	6.96537	4.38754	8.00773	6.80021	0	0	6.29156
ENSG00000020633	RUNX3	1	24899511	24965121	65611	-	protein_coding	63.1939	94.3895	35.8978	-1.27573	0.00431593	0.0306014	61.1973	156.846	142.618	35.0307	56.5711	51.875	156.589	77.0249	11.6089	99.6599	24.8661	15.9453	42.7503	5.88931	9.43734
ENSG00000100364	KIAA0930	22	45190338	45240769	50432	-	protein_coding	64.8299	94.7255	38.6713	-1.27594	1.19553e-05	0.000440886	85.3542	160.445	121.542	62.8136	54.514	27.6667	150.742	62.253	46.4358	47.0094	29.9236	29.9626	35.6253	23.5573	34.6036
ENSG00000077549	CAPZB	1	19338775	19485539	146765	-	protein_coding	156.302	230.548	91.3369	-1.27608	0.000250174	0.0041868	252.842	407.799	344.996	81.5369	57.5997	172.917	296.146	173.042	55.723	180.516	64.4833	61.4624	76.0005	47.1145	72.3529
ENSG00000172732	MUS81	11	65857126	65867653	10528	+	protein_coding	11.2306	16.4539	6.66017	-1.27652	0.0021825	0.0191382	17.715	32.9119	28.87	6.03977	13.3714	0	16.269	4.22054	16.2525	6.26792	5.47897	8.41558	9.50007	0	3.14578
ENSG00000127191	TRAF2	9	136881912	136926607	44696	+	protein_coding	12.5174	17.505	8.15324	-1.27672	0.00284052	0.0229858	20.9359	31.3691	12.1254	6.64375	9.2571	17.2917	24.9119	13.7168	2.32179	6.89471	2.1073	6.35728	7.12505	23.5573	3.14578
ENSG00000197747	S100A10	1	151982915	151993859	10945	-	protein_coding	98.7294	144.967	58.2718	-1.278	8.70229e-06	0.000359323	107.901	273.58	158.785	143.143	56.5711	131.417	143.37	52.7568	74.2973	65.8131	46.782	56.7726	109.251	35.3359	25.1662
ENSG00000100575	TIMM9	14	58408495	58427531	19037	-	protein_coding	16.3505	23.965	9.68782	-1.27811	0.00173854	0.0164968	19.3255	37.0259	28.87	4.83182	22.6285	38.0417	17.0316	3.16541	6.96537	13.1626	13.9082	6.07068	7.12505	17.6679	9.43734
ENSG00000177971	IMP3	15	75639085	75648706	9622	-	protein_coding	20.9044	30.6833	12.3478	-1.27886	0.000217433	0.00378421	30.5987	48.3393	30.0247	15.7034	14.3999	44.9584	30.7585	26.3784	13.9307	5.01433	11.3794	10.995	7.12505	17.6679	6.29156
ENSG00000100911	PSME2	14	24143362	24147570	4209	-	protein_coding	71.4517	104.48	42.5522	-1.28	9.95509e-07	6.44104e-05	170.708	164.559	119.522	71.8733	52.4569	62.25	89.9877	58.0325	25.5397	45.129	35.4026	42.6511	64.1255	41.2252	28.312
ENSG00000173457	PPP1R14B	11	64244479	64246943	2465	-	protein_coding	23.0881	33.6304	13.8635	-1.28109	0.00179581	0.0169224	38.6509	63.2525	53.6981	17.5153	23.657	0	38.6388	22.1579	11.6089	20.6841	8.00773	9.06695	11.8751	11.7786	15.7289
ENSG00000130724	CHMP2A	19	58551566	58555124	3559	-	protein_coding	60.6606	89.0685	35.8036	-1.28136	0.000654454	0.00835984	68.4444	142.447	130.203	42.2784	34.9712	131.417	73.7188	84.4109	6.96537	39.4879	21.9159	22.6934	23.7502	58.8931	28.312
ENSG00000111911	HINT3	6	125956770	125980244	23475	+	protein_coding	12.1705	18.5898	6.55355	-1.28198	0.00894568	0.0493644	10.468	2.57124	11.8367	73.6852	8.22853	10.375	12.9643	5.27568	6.96537	6.89471	9.27211	9.77042	14.2501	0	0
ENSG00000125877	ITPA	20	3208868	3223870	15003	+	protein_coding	17.4877	26.6483	9.47219	-1.28211	0.00129497	0.0132824	17.715	57.5958	37.5309	12.0795	8.22853	17.2917	36.0968	7.38595	4.64358	14.4162	18.1228	12.2716	9.50007	0	9.43734
ENSG00000119655	NPC2	14	74476192	74494177	17986	-	protein_coding	45.103	66.5764	26.3137	-1.28227	0.00225733	0.0195784	80.5228	137.304	119.81	38.0506	26.7427	6.91667	56.6872	26.3784	41.7922	23.1913	25.709	30.4316	16.6251	11.7786	34.6036
ENSG00000196372	ASB13	10	5638867	5666595	27729	-	protein_coding	13.4336	20.2337	7.48356	-1.2835	0.000873813	0.0102295	37.0405	26.7409	15.3011	19.9312	14.3999	17.2917	10.9307	3.16541	23.2179	6.26792	10.9579	8.36348	4.75003	0	3.14578
ENSG00000101940	WDR13	X	48590042	48608869	18828	+	protein_coding	33.8553	50.0885	19.6513	-1.28369	0.00204852	0.0183493	24.9621	61.7098	55.719	113.548	9.2571	34.5834	50.8405	48.5363	30.1833	25.6985	7.58627	14.1215	7.12505	17.6679	6.29156
ENSG00000172500	FIBP	11	65883741	65888539	4799	-	protein_coding	34.6383	50.661	20.6185	-1.2858	0.000194865	0.00353039	69.2496	64.7953	89.7855	26.575	21.5999	17.2917	65.3301	23.213	11.6089	25.6985	20.6515	22.4068	9.50007	23.5573	28.312
ENSG00000172936	MYD88	3	38138478	38143022	4545	+	protein_coding	41.6769	60.7505	24.9876	-1.28676	0.00720602	0.043049	57.9764	106.964	108.84	42.8824	8.22853	10.375	89.9877	10.5514	95.1934	17.5502	8.85065	13.0793	9.50007	29.4466	15.7289
ENSG00000132661	NXT1	20	23350791	23354771	3981	+	protein_coding	10.2959	14.6242	6.50858	-1.28759	0.00723366	0.043143	20.9359	21.0842	21.3638	16.9114	5.14283	3.45834	13.4727	1.05514	0	4.38754	5.90043	6.4615	9.50007	5.88931	18.8747
ENSG00000169230	PRELID1	5	177303799	177306949	3151	+	protein_coding	21.847	32.8966	12.1787	-1.28993	0.0007947	0.00954224	30.5987	51.9391	40.9953	12.6835	17.4856	24.2083	52.3657	10.5514	6.96537	8.77509	29.0807	12.4801	14.2501	5.88931	9.43734
ENSG00000197249	SERPINA1	14	94376747	94390693	13947	-	protein_coding	47.0573	69.1958	27.6862	-1.29026	3.78333e-05	0.00108211	119.174	104.392	116.635	35.0307	38.0569	20.75	50.3321	48.5363	30.1833	24.4449	30.7665	18.9676	28.5002	11.7786	28.312
ENSG00000173020	GRK2	11	67266473	67286556	20084	+	protein_coding	154.47	228.863	89.3765	-1.29027	0.00161707	0.0158032	243.984	397.514	372.711	56.7738	67.8854	51.875	411.3	189.925	41.7922	167.353	38.3528	37.5444	154.376	35.3359	50.3325
ENSG00000166295	ANAPC16	10	72216000	72235860	19861	+	protein_coding	80.2013	118.01	47.1186	-1.29044	1.13576e-05	0.000425364	110.316	146.561	154.166	87.5767	43.1998	155.625	128.627	65.4184	60.3665	60.172	36.2455	36.6325	33.2502	47.1145	37.7493
ENSG00000243678	NME2	17	51165435	51171747	6313	+	protein_coding	10.4623	14.9654	6.52205	-1.2906	0.0022904	0.0197823	22.5464	19.0272	13.5689	21.1392	9.2571	3.45834	15.7606	3.16541	9.28716	1.88038	7.58627	7.0347	4.75003	5.88931	12.5831
ENSG00000124702	KLHDC3	6	43014103	43021298	7196	+	protein_coding	40.4955	59.6689	23.7189	-1.29521	0.0010765	0.0117748	58.7816	121.877	75.928	27.7829	21.5999	48.4167	63.2965	24.2681	69.6537	12.5358	16.4369	17.5086	30.8752	5.88931	12.5831
ENSG00000172354	GNB2	7	100673567	100679174	5608	+	protein_coding	106.035	155.431	62.8135	-1.29925	7.09511e-05	0.00171668	157.019	317.805	252.612	44.6943	70.9711	48.4167	196.499	85.466	71.9755	53.2773	44.6747	51.2491	80.7506	64.7825	50.3325
ENSG00000226950	DANCR	4	52712404	52720351	7948	+	lncRNA	20.7302	30.5846	12.1075	-1.30008	0.00197768	0.0179383	24.1568	53.4818	45.0371	32.0108	10.2857	24.2083	24.9119	5.27568	32.5051	22.5645	4.21459	9.84858	7.12505	5.88931	9.43734
ENSG00000143486	EIF2D	1	206571292	206612465	41174	-	protein_coding	38.3807	57.1719	21.9384	-1.30091	0.000642018	0.00828781	40.2614	134.733	78.5263	42.2784	32.9141	24.2083	47.2817	14.7719	32.5051	53.2773	13.4867	21.3125	9.50007	11.7786	18.8747
ENSG00000164167	LSM6	4	146175703	146200000	24298	+	protein_coding	11.8409	17.8899	6.54795	-1.30195	0.00685793	0.0415676	36.2353	22.6269	25.6943	4.22784	8.22853	0	28.2165	1.05514	0	13.1626	5.47897	8.93667	23.7502	0	0
ENSG00000160783	PMF1	1	156212993	156240042	27050	+	protein_coding	8.30047	11.8258	5.21579	-1.30255	0.00163771	0.0159405	22.5464	15.4274	15.3011	4.22784	5.14283	6.91667	13.2185	3.16541	2.32179	2.50717	4.63605	4.63769	11.8751	0	12.5831
ENSG00000224877	NDUFAF8	17	81239305	81241310	2006	+	protein_coding	17.6319	26.4302	9.93334	-1.30272	5.47946e-05	0.00140556	35.43	28.7979	38.9744	21.1392	23.657	3.45834	33.5547	5.27568	6.96537	14.4162	14.3296	12.4801	7.12505	0	18.8747
ENSG00000092036	HAUS4	14	22946228	22957161	10934	-	protein_coding	9.50164	13.5261	5.9802	-1.30394	0.00260292	0.0216556	22.5464	8.74222	17.8994	3.01989	6.1714	10.375	25.9287	4.22054	9.28716	1.88038	5.90043	4.87218	9.50007	5.88931	6.29156
ENSG00000169217	CD2BP2	16	30350773	30355308	4536	-	protein_coding	50.5255	74.4172	29.6203	-1.31135	1.78052e-08	2.60658e-06	39.4562	114.163	91.8064	56.1699	74.0568	48.4167	96.8512	31.6541	30.1833	21.3109	32.4524	32.2293	42.7503	11.7786	34.6036
ENSG00000176101	SSNA1	9	137188660	137190370	1711	+	protein_coding	39.6935	58.2686	23.4403	-1.31298	8.78284e-05	0.00199827	57.9764	82.2797	84.3003	21.1392	43.1998	51.875	67.1095	28.4887	25.5397	14.4162	16.4369	19.3063	59.3754	17.6679	6.29156
ENSG00000148730	EIF4EBP2	10	70404145	70428618	24474	+	protein_coding	123.302	182.263	71.7113	-1.31472	1.36662e-05	0.000486643	206.944	297.235	238.754	129.251	106.971	86.4584	210.226	80.1904	65.0101	94.6456	74.1769	44.2404	121.126	47.1145	47.1867
ENSG00000114388	NPRL2	3	50347330	50351091	3762	-	protein_coding	15.4602	22.0553	9.6894	-1.31513	0.000467478	0.0066289	9.66274	33.4261	28.5813	22.9511	15.4285	13.8333	30.5043	4.22054	6.96537	5.64113	7.16481	10.995	11.8751	11.7786	18.8747
ENSG00000187147	RNF220	1	44405194	44651724	246531	+	protein_coding	28.6424	43.241	15.8686	-1.31748	0.00014023	0.00282272	78.1071	59.6528	53.1207	10.8716	22.6285	34.5834	43.7229	21.1027	13.9307	23.1913	21.073	16.1016	16.6251	11.7786	3.14578
ENSG00000108774	RAB5C	17	42124976	42155044	30069	-	protein_coding	41.6437	60.9356	24.7633	-1.31859	4.75512e-05	0.00127859	66.8339	111.078	72.1749	36.8426	30.857	44.9584	63.8049	16.8822	27.8615	25.0717	17.2798	17.8994	49.8754	11.7786	31.4578
ENSG00000108523	RNF167	17	4940008	4945222	5215	+	protein_coding	41.3664	59.8302	25.2106	-1.32006	1.70251e-06	9.83132e-05	66.0287	89.9934	82.8568	25.971	40.1141	44.9584	68.8889	16.8822	30.1833	24.4449	17.7013	28.6859	14.2501	41.2252	28.312
ENSG00000089009	AC004086.1	12	112405190	112418838	13649	-	protein_coding	212.581	314.159	123.701	-1.32093	6.81115e-06	0.000292053	351.885	519.391	476.932	197.5	101.828	176.375	375.203	143.499	236.823	114.703	89.3494	104.478	130.626	88.3397	81.7902
ENSG00000135912	TTLL4	2	218710835	218755416	44582	+	protein_coding	13.5078	20.867	7.06839	-1.32227	0.00470605	0.0322787	65.2235	22.1127	22.5186	10.8716	6.1714	13.8333	5.33826	17.9373	6.96537	6.89471	5.47897	10.6042	2.37502	0	6.29156
ENSG00000177410	ZFAS1	20	49278178	49299600	21423	+	lncRNA	62.895	94.426	35.3053	-1.32272	4.35804e-05	0.00120078	99.8483	173.816	143.772	42.2784	37.0284	69.1667	95.0718	69.639	48.7576	40.1147	45.5176	31.9688	9.50007	11.7786	25.1662
ENSG00000125995	ROMO1	20	35699272	35700984	1713	+	protein_coding	24.0289	36.1241	13.4456	-1.32365	0.00504216	0.033973	30.5987	57.5958	36.6648	28.3869	19.5428	17.2917	62.7881	25.3233	23.2179	15.043	7.58627	7.8945	28.5002	0	0
ENSG00000164967	RPP25L	9	34610486	34612104	1619	-	protein_coding	14.9619	21.3125	9.40516	-1.3238	0.00215439	0.0189809	12.0784	44.2253	35.7987	8.45568	6.1714	17.2917	25.1661	1.05514	4.64358	2.50717	11.3794	9.9528	19.0001	23.5573	3.14578
ENSG00000177156	TALDO1	11	747415	765012	17598	+	protein_coding	161.929	240.744	92.9662	-1.32718	0.000115595	0.00244215	339.806	458.195	319.879	115.36	89.4853	114.125	248.356	288.052	67.3319	98.4063	46.782	52.1089	71.2505	88.3397	31.4578
ENSG00000174446	SNAPC5	15	66490135	66497780	7646	-	protein_coding	17.7761	26.6358	10.0239	-1.3289	0.00480801	0.0327609	17.715	28.7979	17.8994	79.121	22.6285	10.375	9.9139	4.22054	2.32179	23.1913	12.2223	6.7481	7.12505	11.7786	12.5831
ENSG00000128524	ATP6V1F	7	128862856	128865847	2992	+	protein_coding	37.2054	54.6731	21.9213	-1.32916	0.000655968	0.00836878	57.1712	122.905	91.5177	26.575	12.3428	17.2917	54.9078	20.0476	34.8268	19.4305	16.4369	16.7791	38.0003	23.5573	6.29156
ENSG00000109107	ALDOC	17	28573115	28576948	3834	-	protein_coding	22.365	34.3745	11.8567	-1.33243	0.000156543	0.00300102	28.183	67.3665	49.3676	29.5949	14.3999	13.8333	37.8762	9.49623	4.64358	19.4305	17.7013	18.2902	19.0001	0	6.29156
ENSG00000100138	SNU13	22	41673933	41690504	16572	-	protein_coding	94.0008	138.812	54.7912	-1.33361	3.12347e-06	0.000161975	145.746	264.324	195.161	52.546	69.9425	89.9167	154.047	68.5839	62.6883	43.8754	37.9314	55.7826	68.8755	47.1145	53.4782
ENSG00000042753	AP2S1	19	46838136	46850992	12857	-	protein_coding	63.818	94.5301	36.9449	-1.3337	8.94124e-06	0.000362984	86.1594	213.927	122.12	30.8028	74.0568	55.3334	79.3112	74.9147	23.2179	34.4735	32.0309	29.676	38.0003	41.2252	22.0205
ENSG00000176022	B3GALT6	1	1232237	1235041	2805	+	protein_coding	8.03459	12.1974	4.3921	-1.33412	0.00048565	0.00682133	13.6889	21.0842	10.6819	14.4954	5.14283	10.375	9.9139	3.16541	4.64358	3.76075	3.79314	6.35728	7.12505	0	6.29156
ENSG00000147224	PRPS1	X	107628424	107651026	22603	+	protein_coding	42.1548	62.7752	24.1119	-1.33489	7.73614e-07	5.23925e-05	66.0287	74.0517	62.9365	45.9023	43.1998	65.7084	81.599	25.3233	37.1486	18.177	20.2301	28.9465	26.1252	11.7786	25.1662
ENSG00000186635	ARAP1	11	72685069	72793599	108531	-	protein_coding	56.7806	85.093	32.0073	-1.33503	0.00180953	0.0170009	81.328	168.159	129.049	27.7829	17.4856	17.2917	154.555	53.8119	23.2179	82.7365	17.7013	17.5607	19.0001	29.4466	12.5831
ENSG00000101017	CD40	20	46118272	46129863	11592	+	protein_coding	10.8389	15.9762	6.3438	-1.33541	0.00130868	0.0133756	25.7673	28.2837	24.5395	8.45568	11.3142	0	13.4727	7.38595	0	3.76075	7.58627	9.19722	4.75003	11.7786	6.29156
ENSG00000027075	PRKCH	14	61187559	61550976	363418	+	protein_coding	28.6264	43.4207	15.6814	-1.33552	0.00470357	0.0322769	25.7673	71.4805	72.7523	6.64375	21.5999	10.375	95.326	45.3709	11.6089	32.5932	10.115	8.83246	4.75003	5.88931	6.29156
ENSG00000100387	RBX1	22	40951347	40973309	21963	+	protein_coding	90.1756	135.123	50.8462	-1.33564	7.50049e-05	0.00177913	321.286	148.618	173.22	76.1011	49.3712	110.667	66.6011	164.601	25.5397	43.2486	32.4524	34.4961	45.1253	23.5573	37.7493
ENSG00000126432	PRDX5	11	64318121	64321811	3691	+	protein_coding	139.131	206.361	80.3057	-1.33766	2.62449e-05	0.000814492	280.219	348.146	259.83	93.0125	158.399	83	221.919	102.348	171.812	40.7415	55.2112	73.6559	85.5006	47.1145	66.0614
ENSG00000089289	IGBP1	X	70133447	70166324	32878	+	protein_coding	58.9612	86.7872	34.6135	-1.34281	0.000696517	0.00874484	94.2117	149.132	105.375	103.884	39.0855	20.75	95.0718	47.4811	67.3319	13.1626	21.9159	21.2083	14.2501	41.2252	50.3325
ENSG00000120742	SERP1	3	150541998	150603228	61231	-	protein_coding	158.087	235.105	90.6954	-1.34334	0.000206587	0.00366024	206.944	391.857	284.658	245.819	76.1139	190.208	250.135	96.0174	271.649	54.5309	53.9468	62.5046	38.0003	76.5611	72.3529
ENSG00000184182	UBE2F	2	237966827	238042782	75956	+	protein_coding	19.7737	29.0192	11.6839	-1.34341	0.00128901	0.01324	41.0666	25.7124	35.51	20.5352	6.1714	38.0417	36.0968	28.4887	2.32179	3.13396	8.85065	7.00864	7.12505	17.6679	18.8747
ENSG00000131475	VPS25	17	42773449	42779599	6151	+	protein_coding	19.4412	28.9151	11.1515	-1.34521	0.00125886	0.0130412	19.3255	59.6528	45.6145	6.03977	11.3142	27.6667	32.7921	13.7168	9.28716	3.76075	14.3296	13.887	7.12505	17.6679	9.43734
ENSG00000034510	TMSB10	2	84905656	84906671	1016	+	protein_coding	1194.58	1776.27	685.591	-1.34526	1.27903e-06	7.92176e-05	2079.1	2937.39	2136.95	1088.97	1027.54	1376.42	1787.55	1669.23	647.779	584.17	461.92	438.131	610.379	500.592	572.532
ENSG00000172366	MCRIP2	16	636817	648474	11658	+	protein_coding	15.2759	21.2316	10.0646	-1.34547	0.00755236	0.0442784	16.1046	36.5116	28.87	19.9312	10.2857	24.2083	12.7101	3.16541	16.2525	2.50717	6.32189	5.52354	2.37502	41.2252	3.14578
ENSG00000197006	METTL9	16	21597218	21657473	60256	+	protein_coding	51.7749	77.9836	28.8423	-1.34582	0.00187787	0.0173638	93.4064	136.276	125.296	77.3091	14.3999	24.2083	74.9898	56.9774	44.114	33.8468	21.4944	19.0979	23.7502	0	31.4578
ENSG00000100348	TXN2	22	36467046	36481640	14595	-	protein_coding	45.3362	67.3549	26.0699	-1.34698	0.000173999	0.00326231	59.5869	125.477	97.5804	18.1193	43.1998	38.0417	89.4793	44.3157	11.6089	15.6698	25.709	24.1004	45.1253	29.4466	12.5831
ENSG00000136144	RCBTB1	13	49531946	49585558	53613	-	protein_coding	24.6467	37.6909	13.2329	-1.34885	0.00500408	0.0337793	6.44182	13.3705	16.4559	166.094	13.3714	24.2083	23.895	6.33082	23.2179	13.7894	20.6515	19.0197	7.12505	0	15.7289
ENSG00000102317	RBM3	X	48574449	48581162	6714	+	protein_coding	147.17	217.766	85.3992	-1.34914	1.11721e-11	8.96745e-09	217.412	353.803	250.302	112.34	145.028	179.833	265.642	93.9071	88.228	63.306	79.2344	91.3469	102.126	70.6718	94.3734
ENSG00000171310	CHST11	12	104455295	104762014	306720	+	protein_coding	11.1321	16.748	6.21826	-1.35158	0.00353533	0.026728	5.6366	26.7409	43.5936	8.45568	10.2857	3.45834	19.0652	5.27568	9.28716	8.14829	8.85065	6.77415	2.37502	5.88931	3.14578
ENSG00000213983	AP1G2	14	23559565	23568070	8506	-	protein_coding	8.76178	13.5921	4.53524	-1.35226	0.00207328	0.0185024	8.85751	30.8549	22.2299	9.05966	8.22853	3.45834	12.4559	2.11027	6.96537	3.76075	6.74335	8.8064	4.75003	0	3.14578
ENSG00000057608	GDI2	10	5765223	5842132	76910	-	protein_coding	120.225	177.807	69.8403	-1.35342	6.93889e-08	7.44928e-06	224.659	248.382	230.382	74.8931	104.914	124.5	236.917	66.4736	67.3319	70.2007	72.9125	70.373	64.1255	100.118	47.1867
ENSG00000186577	SMIM29	6	34246381	34249108	2728	-	protein_coding	17.0868	25.7445	9.51135	-1.35382	0.00529077	0.0352548	27.3777	66.8523	30.6021	17.5153	3.0857	10.375	24.4035	21.1027	11.6089	4.38754	6.74335	6.95654	19.0001	0	6.29156
ENSG00000145901	TNIP1	5	151029945	151093577	63633	-	protein_coding	105.09	157.937	58.848	-1.35393	0.00122812	0.012811	173.929	386.2	239.621	67.6454	63.7711	34.5834	139.811	143.499	20.8961	127.866	23.1803	23.3187	57.0004	53.0038	22.0205
ENSG00000100353	EIF3D	22	36510855	36529184	18330	-	protein_coding	209.411	311.332	120.231	-1.35431	4.84048e-07	3.4902e-05	297.129	656.181	460.187	138.311	182.056	127.958	317.499	128.727	97.5152	203.081	92.7211	98.3816	104.501	123.676	113.248
ENSG00000138326	RPS24	10	78033760	78056813	23054	+	protein_coding	1085.64	1619.22	618.765	-1.35566	4.30249e-06	0.000209249	1702.25	2613.92	2174.2	1110.71	907.195	1013.29	1812.97	1345.3	659.388	723.318	434.103	389.227	532.004	435.809	430.972
ENSG00000008324	SS18L2	3	42581840	42595114	13275	+	protein_coding	17.8749	26.7428	10.1154	-1.35644	0.000170061	0.00320923	22.5464	38.5686	29.1586	36.2386	33.9427	6.91667	19.8278	18.9925	4.64358	6.89471	11.8009	9.84858	7.12505	5.88931	15.7289
ENSG00000136710	CCDC115	2	130337933	130342699	4767	-	protein_coding	25.0609	37.8403	13.8789	-1.358	0.00726726	0.0432189	63.613	49.8821	59.4721	18.1193	2.05713	6.91667	64.8217	13.7168	9.28716	33.8468	8.85065	9.92674	4.75003	11.7786	18.8747
ENSG00000106348	IMPDH1	7	128392277	128410252	17976	-	protein_coding	49.9971	74.3554	28.6836	-1.3582	0.000179084	0.00332173	62.0026	170.216	126.45	50.1301	16.4571	20.75	74.4814	39.04	20.8961	46.3826	11.3794	19.9577	33.2502	17.6679	40.8951
ENSG00000077463	AC016586.1	19	4174109	4182566	8458	-	protein_coding	10.9703	16.7932	5.87532	-1.35833	0.00167019	0.016159	24.1568	16.9702	14.7237	4.83182	6.1714	31.125	19.5736	4.22054	6.96537	9.40188	3.79314	6.4615	7.12505	5.88931	3.14578
ENSG00000109775	UFSP2	4	185399537	185425979	26443	-	protein_coding	8.79627	13.5252	4.65844	-1.35907	0.00625666	0.0391528	18.5202	26.7409	16.4559	12.0795	3.0857	0	17.7942	10.5514	6.96537	2.50717	4.63605	7.08681	2.37502	0	3.14578
ENSG00000100417	PMM1	22	41576900	41589871	12972	-	protein_coding	9.36432	14.0618	5.25406	-1.35953	0.00119564	0.0125569	20.9359	23.1412	11.548	4.83182	17.4856	3.45834	17.0316	4.22054	2.32179	11.2823	2.1073	5.94041	7.12505	5.88931	3.14578
ENSG00000148297	MED22	9	133338323	133348131	9809	-	protein_coding	15.3239	23.3224	8.32515	-1.36035	0.00331199	0.0255051	23.3516	33.9404	43.0162	4.22784	4.11426	10.375	44.2313	7.38595	6.96537	19.4305	6.74335	9.14511	4.75003	5.88931	6.29156
ENSG00000233016	SNHG7	9	136721366	136728184	6819	-	lncRNA	35.3731	51.8929	20.9183	-1.36444	1.76227e-05	0.000593968	41.0666	113.135	85.1664	21.1392	25.7142	17.2917	59.7376	23.213	32.5051	18.177	19.8086	18.1339	16.6251	29.4466	9.43734
ENSG00000179632	MAF1	8	144104461	144107611	3151	+	protein_coding	91.387	137.211	51.2914	-1.36486	0.000199559	0.00357222	224.659	290.036	162.538	39.2585	60.6854	51.875	131.423	70.6941	88.228	61.4256	45.5176	42.7553	47.5003	35.3359	18.8747
ENSG00000225663	MCRIP1	17	81822361	81833302	10942	-	protein_coding	46.7943	69.5157	26.913	-1.3681	0.00247941	0.020992	79.7176	154.789	97.2917	56.1699	9.2571	20.75	68.6347	24.2681	48.7576	34.4735	22.3374	11.1513	11.8751	53.0038	9.43734
ENSG00000138867	GUCD1	22	24540423	24555935	15513	-	protein_coding	64.1349	96.545	35.7761	-1.36837	0.000324712	0.00506027	80.5228	164.559	137.71	123.211	26.7427	10.375	132.694	54.8671	60.3665	80.8561	17.2798	19.6711	16.6251	17.6679	18.8747
ENSG00000177981	ASB8	12	48147789	48181213	33425	-	protein_coding	16.1014	24.3019	8.92602	-1.37034	0.00417883	0.0299524	52.3398	52.9676	34.3552	7.24772	6.1714	0	17.0316	17.9373	9.28716	5.01433	6.32189	7.55579	19.0001	0	6.29156
ENSG00000141401	IMPA2	18	11981025	12030877	49853	+	protein_coding	14.2827	22.069	7.46967	-1.37126	0.00109263	0.0118885	13.6889	24.1697	36.9535	25.367	9.2571	6.91667	38.1304	17.9373	13.9307	13.7894	7.58627	6.51361	0	0	0
ENSG00000222041	CYTOR	2	87454781	87636740	181960	+	lncRNA	8.56851	13.7836	4.00531	-1.37142	0.00339334	0.0258963	21.7412	10.285	10.9706	11.4756	23.657	6.91667	11.4391	7.38595	0	13.7894	4.63605	3.85606	2.37502	0	0
ENSG00000151445	VIPAS39	14	77426675	77457952	31278	-	protein_coding	9.09534	14.1974	4.63102	-1.37216	0.00428331	0.0304603	29.7934	17.4844	16.4559	4.22784	4.11426	13.8333	13.4727	6.33082	0	6.26792	5.90043	7.13892	2.37502	5.88931	3.14578
ENSG00000123179	EBPL	13	49660674	49691486	30813	-	protein_coding	11.2809	17.732	5.63624	-1.37241	0.000444003	0.00637952	15.2993	19.5414	14.7237	44.6943	6.1714	6.91667	16.7774	6.33082	9.28716	4.38754	9.27211	10.2915	2.37502	0	3.14578
ENSG00000068308	OTUD5	X	48922028	48958386	36359	-	protein_coding	34.521	51.9368	19.2821	-1.37349	7.72093e-08	8.15585e-06	61.1973	47.8251	70.4427	46.5062	35.9998	20.75	80.8364	14.7719	18.5743	21.9377	29.9236	19.8274	11.8751	5.88931	31.4578
ENSG00000128185	DGCR6L	22	20314276	20320080	5805	-	protein_coding	17.3317	26.5521	9.26379	-1.37349	0.00426749	0.0303925	12.8836	63.2525	32.9117	15.0994	12.3428	24.2083	25.1661	22.1579	25.5397	5.64113	8.00773	7.24313	2.37502	0	3.14578
ENSG00000186376	ZNF75D	X	135248920	135344109	95190	-	protein_coding	7.88651	12.0271	4.26352	-1.37374	0.00080714	0.00962894	15.2993	11.3135	9.81578	4.83182	23.657	10.375	8.89709	8.44109	0	2.50717	2.95022	5.65381	2.37502	5.88931	6.29156
ENSG00000176533	GNG7	19	2511219	2702694	191476	-	protein_coding	37.589	57.1841	20.4432	-1.37557	0.00137547	0.0139208	52.3398	136.79	80.8359	9.05966	44.2283	34.5834	42.4518	41.1503	11.6089	44.5022	23.1803	7.26919	11.8751	17.6679	6.29156
ENSG00000100908	EMC9	14	24138959	24141591	2633	-	protein_coding	8.5726	13.9548	3.86316	-1.37581	0.00154856	0.0152572	20.9359	13.8847	9.52708	4.83182	17.4856	17.2917	13.7269	3.16541	2.32179	8.77509	5.90043	5.99252	4.75003	0	0
ENSG00000157557	ETS2	21	38805183	38824955	19773	+	protein_coding	20.5006	30.3451	11.8867	-1.37661	0.00010621	0.00229403	33.8196	40.6256	56.0077	13.2875	16.4571	13.8333	38.3846	18.9925	27.8615	9.40188	8.42919	10.7344	4.75003	11.7786	3.14578
ENSG00000215717	TMEM167B	1	109089803	109096934	7132	+	protein_coding	22.3111	32.4722	13.4202	-1.37929	0.000381755	0.00572751	59.5869	38.0544	40.4179	21.1392	24.6856	10.375	33.0463	4.22054	13.9307	9.40188	11.3794	13.7828	2.37502	17.6679	34.6036
ENSG00000184481	FOXO4	X	71096197	71103535	7339	+	protein_coding	16.9886	25.7698	9.3051	-1.3804	0.00648604	0.0401033	44.2875	46.2823	39.2631	6.64375	3.0857	3.45834	37.3678	20.0476	6.96537	6.89471	10.5365	3.93422	16.6251	0	9.43734
ENSG00000224032	EPB41L4A-AS1	5	112160526	112164818	4293	+	lncRNA	23.3791	33.3441	14.6598	-1.38087	9.57844e-05	0.0021357	26.5725	48.8536	62.9365	21.1392	11.3142	24.2083	38.3846	7.38595	6.96537	10.0287	11.8009	10.6302	19.0001	29.4466	22.0205
ENSG00000198888	MT-ND1	MT	3307	4262	956	+	protein_coding	12611.8	19169.7	6873.71	-1.38456	0.00437969	0.0308646	45804.6	9607.19	55950.8	8138.59	2803.87	4084.29	7798.68	17063.7	3707.9	11001.4	5390.89	2168.38	11635.2	2367.5	1654.68
ENSG00000076944	STXBP2	19	7636881	7647873	10993	+	protein_coding	63.9125	97.1908	34.794	-1.38571	0.00117363	0.0124247	128.836	221.641	140.597	37.4466	44.2283	24.2083	83.3785	116.065	25.5397	44.5022	32.8738	11.7245	14.2501	17.6679	15.7289
ENSG00000137486	ARRB1	11	75260122	75351705	91584	-	protein_coding	33.8039	51.0158	18.7435	-1.38619	0.00125198	0.0129792	42.6771	125.477	67.267	13.8915	18.5142	24.2083	65.0759	26.3784	2.32179	41.9951	13.0652	11.0471	19.0001	23.5573	12.5831
ENSG00000180448	AC004151.1	19	1065923	1086628	20706	+	protein_coding	120.16	183.213	64.9884	-1.38652	0.00611383	0.038572	210.97	349.175	328.54	49.5261	23.657	76.0834	244.543	143.499	25.5397	182.396	12.6438	11.464	78.3756	47.1145	18.8747
ENSG00000160075	SSU72	1	1541673	1574863	33191	-	protein_coding	79.4822	120.226	43.8315	-1.39025	2.38775e-05	0.000753937	167.487	186.672	160.806	61.0017	52.4569	100.292	112.866	84.4109	34.8268	37.6075	61.5331	30.2232	38.0003	29.4466	34.6036
ENSG00000072506	HSD17B10	X	53431258	53434373	3116	-	protein_coding	28.8654	44.192	15.4547	-1.3907	0.000257349	0.00426968	25.7673	87.4222	61.493	28.9909	14.3999	34.5834	56.6872	12.6616	18.5743	25.0717	16.4369	18.9416	16.6251	5.88931	9.43734
ENSG00000175309	PHYKPL	5	178208471	178232802	24332	-	protein_coding	13.3522	20.7656	6.86538	-1.39105	0.00150158	0.0148752	46.7032	21.0842	31.4682	6.64375	9.2571	10.375	19.8278	5.27568	4.64358	10.6555	13.9082	8.25926	0	5.88931	6.29156
ENSG00000159314	ARHGAP27	17	45393902	45434421	40520	-	protein_coding	31.4368	48.2693	16.7083	-1.39382	0.000983974	0.0110915	69.2496	113.135	77.9489	13.2875	17.4856	17.2917	29.4875	40.0952	18.5743	24.4449	12.2223	14.6426	14.2501	0	9.43734
ENSG00000204619	PPP1R11	6	30066709	30070333	3625	+	protein_coding	28.1666	42.5443	15.5861	-1.39386	0.00401037	0.029266	41.8719	80.737	91.8064	6.64375	7.19996	3.45834	66.0927	14.7719	23.2179	21.3109	11.8009	11.49	4.75003	5.88931	31.4578
ENSG00000099624	ATP5F1D	19	1241746	1244825	3080	+	protein_coding	69.1688	104.321	38.4102	-1.39705	0.000109354	0.00234448	106.29	218.555	139.731	32.6148	51.4283	83	98.6306	84.4109	44.114	20.0573	22.7588	25.8981	54.6254	17.6679	37.7493
ENSG00000198026	ZNF335	20	45948660	45972203	23544	-	protein_coding	12.9616	18.839	7.81887	-1.40075	0.00323964	0.0251215	25.7673	28.2837	39.8405	3.62386	12.3428	3.45834	18.5568	8.44109	2.32179	4.38754	5.90043	6.09674	4.75003	11.7786	18.8747
ENSG00000266412	NCOA4	10	46005088	46030714	25627	-	protein_coding	179.338	272.516	97.8078	-1.40243	0.000238487	0.00406156	530.645	363.059	443.154	141.935	65.8282	114.125	248.864	155.105	37.1486	288.324	62.376	62.2701	54.6254	47.1145	75.4987
ENSG00000175826	CTDNEP1	17	7243591	7252491	8901	-	protein_coding	33.0803	50.6359	17.7192	-1.40268	0.000782145	0.00943849	62.8078	89.4792	69.8653	30.8028	27.7713	17.2917	56.433	32.7092	4.64358	40.7415	11.8009	14.851	9.50007	11.7786	15.7289
ENSG00000228300	C19orf24	19	1275530	1279244	3715	+	protein_coding	19.4544	28.7435	11.3264	-1.40291	0.000954357	0.0108824	31.4039	67.3665	45.6145	19.9312	11.3142	3.45834	22.1156	14.7719	9.28716	12.5358	5.05751	9.14511	19.0001	17.6679	3.14578
ENSG00000107077	KDM4C	9	6720863	7175648	454786	+	protein_coding	13.9547	22.1686	6.76744	-1.40493	0.00124006	0.0128865	8.85751	28.7979	25.983	21.7432	7.19996	41.5	21.0988	8.44109	4.64358	10.6555	10.5365	7.21708	9.50007	0	3.14578
ENSG00000189306	RRP7A	22	42508344	42519796	11453	-	protein_coding	18.886	28.5235	10.4531	-1.40614	9.99747e-05	0.00221211	26.5725	49.8821	33.7778	11.4756	14.3999	17.2917	46.2649	11.6065	11.6089	15.043	7.58627	9.40565	9.50007	0	18.8747
ENSG00000155115	GTF3C6	6	110958706	110967890	9185	+	protein_coding	19.8711	30.1355	10.8897	-1.40622	0.00321592	0.0249777	47.5084	33.9404	28.0039	9.66363	4.11426	51.875	35.8426	10.5514	6.96537	19.4305	6.32189	8.07688	2.37502	17.6679	15.7289
ENSG00000107020	PLGRKT	9	5357971	5437925	79955	-	protein_coding	7.91029	12.0219	4.31266	-1.40691	0.00099821	0.0111888	10.468	9.77072	11.2593	4.83182	33.9427	3.45834	10.4223	1.05514	0	3.76075	4.63605	5.34116	7.12505	0	12.5831
ENSG00000091640	SPAG7	17	4959226	4967817	8592	-	protein_coding	30.184	46.3824	16.0104	-1.40714	0.000410669	0.00603634	41.0666	105.421	76.2167	27.7829	27.7713	3.45834	42.9602	41.1503	13.9307	13.1626	17.7013	16.0756	16.6251	0	9.43734
ENSG00000147416	ATP6V1B2	8	20197381	20226819	29439	+	protein_coding	57.6544	88.4883	30.6748	-1.40865	0.000153967	0.00298321	149.772	149.646	102.2	30.8028	24.6856	83	79.3112	17.9373	58.0447	73.3346	25.709	28.5817	16.6251	0	25.1662
ENSG00000148362	PAXX	9	136992422	136993984	1563	+	protein_coding	25.7842	38.5162	14.6436	-1.40882	0.000107834	0.00231875	25.7673	72.509	53.9868	16.9114	6.1714	27.6667	66.6011	23.213	9.28716	7.5215	15.594	15.0595	16.6251	23.5573	6.29156
ENSG00000175768	TOMM5	9	37582646	37592604	9959	-	protein_coding	6.42868	9.99094	3.3117	-1.41052	0.00681171	0.0413756	4.02614	14.9132	10.1045	4.83182	5.14283	20.75	10.1681	4.22054	2.32179	1.25358	1.68584	5.6017	2.37502	5.88931	3.14578
ENSG00000092841	MYL6	12	56158161	56163496	5336	+	protein_coding	445.016	670.424	247.784	-1.41152	6.39055e-07	4.43149e-05	1039.55	963.187	819.907	411.912	270.513	480.709	707.192	484.308	315.763	197.439	165.634	163.518	194.751	253.241	207.621
ENSG00000134825	TMEM258	11	61768501	61792802	24302	-	protein_coding	35.7359	53.3969	20.2826	-1.41189	3.16321e-05	0.00094916	54.7555	81.7655	64.38	28.9909	62.7425	6.91667	74.2272	31.6541	23.2179	17.5502	18.5442	16.1538	19.0001	23.5573	12.5831
ENSG00000198858	R3HDM4	19	896503	913245	16743	-	protein_coding	124.095	190.902	65.6383	-1.41411	0.00518713	0.0346918	351.885	276.666	342.398	61.0017	67.8854	58.7917	177.688	230.02	0	164.846	16.4369	19.15	45.1253	11.7786	37.7493
ENSG00000138495	COX17	3	119654513	119677454	22942	-	protein_coding	17.7921	26.601	10.0844	-1.41711	0.0011327	0.0121848	16.1046	29.8264	25.6943	66.4375	8.22853	17.2917	22.624	6.33082	9.28716	15.6698	8.00773	9.92674	4.75003	23.5573	3.14578
ENSG00000138085	ATRAID	2	27212027	27217178	5152	+	protein_coding	33.4381	49.5131	19.3724	-1.41833	1.08226e-05	0.000415102	78.1071	72.509	60.6269	34.4267	34.9712	31.125	34.8258	11.6065	13.9307	10.0287	18.1228	24.9341	19.0001	35.3359	22.0205
ENSG00000120333	MRPS14	1	175010789	175023425	12637	-	protein_coding	11.2759	17.2689	6.032	-1.41965	0.000422863	0.00619046	28.9882	16.4559	23.096	11.4756	12.3428	6.91667	21.6072	4.22054	2.32179	13.7894	4.63605	6.35728	4.75003	5.88931	6.29156
ENSG00000142227	EMP3	19	48321509	48330553	9045	+	protein_coding	69.964	105.621	38.7644	-1.42129	7.82975e-05	0.00183917	88.5751	234.497	136.844	57.9818	77.1425	55.3334	88.9709	105.514	13.9307	25.0717	23.6017	30.64	23.7502	53.0038	34.6036
ENSG00000142765	SYTL1	1	27342020	27353937	11918	+	protein_coding	29.5665	44.0286	16.9121	-1.42322	0.000342344	0.00527268	60.3921	49.8821	68.9992	11.4756	31.8856	3.45834	82.1075	6.33082	6.96537	30.086	12.2223	13.0793	30.8752	29.4466	6.29156
ENSG00000214113	LYRM4	6	5102593	5260939	158347	-	protein_coding	26.5159	40.5241	14.2587	-1.42347	0.00123119	0.0128258	38.6509	95.6502	51.9659	18.7233	6.1714	24.2083	48.2985	39.04	2.32179	9.40188	10.9579	9.01484	11.8751	0	31.4578
ENSG00000225973	PIGBOS1	15	55317184	55319161	1978	-	protein_coding	5.79573	8.22827	3.66725	-1.4237	0.00843288	0.0475199	9.66274	14.9132	11.548	1.81193	3.0857	6.91667	9.6597	1.05514	6.96537	3.76075	0.421459	2.57939	2.37502	5.88931	6.29156
ENSG00000162384	CZIB	1	53214099	53220634	6536	-	protein_coding	21.2278	32.5687	11.3045	-1.4248	0.00095701	0.0108955	22.5464	78.1657	54.5642	9.66363	17.4856	6.91667	38.6388	32.7092	18.5743	8.14829	9.69357	9.90069	2.37502	5.88931	3.14578
ENSG00000105698	USF2	19	35268962	35279821	10860	+	protein_coding	156.871	241.57	82.7599	-1.42491	0.00516218	0.0345888	486.358	475.68	340.377	72.4772	48.3426	93.375	174.383	297.548	44.114	150.43	31.188	25.1165	71.2505	23.5573	18.8747
ENSG00000149357	LAMTOR1	11	72085895	72103297	17403	-	protein_coding	104.571	161.342	54.8959	-1.42585	0.00577256	0.0371005	340.611	266.381	227.495	36.2386	32.9141	69.1667	156.589	272.225	6.96537	50.7701	23.6017	20.6872	9.50007	17.6679	37.7493
ENSG00000181038	METTL23	17	76726830	76733936	7107	+	protein_coding	15.464	22.7992	9.04571	-1.42668	0.000549041	0.00745759	8.05228	15.4274	14.435	62.2096	20.5713	17.2917	21.6072	4.22054	11.6089	2.50717	5.47897	9.53593	14.2501	5.88931	18.8747
ENSG00000122390	NAA60	16	3443649	3486953	43305	+	protein_coding	22.43	33.4258	12.8087	-1.42673	0.000246016	0.00415077	43.4823	51.9391	45.0371	18.1193	13.3714	17.2917	44.7397	24.2681	13.9307	8.14829	8.42919	9.48382	14.2501	17.6679	6.29156
ENSG00000158717	RNF166	16	88696495	88706421	9927	-	protein_coding	31.3936	48.6807	16.2673	-1.42767	0.000889404	0.0103535	37.0405	124.962	65.8235	19.9312	14.3999	24.2083	54.3994	44.3157	9.28716	33.8468	9.27211	11.3337	9.50007	0	12.5831
ENSG00000138172	CALHM2	10	103446786	103452402	5617	-	protein_coding	16.1302	24.6644	8.66279	-1.43249	0.00190318	0.0174869	15.2993	60.6813	37.8196	7.24772	8.22853	20.75	22.624	0	2.32179	8.14829	14.3296	10.5781	19.0001	11.7786	3.14578
ENSG00000109062	SLC9A3R1	17	74748628	74769353	20726	+	protein_coding	84.2884	128.361	45.7251	-1.43362	6.74971e-07	4.63619e-05	109.511	221.641	188.521	87.5767	75.0853	48.4167	167.774	61.1979	48.7576	71.4543	45.9391	41.5829	26.1252	23.5573	47.1867
ENSG00000100307	CBX7	22	39120167	39152680	32514	-	protein_coding	27.9055	42.8015	14.8715	-1.43447	0.000198486	0.00356463	78.9123	57.0816	36.3761	13.2875	13.3714	55.3334	45.2481	22.1579	16.2525	21.3109	8.85065	11.3858	14.2501	5.88931	18.8747
ENSG00000137161	CNPY3	6	42929192	42939287	10096	+	protein_coding	63.9994	98.4527	33.8529	-1.43468	0.00021084	0.0037174	110.316	204.671	169.755	34.4267	42.1712	44.9584	82.8701	80.1904	25.5397	67.6935	17.2798	23.7095	28.5002	5.88931	22.0205
ENSG00000168887	C2orf68	2	85605254	85612066	6813	-	protein_coding	13.4813	20.6567	7.20283	-1.43576	0.000148673	0.0029276	17.715	17.4844	21.0751	9.66363	35.9998	10.375	32.2837	9.49623	0	15.043	6.32189	5.08062	9.50007	5.88931	6.29156
ENSG00000068323	TFE3	X	49028726	49043410	14685	-	protein_coding	36.8386	56.6643	19.4911	-1.43631	0.000177644	0.0033135	90.1855	86.3937	102.2	46.5062	11.3142	24.2083	35.8426	40.0952	20.8961	36.9807	12.2223	15.789	11.8751	11.7786	6.29156
ENSG00000171608	PIK3CD	1	9651732	9729114	77383	+	protein_coding	66.7127	103.27	34.7252	-1.43808	0.00906709	0.0498695	157.019	180.501	163.693	15.0994	21.5999	55.3334	129.643	50.6465	25.5397	80.8561	3.37168	6.22701	102.126	5.88931	3.14578
ENSG00000157191	NECAP2	1	16440721	16460078	19358	+	protein_coding	52.1464	78.9303	28.7105	-1.44058	4.25477e-06	0.000207698	49.9241	129.076	98.4465	73.6852	24.6856	69.1667	107.528	56.9774	27.8615	15.043	26.9734	23.2927	21.3752	23.5573	34.6036
ENSG00000162236	STX5	11	62806897	62832088	25192	-	protein_coding	22.5025	34.1888	12.2771	-1.44101	0.000147592	0.00291027	32.2091	71.9948	51.9659	17.5153	17.4856	13.8333	34.3174	25.3233	6.96537	9.40188	13.0652	10.3697	11.8751	11.7786	9.43734
ENSG00000228594	FNDC10	1	1598012	1600135	2124	-	protein_coding	8.9455	13.8492	4.65479	-1.44138	0.00726651	0.0432189	33.8196	13.8847	13.5689	18.1193	1.02857	0	16.5232	3.16541	6.96537	3.13396	8.00773	4.92429	4.75003	0	6.29156
ENSG00000065357	DGKA	12	55927319	55954027	26709	+	protein_coding	28.56	44.4115	14.69	-1.44174	0.00126333	0.0130628	76.4967	71.4805	56.8738	31.4068	12.3428	0	62.2796	21.1027	11.6089	36.9807	12.2223	13.5223	9.50007	0	12.5831
ENSG00000185262	UBALD2	17	76265348	76271298	5951	+	protein_coding	48.1067	72.2666	26.9668	-1.44296	0.000592987	0.00788884	49.1189	163.531	120.965	60.3977	17.4856	24.2083	70.1599	31.6541	25.5397	33.8468	19.8086	14.9031	2.37502	53.0038	34.6036
ENSG00000162734	PEA15	1	160205337	160215376	10040	+	protein_coding	68.4906	103.636	37.7382	-1.44373	0.000117749	0.00247386	115.953	222.669	138.576	61.6057	76.1139	27.6667	82.8701	43.2606	90.5498	26.3253	26.9734	25.7939	28.5002	35.3359	25.1662
ENSG00000176340	COX8A	11	63974620	63976543	1924	+	protein_coding	45.2965	69.2134	24.3692	-1.44411	0.000510286	0.00709748	53.9503	126.505	111.438	39.2585	17.4856	31.125	104.731	22.1579	53.4012	16.9234	22.3374	21.2865	40.3753	5.88931	12.5831
ENSG00000103152	MPG	16	77007	85853	8847	+	protein_coding	10.5082	15.1048	6.48627	-1.44421	0.00426295	0.0303751	34.6248	27.2552	23.6734	2.41591	6.1714	3.45834	8.13448	5.27568	6.96537	1.25358	4.21459	5.47143	4.75003	17.6679	6.29156
ENSG00000175215	CTDSP2	12	57819927	57846729	26803	-	protein_coding	79.571	122.275	42.2047	-1.44473	0.000177257	0.00331054	100.653	150.16	142.906	282.057	31.8856	41.5	106.765	58.0325	25.5397	102.794	22.7588	31.4217	57.0004	11.7786	28.312
ENSG00000135924	DNAJB2	2	219279267	219286900	7634	+	protein_coding	42.2861	64.8892	22.5083	-1.44484	0.000419831	0.00615229	140.915	112.62	82.2794	25.971	31.8856	6.91667	53.6368	35.8746	25.5397	33.22	17.2798	16.4925	23.7502	5.88931	22.0205
ENSG00000162144	CYB561A3	11	61348745	61362299	13555	-	protein_coding	16.9425	26.1843	8.85584	-1.44805	0.00253642	0.0213103	12.8836	70.9663	53.6981	9.66363	7.19996	3.45834	25.4203	15.827	9.28716	6.89471	10.115	8.18109	14.2501	0	6.29156
ENSG00000163866	SMIM12	1	34712737	34859755	147019	-	protein_coding	12.7565	19.3796	6.96132	-1.44933	1.28823e-05	0.000469176	27.3777	14.9132	33.7778	10.8716	18.5142	10.375	19.8278	3.16541	6.96537	6.26792	8.00773	8.83246	7.12505	5.88931	9.43734
ENSG00000182117	NOP10	15	34341713	34343177	1465	-	protein_coding	50.3247	75.2433	28.5209	-1.45036	9.34896e-08	9.28044e-06	121.589	91.5362	85.4551	42.8824	35.9998	69.1667	80.0738	15.827	30.1833	19.4305	21.9159	28.0867	45.1253	23.5573	44.0409
ENSG00000116586	LAMTOR2	1	156054752	156058510	3759	+	protein_coding	27.3749	42.1301	14.4642	-1.45218	0.00306577	0.0241086	51.5346	93.0789	77.9489	8.45568	16.4571	3.45834	43.9771	17.9373	9.28716	15.043	24.8661	9.19722	11.8751	11.7786	15.7289
ENSG00000105202	FBL	19	39834458	39846379	11922	-	protein_coding	221.491	337.958	119.583	-1.45319	6.29522e-05	0.00155694	296.324	800.684	538.713	85.7647	125.485	169.458	349.274	255.343	78.9409	174.248	61.9545	61.5666	123.501	141.344	59.7698
ENSG00000188243	COMMD6	13	75525219	75549439	24221	-	protein_coding	133.207	204.259	71.0358	-1.45338	0.000322527	0.00504425	237.542	318.834	281.482	93.0125	60.6854	183.292	254.965	188.869	130.02	45.129	36.2455	38.4303	40.3753	29.4466	59.7698
ENSG00000128311	TST	22	37010859	37020183	9325	-	protein_coding	15.1923	23.837	7.6282	-1.45404	0.000583531	0.00780897	45.898	41.6541	24.2508	22.3471	10.2857	6.91667	15.5064	10.5514	2.32179	8.14829	7.16481	12.2977	14.2501	0	6.29156
ENSG00000171148	TADA3	3	9779860	9793011	13152	-	protein_coding	59.1426	90.754	31.4827	-1.45767	1.15996e-05	0.000432964	117.563	161.474	147.814	50.7341	28.7999	34.5834	94.3092	80.1904	16.2525	33.8468	26.1305	30.0929	16.6251	23.5573	25.1662
ENSG00000155629	PIK3AP1	10	96593315	96720514	127200	-	protein_coding	45.8568	71.038	23.8231	-1.45887	0.00131111	0.0133911	75.6914	115.192	117.789	73.0812	26.7427	6.91667	81.8533	6.33082	11.6089	78.9758	26.5519	11.0471	38.0003	11.7786	6.29156
ENSG00000008513	ST3GAL1	8	133454848	133571940	117093	-	protein_coding	14.7204	22.7784	7.66961	-1.45947	0.000919414	0.0105919	31.4039	42.6826	35.51	3.62386	14.3999	6.91667	24.9119	5.27568	6.96537	18.177	6.32189	7.68606	4.75003	5.88931	6.29156
ENSG00000172809	RPL38	17	74203582	74210655	7074	+	protein_coding	720.083	1102.79	385.215	-1.46043	0.000104012	0.00227656	1108.8	2226.18	1680.23	490.429	307.541	522.209	1384.13	1049.86	424.888	442.515	190.5	178.733	306.377	212.015	276.829
ENSG00000073169	SELENOO	22	50200979	50217616	16638	+	protein_coding	8.418	13.5018	3.96969	-1.46117	0.00262136	0.0217342	4.02614	26.2267	13.5689	7.24772	28.7999	3.45834	11.1849	1.05514	6.96537	3.76075	6.74335	7.71211	2.37502	0	3.14578
ENSG00000137193	PIM1	6	37170152	37175428	5277	+	protein_coding	53.4418	83.0516	27.5332	-1.46194	0.0020999	0.0186982	126.421	86.908	96.1369	54.9619	24.6856	58.7917	133.456	110.789	16.2525	38.8611	5.05751	8.62402	28.5002	5.88931	6.29156
ENSG00000112679	DUSP22	6	291630	351355	59726	+	protein_coding	38.9931	60.8798	19.8423	-1.46238	0.00687272	0.0416012	61.1973	145.532	99.3126	13.2875	17.4856	48.4167	40.9266	68.5839	23.2179	35.1003	8.00773	5.75803	0	11.7786	6.29156
ENSG00000241553	ARPC4	3	9792495	9807726	15232	+	protein_coding	118.946	182.337	63.4791	-1.46496	7.90775e-05	0.00184918	183.592	342.489	237.022	74.2892	28.7999	249	161.164	147.719	83.5844	50.7701	24.0232	27.8522	78.3756	29.4466	66.0614
ENSG00000146232	NFKBIE	6	44258166	44265788	7623	-	protein_coding	9.87086	14.4396	5.87324	-1.46542	0.000236245	0.00403761	17.715	19.5414	17.322	6.03977	12.3428	3.45834	24.6577	5.27568	4.64358	6.89471	4.21459	5.91436	2.37502	17.6679	0
ENSG00000100225	FBXO7	22	32474676	32498829	24154	+	protein_coding	193.184	296.14	103.098	-1.46643	0.000219396	0.00380348	354.3	477.222	576.822	138.915	128.571	110.667	286.486	54.8671	78.9409	251.97	59.8472	32.7504	199.501	106.008	40.8951
ENSG00000064490	RFXANK	19	19192229	19201869	9641	+	protein_coding	23.5609	36.0442	12.638	-1.46728	0.000104368	0.00227656	37.0405	64.7953	60.0495	14.4954	19.5428	10.375	46.0107	25.3233	18.5743	6.26792	13.4867	11.021	14.2501	5.88931	6.29156
ENSG00000174748	RPL15	3	23916545	23924374	7830	+	protein_coding	595.258	908.158	321.471	-1.46733	8.1575e-07	5.49892e-05	796.37	1570	1375.65	527.272	339.427	674.375	1074.01	446.323	457.393	267.64	232.646	271.644	294.502	265.019	336.598
ENSG00000254635	WAC-AS1	10	28522652	28533066	10415	-	lncRNA	9.0451	13.8138	4.87248	-1.46744	0.000826726	0.00978901	11.2732	29.3121	18.4768	8.45568	17.4856	0	11.6933	6.33082	2.32179	6.26792	8.00773	4.27293	0	11.7786	0
ENSG00000158552	ZFAND2B	2	219195237	219209651	14415	+	protein_coding	18.8428	29.3813	9.62168	-1.46862	0.00121662	0.0127488	51.5346	50.9106	42.1501	7.8517	12.3428	10.375	30.5043	36.9298	2.32179	6.26792	7.16481	8.12899	7.12505	5.88931	3.14578
ENSG00000130748	TMEM160	19	47045909	47048624	2716	-	protein_coding	9.13775	13.7274	5.12177	-1.46935	0.00910256	0.0499899	4.83137	31.3691	23.6734	9.66363	10.2857	0	16.269	6.33082	2.32179	3.13396	1.26438	2.6315	19.0001	0	6.29156
ENSG00000099795	NDUFB7	19	14566078	14572066	5989	-	protein_coding	36.678	56.088	19.6942	-1.47044	4.38406e-05	0.00120337	35.43	91.0219	73.6184	32.0108	46.2855	31.125	83.1243	36.9298	20.8961	11.909	11.8009	18.8374	26.1252	5.88931	25.1662
ENSG00000103544	VPS35L	16	19555240	19706793	151554	+	protein_coding	21.5218	33.9375	10.658	-1.47153	0.00356686	0.0269102	29.7934	33.4261	49.3676	38.0506	6.1714	55.3334	25.4203	1.05514	18.5743	36.9807	5.05751	8.20715	9.50007	5.88931	0
ENSG00000133639	BTG1	12	92140278	92145846	5569	-	protein_coding	112.439	173.648	58.8817	-1.47429	0.000154902	0.00299333	231.1	249.925	241.064	157.638	28.7999	89.9167	217.089	160.381	37.1486	87.1241	26.1305	33.8447	92.6257	11.7786	22.0205
ENSG00000124226	RNF114	20	49936336	49953885	17550	+	protein_coding	37.6983	58.2187	19.743	-1.47487	2.73669e-06	0.000146358	62.0026	102.335	66.4009	21.1392	27.7713	51.875	76.0066	14.7719	16.2525	18.8038	28.6592	28.2951	11.8751	23.5573	15.7289
ENSG00000189077	TMEM120A	7	75986831	75994656	7826	-	protein_coding	12.3824	18.6112	6.93218	-1.4749	0.00106746	0.0117113	5.6366	45.7681	40.4179	15.0994	6.1714	3.45834	13.7269	4.22054	4.64358	4.38754	5.47897	8.75429	9.50007	5.88931	12.5831
ENSG00000111678	C12orf57	12	6942978	6946003	3026	+	protein_coding	36.9176	54.4909	21.541	-1.47591	3.42645e-05	0.00100729	45.0928	88.9649	85.4551	42.8824	37.0284	20.75	61.2628	37.9849	16.2525	5.64113	11.3794	13.3659	11.8751	41.2252	34.6036
ENSG00000198168	SVIP	11	22813799	22830299	16501	-	protein_coding	29.1443	44.3938	15.8011	-1.48094	0.000443151	0.00637952	89.3803	59.6528	48.2128	12.0795	26.7427	10.375	64.3133	3.16541	48.7576	21.3109	10.9579	14.2778	7.12505	17.6679	3.14578
ENSG00000166710	B2M	15	44711487	44718877	7391	+	protein_coding	1748.08	2712.2	904.472	-1.48102	0.00247232	0.0209663	8227.82	1902.2	4590.03	1124.61	493.712	743.542	1903.47	4480.11	441.14	729.586	301.765	338.577	315.877	282.687	346.036
ENSG00000103479	RBL2	16	53433977	53491648	57672	+	protein_coding	37.4903	57.2849	20.1699	-1.48176	1.07253e-05	0.000413408	58.7816	62.7383	48.7902	14.4954	20.5713	100.292	95.326	14.7719	13.9307	23.1913	13.0652	15.1637	38.0003	11.7786	31.4578
ENSG00000116251	RPL22	1	6185020	6209389	24370	-	protein_coding	138.949	212.723	74.3972	-1.48232	2.12432e-06	0.000120736	157.019	358.431	298.804	117.172	89.4853	169.458	298.688	68.5839	127.698	92.7652	65.3262	51.5357	92.6257	58.8931	37.7493
ENSG00000148218	ALAD	9	113386312	113401290	14979	-	protein_coding	28.6633	43.4919	15.6884	-1.48247	0.000206542	0.00366024	42.6771	76.623	73.041	28.9909	16.4571	6.91667	59.7376	24.2681	11.6089	9.40188	10.9579	14.9292	14.2501	11.7786	28.312
ENSG00000128604	IRF5	7	128937457	128950038	12582	+	protein_coding	11.8462	18.0631	6.40644	-1.48327	0.00493712	0.0334363	48.3137	26.2267	23.9621	4.22784	6.1714	0	17.54	2.11027	18.5743	7.5215	3.37168	3.88211	9.50007	0	6.29156
ENSG00000089157	RPLP0	12	120196699	120201235	4537	-	protein_coding	814.149	1242.92	438.977	-1.48346	2.17656e-09	4.70818e-07	1195.76	2399.48	1950.17	632.364	490.626	650.167	1381.85	503.3	478.289	317.157	362.877	461.815	446.503	441.699	500.179
ENSG00000172977	KAT5	11	65711996	65719604	7609	+	protein_coding	8.24795	12.3411	4.66643	-1.48375	0.00205323	0.0183574	8.05228	27.2552	19.3429	9.66363	5.14283	3.45834	13.4727	6.33082	0	2.50717	2.52876	5.05456	11.8751	5.88931	3.14578
ENSG00000147121	KRBOX4	X	46447292	46497422	50131	+	protein_coding	6.5937	9.8873	3.71181	-1.4842	0.00185094	0.017218	13.6889	14.9132	18.1881	2.41591	2.05713	3.45834	14.4896	4.22054	0	3.13396	4.21459	3.56946	2.37502	5.88931	6.29156
ENSG00000174886	NDUFA11	19	5891276	5904006	12731	-	protein_coding	11.7694	18.1659	6.17242	-1.48522	0.000456976	0.00651415	8.05228	29.8264	26.5604	7.24772	13.3714	20.75	21.353	5.27568	6.96537	5.64113	5.90043	6.72205	0	0	18.8747
ENSG00000172757	CFL1	11	65823022	65862026	39005	-	protein_coding	617.989	946.605	330.449	-1.486	3.74241e-08	4.55788e-06	1175.63	1636.85	1323.98	491.033	453.598	442.667	1102.48	703.776	320.407	438.754	236.017	255.255	187.626	253.241	248.517
ENSG00000100034	PPM1F	22	21919425	21952848	33424	-	protein_coding	30.9803	47.7342	16.3207	-1.48637	0.000488989	0.00685388	54.7555	109.021	75.0619	10.8716	11.3142	20.75	52.3657	29.5438	16.2525	26.952	4.63605	11.8548	7.12505	5.88931	28.312
ENSG00000160948	VPS28	8	144423601	144428563	4963	-	protein_coding	83.6551	127.846	44.9878	-1.48681	1.03053e-05	0.000403663	160.24	259.695	181.592	70.6653	56.5711	38.0417	128.118	60.1428	83.5844	33.22	37.9314	31.1611	40.3753	29.4466	44.0409
ENSG00000103148	NPRL3	16	84271	138860	54590	-	protein_coding	28.3574	44.8016	13.9688	-1.49013	0.000226683	0.00390644	73.2757	69.9378	44.4597	31.4068	41.1426	17.2917	36.0968	20.0476	9.28716	38.8611	17.7013	8.5198	4.75003	0	12.5831
ENSG00000172086	KRCC1	2	88027205	88055783	28579	-	protein_coding	13.1715	20.2563	6.97228	-1.49037	0.00278653	0.0226756	2.41568	47.3108	39.8405	6.03977	6.1714	13.8333	26.1829	5.27568	9.28716	4.38754	8.00773	7.97266	2.37502	5.88931	12.5831
ENSG00000108669	CYTH1	17	78674048	78782297	108250	-	protein_coding	48.6377	75.1674	25.4243	-1.49075	0.000112529	0.00239835	82.9385	132.676	109.128	15.7034	25.7142	48.4167	111.595	46.426	16.2525	57.0381	16.4369	15.7108	9.50007	29.4466	12.5831
ENSG00000143891	GALM	2	38666081	38741237	75157	+	protein_coding	8.62209	13.4657	4.38391	-1.49106	2.64995e-05	0.000818885	12.8836	23.1412	16.4559	8.45568	6.1714	10.375	16.7774	5.27568	4.64358	3.13396	5.47897	5.49749	4.75003	0	6.29156
ENSG00000163412	EIF4E3	3	71675414	71754773	79360	-	protein_coding	23.3808	36.0386	12.3052	-1.49319	0.00455746	0.0315582	88.5751	48.8536	28.2926	12.0795	3.0857	10.375	61.0086	11.6065	25.5397	7.5215	4.63605	4.84613	38.0003	0	6.29156
ENSG00000171311	EXOSC1	10	97436142	97446017	9876	-	protein_coding	18.6929	29.1571	9.53667	-1.49413	0.000776859	0.00938588	12.8836	44.2253	38.9744	6.64375	11.3142	58.7917	31.2669	5.27568	16.2525	5.64113	14.3296	11.2034	2.37502	11.7786	9.43734
ENSG00000105700	KXD1	19	18557762	18569387	11626	+	protein_coding	27.0675	42.1672	13.8553	-1.49484	4.78818e-06	0.000227525	62.0026	76.1087	54.5642	14.4954	29.8284	27.6667	30.5043	16.8822	16.2525	18.177	12.2223	15.294	26.1252	5.88931	0
ENSG00000136754	ABI1	10	26746593	26861087	114495	-	protein_coding	54.769	85.6628	27.7369	-1.49922	2.18933e-05	0.000706682	127.226	71.4805	103.932	145.558	38.0569	34.5834	78.8028	17.9373	13.9307	87.1241	27.8163	22.2244	28.5002	11.7786	12.5831
ENSG00000167283	ATP5MG	11	118401606	118431496	29891	+	protein_coding	46.5358	72.3809	23.9214	-1.50046	0.000530052	0.00729538	87.7698	79.7085	118.944	39.8625	33.9427	51.875	94.5634	65.4184	55.723	16.2966	14.7511	16.3622	4.75003	11.7786	6.29156
ENSG00000146066	HIGD2A	5	176388751	176389761	1011	+	protein_coding	35.2208	53.9847	18.8023	-1.50129	0.00106843	0.0117131	111.121	78.68	73.3297	32.0108	7.19996	6.91667	68.6347	32.7092	30.1833	14.4162	14.3296	9.22327	7.12505	23.5573	18.8747
ENSG00000147123	NDUFB11	X	47142216	47145504	3289	-	protein_coding	57.473	89.2257	29.6895	-1.50147	5.74302e-06	0.000262567	57.9764	172.787	112.593	73.6852	56.5711	62.25	88.7167	39.04	37.1486	34.4735	40.8816	20.0619	38.0003	5.88931	22.0205
ENSG00000142089	IFITM3	11	319676	327537	7862	-	protein_coding	108.597	168.2	56.4451	-1.5018	0.000378936	0.00570293	384.094	226.783	213.926	90.5966	76.1139	41.5	144.387	115.01	90.5498	48.263	37.9314	52.7342	28.5002	47.1145	31.4578
ENSG00000187051	RPS19BP1	22	39529093	39532761	3669	-	protein_coding	55.0561	84.7147	29.1048	-1.50247	6.37469e-06	0.000279965	99.8483	155.303	121.542	38.6545	49.3712	38.0417	90.2419	63.3082	20.8961	24.4449	20.6515	26.6537	38.0003	29.4466	9.43734
ENSG00000204592	HLA-E	6	30489509	30494194	4686	+	protein_coding	335.091	520.561	172.805	-1.50284	0.00054335	0.00741266	1026.67	919.99	736.761	135.895	143.999	197.125	483.493	638.357	171.812	194.932	69.1194	67.0641	142.501	29.4466	69.2071
ENSG00000160991	ORAI2	7	102433106	102456825	23720	+	protein_coding	35.8165	55.4379	18.6478	-1.50423	0.000598822	0.00794029	55.5607	124.448	93.5386	9.66363	22.6285	48.4167	33.809	26.3784	9.28716	50.1433	9.69357	10.4478	4.75003	35.3359	3.14578
ENSG00000035115	SH3YL1	2	217730	266398	48669	-	protein_coding	13.8474	21.113	7.48993	-1.50519	0.00526964	0.0351786	31.4039	41.1399	38.6857	2.41591	7.19996	0	26.9455	3.16541	13.9307	3.13396	5.47897	7.00864	11.8751	5.88931	9.43734
ENSG00000164885	CDK5	7	151053815	151057897	4083	-	protein_coding	12.8231	20.6334	5.98906	-1.50666	1.78351e-05	0.00059973	23.3516	35.9974	21.6525	25.971	12.3428	10.375	14.7438	5.27568	4.64358	1.88038	12.2223	10.4739	7.12505	0	6.29156
ENSG00000203705	TATDN3	1	212791828	212816830	25003	+	protein_coding	6.86364	11.14	3.12183	-1.50859	0.00246892	0.020958	21.7412	20.0557	16.1672	3.01989	1.02857	10.375	5.59246	1.05514	0	4.38754	5.90043	5.36721	2.37502	5.88931	0
ENSG00000162704	ARPC5	1	183620846	183635783	14938	-	protein_coding	151.19	232.929	79.6685	-1.51096	2.39578e-08	3.24506e-06	202.917	345.575	261.273	288.701	71.9996	238.625	221.411	132.947	46.4358	94.6456	82.1846	58.1014	90.2506	82.4504	50.3325
ENSG00000118960	HS1BP3	2	20560448	20651130	90683	-	protein_coding	12.1375	19.31	5.86162	-1.5166	0.0048709	0.0331272	15.2993	51.4248	37.5309	5.43579	5.14283	0	20.3362	15.827	11.6089	5.64113	5.05751	6.38334	2.37502	0	0
ENSG00000276045	ORAI1	12	121626550	121642677	16128	+	protein_coding	15.8674	25.6949	7.26838	-1.5173	6.08995e-05	0.00152175	28.183	40.1114	26.2717	21.7432	26.7427	10.375	26.4371	8.44109	6.96537	10.0287	16.8584	9.56198	0	0	6.29156
ENSG00000011132	AC005954.1	19	3750772	3761692	10921	-	protein_coding	8.20995	12.1199	4.78879	-1.51738	0.000990711	0.0111478	8.85751	22.6269	20.4977	3.62386	4.11426	10.375	14.7438	2.11027	4.64358	3.13396	4.21459	4.53347	4.75003	11.7786	3.14578
ENSG00000125534	PPDPF	20	63520765	63522206	1442	+	protein_coding	159.292	248.251	81.4532	-1.51863	0.000558311	0.00756225	181.176	624.297	446.618	79.121	83.3139	100.292	222.936	171.987	30.1833	201.827	19.8086	25.0383	111.626	47.1145	44.0409
ENSG00000164306	PRIMPOL	4	184649667	184694963	45297	+	protein_coding	5.04514	7.47535	2.91871	-1.51888	0.00552874	0.0360937	1.61046	20.0557	13.2802	4.22784	3.0857	3.45834	6.60927	0	0	2.50717	1.68584	3.83	0	5.88931	9.43734
ENSG00000100938	GMPR2	14	24232422	24239242	6821	+	protein_coding	42.7483	66.3067	22.1347	-1.51936	7.84995e-05	0.00184093	89.3803	146.561	104.798	30.8028	23.657	24.2083	44.7397	32.7092	39.4704	15.6698	24.8661	23.8398	7.12505	17.6679	15.7289
ENSG00000183283	DAZAP2	12	51238724	51271362	32639	+	protein_coding	245.376	379.763	127.786	-1.52244	6.21369e-06	0.000275669	622.441	603.727	477.509	207.164	107.999	238.625	400.878	238.461	190.387	117.21	88.085	95.5937	137.751	82.4504	72.3529
ENSG00000170430	MGMT	10	129467190	129770983	303794	+	protein_coding	21.6497	34.3939	10.4986	-1.52352	0.000685619	0.00867074	49.9241	59.6528	49.0789	25.367	3.0857	34.5834	19.0652	22.1579	11.6089	15.043	16.0155	4.9764	4.75003	0	9.43734
ENSG00000102030	NAA10	X	153929225	153935080	5856	-	protein_coding	17.5041	28.2905	8.06606	-1.52539	0.000189118	0.0034584	57.9764	33.4261	41.284	14.4954	9.2571	20.75	20.8446	15.827	4.64358	16.9234	10.5365	8.70218	4.75003	0	3.14578
ENSG00000269893	SNHG8	4	118278709	118285316	6608	+	lncRNA	60.3583	93.8472	31.0555	-1.52569	0.00276898	0.0226089	57.9764	218.555	135.111	28.9909	14.3999	24.2083	177.688	58.0325	62.6883	25.6985	9.69357	17.6128	11.8751	47.1145	15.7289
ENSG00000063854	HAGH	16	1795620	1827157	31538	-	protein_coding	25.8966	41.039	12.6471	-1.52803	3.33082e-05	0.000989213	38.6509	66.8523	56.2964	21.7432	35.9998	31.125	36.6052	13.7168	13.9307	8.14829	22.7588	14.9552	21.3752	0	6.29156
ENSG00000167797	CDK2AP2	11	67506497	67508649	2153	-	protein_coding	46.6819	72.7402	23.8808	-1.53019	0.00071418	0.00886941	86.9646	135.247	112.015	21.1392	23.657	17.2917	112.866	62.253	30.1833	28.8324	10.9579	15.5545	7.12505	23.5573	12.5831
ENSG00000204308	RNF5	6	32178405	32180793	2389	+	protein_coding	18.5568	28.256	10.07	-1.53172	1.50227e-05	0.000523374	24.9621	39.0829	36.9535	22.9511	10.2857	17.2917	46.2649	12.6616	6.96537	8.77509	10.115	10.1873	4.75003	17.6679	9.43734
ENSG00000198258	UBL5	19	9827892	9830115	2224	+	protein_coding	81.7682	125.118	43.8371	-1.53319	4.58772e-06	0.000220896	224.659	174.844	151.567	91.2005	55.5426	58.7917	119.221	21.1027	78.9409	25.0717	31.188	39.238	45.1253	47.1145	62.9156
ENSG00000183688	RFLNB	17	439978	445939	5962	-	protein_coding	62.8963	99.0293	31.28	-1.53494	0.000103239	0.00226586	139.304	87.4222	130.781	50.1301	42.1712	65.7084	177.688	44.3157	16.2525	97.1527	32.8738	20.2964	9.50007	23.5573	6.29156
ENSG00000116353	MECR	1	29192873	29230942	38070	-	protein_coding	9.58786	15.4522	4.45655	-1.53502	0.00297881	0.0236688	2.41568	32.9119	24.2508	3.62386	14.3999	24.2083	6.35507	2.11027	2.32179	5.01433	5.47897	6.53966	4.75003	0	9.43734
ENSG00000138785	INTS12	4	105682627	105895986	213360	-	protein_coding	8.75187	14.218	3.96896	-1.53518	0.00680779	0.0413691	49.9241	10.7992	18.4768	8.45568	2.05713	3.45834	6.35507	2.11027	2.32179	1.88038	11.3794	5.39327	2.37502	0	6.29156
ENSG00000254087	LYN	8	55879835	56014169	134335	+	protein_coding	82.5993	129.923	41.1912	-1.53613	0.00116277	0.0123771	190.839	292.093	221.721	46.5062	38.0569	17.2917	102.952	83.3558	30.1833	123.478	17.7013	18.8374	26.1252	23.5573	6.29156
ENSG00000180879	SSR4	X	153793516	153798505	4990	+	protein_coding	87.1013	134.493	45.6333	-1.53768	2.04876e-05	0.000668753	174.734	237.068	202.378	49.5261	38.0569	79.5417	160.148	54.8671	106.802	37.6075	24.4446	33.3757	45.1253	47.1145	15.7289
ENSG00000205544	TMEM256	17	7402975	7404097	1123	-	protein_coding	15.8407	23.4375	9.19355	-1.54209	7.43908e-06	0.000312506	32.2091	30.3406	29.736	24.1591	11.3142	10.375	25.9287	5.27568	6.96537	9.40188	10.115	6.01858	2.37502	17.6679	15.7289
ENSG00000114738	MAPKAPK3	3	50611520	50649291	37772	+	protein_coding	59.9594	93.4315	30.6712	-1.54237	1.92641e-06	0.000109919	74.8862	168.673	127.316	29.5949	39.0855	55.3334	159.131	24.2681	34.8268	44.5022	27.3949	32.3075	45.1253	11.7786	25.1662
ENSG00000172081	MOB3A	19	2071036	2096673	25638	-	protein_coding	77.1185	121.058	38.6714	-1.54328	0.0012178	0.0127488	201.307	185.129	192.563	58.5858	25.7142	41.5	142.608	71.7493	34.8268	119.717	11.3794	9.22327	2.37502	41.2252	18.8747
ENSG00000101421	CHMP4B	20	33811348	33854366	43019	+	protein_coding	71.3806	112.237	35.6315	-1.54347	3.41146e-05	0.00100492	148.967	202.614	161.094	54.9619	57.5997	51.875	108.545	60.1428	20.8961	77.7222	37.5099	29.2591	26.1252	17.6679	15.7289
ENSG00000075234	TTC38	22	46267961	46294008	26048	+	protein_coding	20.784	32.3579	10.6569	-1.54453	0.000253507	0.00421823	23.3516	53.4818	56.5851	8.45568	11.3142	13.8333	59.4834	18.9925	32.5051	5.64113	8.00773	9.06695	4.75003	0	6.29156
ENSG00000182287	AP1S2	X	15825806	15854931	29126	-	protein_coding	43.326	67.512	22.1632	-1.5453	0.000909968	0.0105253	73.2757	156.331	114.902	21.1392	18.5142	27.6667	60.7544	25.3233	69.6537	8.14829	17.7013	14.3821	4.75003	5.88931	31.4578
ENSG00000102125	TAZ	X	154411524	154421726	10203	+	protein_coding	8.16514	12.5708	4.3102	-1.54733	0.00104769	0.011591	19.3255	11.8277	14.1463	8.45568	2.05713	3.45834	28.7249	4.22054	6.96537	1.25358	2.52876	6.09674	7.12505	0	6.29156
ENSG00000103510	KAT8	16	31114489	31131393	16905	+	protein_coding	22.7093	36.1948	10.9094	-1.54871	0.000699462	0.00875414	57.1712	51.9391	45.6145	16.9114	19.5428	20.75	41.435	3.16541	2.32179	45.129	9.27211	7.71211	4.75003	11.7786	3.14578
ENSG00000067829	IDH3G	X	153785766	153794523	8758	-	protein_coding	31.5016	49.0616	16.1366	-1.55374	9.16007e-06	0.000368769	54.7555	82.794	44.7484	36.2386	27.7713	51.875	45.2481	15.827	20.8961	17.5502	9.69357	15.0074	28.5002	5.88931	15.7289
ENSG00000169976	SF3B5	6	144094881	144095573	693	-	protein_coding	43.5909	67.4647	22.7013	-1.55559	8.98523e-05	0.00203473	66.0287	88.9649	113.17	23.5551	43.1998	41.5	95.8344	20.0476	23.2179	14.4162	18.1228	16.1798	59.3754	17.6679	12.5831
ENSG00000239713	APOBEC3G	22	39077067	39087743	10677	+	protein_coding	35.2454	54.5568	18.3479	-1.55629	3.68663e-08	4.52799e-06	37.0405	88.9649	69.8653	25.367	29.8284	55.3334	75.4982	12.6616	16.2525	14.4162	21.4944	22.0681	23.7502	23.5573	12.5831
ENSG00000100284	TOM1	22	35299275	35347992	48718	+	protein_coding	15.982	25.4823	7.66931	-1.55689	0.00298455	0.0236755	12.8836	67.8808	40.4179	10.2676	13.3714	0	33.5547	1.05514	4.64358	20.6841	10.5365	6.33123	2.37502	0	15.7289
ENSG00000147439	BIN3	8	22620418	22669148	48731	-	protein_coding	6.74507	9.83533	4.04109	-1.55709	0.00265514	0.0218891	9.66274	11.8277	12.9915	1.20795	18.5142	3.45834	11.1849	1.05514	4.64358	1.88038	0.842919	3.83	4.75003	5.88931	9.43734
ENSG00000147454	SLC25A37	8	23528956	23575463	46508	+	protein_coding	232.629	364.7	117.066	-1.5615	5.07891e-05	0.00133834	320.481	739.489	535.538	122.003	235.542	238.625	361.222	308.1	55.723	277.669	39.1957	38.3261	83.1256	58.8931	75.4987
ENSG00000176973	FAM89B	11	65572349	65574198	1850	+	protein_coding	8.66393	14.079	3.92573	-1.56154	0.0053237	0.0353648	3.22091	38.0544	25.983	6.64375	8.22853	3.45834	12.9643	16.8822	2.32179	3.13396	2.1073	4.58558	2.37502	0	0
ENSG00000233276	GPX1	3	49357176	49358358	1183	-	polymorphic_pseudogene	251.271	396.264	124.402	-1.56176	0.0015981	0.015645	988.015	489.05	661.988	97.2403	149.142	131.417	256.999	470.591	157.882	61.4256	33.7168	52.0828	92.6257	76.5611	50.3325
ENSG00000223891	OSER1-DT	20	44210907	44226027	15121	+	lncRNA	6.83984	10.5034	3.63425	-1.56363	0.00872698	0.0485528	29.7934	16.4559	16.7446	0.603977	1.02857	0	8.89709	1.05514	2.32179	8.77509	3.37168	1.7717	0	11.7786	0
ENSG00000198242	RPL23A	17	28719985	28724359	4375	+	protein_coding	16.8024	25.7569	8.96717	-1.56445	0.0024797	0.020992	36.2353	59.6528	38.397	9.05966	8.22853	0	28.7249	14.7719	4.64358	0.626792	7.58627	6.66994	16.6251	17.6679	3.14578
ENSG00000104957	CCDC130	19	13731760	13763296	31537	+	protein_coding	12.5924	19.038	6.9526	-1.56666	0.000158076	0.00302641	21.7412	19.5414	19.9203	18.1193	8.22853	27.6667	18.0484	1.05514	11.6089	3.13396	2.95022	6.12279	11.8751	0	18.8747
ENSG00000176209	SMIM19	8	42541155	42555193	14039	+	protein_coding	9.1302	14.7078	4.24983	-1.56794	0.000777138	0.00938588	12.8836	20.5699	14.435	13.8915	8.22853	3.45834	29.4875	5.27568	2.32179	3.13396	6.74335	6.25307	7.12505	0	3.14578
ENSG00000084754	HADHA	2	26190635	26244672	54038	-	protein_coding	128.556	200.492	65.6128	-1.56888	1.32572e-06	8.17605e-05	223.048	348.66	332.871	82.7449	80.2282	110.667	225.224	68.5839	95.1934	92.1384	59.0043	50.0766	49.8754	47.1145	62.9156
ENSG00000197548	ATG7	3	11272309	11557665	285357	+	protein_coding	9.85265	16.3962	4.127	-1.5699	0.000395911	0.00588857	4.83137	33.9404	17.0333	4.22784	20.5713	13.8333	20.3362	4.22054	9.28716	2.50717	8.42919	8.57191	0	0	0
ENSG00000235750	KIAA0040	1	175156986	175192999	36014	-	protein_coding	30.0282	47.1431	15.0526	-1.57025	9.31973e-05	0.00208765	116.758	58.1101	59.4721	32.0108	8.22853	17.2917	38.1304	21.1027	11.6089	28.2056	9.27211	9.9528	28.5002	11.7786	0
ENSG00000051523	CYBA	16	88643289	88651054	7766	-	protein_coding	73.3222	113.646	38.0388	-1.57088	1.76948e-07	1.57332e-05	102.264	213.927	175.818	71.8733	48.3426	51.875	131.423	39.04	13.9307	31.9664	30.7665	40.7231	71.2505	29.4466	47.1867
ENSG00000172922	RNASEH2C	11	65714005	65720947	6943	-	protein_coding	23.9483	35.3931	13.9341	-1.57396	0.00241187	0.0206469	16.1046	55.0246	40.1292	14.4954	19.5428	34.5834	67.8721	2.11027	11.6089	6.89471	5.47897	5.23694	2.37502	58.8931	18.8747
ENSG00000168002	POLR2G	11	62761565	62766710	5146	+	protein_coding	44.8682	69.3531	23.4439	-1.57503	2.12717e-07	1.81348e-05	65.2235	121.877	93.8273	42.2784	64.7997	13.8333	83.6327	37.9849	18.5743	26.952	16.4369	19.8795	19.0001	23.5573	25.1662
ENSG00000119632	IFI27L2	14	94127779	94130253	2475	-	protein_coding	26.8972	42.6649	13.1005	-1.57622	0.000807954	0.00962967	66.0287	67.3665	45.3258	42.2784	18.5142	38.0417	21.0988	46.426	4.64358	13.1626	3.37168	7.68606	4.75003	5.88931	18.8747
ENSG00000149932	TMEM219	16	29940885	29973050	32166	+	protein_coding	90.4333	142.83	44.586	-1.57678	0.000578071	0.00775739	289.077	218.041	178.705	105.092	68.9139	55.3334	84.6495	135.057	44.114	46.3826	16.8584	16.753	64.1255	17.6679	15.7289
ENSG00000178449	COX14	12	50112082	50120457	8376	+	protein_coding	18.621	28.5478	9.93498	-1.57815	9.49649e-05	0.00212396	19.3255	52.4533	41.8614	9.05966	13.3714	27.6667	36.0968	4.22054	13.9307	6.89471	6.74335	9.50987	7.12505	5.88931	25.1662
ENSG00000124098	FAM210B	20	56358974	56368663	9690	+	protein_coding	46.0196	72.9907	22.4198	-1.57829	0.000643902	0.00828781	64.4182	156.846	117.212	28.9909	39.0855	20.75	83.6327	33.7644	41.7922	57.0381	10.9579	13.7567	7.12505	11.7786	3.14578
ENSG00000078967	UBE2D4	7	43926436	43956136	29701	+	protein_coding	7.2271	11.0615	3.872	-1.57895	0.00569126	0.036763	26.5725	8.74222	20.7864	3.62386	1.02857	3.45834	13.2185	0	0	1.88038	7.58627	3.43919	0	11.7786	6.29156
ENSG00000125356	NDUFA1	X	119871832	119876662	4831	+	protein_coding	59.6317	93.8781	29.6661	-1.58093	6.07085e-06	0.000273972	52.3398	165.588	119.233	47.7142	42.1712	138.333	91.7672	45.3709	37.1486	18.8038	30.7665	29.1549	33.2502	17.6679	25.1662
ENSG00000164054	SHISA5	3	48467798	48504826	37029	-	protein_coding	78.3773	123.158	39.1943	-1.58153	2.321e-05	0.000735302	198.891	239.125	172.642	29.5949	37.0284	51.875	132.948	93.9071	25.5397	48.263	24.4446	32.8286	21.3752	29.4466	37.7493
ENSG00000163344	PMVK	1	154924740	154936719	11980	-	protein_coding	18.8271	30.0912	8.97104	-1.58566	0.00449848	0.0312993	39.4562	48.8536	46.1919	10.8716	2.05713	38.0417	25.1661	14.7719	27.8615	6.89471	2.95022	7.47762	2.37502	0	9.43734
ENSG00000105254	TBCB	19	36114289	36125947	11659	+	protein_coding	46.811	73.9673	23.0493	-1.58888	4.42858e-07	3.25804e-05	72.4705	115.192	91.8064	39.2585	38.0569	76.0834	84.9037	50.6465	30.1833	13.1626	19.8086	23.6835	19.0001	5.88931	22.0205
ENSG00000111775	COX6A1	12	120438090	120440737	2648	+	protein_coding	23.3161	36.8943	11.4352	-1.59307	4.69908e-08	5.27936e-06	56.366	41.6541	33.7778	47.7142	25.7142	20.75	32.2837	11.6065	16.2525	8.14829	10.9579	17.717	11.8751	11.7786	3.14578
ENSG00000116016	EPAS1	2	46293667	46386697	93031	+	protein_coding	50.3117	80.4708	23.9225	-1.59328	0.000672985	0.00855576	77.3019	182.558	123.852	32.0108	14.3999	62.25	70.9225	16.8822	32.5051	81.4829	17.7013	16.4404	4.75003	5.88931	15.7289
ENSG00000109475	RPL34	4	108620566	108630412	9847	+	protein_coding	841.173	1321.81	420.612	-1.59345	1.09798e-05	0.00041657	1574.22	2421.59	1958.25	794.23	596.568	584.459	1323.38	1156.43	485.254	495.166	194.293	202.625	318.252	182.569	330.307
ENSG00000122406	RPL5	1	92832013	92841924	9912	+	protein_coding	963.018	1505.83	488.053	-1.59443	8.04059e-09	1.38503e-06	1434.92	2762.54	2266	876.975	683.996	750.459	1765.95	738.595	694.215	460.065	402.915	393.448	403.753	371.027	440.409
ENSG00000100347	SAMM50	22	43955442	44010531	55090	+	protein_coding	24.2399	38.9279	11.3879	-1.59655	3.56067e-06	0.000182349	27.3777	58.6243	58.0286	32.0108	13.3714	27.6667	55.4162	3.16541	6.96537	15.043	17.2798	18.7331	4.75003	0	25.1662
ENSG00000114268	PFKFB4	3	48517684	48562015	44332	-	protein_coding	11.9543	18.5587	6.17555	-1.59835	0.00028061	0.00456205	8.85751	32.9119	39.2631	8.45568	26.7427	10.375	3.30463	6.33082	4.64358	3.13396	3.37168	7.86844	11.8751	5.88931	6.29156
ENSG00000185507	IRF7	11	612553	615983	3431	-	protein_coding	23.7432	38.4182	10.9026	-1.60021	0.00546662	0.0358821	60.3921	83.3082	46.7693	6.03977	1.02857	27.6667	43.7229	27.4335	18.5743	23.8181	3.79314	5.70592	4.75003	0	3.14578
ENSG00000107872	FBXL15	10	102419189	102423136	3948	+	protein_coding	9.79643	15.2023	5.06629	-1.60138	0.0044405	0.0310599	4.83137	33.4261	26.2717	5.43579	4.11426	6.91667	25.4203	9.49623	2.32179	0	2.1073	4.09055	16.6251	5.88931	0
ENSG00000196544	BORCS6	17	8188333	8190907	2575	-	protein_coding	7.15039	11.6689	3.19666	-1.60275	0.0015608	0.0153464	15.2993	23.6554	13.2802	1.20795	6.1714	10.375	11.6933	9.49623	0	4.38754	4.21459	1.95408	2.37502	0	3.14578
ENSG00000197043	ANXA6	5	151100706	151157785	57080	-	protein_coding	208.327	326.816	104.65	-1.6043	7.32231e-11	3.31632e-08	421.939	493.164	493.387	195.689	118.285	152.167	413.079	107.624	83.5844	169.234	99.4644	105.494	87.8756	70.6718	113.248
ENSG00000136146	MED4	13	48053323	48095131	41809	-	protein_coding	35.5368	55.3931	18.1626	-1.60548	7.36974e-10	2.37355e-07	78.1071	62.224	35.51	84.5568	29.8284	38.0417	59.4834	10.5514	9.28716	12.5358	26.5519	20.1922	23.7502	23.5573	18.8747
ENSG00000135211	TMEM60	7	77793728	77798434	4707	-	protein_coding	4.79502	7.31053	2.59394	-1.60579	0.00417736	0.0299524	8.85751	20.5699	11.8367	1.20795	5.14283	0	3.55884	1.05514	0	0	2.1073	3.80395	4.75003	5.88931	3.14578
ENSG00000149600	COMMD7	20	32702691	32743997	41307	-	protein_coding	17.4447	27.6164	8.54445	-1.60644	0.00152271	0.0150434	38.6509	21.5984	43.3049	2.41591	12.3428	34.5834	40.4182	17.9373	6.96537	10.6555	4.63605	5.34116	4.75003	11.7786	6.29156
ENSG00000188917	TRMT2B	X	101009346	101052116	42771	-	protein_coding	10.4023	17.3322	4.33868	-1.60667	0.00649836	0.040129	45.898	22.1127	9.52708	7.24772	3.0857	3.45834	29.9959	1.05514	4.64358	20.6841	3.79314	4.53347	0	0	0
ENSG00000162517	PEF1	1	31629866	31644896	15031	-	protein_coding	27.4446	42.6681	14.1239	-1.60697	0.00010445	0.00227656	26.5725	83.3082	64.0913	28.3869	19.5428	17.2917	59.4834	14.7719	25.5397	15.043	10.115	12.923	4.75003	23.5573	6.29156
ENSG00000146112	PPP1R18	6	30676389	30687895	11507	-	protein_coding	131.43	209.724	62.9236	-1.60808	0.000468364	0.0066289	266.53	344.032	357.699	108.716	70.9711	76.0834	244.035	82.3006	16.2525	291.458	25.2876	24.2827	21.3752	23.5573	18.8747
ENSG00000124172	ATP5F1E	20	59025475	59032345	6871	-	protein_coding	311.605	491.413	154.273	-1.60871	6.65395e-06	0.000287909	391.341	677.779	575.378	550.223	366.17	359.667	519.336	524.403	88.228	141.028	75.8627	82.5665	85.5006	82.4504	154.143
ENSG00000090266	NDUFB2	7	140690777	140722790	32014	+	protein_coding	42.4359	66.4193	21.4505	-1.61018	0.00011464	0.00242906	57.9764	99.2499	69.2879	64.0216	21.5999	69.1667	83.6327	10.5514	58.0447	13.1626	17.7013	15.0595	14.2501	17.6679	25.1662
ENSG00000182511	FES	15	90883695	90895776	12082	+	protein_coding	17.9559	29.2328	8.08864	-1.61022	0.00553761	0.0361353	25.7673	70.9663	51.3885	9.66363	6.1714	0	40.6724	21.1027	0	16.2966	14.3296	4.71585	2.37502	5.88931	0
ENSG00000198830	HMGN2	1	26472440	26476642	4203	+	protein_coding	46.0915	72.2595	23.1946	-1.61248	1.00431e-06	6.46912e-05	57.1712	121.877	94.6934	40.4665	20.5713	27.6667	143.37	10.5514	32.5051	35.7271	24.8661	20.8436	21.3752	17.6679	22.0205
ENSG00000115073	ACTR1B	2	97655963	97664107	8145	-	protein_coding	26.2203	41.2139	13.1008	-1.61299	2.07832e-05	0.000676878	39.4562	63.7668	57.1625	15.7034	30.857	10.375	71.1767	3.16541	25.5397	14.4162	9.69357	17.6649	19.0001	5.88931	9.43734
ENSG00000101608	MYL12A	18	3247481	3256236	8756	+	protein_coding	244.321	385.49	120.799	-1.61451	1.90518e-06	0.000109137	676.391	439.168	541.312	215.62	118.285	159.083	548.569	305.989	148.595	117.837	89.3494	85.5628	78.3756	58.8931	81.7902
ENSG00000161980	POLR3K	16	46407	53628	7222	-	protein_coding	8.08602	12.8682	3.90159	-1.61492	0.000194136	0.00353012	9.66274	31.3691	15.8785	9.05966	5.14283	3.45834	15.5064	3.16541	0	3.13396	5.05751	6.07068	4.75003	5.88931	3.14578
ENSG00000141741	MIEN1	17	39728496	39730532	2037	-	protein_coding	22.715	35.0879	11.8887	-1.61624	6.50767e-05	0.00160401	41.0666	60.167	59.4721	18.7233	12.3428	10.375	43.4687	10.5514	13.9307	13.7894	6.74335	9.50987	16.6251	17.6679	6.29156
ENSG00000125637	PSD4	2	113157325	113209396	52072	+	protein_coding	38.5301	62.6245	17.4475	-1.6177	0.00182285	0.0170883	60.3921	109.535	96.1369	8.45568	33.9427	34.5834	95.326	37.9849	6.96537	60.172	16.8584	11.3076	0	0	6.29156
ENSG00000136840	ST6GALNAC4	9	127907886	127917041	9156	-	protein_coding	14.6093	23.0042	7.26381	-1.61894	0.000327063	0.00508597	24.1568	46.2823	35.51	4.83182	10.2857	6.91667	33.0463	3.16541	9.28716	5.64113	3.79314	10.1612	16.6251	0	9.43734
ENSG00000103202	NME4	16	396725	410367	13643	+	protein_coding	36.0072	56.9503	17.682	-1.62022	0.000127579	0.00264522	66.8339	117.763	70.7314	15.7034	17.4856	41.5	68.6347	11.6065	18.5743	17.5502	16.4369	18.6289	11.8751	5.88931	40.8951
ENSG00000156587	UBE2L6	11	57551656	57568284	16629	-	protein_coding	70.46	112.798	33.4147	-1.62094	0.000913631	0.0105592	181.982	210.842	138.287	35.0307	38.0569	58.7917	126.593	83.3558	90.5498	52.6505	10.115	12.4801	11.8751	0	6.29156
ENSG00000213719	CLIC1	6	31730581	31739763	9183	-	protein_coding	257.518	404.135	129.228	-1.62235	3.91972e-11	2.0536e-08	567.686	622.24	557.767	242.799	202.628	190.208	445.617	167.767	192.709	119.717	87.2421	131.862	123.501	88.3397	122.685
ENSG00000188846	RPL14	3	40457292	40468587	11296	+	protein_coding	502.004	791.196	248.961	-1.62741	8.23692e-08	8.52698e-06	776.24	1369.96	1252.67	365.406	405.255	342.375	1026.47	484.308	243.788	344.109	170.691	153.487	218.502	194.347	182.455
ENSG00000146386	ABRACL	6	139028745	139043302	14558	+	protein_coding	49.1278	78.4802	23.4445	-1.63095	4.96185e-07	3.56001e-05	80.5228	149.132	106.241	34.4267	41.1426	48.4167	89.4793	60.1428	18.5743	17.5502	24.0232	24.3348	11.8751	5.88931	25.1662
ENSG00000181666	ZNF875	19	37312837	37369365	56529	+	protein_coding	6.98163	11.3807	3.13245	-1.63137	0.00746161	0.0438885	12.8836	10.285	5.48529	10.2676	1.02857	24.2083	15.5064	1.05514	0	1.88038	2.52876	2.97021	16.6251	0	0
ENSG00000166595	CIAO2B	16	66932065	66934423	2359	-	protein_coding	33.8054	54.039	16.101	-1.63272	1.04635e-06	6.68054e-05	77.3019	76.623	83.7229	43.4863	24.6856	17.2917	55.162	18.9925	11.6089	17.5502	19.8086	22.6674	7.12505	5.88931	25.1662
ENSG00000064666	CNN2	19	1026586	1039068	12483	+	protein_coding	134.283	213.493	64.9743	-1.63642	1.66368e-05	0.000568446	278.609	387.229	369.824	54.9619	65.8282	38.0417	299.959	107.624	37.1486	153.564	34.9811	44.5791	59.3754	35.3359	47.1867
ENSG00000136717	BIN1	2	127048027	127107288	59262	-	protein_coding	56.0435	89.9848	26.3449	-1.64072	5.71802e-05	0.00144627	101.459	153.76	137.998	45.9023	35.9998	44.9584	109.816	54.8671	39.4704	45.129	30.7665	14.0955	14.2501	5.88931	6.29156
ENSG00000103266	STUB1	16	680224	682870	2647	+	protein_coding	18.29	29.6002	8.39357	-1.6408	0.00110547	0.0119922	29.7934	55.5388	36.0874	27.7829	12.3428	3.45834	42.1976	6.33082	0	16.2966	17.2798	9.17116	0	11.7786	6.29156
ENSG00000196139	AKR1C3	10	5035354	5107686	72333	+	protein_coding	11.0542	15.9941	6.73184	-1.64226	0.00107443	0.0117611	20.9359	30.8549	23.6734	8.45568	2.05713	6.91667	19.0652	1.05514	11.6089	3.76075	3.37168	4.61164	0	29.4466	0
ENSG00000160410	SHKBP1	19	40576853	40591399	14547	+	protein_coding	64.6593	102.616	31.4469	-1.64578	3.15146e-05	0.000947597	109.511	214.956	181.881	7.8517	55.5426	48.4167	100.156	34.8195	25.5397	55.7845	16.4369	23.1103	57.0004	29.4466	9.43734
ENSG00000198909	MAP3K3	17	63622415	63696303	73889	+	protein_coding	27.0839	43.527	12.6962	-1.64838	0.000182848	0.00337476	59.5869	111.078	75.6393	12.0795	12.3428	3.45834	30.5043	16.8822	6.96537	25.0717	14.7511	9.92674	9.50007	5.88931	12.5831
ENSG00000130731	METTL26	16	634427	636366	1940	-	protein_coding	17.8334	28.5285	8.47518	-1.64905	1.98248e-05	0.000649282	31.4039	41.1399	36.3761	7.8517	17.4856	31.125	34.3174	5.27568	6.96537	7.5215	11.3794	9.45776	11.8751	5.88931	9.43734
ENSG00000120910	PPP3CC	8	22440819	22541142	100324	+	protein_coding	5.08286	8.64611	1.96503	-1.64947	0.00305055	0.0240087	16.1046	10.285	9.52708	4.83182	4.11426	3.45834	12.2017	1.05514	4.64358	2.50717	3.37168	4.14266	0	0	0
ENSG00000254999	BRK1	3	10115675	10127190	11516	+	protein_coding	114.957	182.53	55.8296	-1.65169	4.13517e-05	0.00116371	174.734	313.177	315.837	135.895	57.5997	93.375	187.093	54.8671	146.273	54.5309	29.9236	39.8112	26.1252	35.3359	59.7698
ENSG00000250182	EEF1A1P13	5	14651941	14653329	1389	-	processed_pseudogene	3.98354	6.53542	1.75063	-1.65227	0.00506271	0.0340482	4.02614	10.285	7.50619	0.603977	12.3428	6.91667	4.06724	1.05514	0	0.626792	4.63605	1.79776	0	5.88931	0
ENSG00000169908	TM4SF1	3	149369022	149377692	8671	-	protein_coding	9.44211	15.4694	4.16821	-1.65377	0.00844739	0.0475199	9.66274	39.0829	27.1378	4.22784	5.14283	3.45834	19.5736	22.1579	0	0	0.842919	2.44912	4.75003	0	3.14578
ENSG00000170473	PYM1	12	55901413	55932618	31206	-	protein_coding	19.5397	30.3856	10.0495	-1.65449	4.85452e-06	0.000229924	48.3137	44.7396	36.0874	7.24772	44.2283	6.91667	25.1661	5.27568	16.2525	10.6555	8.42919	9.90069	2.37502	11.7786	15.7289
ENSG00000125970	RALY	20	33993646	34108308	114663	+	protein_coding	100.439	160.034	48.2935	-1.65453	2.6752e-06	0.000145212	251.231	279.751	247.415	68.2494	44.2283	58.7917	170.57	72.8044	41.7922	77.0954	40.8816	39.4464	49.8754	23.5573	40.8951
ENSG00000135390	ATP5MC2	12	53632726	53677408	44683	-	protein_coding	207.282	329.272	100.542	-1.65491	1.11699e-05	0.000420839	290.687	726.119	526.588	155.826	91.5424	117.583	396.556	169.877	197.352	74.5882	67.855	67.2465	97.3757	76.5611	53.4782
ENSG00000174444	RPL4	15	66498015	66524532	26518	-	protein_coding	1078.48	1707.71	527.909	-1.65539	3.88971e-08	4.62079e-06	1779.55	3335.41	2782.2	750.139	549.254	888.792	1868.64	902.141	603.665	611.749	349.811	370.859	482.128	459.367	443.555
ENSG00000138744	NAAA	4	75913660	75941013	27354	-	protein_coding	7.54705	12.2727	3.4121	-1.6554	0.00230059	0.0198349	15.2993	43.7111	10.9706	4.83182	1.02857	3.45834	6.60927	1.05514	4.64358	5.01433	2.1073	4.9764	9.50007	0	0
ENSG00000115289	PCGF1	2	74505043	74507695	2653	-	protein_coding	8.46068	13.9707	3.63941	-1.65563	0.000372797	0.00562807	12.0784	34.4546	23.6734	6.64375	4.11426	6.91667	9.9139	5.27568	4.64358	3.13396	3.79314	6.7481	2.37502	0	3.14578
ENSG00000107262	BAG1	9	33247820	33264720	16901	-	protein_coding	67.6991	108.994	31.5657	-1.65802	1.64642e-05	0.000564104	130.447	169.188	128.183	29.5949	44.2283	148.708	112.612	61.1979	25.5397	40.1147	64.0618	15.9714	9.50007	23.5573	12.5831
ENSG00000166002	SMCO4	11	93478472	93543391	64920	-	protein_coding	7.47805	11.3843	4.06011	-1.65832	0.00327316	0.0253002	7.24705	14.399	5.19659	1.81193	3.0857	20.75	27.1997	2.11027	6.96537	1.88038	0.421459	3.80395	2.37502	11.7786	3.14578
ENSG00000107521	HPS1	10	98416198	98446947	30750	-	protein_coding	32.5784	51.752	15.8016	-1.66356	4.49898e-06	0.000217346	82.1332	66.338	73.6184	45.2983	13.3714	20.75	60.7544	9.49623	16.2525	27.5788	9.69357	15.7108	16.6251	5.88931	25.1662
ENSG00000132589	FLOT2	17	28879335	28897733	18399	-	protein_coding	106.24	170.253	50.228	-1.66456	2.16952e-05	0.000701848	184.397	321.919	314.105	54.3579	56.5711	48.4167	212.005	88.6314	25.5397	105.928	33.7168	32.7504	68.8755	11.7786	34.6036
ENSG00000007520	TSR3	16	1349240	1351878	2639	-	protein_coding	22.828	36.5805	10.7945	-1.66743	1.87423e-05	0.000620164	41.8719	47.8251	40.9953	14.4954	56.5711	20.75	33.5547	27.4335	9.28716	10.6555	6.74335	10.1873	7.12505	11.7786	3.14578
ENSG00000021355	SERPINB1	6	2832332	2841959	9628	-	protein_coding	101.372	161.871	48.4354	-1.67135	3.95569e-07	3.06576e-05	150.578	239.125	264.16	102.072	39.0855	114.125	223.953	74.9147	44.114	99.0331	27.8163	40.8534	21.3752	35.3359	44.0409
ENSG00000126088	UROD	1	45010950	45015575	4626	+	protein_coding	38.642	62.4541	17.8063	-1.67271	5.23742e-05	0.00135789	66.0287	129.591	72.1749	14.4954	45.2569	58.7917	50.8405	33.7644	30.1833	13.7894	18.5442	18.9676	11.8751	5.88931	9.43734
ENSG00000198055	GRK6	5	177403204	177442901	39698	+	protein_coding	88.962	140.861	43.5504	-1.67386	6.0714e-05	0.00152175	110.316	319.862	254.056	45.2983	39.0855	41.5	175.908	74.9147	20.8961	57.0381	18.9657	24.2827	42.7503	100.118	9.43734
ENSG00000159720	ATP6V0D1	16	67438014	67481181	43168	-	protein_coding	56.7536	91.3454	26.4858	-1.67619	0.000150069	0.00293912	95.8221	188.215	171.776	47.7142	20.5713	38.0417	77.2776	71.7493	51.0794	28.2056	9.69357	18.4987	4.75003	5.88931	22.0205
ENSG00000258289	CHURC1	14	64914361	64944591	30231	+	protein_coding	26.9882	43.0872	12.9015	-1.67684	1.52919e-05	0.000530206	77.3019	48.8536	40.1292	12.0795	8.22853	48.4167	66.6011	8.44109	6.96537	24.4449	10.9579	11.8808	7.12505	17.6679	15.7289
ENSG00000111671	SPSB2	12	6870935	6889358	18424	-	protein_coding	5.6256	9.4035	2.31994	-1.67765	0.00189082	0.0174118	3.22091	19.0272	12.9915	9.66363	2.05713	6.91667	11.9475	1.05514	4.64358	4.38754	2.52876	3.56946	2.37502	0	0
ENSG00000171161	ZNF672	1	248838210	248849517	11308	+	protein_coding	19.496	31.5602	8.93988	-1.6782	0.00108747	0.011859	37.8457	63.2525	59.1834	2.41591	5.14283	10.375	42.706	17.9373	0	20.6841	4.63605	7.81633	2.37502	11.7786	6.29156
ENSG00000100865	CINP	14	102341102	102362916	21815	-	protein_coding	13.8128	21.5828	7.01409	-1.67828	0.000600724	0.00795095	19.3255	58.6243	34.3552	4.22784	15.4285	6.91667	12.2017	5.27568	13.9307	3.13396	4.63605	7.08681	7.12505	11.7786	3.14578
ENSG00000068724	TTC7A	2	46916157	47076137	159981	+	protein_coding	24.5288	40.1968	10.8194	-1.67878	0.000932402	0.0106994	66.8339	93.0789	60.6269	4.22784	6.1714	13.8333	36.6052	15.827	11.6089	21.3109	14.7511	10.4739	0	0	12.5831
ENSG00000146859	TMEM140	7	135148072	135166215	18144	+	protein_coding	13.5241	22.5182	5.65436	-1.68016	0.00210094	0.0186982	31.4039	28.2837	23.3847	9.05966	4.11426	48.4167	12.9643	10.5514	0	18.8038	5.47897	2.13646	2.37502	5.88931	0
ENSG00000120860	WASHC3	12	102012927	102062149	49223	-	protein_coding	9.72881	15.7892	4.42599	-1.68259	0.00337277	0.0257816	30.5987	6.17098	15.8785	1.20795	20.5713	0	36.0968	12.6616	0	1.25358	3.37168	5.10667	7.12505	5.88931	0
ENSG00000213445	SIPA1	11	65638101	65650918	12818	+	protein_coding	94.6602	151.656	44.7886	-1.68462	4.33092e-05	0.00119558	112.732	371.801	263.583	59.1897	38.0569	20.75	195.482	94.9623	18.5743	87.1241	25.2876	23.6835	33.2502	47.1145	28.312
ENSG00000124733	MEA1	6	43011143	43016868	5726	-	protein_coding	36.4334	57.3889	18.0974	-1.68469	5.76561e-05	0.00145577	89.3803	98.7357	85.4551	7.8517	45.2569	6.91667	68.1263	13.7168	11.6089	10.6555	12.6438	17.3262	33.2502	23.5573	22.0205
ENSG00000196976	LAGE3	X	154477769	154479257	1489	-	protein_coding	14.6774	24.1783	6.36412	-1.68477	0.000121001	0.00252326	21.7412	43.1969	29.1586	22.9511	3.0857	6.91667	42.1976	5.27568	4.64358	16.9234	6.32189	7.47762	7.12505	0	3.14578
ENSG00000092010	PSME1	14	24136163	24138967	2805	+	protein_coding	175.476	277.99	85.7759	-1.6853	8.56599e-12	7.30276e-09	344.638	449.967	394.075	114.152	115.199	221.333	306.568	68.5839	95.1934	85.8705	92.7211	70.347	109.251	82.4504	81.7902
ENSG00000129559	NEDD8	14	24216857	24232367	15511	-	protein_coding	33.7491	54.1359	15.9106	-1.6876	1.45514e-05	0.000510678	26.5725	72.509	83.1455	56.1699	22.6285	79.5417	38.3846	13.7168	32.5051	21.3109	8.42919	13.0793	16.6251	5.88931	15.7289
ENSG00000117676	RPS6KA1	1	26529761	26575030	45270	+	protein_coding	60.7235	95.2297	30.5305	-1.688	6.95179e-06	0.000295698	78.9123	197.986	173.797	41.0704	21.5999	27.6667	125.576	50.6465	25.5397	13.7894	19.3871	19.1761	28.5002	58.8931	28.312
ENSG00000141968	VAV1	19	6772708	6857366	84659	+	protein_coding	31.4354	51.8259	13.5937	-1.68925	0.00322196	0.0250111	62.0026	104.907	89.7855	12.6835	22.6285	13.8333	56.9414	41.1503	2.32179	44.5022	3.79314	5.94041	4.75003	0	6.29156
ENSG00000125347	IRF1	5	132481609	132490777	9169	-	protein_coding	29.551	47.7748	13.6051	-1.68993	0.000561946	0.00758463	76.4967	78.1657	81.4133	8.45568	9.2571	6.91667	73.7188	7.38595	11.6089	39.4879	9.27211	11.2034	2.37502	11.7786	15.7289
ENSG00000131378	RFTN1	3	16313574	16514026	200453	-	protein_coding	20.6876	34.3765	8.70978	-1.69138	0.00843628	0.0475199	23.3516	97.7072	60.6269	3.01989	9.2571	3.45834	43.2144	12.6616	4.64358	18.8038	24.8661	2.81388	0	5.88931	0
ENSG00000125743	SNRPD2	19	45687454	45692569	5116	-	protein_coding	175.638	280.146	84.1929	-1.6935	9.44937e-10	2.85312e-07	228.685	492.136	352.791	231.927	139.885	224.792	290.808	167.767	67.3319	62.0524	59.8472	76.7564	121.126	58.8931	59.7698
ENSG00000168297	PXK	3	58332880	58426126	93247	+	protein_coding	12.2397	20.0702	5.38802	-1.69367	6.53549e-05	0.00160541	16.1046	33.4261	23.9621	22.9511	10.2857	10.375	23.3866	10.5514	4.64358	6.26792	7.16481	4.9764	9.50007	0	0
ENSG00000198189	HSD17B11	4	87336515	87391188	54674	-	protein_coding	36.3589	58.9246	16.614	-1.69369	6.41131e-06	0.000280723	125.616	83.8225	81.4133	18.7233	21.5999	10.375	70.9225	10.5514	20.8961	20.6841	26.5519	25.1165	4.75003	11.7786	12.5831
ENSG00000166925	TSC22D4	7	100463359	100479232	15874	-	protein_coding	47.3836	77.3083	21.1995	-1.69478	0.000785271	0.00946833	86.9646	168.159	127.028	11.4756	20.5713	31.125	95.8344	52.7568	9.28716	62.0524	9.27211	11.8027	9.50007	11.7786	3.14578
ENSG00000132394	EEFSEC	3	128153481	128408646	255166	+	protein_coding	9.25492	15.3214	3.94676	-1.69511	0.000213244	0.00374611	9.66274	22.1127	13.5689	7.24772	26.7427	10.375	17.54	1.05514	2.32179	5.01433	7.16481	4.9764	4.75003	0	6.29156
ENSG00000115234	SNX17	2	27370496	27377535	7040	+	protein_coding	76.302	121.792	36.4983	-1.69657	4.61347e-09	8.35787e-07	140.11	230.897	192.274	62.8136	79.1996	41.5	105.748	26.3784	48.7576	53.2773	26.1305	41.7132	30.8752	17.6679	47.1867
ENSG00000205707	ETFRF1	12	25195216	25209645	14430	+	protein_coding	9.09147	14.6449	4.23224	-1.69774	0.00821554	0.0468956	23.3516	2.05699	8.94968	3.62386	1.02857	10.375	53.1284	7.38595	6.96537	1.25358	2.52876	3.5434	0	5.88931	6.29156
ENSG00000131143	COX4I1	16	85798633	85807044	8412	+	protein_coding	333.224	531.708	159.551	-1.69785	1.88072e-07	1.66203e-05	576.543	1071.69	766.497	291.721	225.256	238.625	551.62	265.894	271.649	118.464	104.1	116.62	121.126	159.011	119.54
ENSG00000163156	SCNM1	1	151156664	151170297	13634	+	protein_coding	15.5925	25.5311	6.89628	-1.69985	0.000153334	0.00298321	61.1973	26.2267	19.9203	19.3273	7.19996	13.8333	31.0127	7.38595	2.32179	11.2823	9.69357	7.55579	4.75003	5.88931	6.29156
ENSG00000114391	RPL24	3	101681091	101686718	5628	-	protein_coding	396.29	632.392	189.7	-1.70494	1.34065e-09	3.44621e-07	835.021	1006.38	782.664	356.346	436.112	349.292	660.927	277.501	229.857	181.143	138.239	155.78	199.501	153.122	182.455
ENSG00000121552	CSTA	3	122325248	122341969	16722	+	protein_coding	30.8013	48.8911	14.9728	-1.70504	1.09929e-06	6.94906e-05	33.0143	66.8523	54.5642	25.367	21.5999	34.5834	106.257	11.6065	16.2525	21.3109	10.9579	13.2096	9.50007	11.7786	25.1662
ENSG00000124596	OARD1	6	41033627	41097787	64161	-	protein_coding	21.1092	32.6175	11.0393	-1.70627	0.00019434	0.00353012	27.3777	60.6813	51.3885	4.22784	30.857	3.45834	50.3321	5.27568	6.96537	8.14829	9.27211	9.90069	7.12505	35.3359	6.29156
ENSG00000102871	TRADD	16	67154185	67159909	5725	-	protein_coding	16.5198	26.8894	7.44644	-1.70634	0.001005	0.0112302	23.3516	52.9676	48.2128	5.43579	21.5999	6.91667	29.7417	26.3784	2.32179	3.76075	1.68584	5.65381	16.6251	0	3.14578
ENSG00000117115	PADI2	1	17066761	17119451	52691	-	protein_coding	14.3746	23.8153	6.11403	-1.70657	0.00637367	0.0395555	38.6509	50.3963	39.8405	12.0795	1.02857	6.91667	17.7942	6.33082	0	21.3109	1.68584	3.02232	7.12505	0	9.43734
ENSG00000143224	PPOX	1	161166056	161178013	11958	+	protein_coding	9.40609	15.127	4.40027	-1.70664	0.000132464	0.00271062	14.4941	32.9119	22.8073	13.8915	2.05713	3.45834	16.269	5.27568	2.32179	3.76075	6.32189	5.34116	0	5.88931	6.29156
ENSG00000103326	CAPN15	16	527712	554636	26925	+	protein_coding	18.984	31.3007	8.20695	-1.70694	1.00516e-05	0.000398026	36.2353	34.4546	37.5309	57.3778	10.2857	17.2917	25.9287	4.22054	4.64358	19.4305	12.6438	7.3213	14.2501	0	3.14578
ENSG00000127824	TUBA4A	2	219249710	219278170	28461	-	protein_coding	84.4955	138.615	37.1408	-1.70944	0.00230628	0.0198721	330.949	178.444	222.876	24.7631	25.7142	27.6667	159.893	185.704	4.64358	65.1863	10.115	9.79647	9.50007	5.88931	6.29156
ENSG00000162191	UBXN1	11	62676498	62679117	2620	-	protein_coding	128.281	208.21	58.3426	-1.71064	0.00013874	0.00279769	272.167	413.97	324.498	74.8931	85.371	93.375	193.194	120.286	13.9307	147.923	39.6172	26.3931	97.3757	11.7786	9.43734
ENSG00000161981	SNRNP25	16	53010	57669	4660	+	protein_coding	19.396	31.7662	8.57204	-1.71188	0.00165427	0.0160801	22.5464	74.566	61.493	7.8517	7.19996	3.45834	45.2481	8.44109	2.32179	24.4449	3.79314	7.8945	9.50007	5.88931	6.29156
ENSG00000213762	ZNF134	19	57614233	57624724	10492	+	protein_coding	8.85745	14.381	4.02433	-1.71243	0.00303119	0.0239406	14.4941	22.1127	12.7028	1.81193	2.05713	10.375	37.1136	6.33082	2.32179	1.25358	4.63605	2.6315	11.8751	0	3.14578
ENSG00000214253	FIS1	7	101239458	101252316	12859	-	protein_coding	64.8182	103.539	30.9376	-1.71293	4.62194e-06	0.000221033	153.799	142.961	121.254	100.864	38.0569	41.5	126.339	41.1503	53.4012	38.8611	14.3296	17.8473	23.7502	23.5573	34.6036
ENSG00000092330	AL096870.1	14	24239643	24242674	3032	-	protein_coding	39.8153	63.7414	18.8799	-1.71301	2.22444e-06	0.000125443	115.148	86.3937	94.9821	12.6835	45.2569	27.6667	64.0591	29.5438	27.8615	16.2966	16.0155	11.2034	28.5002	5.88931	15.7289
ENSG00000131408	NR1H2	19	50329653	50383387	53735	+	protein_coding	43.7569	69.925	20.8598	-1.71365	2.42717e-05	0.000763059	60.3921	172.273	78.2376	10.2676	22.6285	51.875	93.8008	16.8822	41.7922	22.5645	14.7511	16.5185	21.3752	23.5573	9.43734
ENSG00000101220	C20orf27	20	3753508	3768387	14880	-	protein_coding	44.3926	70.3966	21.6392	-1.71493	1.56509e-06	9.40984e-05	80.5228	130.105	77.9489	24.7631	13.3714	58.7917	107.274	27.4335	13.9307	15.6698	13.0652	23.449	28.5002	35.3359	15.7289
ENSG00000111679	PTPN6	12	6946468	6961316	14849	+	protein_coding	133.149	217.824	59.0595	-1.71539	0.00150758	0.0149142	228.685	449.967	332.582	25.971	76.1139	134.875	276.572	175.153	9.28716	189.918	5.05751	12.5322	49.8754	11.7786	18.8747
ENSG00000133069	TMCC2	1	205227946	205285632	57687	+	protein_coding	52.5084	86.3095	22.9324	-1.71617	0.0013036	0.0133426	78.9123	181.53	107.974	21.7432	21.5999	79.5417	112.866	44.3157	6.96537	73.9614	15.1725	4.27293	35.6253	0	3.14578
ENSG00000127952	STYXL1	7	75996338	76048004	51667	-	protein_coding	15.4596	24.8644	7.23046	-1.71892	6.22235e-05	0.00154549	26.5725	48.8536	32.623	3.62386	34.9712	10.375	17.0316	11.6065	4.64358	3.76075	8.00773	7.37341	7.12505	5.88931	9.43734
ENSG00000196531	NACA	12	56712428	56731628	19201	-	protein_coding	519.87	833.364	245.562	-1.71933	1.51706e-08	2.24354e-06	1010.56	1340.65	1141.81	414.932	330.17	619.042	976.392	508.576	241.466	214.99	169.005	190.64	287.377	182.569	169.872
ENSG00000136908	DPM2	9	127935099	127938484	3386	-	protein_coding	22.8029	36.0056	11.2506	-1.72329	9.28155e-06	0.000372625	65.2235	76.1087	40.1292	13.8915	17.4856	6.91667	32.2837	8.44109	0	13.1626	7.16481	11.985	19.0001	17.6679	12.5831
ENSG00000198931	APRT	16	88809339	88811944	2606	-	protein_coding	105.735	168.455	50.854	-1.72338	3.21501e-07	2.57432e-05	186.813	329.119	270.8	46.5062	61.714	103.75	180.484	87.5763	76.6191	25.6985	29.5022	40.3062	26.1252	70.6718	50.3325
ENSG00000104529	EEF1D	8	143579697	143599541	19845	-	protein_coding	79.9725	128.929	37.1356	-1.72642	1.02117e-06	6.54862e-05	104.68	313.691	207.575	42.8824	48.3426	51.875	133.456	43.2606	60.3665	62.6792	24.4446	31.0829	26.1252	17.6679	31.4578
ENSG00000125089	SH3TC1	4	8182072	8241803	59732	+	protein_coding	9.08723	15.165	3.76919	-1.72715	0.00554725	0.0361619	8.05228	44.2253	22.2299	5.43579	11.3142	3.45834	11.4391	5.27568	0	8.14829	5.90043	2.16252	2.37502	0	6.29156
ENSG00000106803	SEC61B	9	99222064	99230615	8552	+	protein_coding	49.7143	78.782	24.28	-1.73025	7.72029e-07	5.23925e-05	67.6391	139.876	92.6725	22.9511	53.4854	27.6667	147.183	10.5514	27.8615	18.177	21.9159	27.5656	21.3752	35.3359	31.4578
ENSG00000172216	CEBPB	20	50190734	50192689	1956	+	protein_coding	36.9859	60.0563	16.7992	-1.7322	1.37226e-05	0.000487264	40.2614	115.706	85.7438	100.864	33.9427	3.45834	40.4182	16.8822	18.5743	19.4305	33.2953	10.6823	23.7502	11.7786	0
ENSG00000030110	BAK1	6	33572547	33580293	7747	-	protein_coding	7.15252	11.6988	3.17452	-1.73481	0.000169476	0.00320236	13.6889	18.5129	14.435	6.03977	7.19996	3.45834	18.5568	6.33082	2.32179	5.01433	1.68584	3.75184	0	0	6.29156
ENSG00000101246	ARFRP1	20	63698642	63708025	9384	-	protein_coding	19.632	32.018	8.79433	-1.73613	9.04342e-06	0.000366107	49.9241	37.5401	54.5642	19.9312	16.4571	10.375	35.3342	6.33082	16.2525	2.50717	13.0652	12.428	16.6251	0	3.14578
ENSG00000111229	ARPC3	12	110434823	110450422	15600	-	protein_coding	98.2244	158.763	45.2534	-1.7388	1.76051e-07	1.57332e-05	210.164	271.523	205.554	59.7937	61.714	110.667	191.923	101.293	44.114	31.3396	45.5176	37.31	38.0003	23.5573	40.8951
ENSG00000148291	SURF2	9	133356550	133361158	4609	+	protein_coding	14.9406	23.963	7.04604	-1.74046	1.66694e-05	0.000568446	45.0928	10.7992	31.1795	39.8625	20.5713	3.45834	16.7774	14.7719	11.6089	4.38754	5.90043	5.91436	4.75003	5.88931	3.14578
ENSG00000099956	SMARCB1	22	23786931	23838008	51078	+	protein_coding	52.5901	84.792	24.4134	-1.74145	2.25032e-06	0.00012641	107.095	196.443	135.977	15.7034	38.0569	31.125	69.1431	39.04	18.5743	26.3253	23.6017	25.1946	14.2501	29.4466	18.8747
ENSG00000104915	STX10	19	13144058	13150383	6326	-	protein_coding	40.2173	63.2338	20.0778	-1.74157	2.60274e-07	2.1679e-05	38.6509	146.046	97.003	31.4068	24.6856	31.125	73.7188	9.49623	18.5743	15.043	14.7511	21.6512	23.7502	35.3359	22.0205
ENSG00000103187	COTL1	16	84565596	84618078	52483	-	protein_coding	408.936	664.441	185.368	-1.74739	4.20759e-05	0.0011727	644.182	1576.69	1147.87	320.108	182.056	121.042	659.147	577.16	106.802	298.98	95.6713	79.5182	137.751	70.6718	116.394
ENSG00000168028	RPSA	3	39406716	39412542	5827	+	protein_coding	358.278	575.382	168.313	-1.749	5.0461e-12	5.2238e-09	618.415	1056.27	847.622	308.028	206.742	359.667	630.931	272.225	181.1	135.387	136.131	161.72	137.751	164.901	157.289
ENSG00000132376	INPP5K	17	1494577	1516742	22166	-	protein_coding	29.8647	48.0538	13.9492	-1.74916	0.000404925	0.00597007	124.005	80.2227	51.3885	8.45568	18.5142	3.45834	50.3321	15.827	32.5051	13.1626	5.90043	8.36348	11.8751	17.6679	6.29156
ENSG00000241468	ATP5MF	7	99448475	99466331	17857	-	protein_coding	28.4648	46.0565	13.0721	-1.74943	2.08892e-05	0.000678805	41.8719	89.4792	70.7314	28.3869	13.3714	17.2917	61.2628	15.827	20.8961	8.14829	13.4867	13.4962	14.2501	5.88931	12.5831
ENSG00000126005	MMP24OS	20	35201745	35278131	76387	-	protein_coding	16.4403	27.0184	7.18451	-1.75014	0.000282919	0.00457825	38.6509	55.0246	34.9326	2.41591	21.5999	3.45834	33.0463	14.7719	13.9307	8.77509	4.63605	5.86225	9.50007	0	0
ENSG00000112514	CUTA	6	33416442	33418317	1876	-	protein_coding	51.2484	83.2452	23.2512	-1.75176	4.1096e-08	4.80326e-06	91.796	92.0504	86.8985	19.9312	50.3997	134.875	106.765	27.4335	44.114	17.5502	19.8086	27.8522	19.0001	17.6679	12.5831
ENSG00000125826	RBCK1	20	407498	430966	23469	+	protein_coding	49.987	80.6846	23.1266	-1.75476	1.07219e-07	1.02248e-05	43.4823	169.702	133.379	51.338	32.9141	34.5834	99.3932	31.6541	25.5397	17.5502	21.9159	29.2331	26.1252	23.5573	9.43734
ENSG00000126453	BCL2L12	19	49665142	49673916	8775	+	protein_coding	13.8037	22.888	5.85484	-1.75523	0.000369789	0.00559875	24.9621	46.7966	33.4891	8.45568	8.22853	3.45834	34.8258	3.16541	2.32179	11.909	8.42919	8.83246	0	5.88931	6.29156
ENSG00000205138	SDHAF1	19	35995199	35996315	1117	+	protein_coding	8.66265	13.8061	4.1621	-1.75541	0.00603827	0.0382702	7.24705	32.9119	20.4977	1.20795	0	10.375	24.4035	1.05514	2.32179	3.13396	0.842919	3.4913	7.12505	5.88931	9.43734
ENSG00000145022	TCTA	3	49412206	49416475	4270	+	protein_coding	12.7816	21.0312	5.56323	-1.76047	0.000492487	0.00689625	31.4039	25.1982	21.6525	3.62386	31.8856	3.45834	29.9959	11.6065	2.32179	3.76075	3.79314	5.62776	14.2501	0	3.14578
ENSG00000145779	TNFAIP8	5	119268692	119399688	130997	+	protein_coding	35.7202	58.8985	15.4392	-1.762	0.000127417	0.00264522	55.5607	98.7357	87.1872	25.971	20.5713	27.6667	96.597	43.2606	9.28716	33.22	11.3794	7.06075	7.12505	5.88931	6.29156
ENSG00000160908	ZNF394	7	99473877	99504857	30981	-	protein_coding	11.0092	17.5468	5.28883	-1.76317	5.23179e-05	0.00135789	16.1046	43.1969	18.4768	5.43579	9.2571	13.8333	16.5232	1.05514	2.32179	3.76075	5.05751	7.29524	4.75003	11.7786	6.29156
ENSG00000174917	MICOS13	19	5678421	5680896	2476	-	protein_coding	20.9483	33.667	9.8194	-1.76454	7.76131e-05	0.001832	31.4039	45.7681	50.5224	6.64375	21.5999	38.0417	41.6892	4.22054	20.8961	8.14829	8.42919	9.35354	0	11.7786	15.7289
ENSG00000130303	BST2	19	17402939	17405630	2692	-	protein_coding	37.7048	62.1113	16.349	-1.76471	0.00105866	0.0116536	33.0143	136.79	114.036	30.1989	7.19996	38.0417	75.4982	39.04	58.0447	16.9234	5.47897	5.78409	2.37502	0	3.14578
ENSG00000099330	OCEL1	19	17226213	17229219	3007	+	protein_coding	10.2203	17.4022	3.93607	-1.76509	5.18474e-05	0.00135636	12.8836	34.4546	22.8073	6.03977	28.7999	6.91667	9.9139	12.6616	0	6.89471	2.95022	5.83619	0	0	3.14578
ENSG00000102096	PIM2	X	48913182	48919024	5843	-	protein_coding	23.3673	38.4396	10.1791	-1.76707	0.000398595	0.00590512	75.6914	72.509	48.5015	13.8915	10.2857	3.45834	44.7397	3.16541	0	36.9807	5.90043	7.81633	9.50007	11.7786	6.29156
ENSG00000141179	PCTP	17	55750979	55842830	91852	+	protein_coding	13.24	21.3332	6.15849	-1.76813	5.41879e-06	0.000251017	32.2091	24.6839	31.4682	10.2676	18.5142	20.75	11.4391	0	2.32179	5.64113	5.47897	6.61783	16.6251	0	12.5831
ENSG00000197448	GSTK1	7	143244093	143270854	26762	+	protein_coding	70.4873	114.47	32.0025	-1.76997	1.56732e-05	0.000542127	155.409	202.1	189.676	50.1301	25.7142	41.5	136.761	47.4811	69.6537	39.4879	14.7511	22.3808	26.1252	23.5573	12.5831
ENSG00000254682	AP002387.2	11	71448674	71452157	3484	+	lncRNA	2.77779	4.64137	1.14715	-1.77049	0.0056484	0.0366438	1.61046	13.8847	6.64009	1.81193	0	3.45834	5.08405	1.05514	2.32179	1.25358	0.842919	1.32878	2.37502	0	0
ENSG00000132109	TRIM21	11	4384897	4393702	8806	-	protein_coding	21.8527	35.6085	9.81631	-1.77133	0.000369769	0.00559875	91.796	40.6256	42.1501	18.1193	7.19996	6.91667	42.4518	6.33082	11.6089	27.5788	3.79314	5.62776	2.37502	11.7786	9.43734
ENSG00000107223	EDF1	9	136862119	136866308	4190	-	protein_coding	174.554	283.814	78.9511	-1.77277	1.95434e-07	1.68597e-05	252.842	570.301	432.183	122.003	163.542	159.083	286.741	151.94	141.629	66.4399	80.0773	56.2515	64.1255	17.6679	53.4782
ENSG00000177548	RABEP2	16	28904421	28936526	32106	-	protein_coding	9.76069	16.1634	4.15835	-1.77565	0.000596561	0.00791754	3.22091	52.4533	28.2926	5.43579	4.11426	6.91667	12.7101	5.27568	9.28716	4.38754	3.79314	5.00245	2.37502	0	3.14578
ENSG00000232573	RPL3P4	14	98972879	98973301	423	-	processed_pseudogene	7.81756	12.9746	3.30512	-1.776	0.0082877	0.0471034	26.5725	26.7409	15.5898	3.01989	3.0857	6.91667	8.89709	13.7168	6.96537	1.25358	0.421459	0.93796	0	0	3.14578
ENSG00000114942	EEF1B2	2	206159585	206162928	3344	+	protein_coding	225.055	365.752	101.944	-1.77807	4.60317e-06	0.000220906	401.809	760.059	591.834	145.558	104.914	134.875	421.214	107.624	241.466	78.9758	85.5563	84.5467	68.8755	82.4504	66.0614
ENSG00000076513	ANKRD13A	12	109999186	110039763	40578	+	protein_coding	43.1395	68.941	20.5633	-1.77843	3.17503e-07	2.55643e-05	99.043	93.5932	103.354	23.5551	51.4283	51.875	59.7376	20.0476	16.2525	42.6218	10.5365	12.9751	2.37502	47.1145	12.5831
ENSG00000069424	KCNAB2	1	5990927	6101193	110267	+	protein_coding	49.9984	80.9766	22.8926	-1.77871	0.00168046	0.0161934	97.4326	139.876	111.149	8.45568	17.4856	17.2917	175.146	33.7644	4.64358	15.6698	16.8584	5.6017	23.7502	76.5611	6.29156
ENSG00000127220	ABHD8	19	17292131	17310236	18106	-	protein_coding	5.09533	8.83823	1.82029	-1.7795	0.00566723	0.0367331	0.805228	20.0557	9.81578	1.20795	16.4571	6.91667	6.60927	1.05514	0	1.88038	4.63605	2.24068	4.75003	0	0
ENSG00000175390	EIF3F	11	7970251	8001862	31612	+	protein_coding	116.679	189.257	53.1725	-1.78007	1.23071e-06	7.65524e-05	221.438	349.689	308.62	87.5767	56.5711	89.9167	210.988	58.0325	65.0101	78.9758	41.7245	37.6487	21.3752	47.1145	75.4987
ENSG00000127445	PIN1	19	9835257	9849682	14426	+	protein_coding	31.8956	50.8423	15.3173	-1.7816	5.39276e-07	3.81255e-05	41.0666	93.0789	65.8235	19.9312	43.1998	34.5834	58.2124	4.22054	16.2525	8.77509	18.9657	15.2679	16.6251	23.5573	18.8747
ENSG00000143222	UFC1	1	161152776	161158856	6081	+	protein_coding	65.6538	106.508	29.9059	-1.78201	3.91197e-06	0.000197548	153.799	198.5	129.337	47.7142	73.0282	41.5	101.681	32.7092	60.3665	27.5788	14.7511	20.6612	33.2502	5.88931	44.0409
ENSG00000120913	PDLIM2	8	22578279	22598025	19747	+	protein_coding	21.4626	35.8105	8.90811	-1.78227	0.00235746	0.020241	53.9503	89.9934	53.6981	9.66363	0	3.45834	39.9098	14.7719	18.5743	7.5215	16.8584	4.87218	2.37502	0	6.29156
ENSG00000088992	TESC	12	117038923	117099479	60557	-	protein_coding	26.2508	43.3214	11.3141	-1.78468	8.63633e-07	5.68938e-05	37.0405	74.566	60.0495	11.4756	19.5428	38.0417	62.5339	15.827	9.28716	8.14829	16.4369	12.3759	19.0001	0	9.43734
ENSG00000010404	IDS	X	149476988	149521096	44109	-	protein_coding	4.76297	7.27484	2.56507	-1.78533	0.00245622	0.0209031	12.8836	13.3705	7.50619	12.0795	0	0	5.08405	0	0	2.50717	1.68584	1.7717	2.37502	5.88931	6.29156
ENSG00000081692	JMJD4	1	227730425	227735411	4987	-	protein_coding	3.60843	6.10554	1.42345	-1.78739	0.0058202	0.0373736	2.41568	9.25647	6.92879	0.603977	8.22853	6.91667	8.38869	1.05514	6.96537	0.626792	0.421459	2.31885	0	0	0
ENSG00000171863	RPS7	2	3575260	3580920	5661	+	protein_coding	162.846	264.462	73.9321	-1.78943	2.14421e-09	4.70818e-07	238.347	557.959	383.97	123.815	111.085	145.25	290.808	107.624	65.0101	77.0954	65.3262	79.8569	61.7504	53.0038	81.7902
ENSG00000164011	ZNF691	1	42846573	42852477	5905	+	protein_coding	2.9303	5.2895	0.865989	-1.79033	0.00777363	0.0451737	0.805228	11.3135	4.90789	7.8517	4.11426	3.45834	4.57565	3.16541	0	0.626792	0.842919	2.29279	0	0	0
ENSG00000130332	LSM7	19	2321520	2328611	7092	-	protein_coding	28.821	47.4961	12.4803	-1.79086	4.05542e-07	3.1098e-05	28.183	83.3082	72.4636	32.6148	24.6856	27.6667	63.5507	16.8822	18.5743	15.043	12.6438	15.789	11.8751	5.88931	3.14578
ENSG00000160799	CCDC12	3	46921726	46982010	60285	-	protein_coding	29.0597	46.6239	13.691	-1.7914	1.68014e-05	0.000571601	45.0928	113.135	75.3506	32.6148	11.3142	6.91667	41.9434	6.33082	9.28716	25.6985	7.16481	9.82252	21.3752	23.5573	6.29156
ENSG00000142327	RNPEPL1	2	240565804	240581372	15569	+	protein_coding	94.8843	154.587	42.6444	-1.79267	2.32366e-05	0.000735302	126.421	341.461	263.005	39.2585	29.8284	62.25	219.885	54.8671	34.8268	67.0667	13.0652	17.4304	90.2506	35.3359	28.312
ENSG00000133112	TPT1	13	45333471	45341370	7900	-	protein_coding	2998.59	4877.08	1354.92	-1.7934	1.23031e-07	1.15038e-05	5184.86	8151.86	7055.53	3271.14	1910.05	2773.58	5792.52	3055.67	1936.37	1303.1	923.418	917.012	857.381	877.508	968.9
ENSG00000162777	DENND2D	1	111185969	111204535	18567	-	protein_coding	45.4854	74.7649	19.8659	-1.79366	0.0002887	0.00464903	170.708	118.277	78.815	18.1193	5.14283	13.8333	118.458	17.9373	4.64358	35.1003	17.2798	10.4999	52.2504	11.7786	9.43734
ENSG00000235065	RPL24P2	20	21114723	21115197	475	+	processed_pseudogene	3.97954	7.12587	1.2265	-1.79381	0.00831003	0.0471563	0	15.4274	14.435	1.20795	4.11426	10.375	4.32144	1.05514	0	6.26792	1.26438	1.22456	0	0	0
ENSG00000157036	EXOG	3	38496127	38542161	46035	+	protein_coding	4.75184	8.18255	1.74998	-1.79513	0.00791125	0.0457131	1.61046	7.71372	4.04179	28.9909	2.05713	3.45834	9.4055	1.05514	0	0	4.63605	2.78783	2.37502	0	3.14578
ENSG00000267321	SNHG30	17	35568076	35574900	6825	+	lncRNA	2.17104	3.82951	0.719873	-1.79551	0.00671206	0.0408955	3.22091	8.74222	5.77399	4.22784	1.02857	0	3.81304	0	0	0	2.1073	1.27667	2.37502	0	0
ENSG00000138621	PPCDC	15	75023586	75117462	93877	+	protein_coding	5.8856	10.2742	2.04553	-1.79629	0.00100273	0.0112134	4.02614	20.5699	22.2299	3.01989	5.14283	3.45834	13.4727	2.11027	0	3.76075	3.79314	4.32504	2.37502	0	0
ENSG00000186222	BLOC1S4	4	6716055	6717671	1617	+	protein_coding	5.77456	9.67147	2.36476	-1.79689	0.00177187	0.0167513	4.02614	24.1697	16.1672	6.03977	1.02857	0	16.269	3.16541	4.64358	0.626792	3.79314	3.5434	0	0	3.14578
ENSG00000115286	NDUFS7	19	1383527	1395589	12063	+	protein_coding	10.9259	18.5095	4.29029	-1.79809	0.000994944	0.0111694	12.0784	44.2253	35.2213	3.62386	4.11426	6.91667	23.3866	5.27568	0	5.01433	11.3794	3.98633	2.37502	0	6.29156
ENSG00000146094	DOK3	5	177501907	177511274	9368	-	protein_coding	24.2825	41.0579	9.60407	-1.79852	0.00317026	0.024788	49.9241	75.0802	76.7941	14.4954	3.0857	3.45834	64.5675	15.827	0	35.7271	14.7511	2.6315	4.75003	0	3.14578
ENSG00000196954	CASP4	11	104942866	104969366	26501	-	protein_coding	65.8872	108.244	28.8248	-1.80103	5.15682e-05	0.00135394	186.813	196.957	133.668	28.3869	32.9141	34.5834	144.387	83.3558	41.7922	38.2343	10.5365	13.7828	9.50007	17.6679	15.7289
ENSG00000267100	ILF3-DT	19	10651862	10653844	1983	-	lncRNA	4.83599	7.96003	2.10245	-1.80247	0.000971442	0.0110079	24.1568	8.74222	4.61919	7.24772	2.05713	0	8.89709	1.05514	4.64358	0.626792	2.1073	2.86599	2.37502	0	3.14578
ENSG00000136279	DBNL	7	44044640	44069456	24817	+	protein_coding	99.344	162.881	43.7494	-1.80325	4.97637e-06	0.000234316	247.205	280.78	244.817	55.5659	54.514	86.4584	170.824	109.734	25.5397	49.5166	18.5442	24.9862	87.8756	11.7786	22.0205
ENSG00000234741	GAS5	1	173858559	173868882	10324	-	lncRNA	191.998	311.865	87.1154	-1.80469	3.2969e-09	6.34602e-07	337.391	632.525	411.685	221.056	133.714	138.333	308.348	142.443	78.9409	45.129	70.8052	90.461	104.501	76.5611	88.0818
ENSG00000137154	RPS6	9	19375715	19380254	4540	-	protein_coding	2743.5	4476.47	1227.16	-1.80774	2.47671e-07	2.07486e-05	4910.28	8226.43	7420.44	2177.34	1395.76	2348.21	4856.8	2818.27	1467.37	1508.69	650.733	752.322	869.256	759.722	990.92
ENSG00000176087	SLC35A4	5	140564828	140569100	4273	+	protein_coding	38.9499	63.7856	17.2186	-1.80885	3.33901e-05	0.000989618	60.3921	159.931	97.2917	10.2676	26.7427	13.8333	78.0402	14.7719	34.8268	22.5645	13.0652	15.4503	19.0001	11.7786	6.29156
ENSG00000104856	RELB	19	45001449	45038198	36750	+	protein_coding	19.9352	33.5156	8.0523	-1.81103	0.00114645	0.0122896	22.5464	105.935	48.5015	6.64375	3.0857	13.8333	34.0632	20.0476	2.32179	2.50717	18.1228	4.79402	16.6251	0	0
ENSG00000123609	NMI	2	151270465	151290057	19593	-	protein_coding	18.9878	31.9156	7.67587	-1.81107	0.00129104	0.0132515	27.3777	60.6813	63.5139	6.03977	5.14283	3.45834	57.1956	7.38595	2.32179	13.7894	15.1725	6.1749	7.12505	0	9.43734
ENSG00000135363	LMO2	11	33858576	33892076	33501	-	protein_coding	27.7503	45.9922	11.7887	-1.81635	0.000870662	0.0102224	41.8719	85.8795	51.6772	16.9114	1.02857	51.875	72.702	23.213	23.2179	16.2966	5.90043	4.4032	9.50007	11.7786	0
ENSG00000105701	FKBP8	19	18531751	18544077	12327	-	protein_coding	352.213	577.15	155.392	-1.81735	9.018e-07	5.86173e-05	627.273	1260.42	821.061	199.312	261.256	242.083	628.643	353.471	139.307	266.387	51.8395	84.208	178.126	47.1145	122.685
ENSG00000178695	KCTD12	13	76880166	76886390	6225	-	protein_coding	20.8772	35.4091	8.16178	-1.81949	0.00448072	0.0312092	36.2353	66.338	44.171	28.9909	2.05713	38.0417	32.0295	14.7719	9.28716	25.0717	3.79314	1.32878	4.75003	0	6.29156
ENSG00000134419	RPS15A	16	18781295	18790383	9089	-	protein_coding	146.814	241.194	64.2318	-1.82017	6.46047e-06	0.000282023	265.725	498.307	351.925	81.5369	99.7709	83	308.094	174.097	58.0447	60.172	35.8241	38.3261	54.6254	23.5573	69.2071
ENSG00000103254	FAM173A	16	720581	722590	2010	+	protein_coding	11.0457	18.4341	4.58086	-1.82162	0.00046973	0.00664176	3.22091	41.1399	36.6648	10.2676	6.1714	6.91667	24.6577	3.16541	6.96537	3.76075	7.58627	4.89823	7.12505	0	3.14578
ENSG00000142634	EFHD2	1	15409888	15430339	20452	+	protein_coding	159.434	262.899	68.9018	-1.82221	4.17871e-05	0.00116915	171.514	561.045	531.207	74.8931	82.2853	55.3334	364.018	174.097	23.2179	130.999	27.8163	21.4428	99.7507	23.5573	50.3325
ENSG00000056972	TRAF3IP2	6	111555381	111606906	51526	-	protein_coding	11.2646	18.8939	4.58897	-1.8246	0.000958123	0.0108996	33.0143	23.6554	22.5186	4.22784	20.5713	6.91667	21.353	21.1027	0	3.13396	0.421459	3.38708	2.37502	0	6.29156
ENSG00000104964	TLE5	19	3052910	3063107	10198	-	protein_coding	235.933	385.929	104.687	-1.82494	2.86417e-08	3.73968e-06	507.294	695.778	537.847	173.341	136.799	124.5	525.945	208.917	90.5498	161.712	62.7975	72.3792	92.6257	82.4504	66.0614
ENSG00000178764	ZHX2	8	122781655	122974510	192856	+	protein_coding	12.3788	20.6477	5.14346	-1.82517	0.000251219	0.00419944	35.43	42.1684	17.0333	23.5551	14.3999	0	11.9475	3.16541	0	16.2966	2.95022	4.95034	4.75003	5.88931	3.14578
ENSG00000211450	SELENOH	11	57741250	57743554	2305	+	protein_coding	21.8776	34.7765	10.5911	-1.82626	4.99289e-06	0.000234316	31.4039	64.7953	62.0704	16.3074	10.2857	13.8333	44.7397	14.7719	4.64358	5.01433	8.00773	9.79647	9.50007	23.5573	9.43734
ENSG00000123144	TRIR	19	12730640	12734684	4045	-	protein_coding	138.594	226.883	61.3414	-1.82829	9.80084e-08	9.62614e-06	183.592	444.31	308.908	101.468	116.228	166	267.675	146.664	76.6191	63.9328	32.4524	33.9489	52.2504	47.1145	37.7493
ENSG00000154102	C16orf74	16	85690084	85751129	61046	-	protein_coding	7.92539	13.2562	3.2609	-1.82857	0.000318353	0.00499339	3.22091	33.4261	18.7655	12.0795	7.19996	6.91667	11.1849	3.16541	0	1.88038	2.95022	5.44538	9.50007	0	3.14578
ENSG00000243449	C4orf48	4	2041993	2043970	1978	+	protein_coding	8.12532	14.0305	2.95829	-1.82936	0.000635402	0.00824429	8.05228	29.3121	18.4768	6.03977	11.3142	13.8333	11.1849	4.22054	2.32179	3.76075	3.79314	4.82007	4.75003	0	0
ENSG00000165949	IFI27	14	94104836	94116698	11863	+	protein_coding	37.7241	63.6214	15.064	-1.83034	0.00628604	0.0392353	86.9646	141.933	86.0325	10.2676	37.0284	0	83.1243	33.7644	27.8615	12.5358	4.21459	0.990069	38.0003	0	3.14578
ENSG00000118640	VAMP8	2	85561562	85582031	20470	+	protein_coding	82.8799	136.659	35.823	-1.83099	0.000189319	0.0034584	134.473	214.442	175.529	71.8733	32.9141	62.25	265.133	102.348	85.9062	8.14829	10.115	12.0372	7.12505	29.4466	31.4578
ENSG00000210082	MT-RNR2	MT	1671	3229	1559	+	Mt_rRNA	101119	168406	42241.8	-1.83131	0.00090529	0.0104879	383912	117659	383034	121931	24696.9	48952.7	98658.1	90690	7733.88	166596	37777.9	5438.68	16891.1	6849.27	5958.11
ENSG00000232112	TMA7	3	48440257	48444208	3952	+	protein_coding	11.0654	17.8971	5.08764	-1.83193	0.000194874	0.00353039	23.3516	26.7409	20.7864	12.0795	10.2857	17.2917	14.7438	4.22054	2.32179	2.50717	5.05751	3.30891	14.2501	5.88931	3.14578
ENSG00000138629	UBL7	15	74445977	74461182	15206	-	protein_coding	30.8509	50.4923	13.6646	-1.83594	9.28053e-08	9.28044e-06	73.2757	99.7642	51.3885	27.7829	45.2569	6.91667	49.0611	23.213	25.5397	8.77509	8.85065	14.9031	19.0001	5.88931	3.14578
ENSG00000103653	CSK	15	74782057	74803198	21142	+	protein_coding	111.189	184.263	47.2493	-1.83628	3.99881e-05	0.00113018	251.231	400.085	284.369	71.8733	26.7427	41.5	214.039	112.9	11.6089	125.358	19.3871	20.8436	35.6253	17.6679	34.6036
ENSG00000130255	RPL36	19	5674947	5691875	16929	+	protein_coding	862.606	1413.62	380.471	-1.83732	1.63417e-07	1.48956e-05	1128.12	3015.04	2274.37	663.167	789.939	753.917	1270.76	891.59	271.649	438.127	141.61	147.494	342.002	465.256	346.036
ENSG00000169609	C15orf40	15	82988441	83011641	23201	-	protein_coding	10.3113	17.8588	3.70718	-1.83957	0.000419387	0.006152	12.8836	46.7966	30.3134	16.3074	0	3.45834	15.2522	2.11027	2.32179	9.40188	7.58627	5.86225	2.37502	0	0
ENSG00000240342	RPS2P5	12	118246084	118246962	879	+	processed_pseudogene	59.6912	98.338	25.8752	-1.84118	2.75459e-05	0.000847605	98.2378	325.005	141.751	19.3273	19.5428	13.8333	70.6683	35.8746	32.5051	13.1626	24.0232	24.1785	30.8752	11.7786	34.6036
ENSG00000185880	TRIM69	15	44728988	44767829	38842	+	protein_coding	17.9709	29.4648	7.91371	-1.84287	0.00017899	0.00332173	37.8457	55.5388	66.6896	2.41591	12.3428	3.45834	27.9623	4.22054	2.32179	8.77509	5.90043	7.42552	9.50007	0	25.1662
ENSG00000123154	WDR83	19	12666802	12675832	9031	+	protein_coding	3.99588	7.07368	1.30281	-1.84407	0.00472398	0.0323287	15.2993	17.4844	6.35139	0	5.14283	3.45834	1.77942	2.11027	0	1.88038	1.68584	2.37095	2.37502	0	0
ENSG00000175854	SWI5	9	128275379	128316123	40745	+	protein_coding	10.2653	16.9553	4.41158	-1.84622	0.000399297	0.00590512	36.2353	27.7694	24.2508	6.64375	8.22853	6.91667	8.64289	2.11027	20.8961	1.88038	2.95022	5.08062	2.37502	0	0
ENSG00000116473	RAP1A	1	111542218	111716691	174474	+	protein_coding	68.3123	113.378	28.8797	-1.84688	6.60642e-05	0.00162008	166.682	161.988	115.769	179.381	50.3997	10.375	109.053	44.3157	32.5051	72.7078	15.594	17.8994	11.8751	23.5573	12.5831
ENSG00000172428	COPS9	2	240126563	240136807	10245	-	protein_coding	26.219	42.9017	11.6216	-1.84706	0.000171665	0.00322691	47.5084	80.2227	74.4845	10.2676	15.4285	10.375	62.0254	4.22054	13.9307	5.64113	13.9082	10.7084	23.7502	17.6679	3.14578
ENSG00000100129	EIF3L	22	37848868	37889407	40540	+	protein_coding	152.414	249.057	67.8512	-1.84721	4.36237e-08	5.01777e-06	247.205	519.905	347.883	82.1409	69.9425	141.792	334.531	34.8195	83.5844	60.7988	50.1537	81.1075	71.2505	82.4504	78.6445
ENSG00000160570	DEDD2	19	42198598	42220140	21543	-	protein_coding	37.3184	61.8556	15.8484	-1.85	5.26453e-07	3.74014e-05	81.328	113.135	79.1037	27.7829	17.4856	51.875	62.2796	42.2054	6.96537	24.4449	8.85065	11.2295	11.8751	11.7786	9.43734
ENSG00000180644	PRF1	10	70597348	70602759	5412	-	protein_coding	16.8889	28.5691	6.66878	-1.85101	0.0082494	0.0469909	1.61046	83.8225	37.8196	3.01989	21.5999	0	52.1115	27.4335	2.32179	3.76075	0	1.66748	11.8751	0	6.29156
ENSG00000277972	CISD3	17	38730235	38735044	4810	+	protein_coding	20.6686	33.6339	9.32397	-1.8514	1.07119e-06	6.80913e-05	28.9882	42.6826	53.6981	32.6148	23.657	20.75	33.0463	21.1027	6.96537	3.13396	7.58627	8.2332	9.50007	11.7786	6.29156
ENSG00000103642	LACTB	15	63121833	63142061	20229	+	protein_coding	5.71263	9.92021	2.03099	-1.85426	0.00173125	0.0164657	24.9621	19.0272	12.7028	2.41591	1.02857	3.45834	5.84666	1.05514	0	3.76075	2.1073	3.80395	2.37502	0	3.14578
ENSG00000235912	AL031729.1	1	27649419	27649610	192	+	processed_pseudogene	3.06699	5.41512	1.01238	-1.85658	0.00445788	0.0311065	11.2732	10.7992	2.3096	2.41591	2.05713	3.45834	5.59246	0	0	3.76075	0.842919	1.12034	2.37502	0	0
ENSG00000240230	COX19	7	898778	975549	76772	-	protein_coding	10.8272	18.2584	4.32491	-1.85681	2.47387e-05	0.000776055	24.9621	28.7979	18.1881	1.20795	8.22853	20.75	25.6745	6.33082	2.32179	4.38754	5.05751	5.86225	4.75003	5.88931	0
ENSG00000125691	RPL23	17	38847860	38853764	5905	-	protein_coding	942.406	1550.56	410.268	-1.8576	8.03519e-08	8.37799e-06	1827.06	2848.42	2446.73	718.733	571.883	760.834	1680.28	862.046	589.735	455.051	252.454	300.564	304.002	241.462	276.829
ENSG00000099385	BCL7C	16	30833626	30894960	61335	-	protein_coding	30.4973	49.6989	13.696	-1.85784	1.5742e-06	9.40984e-05	36.2353	102.85	60.9156	25.367	16.4571	41.5	64.5675	23.213	18.5743	11.909	5.47897	10.2394	9.50007	11.7786	18.8747
ENSG00000183978	COA3	17	42795147	42798704	3558	-	protein_coding	18.2518	30.7838	7.28639	-1.86043	8.24412e-05	0.00191171	20.1307	66.338	36.9535	34.4267	20.5713	10.375	26.6913	21.1027	4.64358	4.38754	8.00773	7.50368	9.50007	0	3.14578
ENSG00000122378	PRXL2A	10	80407829	80437115	29287	+	protein_coding	9.30199	15.9351	3.49806	-1.86079	0.00371303	0.0277031	40.2614	28.2837	20.209	1.20795	2.05713	10.375	9.1513	3.16541	0	2.50717	7.16481	2.50123	9.50007	0	3.14578
ENSG00000198624	CCDC69	5	151181052	151224093	43042	-	protein_coding	72.1373	120.634	29.7027	-1.86309	0.000308259	0.00487729	81.328	303.406	212.772	19.9312	38.0569	58.7917	130.152	84.4109	2.32179	70.8275	10.9579	7.26919	19.0001	17.6679	25.1662
ENSG00000137038	DMAC1	9	7796500	7888380	91881	-	protein_coding	10.1897	16.8031	4.40294	-1.86715	0.000706549	0.00882	21.7412	19.5414	26.5604	9.05966	4.11426	0	36.6052	2.11027	4.64358	7.5215	4.63605	4.53347	0	11.7786	0
ENSG00000115459	ELMOD3	2	85354394	85391752	37359	+	protein_coding	6.36205	10.3584	2.8652	-1.86848	0.000479165	0.00676196	15.2993	23.1412	19.0542	3.01989	4.11426	0	7.88028	0	4.64358	5.01433	2.1073	2.89204	2.37502	5.88931	0
ENSG00000204344	STK19	6	31971091	31982821	11731	+	protein_coding	5.56733	8.7977	2.74076	-1.87075	0.00190826	0.0175041	17.715	13.3705	6.06269	5.43579	3.0857	3.45834	12.4559	2.11027	2.32179	0	0.842919	2.86599	4.75003	5.88931	3.14578
ENSG00000137767	SQOR	15	45631148	45691281	60134	+	protein_coding	14.6283	24.6689	5.84275	-1.87173	0.000824804	0.00977516	27.3777	41.1399	30.6021	31.4068	5.14283	3.45834	33.5547	13.7168	11.6089	9.40188	2.95022	3.5434	2.37502	0	3.14578
ENSG00000162817	C1orf115	1	220690363	220699153	8791	+	protein_coding	64.6405	108.642	26.1388	-1.87522	1.02407e-05	0.00040222	125.616	276.666	135.689	47.7142	30.857	76.0834	67.8721	74.9147	9.28716	63.9328	16.4369	16.1016	19.0001	0	9.43734
ENSG00000184574	LPAR5	12	6618835	6635960	17126	-	protein_coding	5.90156	10.1536	2.18106	-1.87619	0.00396905	0.0290376	12.8836	16.9702	21.3638	7.24772	0	3.45834	9.1513	0	0	5.01433	4.21459	1.92803	0	0	6.29156
ENSG00000221869	CEBPD	8	47736909	47739086	2178	-	protein_coding	19.3697	32.3349	8.02518	-1.8789	0.00122008	0.0127488	25.7673	83.8225	49.6563	25.971	4.11426	3.45834	33.5547	25.3233	0	2.50717	8.42919	3.51735	9.50007	11.7786	3.14578
ENSG00000189067	LITAF	16	11547722	11636381	88660	-	protein_coding	151.517	251.778	63.7894	-1.87935	2.88836e-06	0.000152777	376.847	424.255	373.288	119.587	77.1425	162.542	228.782	117.12	67.3319	135.387	36.2455	36.1115	28.5002	23.5573	66.0614
ENSG00000161016	RPL8	8	144789765	144792587	2823	-	protein_coding	2062.04	3402.5	889.128	-1.88076	2.03514e-08	2.92032e-06	3694.39	7517.28	5279.74	1434.45	1322.74	1438.67	3130.25	1907.69	831.201	903.207	472.878	617.49	836.006	783.279	761.278
ENSG00000103126	AXIN1	16	287440	352723	65284	-	protein_coding	21.2298	35.8783	8.41242	-1.88099	4.84771e-05	0.00129388	41.0666	70.452	72.1749	5.43579	8.22853	3.45834	50.3321	6.33082	9.28716	16.9234	12.2223	9.11905	7.12505	0	6.29156
ENSG00000178028	DMAP1	1	44213455	44220681	7227	+	protein_coding	18.1122	30.1228	7.60293	-1.8816	6.12673e-06	0.000274058	6.44182	61.7098	42.4388	6.03977	41.1426	27.6667	25.4203	7.38595	2.32179	4.38754	9.27211	11.49	4.75003	11.7786	9.43734
ENSG00000134996	OSTF1	9	75088543	75147265	58723	+	protein_coding	45.1349	74.9024	19.0882	-1.88287	8.92999e-06	0.000362984	78.9123	147.075	110.572	74.2892	7.19996	34.5834	71.6851	39.04	4.64358	26.952	18.5442	7.92055	28.5002	17.6679	9.43734
ENSG00000175040	CHST2	3	143119771	143124014	4244	+	protein_coding	18.7404	31.9183	7.20971	-1.88304	0.00136178	0.0138236	22.5464	88.4507	38.397	15.7034	5.14283	24.2083	28.9791	22.1579	6.96537	8.77509	8.42919	2.68361	2.37502	0	6.29156
ENSG00000065618	COL17A1	10	104031286	104085880	54595	-	protein_coding	14.4049	24.235	5.80355	-1.88447	0.00153037	0.0151088	5.6366	60.6813	34.9326	1.20795	2.05713	6.91667	58.2124	2.11027	18.5743	3.13396	7.58627	5.52354	9.50007	0	0
ENSG00000168461	RAB31	18	9708275	9862551	154277	+	protein_coding	55.2241	91.8915	23.1401	-1.88476	4.70063e-05	0.00126864	131.252	139.876	138.576	41.6744	20.5713	27.6667	143.624	11.6065	37.1486	42.6218	16.4369	15.8411	21.3752	11.7786	28.312
ENSG00000170310	STX8	17	9250471	9576591	326121	-	protein_coding	16.0554	25.5156	7.77775	-1.88601	3.50254e-05	0.0010255	4.83137	49.3678	57.4512	16.9114	10.2857	13.8333	25.9287	2.11027	6.96537	4.38754	5.90043	6.25307	9.50007	17.6679	9.43734
ENSG00000105669	COPE	19	18899514	18919387	19874	-	protein_coding	58.3594	95.8575	25.5485	-1.88694	3.30031e-11	1.91326e-08	96.6274	158.388	142.618	60.3977	43.1998	44.9584	124.813	35.8746	11.6089	35.1003	18.9657	27.2529	21.3752	35.3359	18.8747
ENSG00000185043	CIB1	15	90229975	90234047	4073	-	protein_coding	67.3416	111.957	28.3034	-1.88751	1.17658e-05	0.000435003	124.005	204.671	145.505	58.5858	49.3712	79.5417	122.017	65.4184	67.3319	20.6841	12.2223	15.8672	14.2501	11.7786	18.8747
ENSG00000138411	HECW2	2	196189099	196593684	404586	-	protein_coding	8.25492	14.1957	3.05673	-1.89045	0.00116526	0.0123771	26.5725	34.4546	13.2802	1.81193	1.02857	13.8333	8.38869	2.11027	2.32179	3.13396	8.85065	1.74565	0	0	6.29156
ENSG00000186468	RPS23	5	82273320	82278396	5077	-	protein_coding	673.572	1111.6	290.295	-1.89074	2.44896e-09	5.12252e-07	1247.3	2139.79	1789.36	580.422	376.455	432.292	1215.6	395.676	385.417	202.454	249.504	287.511	244.627	270.908	286.266
ENSG00000163479	SSR2	1	156009048	156020951	11904	-	protein_coding	128.458	211.117	56.132	-1.89447	1.0386e-09	3.0105e-07	206.944	427.855	329.406	77.3091	84.3424	134.875	217.089	46.426	46.4358	62.0524	40.4601	49.9203	85.5006	64.7825	53.4782
ENSG00000197958	RPL12	9	127447674	127451406	3733	-	protein_coding	617.128	1020.11	264.517	-1.89537	8.12306e-09	1.38503e-06	902.661	2181.96	1661.18	559.887	447.426	411.542	976.138	500.135	264.684	307.755	147.932	166.201	228.002	212.015	289.412
ENSG00000175634	RPS6KB2	11	67428460	67435401	6942	+	protein_coding	27.0357	44.8885	11.4144	-1.89561	3.6948e-05	0.00107097	57.9764	113.135	51.6772	15.7034	10.2857	31.125	34.3174	9.49623	25.5397	3.13396	18.5442	8.2332	4.75003	5.88931	15.7289
ENSG00000196998	WDR45	X	49074433	49101170	26738	-	protein_coding	9.62416	16.2772	3.80273	-1.89594	0.000525672	0.00724482	14.4941	41.1399	21.0751	7.24772	3.0857	10.375	16.5232	6.33082	2.32179	3.76075	3.37168	5.6017	0	5.88931	3.14578
ENSG00000114779	ABHD14B	3	51968510	51983409	14900	-	protein_coding	55.3068	92.4028	22.8477	-1.89609	6.84154e-05	0.00166646	127.226	166.616	168.601	32.0108	25.7142	24.2083	102.444	82.3006	13.9307	14.4162	8.85065	13.2617	16.6251	17.6679	15.7289
ENSG00000124357	NAGK	2	71064344	71079808	15465	+	protein_coding	25.099	41.9968	10.3134	-1.8981	6.11432e-05	0.00152353	20.9359	115.192	59.7608	16.3074	11.3142	6.91667	63.5507	3.16541	9.28716	20.6841	12.6438	9.58803	2.37502	5.88931	18.8747
ENSG00000144579	CTDSP1	2	218398256	218405941	7686	+	protein_coding	94.9156	158.943	38.8914	-1.89912	1.89575e-05	0.000625857	189.229	338.89	232.403	44.6943	47.314	69.1667	190.906	104.458	23.2179	84.6169	25.2876	18.4726	9.50007	23.5573	22.0205
ENSG00000090238	YPEL3	16	30092314	30096915	4602	-	protein_coding	82.7587	142.803	30.2197	-1.90049	0.00843868	0.0475199	181.176	285.408	281.771	50.1301	21.5999	58.7917	120.746	100.238	4.64358	117.21	1.68584	1.35483	16.6251	0	0
ENSG00000170043	TRAPPC1	17	7930345	7932123	1779	-	protein_coding	72.3578	119.748	30.8915	-1.90092	1.59747e-05	0.000549933	187.618	194.386	174.952	61.6057	74.0568	27.6667	117.95	80.1904	27.8615	34.4735	12.2223	13.7828	7.12505	58.8931	12.5831
ENSG00000188404	SELL	1	169690665	169711702	21038	-	protein_coding	52.603	90.9318	19.0654	-1.90105	0.00859031	0.0480827	147.357	150.675	157.919	45.2983	47.314	17.2917	70.6683	71.7493	0	64.5596	10.9579	2.11041	0	0	3.14578
ENSG00000115649	CNPPD1	2	219171897	219178106	6210	-	protein_coding	29.8957	49.2957	12.9206	-1.90535	1.11332e-05	0.000420839	62.8078	89.9934	68.9992	7.8517	26.7427	27.6667	61.0086	6.33082	18.5743	13.1626	8.00773	13.4962	26.1252	17.6679	0
ENSG00000134809	TIMM10	11	57528464	57530803	2340	-	protein_coding	14.2233	23.1631	6.401	-1.90769	0.000101302	0.00223466	28.183	44.7396	40.4179	1.20795	22.6285	6.91667	18.0484	3.16541	6.96537	5.01433	5.05751	5.81014	7.12505	11.7786	6.29156
ENSG00000071082	RPL31	2	101002229	101024032	21804	+	protein_coding	946.389	1569.11	401.506	-1.90792	4.09714e-08	4.80326e-06	1630.59	3132.29	2549.79	768.259	448.455	539.5	1914.91	695.335	508.472	325.305	280.271	303.169	327.752	353.359	418.389
ENSG00000188186	LAMTOR4	7	100148907	100155944	7038	+	protein_coding	73.6734	122.583	30.8774	-1.90797	4.06451e-06	0.00020383	64.4182	258.153	224.031	74.2892	57.5997	65.7084	113.883	84.4109	20.8961	21.3109	10.115	16.4664	38.0003	11.7786	44.0409
ENSG00000073331	ALPK1	4	112285509	112442621	157113	+	protein_coding	5.00498	8.36269	2.06699	-1.90871	0.00438487	0.0308646	2.41568	17.9987	27.1378	1.81193	2.05713	0	7.11767	2.11027	0	1.25358	0.842919	2.0583	7.12505	0	3.14578
ENSG00000182179	UBA7	3	49805209	49813953	8745	-	protein_coding	17.8519	30.8076	6.51571	-1.90876	0.00724881	0.0431978	49.9241	51.9391	50.5224	7.8517	0	0	55.4162	30.5989	0	2.50717	2.52876	2.24068	14.2501	0	0
ENSG00000108518	PFN1	17	4945652	4949061	3410	-	protein_coding	510.438	847.322	215.664	-1.91153	7.17499e-09	1.25286e-06	858.373	1488.75	1323.69	367.218	332.227	421.917	1139.08	546.561	148.595	273.908	142.032	156.639	190.001	135.454	132.123
ENSG00000122678	POLM	7	44072062	44082530	10469	-	protein_coding	10.2944	17.6495	3.85864	-1.91228	0.00105668	0.0116531	11.2732	66.338	22.2299	7.24772	3.0857	3.45834	9.9139	5.27568	2.32179	5.64113	6.32189	5.41932	0	5.88931	0
ENSG00000168894	RNF181	2	85595725	85597613	1889	+	protein_coding	35.6473	59.6176	14.6733	-1.91436	8.36103e-07	5.58522e-05	76.4967	115.706	74.1958	31.4068	65.8282	6.91667	46.7733	18.9925	27.8615	12.5358	15.594	15.9714	14.2501	5.88931	6.29156
ENSG00000163466	ARPC2	2	218217141	218254356	37216	+	protein_coding	264.493	439.153	111.666	-1.91446	1.95626e-09	4.50032e-07	533.061	779.086	726.368	220.452	131.656	152.167	531.284	162.491	102.159	146.669	111.265	98.6942	125.876	70.6718	75.4987
ENSG00000121089	NACA3P	4	164943290	164943937	648	+	processed_pseudogene	11.0782	18.6881	4.41961	-1.91447	0.000105039	0.00228186	3.22091	35.9974	20.209	25.971	14.3999	17.2917	13.7269	0	6.96537	8.14829	3.79314	4.63769	2.37502	0	9.43734
ENSG00000160813	PPP1R35	7	100435282	100436497	1216	-	protein_coding	4.62806	8.43449	1.29742	-1.91478	0.00184995	0.017218	7.24705	17.4844	12.1254	13.2875	0	0	8.89709	1.05514	0	1.25358	4.21459	3.85606	0	0	0
ENSG00000128294	TPST2	22	26521996	26596717	74722	-	protein_coding	18.1869	31.2564	6.75119	-1.91484	4.59642e-05	0.00124516	42.6771	27.2552	37.5309	5.43579	7.19996	41.5	57.1956	24.2681	4.64358	6.26792	6.74335	6.56572	2.37502	0	3.14578
ENSG00000177105	RHOG	11	3826978	3840959	13982	-	protein_coding	90.1785	151.003	36.9572	-1.9187	2.56766e-05	0.000802008	166.682	299.292	234.424	42.2784	78.171	51.875	184.297	96.0174	69.6537	42.6218	8.00773	14.2518	38.0003	17.6679	9.43734
ENSG00000170906	NDUFA3	19	54102728	54109257	6530	+	protein_coding	38.2043	65.4522	14.3625	-1.91915	0.00136205	0.0138236	24.1568	67.8808	51.3885	211.996	29.8284	27.6667	45.2481	77.0249	4.64358	14.4162	5.05751	7.86844	0	5.88931	0
ENSG00000184924	PTRHD1	2	24789734	24793382	3649	-	protein_coding	12.7835	20.7484	5.8143	-1.92354	1.2171e-05	0.0004477	33.8196	33.4261	25.6943	17.5153	18.5142	0	16.269	2.11027	4.64358	1.88038	7.16481	3.88211	14.2501	0	12.5831
ENSG00000177600	RPLP2	11	809965	812880	2916	+	protein_coding	2398.18	4010.53	987.37	-1.92657	5.97836e-06	0.000270764	3505.96	8228.49	6382.86	1914	2008.79	1998.92	4034.7	2941.72	469.002	1268.63	269.313	264.817	776.63	930.512	978.337
ENSG00000140105	WARS	14	100333790	100376805	43016	-	protein_coding	89.0172	148.683	36.8096	-1.92727	1.23999e-09	3.328e-07	213.385	305.463	169.755	42.8824	66.8568	89.9167	152.522	53.8119	41.7922	49.5166	37.5099	37.831	19.0001	23.5573	31.4578
ENSG00000125818	PSMF1	20	1113240	1189415	76176	+	protein_coding	85.033	142.611	34.6523	-1.92982	1.07507e-07	1.02248e-05	198.891	273.066	183.324	69.4574	38.0569	110.667	124.813	22.1579	44.114	80.2293	29.5022	31.0829	23.7502	11.7786	34.6036
ENSG00000023892	DEF6	6	35297818	35321771	23954	+	protein_coding	44.6442	74.9947	18.0875	-1.93094	2.62278e-06	0.000143441	81.328	160.96	125.873	18.7233	7.19996	44.9584	85.9205	14.7719	6.96537	29.4592	26.9734	10.057	38.0003	5.88931	12.5831
ENSG00000179085	DPM3	1	155139891	155140595	705	-	protein_coding	4.44646	7.8601	1.45952	-1.93104	0.00270445	0.0222072	5.6366	18.5129	10.3932	7.24772	1.02857	0	12.2017	0	2.32179	1.88038	1.68584	3.41313	2.37502	0	0
ENSG00000013306	SLC25A39	17	44319625	44324870	5246	-	protein_coding	178.392	296.686	74.8847	-1.9347	1.54585e-11	9.7409e-09	323.702	578.529	417.748	74.8931	158.399	231.708	291.825	96.0174	83.5844	89.6312	56.0541	76.6261	97.3757	58.8931	40.8951
ENSG00000104904	OAZ1	19	2269509	2273490	3982	+	protein_coding	599.435	1000.07	248.883	-1.93876	5.58004e-08	6.08057e-06	1657.16	1770.56	1476.99	364.198	333.255	404.625	993.678	700.61	253.075	203.081	146.246	166.618	166.251	188.458	166.726
ENSG00000114383	TUSC2	3	50320027	50328251	8225	-	protein_coding	23.003	38.8884	9.10328	-1.94262	2.1957e-08	3.00211e-06	25.7673	79.7085	48.7902	45.9023	13.3714	27.6667	31.0127	10.5514	11.6089	11.2823	7.58627	12.0893	7.12505	0	12.5831
ENSG00000204628	RACK1	5	181236909	181248096	11188	-	protein_coding	1754.78	2925.91	730.044	-1.94309	1.08811e-08	1.73297e-06	3084.02	6191.03	5051.95	1099.24	950.395	1072.08	3032.64	1252.45	801.017	841.781	491.843	567.961	845.506	435.809	603.99
ENSG00000196839	ADA	20	44619522	44652233	32712	-	protein_coding	10.1943	17.1485	4.10934	-1.94732	0.000514434	0.00711897	15.2993	33.4261	23.6734	3.01989	7.19996	6.91667	30.5043	9.49623	4.64358	0	1.68584	4.4032	9.50007	0	3.14578
ENSG00000112576	CCND3	6	41934933	42050357	115425	-	protein_coding	144.59	244.51	57.1598	-1.95125	2.80523e-05	0.000858316	401.004	399.057	342.975	130.459	77.1425	44.9584	315.974	201.531	27.8615	115.956	16.8584	17.717	42.7503	0	34.6036
ENSG00000279088	AC022400.8	10	73742995	73744230	1236	-	TEC	7.75156	13.644	2.59568	-1.95141	0.000203036	0.00361806	8.85751	27.2552	13.2802	17.5153	15.4285	10.375	2.79623	8.44109	0	2.50717	2.52876	4.14266	0	0	3.14578
ENSG00000237550	AC243919.1	15	82372196	82372912	717	-	transcribed_processed_pseudogene	74.3605	124.696	30.317	-1.95746	3.84402e-07	2.99524e-05	195.67	153.76	148.68	68.2494	73.0282	65.7084	167.774	94.9623	16.2525	10.0287	15.594	18.1078	47.5003	11.7786	28.312
ENSG00000164713	BRI3	7	98252379	98310441	58063	+	protein_coding	51.1611	87.1547	19.6666	-1.95854	0.000161256	0.00307107	91.796	174.844	151.856	83.9528	4.11426	24.2083	79.3112	73.8595	20.8961	28.2056	6.74335	9.92674	2.37502	5.88931	9.43734
ENSG00000140264	SERF2	15	43777087	43802589	25503	+	protein_coding	239.29	401.398	97.4459	-1.96379	2.71585e-07	2.23641e-05	587.011	650.524	585.483	213.808	139.885	179.833	453.243	207.862	178.778	100.913	60.6902	52.5779	47.5003	58.8931	72.3529
ENSG00000172183	ISG20	15	88636153	88656483	20331	+	protein_coding	35.892	62.6483	12.4802	-1.96521	0.00733157	0.043449	81.328	100.793	103.066	13.2875	16.4571	41.5	82.1075	59.0876	6.96537	23.1913	1.26438	1.06823	2.37502	5.88931	0
ENSG00000212694	LINC01089	12	121795267	121803906	8640	-	lncRNA	4.03228	7.00769	1.42879	-1.96795	0.00629764	0.0392904	23.3516	8.22797	6.92879	3.01989	0	3.45834	4.06724	4.22054	0	0.626792	0.842919	0.990069	4.75003	0	0
ENSG00000204387	SNHG32	6	31834608	31839766	5159	+	protein_coding	35.0077	59.4355	13.6334	-1.96882	6.45317e-05	0.00159328	37.8457	154.789	102.777	9.66363	11.3142	34.5834	65.0759	8.44109	13.9307	12.5358	18.9657	15.3461	21.3752	5.88931	12.5831
ENSG00000110442	COMMD9	11	36269284	36289449	20166	-	protein_coding	15.9009	25.8432	7.20134	-1.9726	3.12931e-06	0.000161975	23.3516	43.1969	39.2631	19.3273	25.7142	6.91667	23.1324	12.6616	4.64358	3.13396	4.63605	6.20096	2.37502	17.6679	6.29156
ENSG00000115271	GCA	2	162318840	162371595	52756	+	protein_coding	35.4586	60.6395	13.4253	-1.97556	0.000280781	0.00456205	62.0026	110.563	123.275	6.03977	9.2571	44.9584	68.3805	48.5363	6.96537	18.177	6.32189	5.78409	0	5.88931	15.7289
ENSG00000204257	HLA-DMA	6	32948613	32969094	20482	-	protein_coding	32.2894	56.3754	11.2141	-1.97925	0.0075425	0.0442386	50.7294	165.074	105.664	16.9114	6.1714	0	50.0779	14.7719	53.4012	6.26792	0.842919	3.38708	4.75003	0	6.29156
ENSG00000099785	MARCH2	19	8413270	8439017	25748	+	protein_coding	64.0498	110.83	23.1169	-1.97991	0.00216596	0.0190365	334.17	143.99	161.96	15.7034	8.22853	38.0417	73.7188	128.727	2.32179	11.2823	11.8009	6.7481	11.8751	5.88931	6.29156
ENSG00000110700	RPS13	11	17074388	17077715	3328	-	protein_coding	616.682	1036.75	249.123	-1.98009	4.09948e-07	3.12614e-05	1266.62	2080.13	1604.59	381.109	257.142	373.5	1294.15	377.739	503.828	193.052	158.89	169.614	178.126	235.573	176.164
ENSG00000175806	MSRA	8	10054292	10428891	374600	+	protein_coding	11.3474	19.3066	4.38304	-1.98105	0.000226196	0.00390268	12.0784	23.6554	23.6734	3.01989	9.2571	38.0417	25.4203	7.38595	6.96537	7.5215	1.26438	2.89204	0	5.88931	3.14578
ENSG00000262919	CCNQ	X	153587925	153600045	12121	-	protein_coding	17.7922	30.3063	6.84236	-1.9866	1.72149e-06	9.90062e-05	24.1568	57.5958	31.4682	4.22784	55.5426	17.2917	21.8614	17.9373	4.64358	3.76075	6.74335	5.86225	9.50007	0	6.29156
ENSG00000178982	EIF3K	19	38619082	38636955	17874	+	protein_coding	202.987	342.138	81.2302	-1.98782	2.07651e-07	1.78076e-05	284.245	716.862	519.082	195.689	127.542	221.333	330.209	147.719	178.778	134.133	29.5022	38.0134	35.6253	29.4466	56.624
ENSG00000131669	NINJ1	9	93121496	93134251	12756	-	protein_coding	44.7081	75.2715	17.9652	-1.98816	8.36969e-06	0.000347962	78.1071	166.616	139.731	25.367	25.7142	13.8333	77.5318	26.3784	9.28716	26.952	8.00773	13.5744	26.1252	17.6679	15.7289
ENSG00000170791	CHCHD7	8	56211686	56218798	7113	+	protein_coding	17.5408	30.7788	5.95748	-1.98993	3.75924e-05	0.00107886	53.145	37.5401	42.4388	9.05966	22.6285	6.91667	43.7229	8.44109	2.32179	20.0573	7.58627	6.87837	2.37502	0	0
ENSG00000213889	PPM1N	19	45488777	45502510	13734	+	protein_coding	3.09473	5.82784	0.703265	-1.99211	0.00833015	0.0471894	4.83137	10.285	3.75309	13.8915	0	3.45834	4.57565	0	0	0	4.63605	0.990069	0	0	0
ENSG00000203875	SNHG5	6	85650491	85678932	28442	-	lncRNA	136.838	231.621	53.9016	-1.99225	2.20048e-05	0.000707129	77.3019	472.08	459.898	112.34	33.9427	110.667	355.121	65.4184	169.491	48.8898	21.4944	30.2232	28.5002	29.4466	37.7493
ENSG00000182054	IDH2	15	90083045	90102504	19460	-	protein_coding	39.3597	66.9802	15.1917	-1.99457	1.31261e-05	0.000474406	39.4562	148.103	96.1369	25.367	12.3428	51.875	95.5802	42.2054	6.96537	16.9234	7.58627	13.1575	16.6251	11.7786	6.29156
ENSG00000196205	EEF1A1P5	9	133019486	133020874	1389	+	processed_pseudogene	3.03753	4.87573	1.42911	-1.99534	0.00540657	0.0356147	12.8836	7.71372	3.17569	0	3.0857	3.45834	3.81304	1.05514	0	1.25358	0	0.859797	2.37502	5.88931	0
ENSG00000149823	VPS51	11	65089324	65111862	22539	+	protein_coding	82.6147	139.626	32.7295	-1.99751	8.88197e-06	0.000362609	111.121	340.432	210.173	35.6346	19.5428	72.625	187.856	55.9222	30.1833	53.9041	13.9082	19.7493	21.3752	35.3359	31.4578
ENSG00000244187	TMEM141	9	136791344	136793317	1974	+	protein_coding	11.9913	20.3925	4.64038	-1.99947	8.40106e-05	0.00193572	17.715	38.5686	29.736	3.62386	15.4285	6.91667	30.7585	1.05514	0	2.50717	5.05751	6.35728	19.0001	0	3.14578
ENSG00000132357	CARD6	5	40841308	40860175	18868	+	protein_coding	7.26569	12.3994	2.7737	-1.99965	0.00445214	0.0310986	14.4941	37.5401	19.9203	1.81193	1.02857	6.91667	5.08405	0	6.96537	1.25358	7.58627	0.495034	0	5.88931	0
ENSG00000163191	S100A11	1	152032506	152047907	15402	-	protein_coding	144.296	244.765	56.3846	-2.00059	5.52635e-06	0.000255074	264.92	418.084	449.216	231.323	49.3712	79.5417	220.902	142.443	69.6537	68.3203	30.3451	36.3199	33.2502	23.5573	47.1867
ENSG00000164010	ERMAP	1	42817122	42844991	27870	+	protein_coding	4.41849	8.03099	1.25755	-2.00717	0.00196117	0.0178426	0.805228	9.25647	20.4977	4.22784	2.05713	6.91667	12.4559	5.27568	0	1.25358	1.26438	2.26674	0	0	0
ENSG00000177868	SVBP	1	42807052	42817397	10346	-	protein_coding	7.72976	13.3919	2.77534	-2.00918	0.000184866	0.00340008	30.5987	17.4844	16.4559	4.22784	1.02857	6.91667	17.0316	3.16541	0	5.64113	1.26438	3.46524	2.37502	0	6.29156
ENSG00000142961	MOB3C	1	46607715	46616891	9177	-	protein_coding	13.653	23.4031	5.1216	-2.01084	0.000340871	0.00526118	24.9621	46.7966	40.7066	19.3273	4.11426	10.375	17.54	17.9373	6.96537	3.76075	3.37168	3.04837	0	5.88931	0
ENSG00000171425	ZNF581	19	55635459	55645623	10165	+	protein_coding	24.8061	42.7029	9.14643	-2.01258	0.000153677	0.00298321	34.6248	100.278	75.6393	3.01989	12.3428	24.2083	48.8069	35.8746	6.96537	3.13396	4.21459	8.02477	2.37502	0	12.5831
ENSG00000069974	RAB27A	15	55202966	55319113	116148	-	protein_coding	21.5443	37.5012	7.58198	-2.02374	0.000535436	0.00735786	15.2993	56.5673	61.493	30.8028	10.2857	13.8333	74.2272	29.5438	0	11.909	6.74335	3.02232	0	0	9.43734
ENSG00000125458	NT5C	17	75130225	75131757	1533	-	protein_coding	10.2484	17.551	3.85854	-2.02821	2.62115e-05	0.000814492	4.02614	41.6541	24.5395	10.8716	6.1714	17.2917	18.3026	3.16541	4.64358	3.13396	3.37168	5.91436	4.75003	5.88931	0
ENSG00000178381	ZFAND2A	7	1152071	1160759	8689	-	protein_coding	7.97999	14.3138	2.43794	-2.02955	0.000129636	0.00267258	12.0784	13.3705	29.4473	3.01989	2.05713	24.2083	16.0148	7.38595	0	1.25358	2.95022	4.76796	0	0	3.14578
ENSG00000173163	COMMD1	2	61888724	62147247	258524	+	protein_coding	9.87372	16.9455	3.68588	-2.03441	5.17257e-05	0.00135562	3.22091	35.4831	15.3011	7.8517	32.9141	10.375	13.4727	0	4.64358	4.38754	4.21459	3.59551	9.50007	0	3.14578
ENSG00000126267	COX6B1	19	35648323	35658782	10460	+	protein_coding	98.7649	167.573	38.5576	-2.0354	2.31638e-07	1.96323e-05	206.138	249.925	246.261	79.121	76.1139	114.125	201.328	70.6941	74.2973	14.4162	21.4944	31.578	68.8755	17.6679	9.43734
ENSG00000276180	HIST1H4I	6	27138588	27139881	1294	+	protein_coding	8.0301	14.4422	2.4195	-2.03627	0.00782947	0.045389	39.4562	14.399	8.66099	7.24772	5.14283	17.2917	8.89709	3.16541	2.32179	10.6555	0.421459	0.416871	2.37502	0	0
ENSG00000113749	HRH2	5	175658030	175710756	52727	+	protein_coding	6.8066	12.2133	2.07574	-2.03792	0.00257307	0.0214813	24.1568	18.5129	15.0124	1.81193	10.2857	10.375	5.33826	0	0	10.0287	1.68584	1.74565	0	0	3.14578
ENSG00000060762	MPC1	6	166364919	166383013	18095	-	protein_coding	10.0587	17.3444	3.68374	-2.03896	0.000920729	0.0105919	42.6771	23.6554	16.4559	1.20795	4.11426	0	33.3005	3.16541	9.28716	1.88038	4.63605	4.61164	0	5.88931	0
ENSG00000168010	ATG16L2	11	72814406	72843674	29269	+	protein_coding	10.7052	18.9127	3.52365	-2.03896	0.000229972	0.00394902	17.715	34.9689	40.9953	4.22784	14.3999	0	20.082	1.05514	0	14.4162	2.95022	4.24687	2.37502	0	3.14578
ENSG00000148175	STOM	9	121338988	121370304	31317	-	protein_coding	32.7458	56.5172	11.9458	-2.04363	6.27947e-06	0.000277465	123.2	57.5958	68.1331	21.7432	11.3142	17.2917	96.3428	26.3784	6.96537	25.0717	13.4867	8.33742	0	5.88931	9.43734
ENSG00000215375	MYL5	4	673580	682033	8454	+	protein_coding	6.96127	11.9794	2.57043	-2.04638	0.000155677	0.00299446	4.02614	32.3976	12.4141	9.05966	2.05713	17.2917	6.60927	4.22054	0	1.88038	2.1073	2.08436	7.12505	0	3.14578
ENSG00000151948	GLT1D1	12	128853427	128984968	131542	+	protein_coding	15.6158	27.4988	5.21811	-2.04714	0.00849981	0.0476733	36.2353	12.8562	74.1958	24.1591	26.7427	0	18.3026	5.27568	0	7.5215	0.421459	0.0260544	28.5002	0	0
ENSG00000233461	AL445524.1	1	231520729	231528618	7890	-	lncRNA	2.37845	4.42235	0.590035	-2.04799	0.00296678	0.0236158	2.41568	5.14248	8.66099	0	8.22853	3.45834	3.05043	0	2.32179	0.626792	0	1.7717	0	0	0
ENSG00000141293	SKAP1	17	48133442	48430275	296834	-	protein_coding	27.2786	47.3847	9.68578	-2.05275	1.71386e-05	0.000580349	62.8078	60.167	49.0789	11.4756	12.3428	76.0834	59.7376	3.16541	13.9307	26.952	8.85065	8.85851	0	0	15.7289
ENSG00000084070	SMAP2	1	40344850	40423326	78477	+	protein_coding	101.655	176.18	36.4468	-2.05841	0.00061773	0.0081241	281.83	357.403	282.348	44.6943	22.6285	41.5	202.854	33.7644	4.64358	107.808	8.85065	8.54586	92.6257	35.3359	0
ENSG00000164088	PPM1M	3	52245759	52250599	4841	+	protein_coding	34.1254	58.683	12.6375	-2.05954	0.0002588	0.00428661	77.3019	159.417	94.9821	3.62386	5.14283	3.45834	66.8553	7.38595	6.96537	16.9234	15.1725	6.20096	14.2501	5.88931	28.312
ENSG00000197756	RPL37A	2	216498189	216579180	80992	+	protein_coding	1213.22	2063.55	469.178	-2.06166	2.98302e-08	3.86009e-06	1810.15	4085.19	3377.21	1033.4	763.196	957.959	2417.72	965.45	810.305	403.027	260.04	305.41	287.377	347.47	374.348
ENSG00000168101	NUDT16L1	16	4693694	4695859	2166	+	protein_coding	14.7577	24.9675	5.82423	-2.06209	4.40585e-07	3.25786e-05	20.1307	47.3108	37.8196	4.83182	9.2571	17.2917	38.1304	3.16541	6.96537	4.38754	5.05751	7.71211	7.12505	5.88931	6.29156
ENSG00000171858	RPS21	20	62387103	62388520	1418	+	protein_coding	737.209	1250.37	288.192	-2.06218	1.03188e-09	3.0105e-07	1165.16	2525.99	1870.48	648.067	529.712	598.292	1414.89	445.267	424.888	233.793	161.84	197.623	232.752	335.691	273.683
ENSG00000130775	THEMIS2	1	27872543	27886685	14143	+	protein_coding	35.1433	61.1223	12.4116	-2.06672	0.000106168	0.00229403	87.7698	102.85	77.3715	15.7034	5.14283	62.25	76.7692	22.1579	2.32179	31.3396	12.2223	3.64762	11.8751	0	15.7289
ENSG00000139239	RPL14P1	12	62965325	62965969	645	+	processed_pseudogene	5.75163	10.2592	1.80754	-2.0686	0.000987058	0.0111153	18.5202	15.9417	15.0124	0	6.1714	3.45834	12.7101	0	0	1.88038	4.63605	2.42306	2.37502	0	3.14578
ENSG00000177685	CRACR2B	11	826144	831991	5848	+	protein_coding	3.4245	6.28979	0.917374	-2.06875	0.0043539	0.030781	0	11.3135	8.66099	3.62386	8.22853	0	12.2017	0	0	1.88038	0.842919	2.24068	2.37502	0	0
ENSG00000110011	DNAJC4	11	64230278	64234286	4009	+	protein_coding	29.3818	49.9574	11.3781	-2.07088	2.86514e-09	5.68829e-07	85.3542	68.9093	56.8738	33.8227	26.7427	27.6667	50.3321	12.6616	11.6089	14.4162	16.8584	6.30517	14.2501	11.7786	3.14578
ENSG00000166441	RPL27A	11	8682788	8714759	31972	+	protein_coding	970.839	1649.67	376.859	-2.07172	8.03541e-10	2.47781e-07	1557.31	3125.09	2569.71	942.808	823.881	888.792	1640.12	878.928	459.714	344.109	151.304	173.001	211.376	406.363	390.077
ENSG00000125611	CHCHD5	2	112584240	112589275	5036	+	protein_coding	9.9986	17.5696	3.37399	-2.07247	0.00107305	0.0117549	5.6366	45.7681	32.623	1.20795	11.3142	0	26.4371	7.38595	0	2.50717	2.52876	5.13272	0	0	9.43734
ENSG00000106400	ZNHIT1	7	101218165	101224190	6026	+	protein_coding	30.4224	52.9572	10.7044	-2.07304	1.35142e-07	1.24753e-05	56.366	84.3367	82.5681	21.1392	12.3428	41.5	72.4478	6.33082	20.8961	21.3109	13.4867	13.3399	7.12505	0	3.14578
ENSG00000196459	TRAPPC2	X	13712244	13734635	22392	-	protein_coding	8.58631	15.2494	2.75609	-2.07433	0.000129953	0.0026753	33.0143	25.1982	17.0333	1.81193	4.11426	3.45834	22.1156	5.27568	0	0.626792	6.74335	3.88211	2.37502	0	3.14578
ENSG00000005075	POLR2J	7	102473118	102478907	5790	-	protein_coding	16.0433	28.3294	5.29294	-2.07674	1.95341e-05	0.000641969	37.0405	45.7681	40.7066	12.6835	15.4285	20.75	25.9287	23.213	2.32179	4.38754	3.79314	6.25307	2.37502	0	0
ENSG00000172531	PPP1CA	11	67398183	67421183	23001	-	protein_coding	125.282	213.822	47.8088	-2.07788	2.4503e-12	3.00486e-09	222.243	388.257	302.557	108.112	68.9139	141.792	264.879	50.6465	51.0794	67.6935	56.0541	48.2528	38.0003	23.5573	47.1867
ENSG00000175567	UCP2	11	73974672	73983246	8575	-	protein_coding	188.895	328.621	66.6355	-2.08107	0.000313648	0.00494097	435.628	680.865	517.638	115.964	42.1712	89.9167	418.163	154.05	9.28716	221.884	30.3451	14.7468	80.7506	0	22.0205
ENSG00000025708	TYMP	22	50525752	50530032	4281	-	protein_coding	40.9081	70.1566	15.3157	-2.0814	6.79543e-05	0.00166081	31.4039	209.813	129.337	20.5352	26.7427	6.91667	66.3469	40.0952	4.64358	11.909	11.3794	8.02477	16.6251	23.5573	6.29156
ENSG00000110711	AIP	11	67483026	67491103	8078	+	protein_coding	47.1991	80.6268	17.9498	-2.08422	1.06849e-07	1.02248e-05	62.8078	174.33	123.852	41.0704	29.8284	24.2083	108.29	30.5989	30.1833	15.6698	15.1725	15.7369	11.8751	11.7786	12.5831
ENSG00000171159	C9orf16	9	128160265	128163924	3660	+	protein_coding	77.6873	133.153	29.1546	-2.08522	2.83943e-08	3.73968e-06	216.606	223.698	203.822	42.8824	61.714	58.7917	124.559	49.5914	32.5051	35.1003	21.9159	21.8597	47.5003	5.88931	18.8747
ENSG00000205593	DENND6B	22	50309030	50327012	17983	-	protein_coding	7.10305	12.7649	2.14892	-2.08807	0.000715976	0.00887651	13.6889	29.8264	14.7237	1.81193	10.2857	10.375	8.64289	4.22054	0	1.25358	3.37168	3.59551	4.75003	0	0
ENSG00000108771	DHX58	17	42101404	42112714	11311	-	protein_coding	6.22593	10.8783	2.15507	-2.09643	0.00549496	0.0359594	6.44182	36.5116	19.6316	1.20795	0	3.45834	8.89709	1.05514	6.96537	0.626792	0.842919	0.625307	7.12505	0	0
ENSG00000136942	RPL35	9	124857880	124861981	4102	-	protein_coding	606.215	1034.06	231.853	-2.09906	1.52312e-10	6.30702e-08	954.195	2068.82	1563.31	396.209	619.197	643.25	993.424	566.608	248.432	196.186	103.679	141.319	180.501	188.458	229.642
ENSG00000130159	ECSIT	19	11505929	11529172	23244	-	protein_coding	16.7409	28.6008	6.36349	-2.10016	1.83094e-05	0.000611425	25.7673	75.0802	46.7693	10.2676	6.1714	6.91667	29.2333	10.5514	4.64358	3.76075	6.74335	6.30517	7.12505	11.7786	0
ENSG00000089639	GMIP	19	19629476	19643657	14182	-	protein_coding	49.4188	86.3913	17.0678	-2.10323	4.87306e-05	0.00129826	52.3398	237.583	141.751	15.7034	25.7142	62.25	69.3973	27.4335	0	58.9184	15.1725	4.9764	23.7502	0	6.29156
ENSG00000131469	RPL27	17	42998273	43002959	4687	+	protein_coding	965.965	1651.21	366.376	-2.1056	3.05489e-09	5.98304e-07	1670.04	3385.3	2648.53	834.696	580.111	622.5	1817.29	745.981	540.977	183.023	237.703	249.732	263.627	382.805	327.161
ENSG00000196126	HLA-DRB1	6	32578769	32589848	11080	-	protein_coding	24.8548	44.3877	7.76365	-2.10762	0.00569213	0.036763	49.1189	115.192	79.3924	4.83182	4.11426	13.8333	44.2313	17.9373	37.1486	2.50717	0.421459	1.71959	2.37502	0	0
ENSG00000106268	NUDT1	7	2242222	2251146	8925	+	protein_coding	10.717	18.8397	3.60959	-2.1094	7.38251e-05	0.00176268	8.05228	55.0246	31.1795	3.62386	3.0857	3.45834	27.4539	3.16541	2.32179	8.14829	4.63605	4.71585	0	5.88931	0
ENSG00000204482	LST1	6	31586124	31588909	2786	+	protein_coding	109.056	193.608	35.0733	-2.11008	0.00408903	0.0295572	165.072	443.282	336.912	109.32	42.1712	79.5417	178.959	91.7968	83.5844	44.5022	0	0.104218	11.8751	23.5573	25.1662
ENSG00000279865	AC006511.3	12	8080381	8082163	1783	-	TEC	3.44319	5.88714	1.30474	-2.11085	0.00659812	0.0405541	1.61046	16.9702	8.94968	0	0	10.375	3.30463	2.11027	0	0.626792	1.26438	0.547143	0	5.88931	0
ENSG00000115685	PPP1R7	2	241149576	241183652	34077	+	protein_coding	36.7324	62.9912	13.7559	-2.11197	1.94054e-07	1.68409e-05	144.941	47.8251	83.1455	28.3869	46.2855	31.125	59.2292	11.6065	4.64358	27.5788	8.42919	14.9552	0	17.6679	25.1662
ENSG00000068831	RASGRP2	11	64726911	64745456	18546	-	protein_coding	67.7043	120.044	21.9074	-2.11329	0.0020118	0.0181419	137.694	273.066	190.83	38.0506	21.5999	13.8333	165.232	93.9071	2.32179	40.7415	30.3451	2.42306	2.37502	0	3.14578
ENSG00000115204	MPV17	2	27309492	27325680	16189	-	protein_coding	13.7898	24.1779	4.7003	-2.1187	3.74686e-05	0.00107886	42.6771	42.6826	28.87	1.20795	10.2857	6.91667	36.6052	12.6616	2.32179	3.76075	3.79314	5.62776	0	0	9.43734
ENSG00000104903	LYL1	19	13099033	13103161	4129	-	protein_coding	50.1948	89.9376	15.4199	-2.12003	0.00845793	0.0475303	125.616	207.242	183.613	5.43579	15.4285	10.375	81.8533	56.9774	0	16.2966	5.90043	0.0521089	16.6251	11.7786	15.7289
ENSG00000100319	ZMAT5	22	29730956	29767011	36056	-	protein_coding	7.0847	12.2283	2.58403	-2.12508	0.000743205	0.00910505	16.9098	31.3691	20.4977	1.81193	1.02857	0	13.9811	2.11027	4.64358	3.13396	2.1073	2.78783	0	5.88931	0
ENSG00000229117	RPL41	12	56116590	56117967	1378	+	protein_coding	523.59	896.848	196.989	-2.12618	2.50387e-10	9.80772e-08	949.364	1741.76	1584.67	350.911	257.142	269.75	1124.34	199.421	204.318	163.593	212.416	220.29	192.376	188.458	195.038
ENSG00000102796	DHRS12	13	51767993	51804162	36170	-	protein_coding	1.37152	2.78571	0.134103	-2.12671	0.00844668	0.0475199	0	3.59974	6.06269	0.603977	7.19996	0	2.03362	0	0	0	0.421459	0.651361	0	0	0
ENSG00000053501	USE1	19	17215346	17219829	4484	+	protein_coding	15.5297	26.6212	5.8247	-2.12684	8.48929e-05	0.00194679	10.468	82.2797	47.9241	16.9114	12.3428	3.45834	12.9643	6.33082	9.28716	4.38754	2.95022	5.10667	9.50007	5.88931	3.14578
ENSG00000126458	RRAS	19	49635292	49640143	4852	-	protein_coding	22.8543	40.2286	7.6519	-2.12732	5.90821e-05	0.00148401	25.7673	106.449	69.8653	4.22784	16.4571	31.125	27.7081	13.7168	4.64358	17.5502	5.47897	8.41558	2.37502	5.88931	3.14578
ENSG00000171443	ZNF524	19	55600022	55603138	3117	+	protein_coding	13.9933	23.5478	5.63316	-2.12734	5.60703e-05	0.0014332	13.6889	32.3976	30.3134	22.9511	4.11426	13.8333	47.5359	14.7719	2.32179	3.76075	1.26438	2.50123	2.37502	11.7786	6.29156
ENSG00000130313	AC010618.1	19	17511636	17521288	9653	+	protein_coding	35.6333	60.6741	13.7226	-2.12817	3.64664e-07	2.88802e-05	77.3019	120.848	97.003	43.4863	13.3714	17.2917	55.4162	21.1027	11.6089	15.043	5.90043	8.07688	14.2501	11.7786	22.0205
ENSG00000230629	RPS23P8	X	70962964	70963293	330	+	processed_pseudogene	7.0019	12.4098	2.27001	-2.12852	0.000132599	0.00271062	14.4941	21.5984	20.209	2.41591	7.19996	13.8333	7.11767	1.05514	0	1.25358	4.21459	2.97021	2.37502	0	6.29156
ENSG00000172663	TMEM134	11	67461710	67469272	7563	-	protein_coding	20.383	35.1254	7.48345	-2.1294	1.8268e-05	0.000611425	10.468	111.078	54.5642	10.2676	14.3999	13.8333	31.2669	2.11027	23.2179	6.89471	4.63605	7.21708	9.50007	0	6.29156
ENSG00000130429	ARPC1B	7	99374249	99394816	20568	+	protein_coding	3.76163	6.35516	1.49229	-2.12975	0.00139262	0.0140454	6.44182	11.3135	9.81578	1.20795	4.11426	3.45834	8.13448	0	0	0	0	1.66748	7.12505	0	3.14578
ENSG00000167118	URM1	9	128371319	128392016	20698	+	protein_coding	35.3972	61.6744	12.4046	-2.13192	1.1028e-06	6.94906e-05	46.7032	135.762	89.2081	12.0795	14.3999	31.125	102.444	5.27568	13.9307	30.086	13.4867	12.4019	11.8751	5.88931	6.29156
ENSG00000156482	RPL30	8	98024851	98046469	21619	-	protein_coding	811.546	1391.28	304.277	-2.13253	5.39343e-10	1.86112e-07	1542.82	2717.29	2283.32	665.583	368.227	428.834	1732.9	282.777	457.393	206.215	266.784	297.099	235.127	323.912	364.91
ENSG00000105372	RPS19	19	41859918	41872926	13009	+	protein_coding	1622.74	2790.24	601.183	-2.1336	1.46374e-08	2.23306e-06	2487.35	5716.9	4740.16	1424.18	979.195	1023.67	3160.25	1381.17	601.344	715.169	258.776	297.568	612.754	429.92	512.762
ENSG00000250479	CHCHD10	22	23765834	23768443	2610	-	protein_coding	21.073	36.8185	7.29566	-2.1343	4.08522e-06	0.000204163	12.0784	85.8795	56.8738	15.0994	34.9712	10.375	42.4518	10.5514	4.64358	5.64113	7.16481	10.6563	7.12505	0	12.5831
ENSG00000196683	TOMM7	7	22812628	22822852	10225	-	protein_coding	238.904	414.097	85.6102	-2.1359	2.71559e-06	0.000146358	428.381	882.45	672.67	257.898	125.485	148.708	383.083	245.847	102.159	144.789	49.7322	47.367	40.3753	29.4466	25.1662
ENSG00000106327	TFR2	7	100620416	100642779	22364	-	protein_coding	5.16695	9.57569	1.30931	-2.13688	0.00664036	0.0406879	24.1568	9.25647	1.4435	9.05966	20.5713	0	2.54203	0	0	2.50717	2.52876	2.29279	0	0	3.14578
ENSG00000145592	RPL37	5	40825262	40835222	9961	-	protein_coding	1367.41	2349.84	507.786	-2.13707	2.30677e-09	4.91647e-07	2292.48	4742.4	3869.73	1291.3	917.481	809.25	2526.27	991.828	745.295	575.395	307.244	356.425	434.628	318.023	333.453
ENSG00000123349	PFDN5	12	53295291	53299450	4160	+	protein_coding	461.578	792.948	171.63	-2.1383	7.01853e-10	2.31181e-07	783.487	1558.69	1116.11	494.657	320.913	518.75	758.032	356.636	278.615	166.1	105.786	120.345	73.6255	117.786	154.143
ENSG00000177989	ODF3B	22	50529710	50532580	2871	-	protein_coding	2.98329	5.64751	0.652102	-2.14042	0.00296228	0.0236022	3.22091	16.9702	8.94968	3.01989	0	0	7.37188	0	0	1.88038	2.52876	0.807688	0	0	0
ENSG00000112306	RPS12	6	132814569	132817564	2996	+	protein_coding	1263.76	2176.63	464.998	-2.14181	2.09833e-08	2.95254e-06	2145.93	4346.43	3911.3	794.23	700.454	791.959	2546.09	1146.93	659.388	448.156	294.6	307.755	306.377	276.798	279.974
ENSG00000174456	C12orf76	12	110027028	110073634	46607	-	protein_coding	8.72099	15.4805	2.80644	-2.1446	0.00080277	0.00960739	66.0287	10.285	14.1463	1.81193	2.05713	6.91667	7.11767	8.44109	0	1.25358	3.79314	3.07442	0	5.88931	0
ENSG00000213316	LTC4S	5	179793980	179796647	2668	+	protein_coding	2.66428	4.59723	0.972948	-2.15111	0.00664797	0.0406879	4.02614	0	1.4435	8.45568	0	10.375	7.88028	0	0	0	1.68584	0.208436	0	5.88931	0
ENSG00000233913	RPL10P9	5	168616352	168616996	645	+	processed_pseudogene	3.23781	5.82993	0.969711	-2.15138	0.00607892	0.0383886	4.02614	7.71372	23.9621	0	2.05713	0	3.05043	0	4.64358	1.88038	0.842919	0.390817	0	0	0
ENSG00000125753	VASP	19	45506579	45526983	20405	+	protein_coding	122.961	211.081	45.8559	-2.15701	7.20264e-08	7.67558e-06	203.723	486.479	337.778	78.517	67.8854	72.625	230.562	55.9222	6.96537	100.287	24.4446	28.6859	16.6251	111.897	22.0205
ENSG00000182899	RPL35A	3	197950190	197956610	6421	+	protein_coding	957.996	1647.99	354.255	-2.15777	3.96748e-11	2.0536e-08	1848	3154.4	2541.42	950.056	453.598	712.417	1876.02	611.979	369.165	322.798	291.65	313.226	239.877	282.687	402.66
ENSG00000147443	DOK2	8	21908873	21913690	4818	-	protein_coding	44.0641	79.8442	12.7565	-2.15788	0.00806612	0.0462613	129.642	120.334	89.4968	16.3074	31.8856	38.0417	133.202	62.253	0	23.8181	3.37168	0.0260544	0	0	12.5831
ENSG00000104979	C19orf53	19	13774456	13778773	4318	+	protein_coding	58.5615	101.432	21.0496	-2.16585	2.02305e-09	4.58127e-07	134.473	205.185	123.563	53.754	39.0855	55.3334	98.6306	26.3784	44.114	14.4162	21.4944	22.1463	21.3752	5.88931	12.5831
ENSG00000105393	BABAM1	19	17267376	17281249	13874	+	protein_coding	18.2685	31.0755	7.06232	-2.16675	1.05005e-08	1.71314e-06	25.7673	53.9961	29.1586	45.9023	14.3999	17.2917	31.0127	6.33082	11.6089	5.64113	5.47897	7.76422	4.75003	11.7786	3.14578
ENSG00000160695	VPS11	11	119067692	119081978	14287	+	protein_coding	16.5636	29.7062	5.06387	-2.16823	3.44824e-08	4.30822e-06	41.8719	42.1684	32.0456	19.9312	16.4571	6.91667	48.5527	3.16541	2.32179	6.26792	9.69357	10.3957	2.37502	0	6.29156
ENSG00000105053	VRK3	19	49976468	50025946	49479	-	protein_coding	25.8146	44.7437	9.25169	-2.16947	6.28833e-07	4.38158e-05	79.7176	73.5375	59.1834	7.24772	46.2855	10.375	36.8594	2.11027	18.5743	9.40188	10.115	10.1873	4.75003	0	18.8747
ENSG00000143947	RPS27A	2	55231903	55235853	3951	+	protein_coding	365.236	630.313	133.294	-2.17186	3.51888e-11	1.9615e-08	611.973	1054.72	964.256	414.932	351.77	332	682.534	342.919	160.203	149.176	90.1923	92.0764	49.8754	100.118	81.7902
ENSG00000167996	FTH1	11	61959718	61967634	7917	-	protein_coding	298.351	520.438	104.025	-2.17578	9.95999e-06	0.00039548	586.206	1133.92	973.783	195.689	91.5424	96.8334	565.092	166.712	123.055	112.823	70.8052	70.842	154.376	70.6718	62.9156
ENSG00000157326	DHRS4	14	23953734	23969279	15546	+	protein_coding	4.24422	7.37921	1.50111	-2.18032	0.000625189	0.00818506	15.2993	6.68523	13.8576	3.01989	7.19996	0	5.59246	1.05514	2.32179	0.626792	0.842919	1.64143	2.37502	0	3.14578
ENSG00000114626	ABTB1	3	127672935	127680926	7992	+	protein_coding	58.3157	101.073	20.9027	-2.18144	9.3148e-08	9.28044e-06	120.784	214.442	153.299	74.2892	17.4856	31.125	96.0886	26.3784	16.2525	47.6362	10.115	8.5198	21.3752	11.7786	25.1662
ENSG00000137818	RPLP1	15	69452814	69456205	3392	+	protein_coding	1676.79	2900.74	605.839	-2.18232	2.47413e-09	5.12252e-07	2384.28	6136.01	4829.65	1371.63	961.709	1206.96	3414.96	1176.48	789.409	609.242	336.746	391.65	543.879	429.92	569.386
ENSG00000101997	CCDC22	X	49235470	49250520	15051	+	protein_coding	11.5393	20.8416	3.39976	-2.18427	1.47725e-05	0.000515899	24.1568	45.7681	23.9621	7.24772	14.3999	13.8333	16.5232	7.38595	0	10.6555	1.68584	4.32504	0	0	3.14578
ENSG00000145088	EAF2	3	121835183	121886526	51344	+	protein_coding	5.34788	9.74499	1.5004	-2.18732	0.000803615	0.00960956	9.66274	9.25647	5.48529	3.01989	1.02857	13.8333	25.9287	3.16541	0	0.626792	3.37168	1.69354	0	0	3.14578
ENSG00000198417	MT1F	16	56657731	56660698	2968	+	protein_coding	5.05915	9.42211	1.24156	-2.19153	0.00245121	0.0208972	3.22091	17.9987	10.1045	0	0	24.2083	10.4223	0	4.64358	1.25358	2.1073	1.92803	0	0	0
ENSG00000171051	FPR1	19	51745172	51804110	58939	-	protein_coding	25.8666	47.2128	7.18864	-2.19297	0.00617695	0.0388215	157.825	34.4546	75.6393	26.575	4.11426	13.8333	18.0484	40.0952	0	5.64113	8.85065	0.547143	2.37502	0	0
ENSG00000100316	RPL3	22	39312882	39320389	7508	-	protein_coding	1761.38	3052.64	631.525	-2.19393	2.65505e-09	5.3444e-07	2910.09	6859.56	5250.58	1072.66	793.025	1085.92	3396.66	1087.85	791.73	683.203	442.954	509.156	560.504	482.924	493.887
ENSG00000136169	SETDB2	13	49444374	49495003	50630	+	protein_coding	14.2101	24.3165	5.36689	-2.19696	0.000453993	0.00648998	57.1712	7.19948	10.6819	88.7846	2.05713	0	4.32144	2.11027	2.32179	1.88038	5.47897	4.03844	0	17.6679	9.43734
ENSG00000122694	GLIPR2	9	36136536	36163913	27378	+	protein_coding	53.0628	93.0193	18.1008	-2.198	4.45868e-08	5.08816e-06	123.2	148.618	155.32	39.2585	19.5428	44.9584	120.238	32.7092	13.9307	38.2343	15.1725	10.031	19.0001	0	15.7289
ENSG00000198755	RPL10A	6	35468401	35470785	2385	+	protein_coding	522.191	906.657	185.784	-2.20525	6.03467e-09	1.06659e-06	818.112	1915.57	1550.89	351.515	236.57	338.917	1135.01	274.335	343.625	146.669	122.223	154.711	149.626	147.233	147.852
ENSG00000158710	TAGLN2	1	159918107	159925732	7626	-	protein_coding	423.068	744.887	141.475	-2.20996	3.20961e-05	0.00095911	1966.37	1088.15	1156.53	204.748	130.628	148.708	519.082	656.295	30.1833	223.765	40.8816	40.5147	40.3753	58.8931	40.8951
ENSG00000198034	RPS4X	X	72255679	72277248	21570	-	protein_coding	1957.13	3402.12	692.763	-2.21173	3.87251e-09	7.10434e-07	4576.92	5484.97	5443.43	1384.92	908.224	2182.21	3834.14	1656.56	1068.02	721.437	372.149	416.272	470.253	359.248	478.158
ENSG00000166387	PPFIBP2	11	7513298	7657127	143830	+	protein_coding	7.09245	13.1588	1.78443	-2.21196	0.000984174	0.0110915	5.6366	32.3976	19.9203	10.8716	13.3714	0	9.9139	0	0	11.2823	2.1073	0.885851	0	0	0
ENSG00000156171	DRAM2	1	111117333	111140216	22884	-	protein_coding	29.1603	50.9847	10.0641	-2.2132	4.21408e-08	4.88597e-06	58.7816	121.877	63.8026	35.6346	28.7999	10.375	37.622	12.6616	6.96537	11.909	11.3794	12.4019	7.12505	11.7786	6.29156
ENSG00000108107	RPL28	19	55385345	55403250	17906	+	protein_coding	1645.7	2871.44	573.175	-2.21559	1.93303e-07	1.68409e-05	2551.77	6287.2	4504	1197.08	1210.62	1075.54	3273.88	1568.99	496.863	692.605	162.683	198.952	541.504	429.92	493.887
ENSG00000169100	SLC25A6	X	1386152	1392113	5962	-	protein_coding	549.95	960.586	190.643	-2.21812	5.41924e-07	3.81267e-05	693.301	2557.36	1698.13	245.819	278.741	224.792	1025.96	227.909	534.012	203.081	86.3992	110.367	99.7507	147.233	116.394
ENSG00000130811	EIF3G	19	10115014	10119918	4905	-	protein_coding	142.6	248.14	50.2533	-2.21863	3.23547e-10	1.20235e-07	225.464	548.189	413.418	132.875	98.7424	86.4584	231.833	63.3082	41.7922	83.9901	32.0309	40.5147	66.5005	23.5573	50.3325
ENSG00000068079	IFI35	17	43006725	43014456	7732	+	protein_coding	23.544	41.1743	8.11756	-2.22141	2.39205e-06	0.000133392	93.4064	74.566	42.4388	18.1193	13.3714	6.91667	39.4014	21.1027	0	8.14829	4.63605	8.2332	4.75003	11.7786	6.29156
ENSG00000168899	VAMP5	2	85584431	85593406	8976	+	protein_coding	36.2925	67.44	9.0384	-2.22666	0.00799581	0.0460037	65.2235	141.933	109.995	27.7829	34.9712	3.45834	88.7167	34.8195	11.6089	7.5215	18.1228	0.23449	0	0	0
ENSG00000173890	GPR160	3	170037995	170085392	47398	+	protein_coding	20.7576	36.3144	7.14545	-2.2292	6.94695e-06	0.000295698	25.7673	61.7098	61.2043	15.7034	7.19996	0	82.6159	2.11027	4.64358	10.0287	7.16481	8.38953	9.50007	5.88931	9.43734
ENSG00000183597	TANGO2	22	20017014	20065926	48913	+	protein_coding	13.3653	24.2974	3.79971	-2.23006	0.000155787	0.00299446	48.3137	32.3976	42.1501	6.03977	4.11426	10.375	26.6913	8.44109	2.32179	13.1626	3.37168	3.10048	0	0	0
ENSG00000010810	FYN	6	111660332	111873452	213121	-	protein_coding	44.7235	78.8493	14.8634	-2.23133	3.00428e-06	0.000157188	124.005	113.649	123.563	43.4863	13.3714	20.75	113.12	39.04	6.96537	30.7128	10.115	6.87837	7.12505	11.7786	6.29156
ENSG00000110665	C11orf21	11	2295645	2303049	7405	-	protein_coding	13.9713	25.9476	3.49212	-2.23196	0.00834985	0.0472676	18.5202	57.0816	54.2755	10.2676	0	6.91667	34.5716	9.49623	0	15.043	3.37168	0.0260544	0	0	0
ENSG00000239697	TNFSF12	17	7549058	7557890	8833	+	protein_coding	19.0375	34.097	5.86034	-2.23334	0.000217762	0.00378421	16.9098	88.9649	50.2337	2.41591	28.7999	17.2917	34.0632	16.8822	2.32179	6.26792	10.9579	2.18857	2.37502	5.88931	0
ENSG00000240463	RPS19P3	14	34568689	34569129	441	-	processed_pseudogene	4.76274	9.01522	1.04182	-2.23448	0.00767154	0.044796	11.2732	6.17098	10.3932	7.8517	14.3999	6.91667	6.10086	5.27568	0	2.50717	0.421459	0.130272	0	0	0
ENSG00000248275	TRIM52-AS1	5	181261169	181272307	11139	+	lncRNA	7.90377	14.6074	2.03808	-2.23912	0.00237442	0.0203624	4.02614	44.2253	28.87	0	1.02857	10.375	13.7269	8.44109	2.32179	1.88038	1.26438	2.39701	0	0	0
ENSG00000174652	ZNF266	19	9412461	9435571	23111	-	protein_coding	8.77996	16.3066	2.19413	-2.24046	0.00668035	0.0408123	16.1046	27.7694	18.4768	0	39.0855	0	12.7101	8.44109	0	6.26792	0	0.46898	2.37502	0	0
ENSG00000129968	ABHD17A	19	1876810	1885547	8738	-	protein_coding	11.0987	19.5955	3.66398	-2.24719	6.69462e-06	0.000287909	6.44182	31.8834	30.0247	4.22784	10.2857	20.75	33.5547	8.44109	0	3.13396	3.37168	3.72579	4.75003	5.88931	0
ENSG00000169583	CLIC3	9	136994635	136996803	2169	-	protein_coding	19.2487	34.9534	5.5071	-2.24853	0.00200039	0.0180898	6.44182	95.6502	67.5557	7.8517	1.02857	6.91667	59.2292	9.49623	0	16.2966	2.52876	1.4851	14.2501	0	0
ENSG00000103811	CTSH	15	78921058	78949574	28517	-	protein_coding	21.3537	37.8025	6.961	-2.25172	3.88764e-08	4.62079e-06	30.5987	97.7072	45.6145	36.8426	18.5142	17.2917	18.0484	4.22054	18.5743	8.14829	5.05751	10.1873	9.50007	0	0
ENSG00000105383	CD33	19	51225064	51243860	18797	+	protein_coding	4.18209	7.95062	0.884619	-2.2548	0.00649851	0.040129	19.3255	13.8847	11.2593	0	0	0	11.1849	0	0	0.626792	3.37168	0.70347	2.37502	0	0
ENSG00000114450	GNB4	3	179396088	179451476	55389	-	protein_coding	9.77427	18.0501	2.5329	-2.25541	0.00605451	0.0382962	23.3516	47.3108	31.7569	11.4756	0	0	12.4559	2.11027	0	10.0287	0.842919	0.156327	7.12505	0	0
ENSG00000164120	HPGD	4	174490175	174523154	32980	-	protein_coding	3.72018	7.2339	0.645674	-2.25878	0.00870538	0.0484566	27.3777	15.9417	4.33049	1.20795	0	0	1.77942	1.05514	0	2.50717	1.26438	0.338708	0	0	0
ENSG00000117226	GBP3	1	89006679	89022894	16216	-	protein_coding	5.87747	10.7422	1.62087	-2.25935	0.00187859	0.0173638	12.8836	21.5984	7.50619	0.603977	1.02857	6.91667	24.6577	5.27568	0	3.13396	0.421459	0.990069	0	0	3.14578
ENSG00000104823	ECH1	19	38815422	38831841	16420	-	protein_coding	34.5382	60.1567	12.122	-2.2609	8.45762e-08	8.69336e-06	79.7176	91.5362	88.6307	12.0795	17.4856	62.25	69.3973	21.1027	9.28716	9.40188	8.85065	9.35354	11.8751	17.6679	9.43734
ENSG00000134242	PTPN22	1	113813811	113871753	57943	-	protein_coding	2.96012	5.2108	0.990769	-2.26322	0.00598892	0.038069	0.805228	6.17098	5.48529	0.603977	2.05713	0	21.353	0	0	0	0.421459	1.61538	0	5.88931	0
ENSG00000243753	HLA-L	6	30259584	30293014	33431	+	transcribed_unprocessed_pseudogene	8.94256	16.7162	2.14065	-2.26572	0.000186785	0.00342667	16.9098	15.4274	12.1254	1.81193	9.2571	44.9584	16.5232	3.16541	0	10.0287	2.1073	1.82381	0	0	0
ENSG00000225616	AL138785.1	1	28982278	28982608	331	-	processed_pseudogene	3.66353	6.71843	0.990501	-2.2715	0.00183715	0.0171558	14.4941	9.25647	4.04179	3.62386	0	13.8333	1.77942	1.05514	4.64358	0.626792	0.842919	0.755579	0	0	0
ENSG00000162244	RPL29	3	51993522	51995942	2421	-	protein_coding	446.834	784.221	151.621	-2.27246	1.16616e-08	1.83708e-06	753.693	1815.81	1326.86	265.146	204.685	383.875	739.475	307.045	267.006	161.712	63.2189	86.4226	137.751	76.5611	113.248
ENSG00000204632	HLA-G	6	29826967	29831125	4159	+	protein_coding	3.87195	7.12418	1.02624	-2.27632	0.00173513	0.01649	12.0784	15.9417	12.7028	0.603977	0	3.45834	5.08405	0	4.64358	0	2.1073	1.45905	0	0	0
ENSG00000206341	HLA-H	6	29887752	29890482	2731	+	unprocessed_pseudogene	8.06866	14.7031	2.2635	-2.28207	1.60218e-06	9.47771e-05	23.3516	27.2552	10.6819	9.66363	12.3428	6.91667	12.7101	2.11027	2.32179	5.01433	1.68584	3.83	0	0	3.14578
ENSG00000183696	UPP1	7	48088628	48108736	20109	+	protein_coding	12.8638	22.6533	4.298	-2.28734	2.22803e-05	0.00070969	28.9882	53.4818	34.0665	10.2676	8.22853	3.45834	20.082	11.6065	4.64358	3.76075	2.1073	3.23075	0	5.88931	3.14578
ENSG00000171033	PKIA	8	78516340	78605267	88928	+	protein_coding	11.1016	19.6309	3.6385	-2.28772	4.00044e-05	0.00113018	23.3516	46.7966	30.3134	4.22784	7.19996	13.8333	11.6933	5.27568	4.64358	0.626792	2.52876	4.22082	2.37502	0	9.43734
ENSG00000123685	BATF3	1	212686417	212699840	13424	-	protein_coding	2.85572	5.34772	0.675223	-2.30813	0.00283495	0.0229664	18.5202	6.68523	6.06269	3.62386	0	0	2.54203	2.11027	0	0	0.421459	0.495034	2.37502	0	0
ENSG00000148303	RPL7A	9	133348218	133351426	3209	+	protein_coding	572.038	1006.85	191.579	-2.30955	2.70816e-10	1.03288e-07	1119.27	2116.13	1769.73	373.258	273.599	380.417	1015.54	289.107	348.268	211.856	130.652	151.298	201.876	117.786	81.7902
ENSG00000184900	SUMO3	21	44805617	44818779	13163	-	protein_coding	47.8065	84.8108	15.4277	-2.3114	1.06565e-05	0.000411853	105.485	202.614	119.81	52.546	4.11426	6.91667	102.189	33.7644	9.28716	24.4449	10.115	8.46769	4.75003	29.4466	3.14578
ENSG00000185482	STAC3	12	57243453	57251188	7736	-	protein_coding	5.51918	9.26721	2.23965	-2.31344	0.00417059	0.0299378	19.3255	15.9417	12.7028	3.01989	0	3.45834	10.4223	3.16541	2.32179	0	0	0.651361	0	11.7786	0
ENSG00000175294	CATSPER1	11	66016752	66026517	9766	-	protein_coding	3.39779	6.12076	1.01518	-2.3161	0.00310875	0.0243673	7.24705	0.514248	5.19659	2.41591	1.02857	17.2917	9.1513	0	0	0.626792	0.421459	0.781633	0	0	6.29156
ENSG00000197622	CDC42SE1	1	151050971	151070325	19355	-	protein_coding	52.4448	92.3313	17.5442	-2.31733	9.05184e-09	1.52545e-06	69.2496	221.127	164.27	32.0108	14.3999	31.125	114.137	12.6616	34.8268	25.0717	13.0652	16.5185	14.2501	17.6679	6.29156
ENSG00000092020	PPP2R3C	14	35085467	35122517	37051	-	protein_coding	14.2387	25.6693	4.23698	-2.31769	9.83005e-08	9.62614e-06	44.2875	46.7966	29.4473	12.0795	8.22853	10.375	28.4707	1.05514	4.64358	6.26792	2.1073	8.78035	4.75003	0	6.29156
ENSG00000223822	EEF1A1P1	21	23390258	23390996	739	+	processed_pseudogene	2.67748	5.18048	0.487353	-2.32072	0.00860554	0.0481173	1.61046	12.342	8.66099	0	2.05713	3.45834	8.13448	0	2.32179	0	1.26438	0.312653	0	0	0
ENSG00000253210	AC040970.1	8	141124717	141130064	5348	-	lncRNA	1.8198	3.6893	0.184001	-2.32335	0.00817718	0.0467318	5.6366	0	1.4435	6.64375	0	3.45834	8.64289	1.05514	0	0	0	0.416871	0	0	0
[truncated: 341 more rows]

## Sheet: 10 CSF EV vs whole CSF
gene_id	gene_name	seqnames	start	end	width	strand	gene_biotype	baseMean	baseMean_C_exo	baseMean_C_whole	log2FoldChange	pvalue	padj	C3	C7	C15	C19	C23	C27	C31	C35	C4	C8	C12	C16	C20	C24	C32	C36	C40	C3 = CSF-EV = 1960
[truncated: 2,121 more rows]

[truncated: 4 more sheets: 11serum EV vs CSF EV, 12 serum EV vs whole CSF, 13 whole serum vs CSF EV, 14 whole serum vs whole CSF]
