# Supplementary material for: Small and long RNA transcriptome of whole human cerebrospinal fluid and serum as compared to their extracellular vesicle fractions reveal profound differences in expression patterns and impacts on biological processes
Source: J Transl Med. 2022 Sep 8;20:413. doi: 10.1186/s12967-022-03612-3 (PMC9461220; doi:10.1186/s12967-022-03612-3)
Supplement: Supplementary file 5 — Additional file 5: Transcript sets of mRNA expressed in serum and CSF fractions. [file 12967_2022_3612_MOESM5_ESM.xlsx]

## Sheet: 15 CSF long RNA target sets
	Go Target sets of mRNA expressed in CSF EV							Go target sets of mRNA expressed in whole CSF
	Enrichment Results, Redundancy reduction: ALL, ALL							Enrichment Results, Redundancy reduction: ALL, ALL
Gene Set	Description	Size	Expect	Ratio	P Value	FDR		Gene Set	Description	Size	Expect	Ratio	P Value	FDR
GO:0006091	generation of precursor metabolites and energy	469	54217	2.3978	0	0		GO:0048285	organelle fission	459	4.5543	4.6110	5.6663e-9	0.000018886
GO:0005743	mitochondrial inner membrane	455	52598	2.3979	0	0		GO:0007059	chromosome segregation	312	3.0958	5.4914	1.4021e-8	0.000023367
GO:0006605	protein targeting	412	47627	2.3980	0	0		GO:0045787	positive regulation of cell cycle	374	3.7109	4.0421	0.0000049147	0.0054602
R-HSA-71291	Metabolism of amino acids and derivatives	370	42772	2.3981	0	0		GO:0000793	condensed chromosome	223	2.2127	4.9714	0.000014243	0.011088
GO:0006401	RNA catabolic process	341	39420	2.3982	0	0		R-HSA-5693568	Resolution of D-loop Structures through Holliday Junction Intermediates	33	0.32744	15270	0.000017163	0.011088
GO:0090150	establishment of protein localization to membrane	313	36183	2.3983	0	0		R-HSA-5693537	Resolution of D-Loop Structures	34	0.33736	14821	0.000019961	0.011088
GO:0009141	nucleoside triphosphate metabolic process	304	35143	2.3984	0	0		GO:0044772	mitotic cell cycle phase transition	487	4.8322	3.3112	0.000028343	0.013495
R-HSA-72766	Translation	291	33640	2.3985	0	0		GO:0051321	meiotic cell cycle	248	2.4607	4.4702	0.000038019	0.015840
GO:0098798	mitochondrial protein complex	266	30750	2.3986	0	0		GO:0006302	double-strand break repair	218	2.1631	4.6231	0.000065091	0.023201
GO:0044445	cytosolic part	244	28207	2.3987	0	0		GO:0006260	DNA replication	268	2.6592	4.1366	0.000076572	0.023201
GO:0005840	ribosome	229	26473	2.3988	0	0		GO:0034976	response to endoplasmic reticulum stress	268	2.6592	4.1366	0.000076572	0.023201
GO:0044455	mitochondrial membrane part	229	26473	2.3989	0	0		GO:0005819	spindle	328	3.2545	3.6872	0.00010830	0.030081
R-HSA-376176	Signaling by ROBO receptors	218	25201	2.3990	0	0		R-HSA-5693554	Resolution of D-loop Structures through Synthesis-Dependent Strand Annealing (SDSA)	26	0.25798	15505	0.00011785	0.030215
R-HSA-72312	rRNA processing	204	23583	2.3991	0	0		GO:1901987	regulation of cell cycle phase transition	386	3.8300	3.3943	0.00012808	0.030493
R-HSA-8868773	rRNA processing in the nucleus and cytosol	194	22427	2.3992	0	0		GO:0042770	signal transduction in response to DNA damage	131	1.2998	5.3854	0.00033222	0.072480
hsa05016	Huntington disease	193	22311	2.3993	0	0		GO:1902850	microtubule cytoskeleton organization involved in mitosis	132	1.3097	5.3446	0.00034794	0.072480
GO:0006413	translational initiation	192	22195	2.3994	0	0		GO:0031023	microtubule organizing center organization	134	1.3296	5.2648	0.00038117	0.074731
R-HSA-6791226	Major pathway of rRNA processing in the nucleolus and cytosol	184	21271	2.3995	0	0		R-HSA-5685942	HDR through Homologous Recombination (HRR)	67	0.66479	7.5211	0.00053232	0.098145
R-HSA-1428517	The citric acid (TCA) cycle and respiratory electron transport	174	20115	2.3996	0	0		GO:0035966	response to topologically incorrect protein	188	1.8654	4.2886	0.00058320	0.098145
hsa05010	Alzheimer disease	171	19768	2.3997	0	0		R-HSA-435354	Zinc transporters	17	0.16868	17785	0.00058893	0.098145
R-HSA-163200	Respiratory electron transport, ATP synthesis by chemiosmotic coupling, and heat production by uncoupling proteins.	123	14219	2.3998	0	0		GO:2001020	regulation of response to DNA damage stimulus	203	2.0142	3.9717	0.00096206	0.13361
R-HSA-975956	Nonsense Mediated Decay (NMD) independent of the Exon Junction Complex (EJC)	95	10982	2.3999	0	0		GO:0007272	ensheathment of neurons	119	1.1808	5.0815	0.0012012	0.14299
R-HSA-72695	Formation of the ternary complex, and subsequently, the 43S complex	51	5.8956	2.4000	0	0		GO:0032147	activation of protein kinase activity	321	3.1851	3.1397	0.0013983	0.15898
GO:0009259	ribonucleotide metabolic process	500	57800	2.4001	4.8850e-15	2.8564e-13		GO:0007051	spindle organization	175	1.7364	4.0313	0.0018300	0.17174
R-HSA-6799198	Complex I biogenesis	55	6.3580	2.4002	1.0547e-14	5.8589e-13		GO:0015711	organic anion transport	454	4.5047	2.6639	0.0019417	0.17174
hsa04145	Phagosome	150	17340	2.4003	7.7272e-14	4.2221e-12		GO:0098687	chromosomal region	331	3.2843	3.0448	0.0017544	0.17174
GO:0030055	cell-substrate junction	411	47512	2.4004	2.2602e-10	1.1078e-8		R-HSA-983189	Kinesins	57	0.56557	7.0725	0.0024530	0.19014
hsa05140	Leishmaniasis	72	8.3233	2.4005	4.2367e-10	2.0465e-8		R-HSA-2467813	Separation of Sister Chromatids	188	1.8654	3.7526	0.0027394	0.19427
GO:0036230	granulocyte activation	499	57685	2.4006	7.6910e-8	0.0000035115		GO:0005319	lipid transporter activity	145	1.4387	4.1703	0.0032608	0.21083
GO:0009636	response to toxic substance	498	57569	2.4007	1.3492e-7	0.0000058403		R-HSA-5619102	SLC transporter disorders	68	0.67472	5.9284	0.0046494	0.26265
R-HSA-202430	Translocation of ZAP-70 to Immunological synapse	17	1.9652	2.4008	3.0513e-7	0.000012712		R-HSA-2514853	Condensation of Prometaphase Chromosomes	11	0.10915	18324	0.0050750	0.27730
GO:0015002	heme-copper terminal oxidase activity	27	3.1212	2.4009	3.3688e-7	0.000013528		R-HSA-5693616	Presynaptic phase of homologous DNA pairing and strand exchange	39	0.38697	7.7525	0.0067476	0.33567
R-HSA-8949613	Cristae formation	31	3.5836	2.4010	4.1012e-7	0.000016273		R-HSA-2500257	Resolution of Sister Chromatid Cohesion	124	1.2304	4.0638	0.0079069	0.36602
R-HSA-6798695	Neutrophil degranulation	478	55257	2.4011	4.9315e-7	0.000019112		R-HSA-1660661	Sphingolipid de novo biosynthesis	43	0.42666	7.0314	0.0088528	0.39342
GO:1902903	regulation of supramolecular fiber organization	329	38033	2.4012	5.5762e-7	0.000021363		R-HSA-5633008	TP53 Regulates Transcription of Cell Death Genes	44	0.43658	6.8716	0.0094324	0.40861
hsa00280	Valine, leucine and isoleucine degradation	48	5.5488	2.4013	6.0100e-7	0.000022295		R-HSA-8866910	TFAP2 (AP-2) family regulates transcription of growth factors and their receptors	15	0.14883	13438	0.0094399	0.40861
GO:1901681	sulfur compound binding	240	27744	2.4014	9.9291e-7	0.000035585		R-HSA-216083	Integrin cell surface interactions	85	0.84340	4.7427	0.010157	0.42503
GO:0031514	motile cilium	178	20577	2.4015	0.0000017464	0.000060634		GO:0045165	cell fate commitment	249	2.4707	2.8333	0.012240	0.46878
GO:0006839	mitochondrial transport	237	27397	2.4016	0.0000034393	0.00011350		GO:0046873	metal ion transmembrane transporter activity	440	4.3658	2.2905	0.012535	0.46878
GO:0060326	cell chemotaxis	289	33409	2.4017	0.0000042061	0.00013480		GO:0048638	regulation of developmental growth	314	3.1156	2.5677	0.013230	0.48437
R-HSA-3000480	Scavenging by Class A Receptors	19	2.1964	2.4018	0.000014324	0.00040806		R-HSA-112310	Neurotransmitter release cycle	51	0.50604	5.9284	0.014104	0.50547
R-HSA-2029482	Regulation of actin dynamics for phagocytic cup formation	61	7.0516	2.4019	0.000035175	0.00091593		GO:0051703	intraspecies interaction between organisms	54	0.53580	5.5991	0.016442	0.52998
GO:0019882	antigen processing and presentation	169	19537	2.4020	0.000038666	0.00099903		hsa00670	One carbon pool by folate	20	0.19845	10078	0.016537	0.52998
GO:0006631	fatty acid metabolic process	357	41269	2.4021	0.000039373	0.0010031		GO:0004386	helicase activity	150	1.4883	3.3594	0.016949	0.53521
GO:0016209	antioxidant activity	83	9.5949	2.4022	0.000045180	0.0011261		R-HSA-6794361	Neurexins and neuroligins	56	0.55565	5.3991	0.018113	0.55025
R-HSA-1268020	Mitochondrial protein import	64	7.3984	2.4023	0.000073474	0.0017618		GO:0015837	amine transport	101	1.0022	3.9914	0.018145	0.55025
hsa05330	Allograft rejection	36	4.1616	2.4024	0.00011163	0.0024639		R-HSA-421270	Cell-cell junction organization	64	0.63503	4.7242	0.025713	0.67482
GO:0051271	negative regulation of cellular component movement	301	34796	2.4025	0.00020711	0.0041585		GO:0072511	divalent inorganic cation transport	451	4.4750	2.0112	0.036165	0.87983
GO:0003779	actin binding	419	48437	2.4026	0.00021213	0.0042337		hsa00512	Mucin type O-glycan biosynthesis	31	0.30759	6.5021	0.037706	0.88972
GO:0071216	cellular response to biotic stimulus	222	25663	2.4027	0.00023153	0.0045662		GO:0035270	endocrine system development	128	1.2701	3.1495	0.038707	0.88972
GO:0002448	mast cell mediated immunity	49	5.6644	2.4028	0.00028434	0.0054781		R-HSA-69206	G1/S Transition	131	1.2998	3.0773	0.041570	0.91598
R-HSA-5368287	Mitochondrial translation	93	10751	2.4029	0.00029374	0.0056266		GO:0045930	negative regulation of mitotic cell cycle	256	2.5401	2.3621	0.042598	0.91598
R-HSA-5602498	MyD88 deficiency (TLR2/4)	10	1.1560	2.4030	0.00032878	0.0061563		GO:0007164	establishment of tissue polarity	79	0.78386	3.8272	0.043875	0.91598
R-HSA-156590	Glutathione conjugation	35	4.0460	2.4031	0.00035704	0.0066481		GO:0007178	transmembrane receptor protein serine/threonine kinase signaling pathway	328	3.2545	2.1509	0.045428	0.91598
GO:0046390	ribose phosphate biosynthetic process	255	29478	2.4032	0.00043225	0.0079158		hsa04024	cAMP signaling pathway	199	1.9745	2.5322	0.048438	0.91598
hsa04658	Th1 and Th2 cell differentiation	90	10404	2.4033	0.00046893	0.0084942		R-HSA-68911	G2 Phase	5	0.049611	20157	0.048642	0.91598
R-HSA-114608	Platelet degranulation	129	14912	2.4034	0.00069783	0.011989		R-HSA-111932	CaMK IV-mediated phosphorylation of CREB	5	0.049611	20157	0.048642	0.91598
GO:0003012	muscle system process	423	48899	2.4035	0.00076389	0.012924		R-HSA-9032759	NTRK2 activates RAC1	5	0.049611	20157	0.048642	0.91598
R-HSA-3656225	Defective CHST6 causes MCDC1	8	0.92481	2.4036	0.00085067	0.013967		GO:1901682	sulfur compound transmembrane transporter activity	36	0.35720	5.5991	0.049477	0.92128
R-HSA-77111	Synthesis of Ketone Bodies	8	0.92481	2.4037	0.00085067	0.013967		R-HSA-69002	DNA Replication Pre-Initiation	85	0.84340	3.5571	0.052528	0.94126
GO:0032633	interleukin-4 production	34	3.9304	2.4038	0.0010875	0.016977		GO:0004518	nuclease activity	205	2.0341	2.4581	0.053739	0.95123
GO:0002694	regulation of leukocyte activation	481	55604	2.4039	0.0012063	0.018276		GO:0061351	neural precursor cell proliferation	143	1.4189	2.8191	0.054189	0.95123
GO:0005507	copper ion binding	57	6.5892	2.4040	0.0016330	0.023562		R-HSA-8964572	Lipid particle organization	6	0.059534	16797	0.058085	0.96216
R-HSA-909733	Interferon alpha/beta signaling	69	7.9764	2.4041	0.0018116	0.025505		R-HSA-433692	Proton-coupled monocarboxylate transport	6	0.059534	16797	0.058085	0.96216
R-HSA-1236975	Antigen processing-Cross presentation	99	11444	2.4042	0.0018136	0.025505		R-HSA-2660826	Constitutive Signaling by NOTCH1 t(7;9)(NOTCH1:M1580_K2555) Translocation Mutant	7	0.069456	14398	0.067434	0.99280
R-HSA-173623	Classical antibody-mediated complement activation	6	0.69360	2.4043	0.0022019	0.028894
R-HSA-194138	Signaling by VEGF	107	12369	2.4044	0.0022941	0.029637
GO:2001233	regulation of apoptotic signaling pathway	385	44506	2.4045	0.0027341	0.034259
GO:1903008	organelle disassembly	96	11098	2.4046	0.0027871	0.034792
GO:0048857	neural nucleus development	60	6.9360	2.4047	0.0028236	0.035116
GO:0010008	endosome membrane	459	53061	2.4048	0.0028404	0.035194
R-HSA-2129379	Molecules associated with elastic fibres	38	4.3928	2.4049	0.0029613	0.036022
GO:1905475	regulation of protein localization to membrane	177	20461	2.4050	0.0036937	0.042102
R-HSA-9018678	Biosynthesis of specialized proresolving mediators (SPMs)	19	2.1964	2.4051	0.0038987	0.043753
hsa00380	Tryptophan metabolism	40	4.6240	2.4052	0.0045814	0.049417
R-HSA-165159	mTOR signalling	40	4.6240	2.4053	0.0045814	0.049417
GO:0019205	nucleobase-containing compound kinase activity	46	5.3176	2.4054	0.0049938	0.052672
R-HSA-196025	Formation of annular gap junctions	11	1.2716	2.4055	0.0052032	0.054317
GO:0046677	response to antibiotic	316	36530	2.4056	0.0054295	0.055774
R-HSA-512988	Interleukin-3, Interleukin-5 and GM-CSF signaling	48	5.5488	2.4057	0.0071949	0.070447
R-HSA-199992	trans-Golgi Network Vesicle Budding	72	8.3233	2.4058	0.0071960	0.070447
GO:0015949	nucleobase-containing small molecule interconversion	26	3.0056	2.4059	0.0072286	0.070447
GO:0055094	response to lipoprotein particle	26	3.0056	2.4060	0.0072286	0.070447
R-HSA-5362517	Signaling by Retinoic Acid	43	4.9708	2.4061	0.0082462	0.077640
hsa04136	Autophagy	32	3.6992	2.4062	0.0085290	0.078745
hsa05134	Legionellosis	55	6.3580	2.4063	0.0086577	0.079494
hsa04933	AGE-RAGE signaling pathway in diabetic complications	99	11444	2.4064	0.0087703	0.079649
R-HSA-975163	IRAK2 mediated activation of TAK1 complex upon TLR7/8 or 9 stimulation	17	1.9652	2.4065	0.0094740	0.084205
hsa04664	Fc epsilon RI signaling pathway	68	7.8608	2.4066	0.0097410	0.085585
GO:0042326	negative regulation of phosphorylation	423	48899	2.4067	0.010030	0.087515
GO:0048871	multicellular organismal homeostasis	470	54332	2.4068	0.010878	0.093932
hsa05164	Influenza A	169	19537	2.4069	0.010967	0.094452
R-HSA-9033241	Peroxisomal protein import	63	7.2828	2.4070	0.011502	0.097796
GO:0031349	positive regulation of defense response	426	49246	2.4071	0.011648	0.098693
R-HSA-166658	Complement cascade	57	6.5892	2.4072	0.011749	0.098884
GO:1903706	regulation of hemopoiesis	389	44969	2.4073	0.012030	0.10024
R-HSA-204998	Cell death signalling via NRAGE, NRIF and NADE	76	8.7857	2.4074	0.012175	0.10119
GO:0043900	regulation of multi-organism process	367	42425	2.4075	0.012333	0.10225
R-HSA-418457	cGMP effects	18	2.0808	2.4076	0.012845	0.10420
R-HSA-9018896	Biosynthesis of E-series 18(S)-resolvins	5	0.57800	2.4077	0.012879	0.10420
GO:0008637	apoptotic mitochondrial changes	116	13410	2.4078	0.012982	0.10451
R-HSA-1247673	Erythrocytes take up oxygen and release carbon dioxide	9	1.0404	2.4079	0.013887	0.11046
GO:0010038	response to metal ion	356	41154	2.4080	0.015191	0.11998
R-HSA-193368	Synthesis of bile acids and bile salts via 7alpha-hydroxycholesterol	24	2.7744	2.4081	0.015985	0.12536
GO:0071706	tumor necrosis factor superfamily cytokine production	139	16068	2.4082	0.016278	0.12693
GO:0005798	Golgi-associated vesicle	167	19305	2.4083	0.016300	0.12693
GO:0048545	response to steroid hormone	388	44853	2.4084	0.016698	0.12908
R-HSA-1614558	Degradation of cysteine and homocysteine	14	1.6184	2.4085	0.016769	0.12908
R-HSA-418359	Reduction of cytosolic Ca++ levels	14	1.6184	2.4086	0.016769	0.12908
hsa00770	Pantothenate and CoA biosynthesis	19	2.1964	2.4087	0.016974	0.12946
GO:0014812	muscle cell migration	79	9.1325	2.4088	0.017429	0.13202
GO:0061134	peptidase regulator activity	211	24392	2.4089	0.017660	0.13317
GO:0045505	dynein intermediate chain binding	30	3.4680	2.4090	0.017839	0.13334
R-HSA-2424491	DAP12 signaling	30	3.4680	2.4091	0.017839	0.13334
GO:0019748	secondary metabolic process	60	6.9360	2.4092	0.017904	0.13334
GO:0032886	regulation of microtubule-based process	204	23583	2.4093	0.017923	0.13334
GO:0006732	coenzyme metabolic process	354	40923	2.4094	0.020128	0.14680
GO:0016311	dephosphorylation	461	53292	2.4095	0.020431	0.14836
R-HSA-975634	Retinoid metabolism and transport	43	4.9708	2.4096	0.022356	0.15922
GO:0071900	regulation of protein serine/threonine kinase activity	497	57454	2.4097	0.025314	0.17219
GO:0015077	monovalent inorganic cation transmembrane transporter activity	382	44159	2.4098	0.025842	0.17542
GO:0010959	regulation of metal ion transport	360	41616	2.4099	0.026920	0.17964
GO:0090382	phagosome maturation	21	2.4276	2.4100	0.027778	0.18334
R-HSA-2730905	Role of LAT2/NTAL/LAB on calcium mobilization	16	1.8496	2.4101	0.030090	0.19350
R-HSA-77286	mitochondrial fatty acid beta-oxidation of saturated fatty acids	11	1.2716	2.4102	0.030112	0.19350
R-HSA-3785653	Myoclonic epilepsy of Lafora	11	1.2716	2.4103	0.030112	0.19350
R-HSA-164952	The role of Nef in HIV-1 replication and disease pathogenesis	27	3.1212	2.4104	0.030189	0.19350
R-HSA-1251985	Nuclear signaling by ERBB4	27	3.1212	2.4105	0.030189	0.19350
R-HSA-8856828	Clathrin-mediated endocytosis	140	16184	2.4106	0.030977	0.19616
GO:0033028	myeloid cell apoptotic process	33	3.8148	2.4107	0.031016	0.19616
hsa04015	Rap1 signaling pathway	206	23814	2.4108	0.032595	0.20421
GO:0005875	microtubule associated complex	148	17109	2.4109	0.033007	0.20640
R-HSA-2142753	Arachidonic acid metabolism	59	6.8204	2.4110	0.035349	0.21539
GO:0019692	deoxyribose phosphate metabolic process	34	3.9304	2.4111	0.036587	0.21698
GO:0031214	biomineral tissue development	150	17340	2.4112	0.038056	0.22331
GO:0031201	SNARE complex	47	5.4332	2.4113	0.039594	0.22885
R-HSA-6783783	Interleukin-10 signaling	47	5.4332	2.4114	0.039594	0.22885
GO:0034248	regulation of cellular amide metabolic process	384	44391	2.4115	0.039618	0.22885
GO:0001882	nucleoside binding	384	44391	2.4116	0.039618	0.22885
GO:0051056	regulation of small GTPase mediated signal transduction	331	38264	2.4117	0.041196	0.23552
GO:0001891	phagocytic cup	23	2.6588	2.4118	0.042338	0.23943
R-HSA-428930	Thromboxane signalling through TP receptor	23	2.6588	2.4119	0.042338	0.23943
R-HSA-1474244	Extracellular matrix organization	301	34796	2.4120	0.042357	0.23943
R-HSA-196849	Metabolism of water-soluble vitamins and cofactors	123	14219	2.4121	0.043131	0.24142
R-HSA-73780	RNA Polymerase III Chain Elongation	18	2.0808	2.4122	0.048617	0.26094
GO:0006109	regulation of carbohydrate metabolic process	161	18612	2.4123	0.048786	0.26142
GO:0051262	protein tetramerization	132	15259	2.4124	0.049272	0.26318
R-HSA-76046	RNA Polymerase III Transcription Initiation	36	4.1616	2.4125	0.049655	0.26395
R-HSA-5357956	TNFR1-induced NFkappaB signaling pathway	30	3.4680	2.4126	0.051068	0.26665
GO:0060491	regulation of cell projection assembly	199	23005	2.4127	0.051611	0.26794
R-HSA-5617833	Cilium Assembly	199	23005	2.4128	0.051611	0.26794
R-HSA-203615	eNOS activation	13	1.5028	2.4129	0.054122	0.27614
R-HSA-5668599	RHO GTPases Activate NADPH Oxidases	13	1.5028	2.4130	0.054122	0.27614
R-HSA-432040	Vasopressin regulates renal water homeostasis via Aquaporins	43	4.9708	2.4131	0.054183	0.27614
GO:0009914	hormone transport	322	37223	2.4132	0.054690	0.27744
R-HSA-194313	VEGF ligand-receptor interactions	8	0.92481	2.4133	0.055266	0.27825
GO:0004713	protein tyrosine kinase activity	178	20577	2.4134	0.055868	0.28086
R-HSA-400253	Circadian Clock	70	8.0921	2.4135	0.056070	0.28102
R-HSA-1483249	Inositol phosphate metabolism	50	5.7800	2.4136	0.057358	0.28662
R-HSA-888590	GABA synthesis, release, reuptake and degradation	19	2.1964	2.4137	0.059918	0.29718
R-HSA-2029485	Role of phospholipids in phagocytosis	25	2.8900	2.4138	0.060938	0.30045
R-HSA-5696394	DNA Damage Recognition in GG-NER	38	4.3928	2.4139	0.065412	0.31968
R-HSA-442742	CREB phosphorylation through the activation of Ras	32	3.6992	2.4140	0.069046	0.33121
R-HSA-2453864	Retinoid cycle disease events	14	1.6184	2.4141	0.069064	0.33121
R-HSA-174490	Membrane binding and targetting of GAG proteins	14	1.6184	2.4142	0.069064	0.33121
R-HSA-5660526	Response to metal ions	14	1.6184	2.4143	0.069064	0.33121
GO:0048013	ephrin receptor signaling pathway	80	9.2481	2.4144	0.073742	0.34520
GO:0090130	tissue migration	283	32715	2.4145	0.075364	0.35044
GO:0043087	regulation of GTPase activity	472	54564	2.4146	0.075850	0.35201
GO:0071496	cellular response to external stimulus	330	38148	2.4147	0.076147	0.35201
R-HSA-9007101	Rab regulation of trafficking	124	14334	2.4148	0.077225	0.35650
GO:0008202	steroid metabolic process	307	35489	2.4149	0.077486	0.35708
GO:0031163	metallo-sulfur cluster assembly	21	2.4276	2.4150	0.086582	0.38178
R-HSA-8848021	Signaling by PTK6	54	6.2424	2.4151	0.088130	0.38498
R-HSA-196071	Metabolism of steroid hormones	34	3.9304	2.4152	0.090355	0.39213
GO:0001505	regulation of neurotransmitter levels	335	38726	2.4153	0.092249	0.39931
R-HSA-2562578	TRIF-mediated programmed cell death	10	1.1560	2.4154	0.099484	0.42025
R-HSA-2465910	MASTL Facilitates Mitotic Progression	10	1.1560	2.4155	0.099484	0.42025
R-HSA-2161522	Abacavir transport and metabolism	10	1.1560	2.4156	0.099484	0.42025
R-HSA-190377	FGFR2b ligand binding and activation	10	1.1560	2.4157	0.099484	0.42025
GO:0032069	regulation of nuclease activity	22	2.5432	2.4158	0.10188	0.42442
R-HSA-389357	CD28 dependent PI3K/Akt signaling	22	2.5432	2.4159	0.10188	0.42442
GO:0042737	drug catabolic process	136	15722	2.4160	0.10222	0.42442
GO:0052689	carboxylic ester hydrolase activity	136	15722	2.4161	0.10222	0.42442
GO:0042176	regulation of protein catabolic process	370	42772	2.4162	0.10386	0.42442
R-HSA-391251	Protein folding	99	11444	2.4163	0.10397	0.42442
hsa00730	Thiamine metabolism	16	1.8496	2.4164	0.10448	0.42442
R-HSA-190840	Microtubule-dependent trafficking of connexons from Golgi to the plasma membrane	16	1.8496	2.4165	0.10448	0.42442
R-HSA-111932	CaMK IV-mediated phosphorylation of CREB	5	0.57800	2.4166	0.10531	0.42442
R-HSA-167827	The proton buffering model	5	0.57800	2.4167	0.10531	0.42442
R-HSA-390918	Peroxisomal lipid metabolism	29	3.3524	2.4168	0.11048	0.43888
R-HSA-162588	Budding and maturation of HIV virion	29	3.3524	2.4169	0.11048	0.43888
R-HSA-5654732	Negative regulation of FGFR3 signaling	29	3.3524	2.4170	0.11048	0.43888
R-HSA-975138	TRAF6 mediated induction of NFkB and MAP kinases upon TLR7/8 or 9 activation	93	10751	2.4171	0.11418	0.45090
GO:0046683	response to organophosphorus	138	15953	2.4172	0.11446	0.45146
GO:0034404	nucleobase-containing small molecule biosynthetic process	184	21271	2.4173	0.11478	0.45176
R-HSA-6804757	Regulation of TP53 Degradation	36	4.1616	2.4174	0.11494	0.45176
R-HSA-6802948	Signaling by high-kinase activity BRAF mutants	36	4.1616	2.4175	0.11494	0.45176
R-HSA-5655253	Signaling by FGFR2 in disease	43	4.9708	2.4176	0.11691	0.45789
hsa00330	Arginine and proline metabolism	50	5.7800	2.4177	0.11730	0.45889
R-HSA-8956321	Nucleotide salvage	23	2.6588	2.4178	0.11842	0.46108
GO:0051047	positive regulation of secretion	406	46934	2.4179	0.11858	0.46108
hsa05131	Shigellosis	65	7.5140	2.4180	0.12513	0.47502
hsa00020	Citrate cycle (TCA cycle)	30	3.4680	2.4181	0.12533	0.47502
GO:0008135	translation factor activity, RNA binding	87	10057	2.4182	0.12556	0.47502
GO:0060627	regulation of vesicle-mediated transport	498	57569	2.4183	0.13041	0.48768
GO:0016667	oxidoreductase activity, acting on a sulfur group of donors	59	6.8204	2.4184	0.13822	0.51025
hsa04713	Circadian entrainment	96	11098	2.4185	0.13896	0.51234
R-HSA-70268	Pyruvate metabolism	31	3.5836	2.4186	0.14110	0.51678
R-HSA-5621481	C-type lectin receptors (CLRs)	142	16415	2.4187	0.14151	0.51774
GO:0071867	response to monoamine	38	4.3928	2.4188	0.14264	0.52072
R-HSA-190370	FGFR1b ligand binding and activation	6	0.69360	2.4189	0.14619	0.52214
R-HSA-2142770	Synthesis of 15-eicosatetraenoic acid derivatives	6	0.69360	2.4190	0.14619	0.52214
R-HSA-8964046	VLDL clearance	6	0.69360	2.4191	0.14619	0.52214
R-HSA-6799990	Metal sequestration by antimicrobial proteins	6	0.69360	2.4192	0.14619	0.52214
R-HSA-5675482	Regulation of necroptotic cell death	18	2.0808	2.4193	0.14647	0.52214
GO:0033267	axon part	374	43235	2.4194	0.15282	0.53746
GO:0050817	coagulation	326	37686	2.4195	0.15456	0.54014
GO:0022613	ribonucleoprotein complex biogenesis	440	50864	2.4196	0.15792	0.54694
R-HSA-199977	ER to Golgi Anterograde Transport	152	17571	2.4197	0.15803	0.54694
R-HSA-6790901	rRNA modification in the nucleus and cytosol	61	7.0516	2.4198	0.16171	0.55794
R-HSA-74259	Purine catabolism	19	2.1964	2.4199	0.16956	0.58046
GO:0060541	respiratory system development	193	22311	2.4200	0.17047	0.58156
GO:0042219	cellular modified amino acid catabolic process	26	3.0056	2.4201	0.17472	0.58731
R-HSA-77387	Insulin receptor recycling	26	3.0056	2.4202	0.17472	0.58731
GO:0034405	response to fluid shear stress	33	3.8148	2.4203	0.17515	0.58731
R-HSA-8957275	Post-translational protein phosphorylation	108	12485	2.4204	0.17924	0.59833
R-HSA-380259	Loss of Nlp from mitotic centrosomes	70	8.0921	2.4205	0.18064	0.60087
hsa04912	GnRH signaling pathway	93	10751	2.4206	0.18305	0.60188
R-HSA-2046104	alpha-linolenic (omega3) and linoleic (omega6) acid metabolism	13	1.5028	2.4207	0.18347	0.60188
R-HSA-9005891	Loss of function of MECP2 in Rett syndrome	13	1.5028	2.4208	0.18347	0.60188
R-HSA-209543	p75NTR recruits signalling complexes	13	1.5028	2.4209	0.18347	0.60188
GO:0001525	angiogenesis	487	56298	2.4210	0.18516	0.60562
GO:0046625	sphingolipid binding	20	2.3120	2.4211	0.19380	0.61343
R-HSA-5625900	RHO GTPases activate CIT	20	2.3120	2.4212	0.19380	0.61343
GO:0016482	cytosolic transport	157	18149	2.4213	0.19762	0.62226
R-HSA-6781827	Transcription-Coupled Nucleotide Excision Repair (TC-NER)	79	9.1325	2.4214	0.19771	0.62226
GO:0002449	lymphocyte mediated immunity	237	27397	2.4215	0.19840	0.62385
GO:0051181	cofactor transport	49	5.6644	2.4216	0.19997	0.62699
GO:0015844	monoamine transport	88	10173	2.4217	0.21320	0.66165
R-HSA-162594	Early Phase of HIV Life Cycle	14	1.6184	2.4218	0.21467	0.66312
GO:0010171	body morphogenesis	50	5.7800	2.4219	0.21571	0.66384
R-HSA-5673001	RAF/MAP kinase cascade	248	28669	2.4220	0.21859	0.66486
R-HSA-901032	ER Quality Control Compartment (ERQC)	21	2.4276	2.4221	0.21903	0.66486
R-HSA-5654688	SHC-mediated cascade:FGFR1	21	2.4276	2.4222	0.21903	0.66486
GO:0031099	regeneration	184	21271	2.4223	0.22312	0.67605
GO:0006284	base-excision repair	43	4.9708	2.4224	0.22369	0.67716
R-HSA-168638	NOD1/2 Signaling Pathway	36	4.1616	2.4225	0.23161	0.69304
R-HSA-390522	Striated Muscle Contraction	36	4.1616	2.4226	0.23161	0.69304
hsa04978	Mineral absorption	51	5.8956	2.4227	0.23191	0.69304
R-HSA-3595172	Defective CHST3 causes SEDCJD	8	0.92481	2.4228	0.23434	0.69304
R-HSA-1253288	Downregulation of ERBB4 signaling	8	0.92481	2.4229	0.23434	0.69304
R-HSA-9034864	Activated NTRK3 signals through RAS	8	0.92481	2.4230	0.23434	0.69304
GO:0034367	protein-containing complex remodeling	29	3.3524	2.4231	0.23907	0.69996
R-HSA-69275	G2/M Transition	194	22427	2.4232	0.23920	0.69996
GO:0022884	macromolecule transmembrane transporter activity	22	2.5432	2.4233	0.24506	0.71025
R-HSA-5205685	Pink/Parkin Mediated Mitophagy	22	2.5432	2.4234	0.24506	0.71025
R-HSA-198753	ERK/MAPK targets	22	2.5432	2.4235	0.24506	0.71025
R-HSA-1257604	PIP3 activates AKT signaling	260	30056	2.4236	0.24620	0.71178
R-HSA-844456	The NLRP3 inflammasome	15	1.7340	2.4237	0.24687	0.71178
R-HSA-5099900	WNT5A-dependent internalization of FZD4	15	1.7340	2.4238	0.24687	0.71178
R-HSA-2214320	Anchoring fibril formation	15	1.7340	2.4239	0.24687	0.71178
GO:0009225	nucleotide-sugar metabolic process	37	4.2772	2.4240	0.25159	0.72226
R-HSA-5358351	Signaling by Hedgehog	147	16993	2.4241	0.25196	0.72270
R-HSA-446652	Interleukin-1 family signaling	139	16068	2.4242	0.25232	0.72308
R-HSA-8856688	Golgi-to-ER retrograde transport	131	15144	2.4243	0.25253	0.72308
R-HSA-5693565	Recruitment and ATM-mediated phosphorylation of repair and signaling proteins at DNA double strand breaks	76	8.7857	2.4244	0.25954	0.73913
GO:0007178	transmembrane receptor protein serine/threonine kinase signaling pathway	328	37917	2.4245	0.26176	0.73913
R-HSA-389958	Cooperation of Prefoldin and TriC/CCT in actin and tubulin folding	30	3.4680	2.4246	0.26182	0.73913
R-HSA-5683826	Surfactant metabolism	30	3.4680	2.4247	0.26182	0.73913
GO:0007626	locomotory behavior	197	22773	2.4248	0.26478	0.74536
GO:0140253	cell-cell fusion	53	6.1268	2.4249	0.26548	0.74670
GO:0044772	mitotic cell cycle phase transition	487	56298	2.4250	0.26915	0.75502
R-HSA-174048	APC/C:Cdc20 mediated degradation of Cyclin B	23	2.6588	2.4251	0.27172	0.75549
R-HSA-167242	Abortive elongation of HIV-1 transcript in the absence of Tat	23	2.6588	2.4252	0.27172	0.75549
GO:0015849	organic acid transport	313	36183	2.4253	0.27221	0.75549
R-HSA-112043	PLC beta mediated events	46	5.3176	2.4254	0.27853	0.75677
R-HSA-2408508	Metabolism of ingested SeMet, Sec, MeSec into H2Se	9	1.0404	2.4255	0.27959	0.75677
R-HSA-8985947	Interleukin-9 signaling	9	1.0404	2.4256	0.27959	0.75677
R-HSA-1433559	Regulation of KIT signaling	16	1.8496	2.4257	0.27973	0.75677
GO:0002269	leukocyte activation involved in inflammatory response	31	3.5836	2.4258	0.28503	0.76367
R-HSA-196807	Nicotinate metabolism	31	3.5836	2.4259	0.28503	0.76367
GO:0042440	pigment metabolic process	70	8.0921	2.4260	0.28720	0.76669
R-HSA-140877	Formation of Fibrin Clot (Clotting Cascade)	39	4.5084	2.4261	0.29282	0.77767
hsa05163	Human cytomegalovirus infection	225	26010	2.4262	0.29407	0.77973
R-HSA-9006335	Signaling by Erythropoietin	24	2.7744	2.4263	0.29884	0.78552
R-HSA-2219530	Constitutive Signaling by Aberrant PI3K in Cancer	71	8.2077	2.4264	0.30265	0.79024
GO:1904950	negative regulation of establishment of protein localization	177	20461	2.4265	0.30700	0.79877
hsa00360	Phenylalanine metabolism	17	1.9652	2.4266	0.31294	0.80919
R-HSA-264642	Acetylcholine Neurotransmitter Release Cycle	17	1.9652	2.4267	0.31294	0.80919
hsa04925	Aldosterone synthesis and secretion	96	11098	2.4268	0.31525	0.81262
R-HSA-1500931	Cell-Cell communication	129	14912	2.4269	0.32034	0.82129
R-HSA-450341	Activation of the AP-1 family of transcription factors	10	1.1560	2.4270	0.32462	0.82130
R-HSA-428643	Organic anion transporters	10	1.1560	2.4271	0.32462	0.82130
R-HSA-1296041	Activation of G protein gated Potassium channels	25	2.8900	2.4272	0.32625	0.82130
R-HSA-195258	RHO GTPase Effectors	314	36299	2.4273	0.34065	0.84604
R-HSA-5654704	SHC-mediated cascade:FGFR3	18	2.0808	2.4274	0.34624	0.85356
GO:0034453	microtubule anchoring	26	3.0056	2.4275	0.35381	0.86084
GO:0070325	lipoprotein particle receptor binding	26	3.0056	2.4276	0.35381	0.86084
R-HSA-5218900	CASP8 activity is inhibited	11	1.2716	2.4277	0.36887	0.88132
R-HSA-1483255	PI Metabolism	84	9.7105	2.4278	0.37821	0.88946
R-HSA-1236382	Constitutive Signaling by Ligand-Responsive EGFR Cancer Variants	19	2.1964	2.4279	0.37936	0.88946
GO:0071542	dopaminergic neuron differentiation	35	4.0460	2.4280	0.38047	0.88946
GO:0090077	foam cell differentiation	35	4.0460	2.4281	0.38047	0.88946
GO:0015238	drug transmembrane transporter activity	101	11676	2.4282	0.38435	0.89520
hsa00010	Glycolysis / Gluconeogenesis	68	7.8608	2.4283	0.38655	0.89908
GO:0006898	receptor-mediated endocytosis	287	33177	2.4284	0.39441	0.91417
R-HSA-109581	Apoptosis	169	19537	2.4285	0.39682	0.91848
R-HSA-174824	Plasma lipoprotein assembly, remodeling, and clearance	69	7.9764	2.4286	0.40374	0.92310
R-HSA-1482788	Acyl chain remodelling of PC	28	3.2368	2.4287	0.40876	0.92310
R-HSA-111933	Calmodulin induced events	28	3.2368	2.4288	0.40876	0.92310
R-HSA-417957	P2Y receptors	12	1.3872	2.4289	0.41192	0.92310
GO:0006907	pinocytosis	20	2.3120	2.4290	0.41211	0.92310
GO:0036019	endolysosome	20	2.3120	2.4291	0.41211	0.92310
GO:0043073	germ cell nucleus	20	2.3120	2.4292	0.41211	0.92310
R-HSA-3560801	Defective B3GAT3 causes JDSSDHD	20	2.3120	2.4293	0.41211	0.92310
R-HSA-3232118	SUMOylation of transcription factors	20	2.3120	2.4294	0.41211	0.92310
R-HSA-8979227	Triglyceride metabolism	37	4.2772	2.4295	0.42836	0.94614
R-HSA-180585	Vif-mediated degradation of APOBEC3G	54	6.2424	2.4296	0.43487	0.95397
GO:0035264	multicellular organism growth	147	16993	2.4297	0.43511	0.95397
R-HSA-5669034	TNFs bind their physiological receptors	29	3.3524	2.4298	0.43591	0.95397
R-HSA-1169408	ISG15 antiviral mechanism	71	8.2077	2.4299	0.43810	0.95813
R-HSA-6788656	Histidine, lysine, phenylalanine, tyrosine, proline and tryptophan catabolism	46	5.3176	2.4300	0.44293	0.96033
GO:0051787	misfolded protein binding	21	2.4276	2.4301	0.44429	0.96033
R-HSA-195721	Signaling by WNT	328	37917	2.4302	0.45108	0.96085
GO:0016853	isomerase activity	157	18149	2.4303	0.45251	0.96085
R-HSA-9032759	NTRK2 activates RAC1	5	0.57800	2.4304	0.45899	0.96085
R-HSA-5250955	Toxicity of botulinum toxin type D (BoNT/D)	5	0.57800	2.4305	0.45899	0.96085
R-HSA-187687	Signalling to ERKs	30	3.4680	2.4306	0.46270	0.96085
R-HSA-5576891	Cardiac conduction	141	16300	2.4307	0.46558	0.96504
GO:0044321	response to leptin	22	2.5432	2.4308	0.47575	0.97760
R-HSA-3296482	Defects in vitamin and cofactor metabolism	22	2.5432	2.4309	0.47575	0.97760
GO:0051961	negative regulation of nervous system development	297	34333	2.4310	0.47880	0.98146
GO:0098531	transcription factor activity, direct ligand regulated sequence-specific DNA binding	48	5.5488	2.4311	0.48527	0.98924
R-HSA-211897	Cytochrome P450 - arranged by substrate type	66	7.6296	2.4312	0.50003	0.99915
Which of these "gene sets"are significant for the respective fraction:
Comparison with p<0,05 und FDR <0,05
	CSF EV						whole CSF					common elements in "CSF EV" and "whole CSF":
76 elements included exclusively in "CSF EV":		3				14 elements included exclusively in "whole CSF":				0		0 common elements in "whole CSF" and "CSF EV"
actin binding						chromosome segregation
Allograft rejection						condensed chromosome
Alzheimer disease						DNA replication
antigen processing and presentation						double-strand break repair
Antigen processing-Cross presentation						meiotic cell cycle
antioxidant activity						mitotic cell cycle phase transition
Biosynthesis of specialized proresolving mediators (SPMs)						organelle fission
cell chemotaxis						positive regulation of cell cycle
cell-substrate junction						regulation of cell cycle phase transition
cellular response to biotic stimulus						Resolution of D-Loop Structures
Classical antibody-mediated complement activation						Resolution of D-loop Structures through Holliday Junction Intermediates
Complex I biogenesis						Resolution of D-loop Structures through Synthesis-Dependent Strand Annealing (SDSA)
copper ion binding						response to endoplasmic reticulum stress
Cristae formation						spindle
cytosolic part
Defective CHST6 causes MCDC1
endosome membrane
establishment of protein localization to membrane
fatty acid metabolic process
Formation of the ternary complex, and subsequently, the 43S complex
generation of precursor metabolites and energy
Glutathione conjugation
granulocyte activation
heme-copper terminal oxidase activity
Huntington disease
Interferon alpha/beta signaling
interleukin-4 production
Leishmaniasis
Major pathway of rRNA processing in the nucleolus and cytosol
mast cell mediated immunity
Metabolism of amino acids and derivatives
mitochondrial inner membrane
mitochondrial membrane part
mitochondrial protein complex
Mitochondrial protein import
Mitochondrial translation
mitochondrial transport
Molecules associated with elastic fibres
motile cilium
mTOR signalling
muscle system process
MyD88 deficiency (TLR2/4)
negative regulation of cellular component movement
neural nucleus development
Neutrophil degranulation
Nonsense Mediated Decay (NMD) independent of the Exon Junction Complex (EJC)
nucleoside triphosphate metabolic process
organelle disassembly
Phagosome
Platelet degranulation
protein targeting
Regulation of actin dynamics for phagocytic cup formation
regulation of apoptotic signaling pathway
regulation of leukocyte activation
regulation of protein localization to membrane
regulation of supramolecular fiber organization
Respiratory electron transport, ATP synthesis by chemiosmotic coupling, and heat production by uncoupling proteins.
response to toxic substance
ribonucleotide metabolic process
ribose phosphate biosynthetic process
ribosome
RNA catabolic process
rRNA processing
rRNA processing in the nucleus and cytosol
Scavenging by Class A Receptors
Signaling by ROBO receptors
Signaling by VEGF
sulfur compound binding
Synthesis of Ketone Bodies
Th1 and Th2 cell differentiation
The citric acid (TCA) cycle and respiratory electron transport
Translation
translational initiation
Translocation of ZAP-70 to Immunological synapse
Tryptophan metabolism
Valine, leucine and isoleucine degradation

## Sheet: 16 serum long RNA target sets
	Go Target sets of mRNA expressed in serum EV							Go Target sets of mRNA expressed in whole serum
	Enrichment Results, Redundancy reduction: ALL, ALL							Enrichment Results, Redundancy reduction: ALL, ALL
Gene Set	Description	Size	Expect	Ratio	P Value	FDR		Gene Set	Description	Size	Expect	Ratio	P Value	FDR
GO:0006605	protein targeting	412	19356	5.1663	0	0		GO:0006260	DNA replication	268	3.8126	3.9344	0.0000071236	0.023743
R-HSA-5663205	Infectious disease	382	17947	5.2934	0	0		GO:0005516	calmodulin binding	192	2.7314	4.0273	0.000098018	0.11961
R-HSA-71291	Metabolism of amino acids and derivatives	370	17383	4.9473	0	0		GO:0042770	signal transduction in response to DNA damage	131	1.8636	4.8294	0.00010766	0.11961
GO:0006401	RNA catabolic process	341	16021	4.8687	0	0		GO:0018210	peptidyl-threonine modification	114	1.6218	4.9329	0.00022463	0.18717
GO:0090150	establishment of protein localization to membrane	313	14705	5.9843	0	0		GO:0022803	passive transmembrane transporter activity	457	6.5013	2.6149	0.00030402	0.20266
R-HSA-72766	Translation	291	13672	6.5098	0	0		GO:1901987	regulation of cell cycle phase transition	386	5.4912	2.7316	0.00043632	0.20886
GO:0044445	cytosolic part	244	11463	7.5021	0	0		GO:0005201	extracellular matrix structural constituent	158	2.2477	4.0041	0.00043866	0.20886
GO:0005840	ribosome	229	10759	7.4358	0	0		GO:0043235	receptor complex	396	5.6335	2.6627	0.00056894	0.22662
R-HSA-376176	Signaling by ROBO receptors	218	10242	8.0063	0	0		GO:0043025	neuronal cell body	486	6.9138	2.4588	0.00061193	0.22662
R-HSA-72312	rRNA processing	204	9.5842	7.9297	0	0		GO:0001655	urogenital system development	326	4.6377	2.8031	0.00082402	0.27464
R-HSA-8868773	rRNA processing in the nucleus and cytosol	194	9.5843	8.2287	0	0		GO:0045787	positive regulation of cell cycle	374	5.3205	2.6313	0.00096859	0.29261
GO:0006413	translational initiation	192	9.5844	8.9796	0	0		GO:0016607	nuclear speck	383	5.4485	2.5695	0.0012147	0.29261
R-HSA-6791226	Major pathway of rRNA processing in the nucleolus and cytosol	184	9.5845	8.4446	0	0		GO:0061458	reproductive system development	428	6.0887	2.4636	0.0012477	0.29261
R-HSA-9010553	Regulation of expression of SLITs and ROBOs	171	9.5846	9.7089	0	0		GO:0048732	gland development	434	6.1741	2.4295	0.0014313	0.29261
GO:0003735	structural constituent of ribosome	156	9.5847	9.6874	0	0		GO:0061448	connective tissue development	265	3.7699	2.9179	0.0014919	0.29261
R-HSA-168254	Influenza Infection	154	9.5848	9.8132	0	0		R-HSA-112315	Transmission across Chemical Synapses	227	3.2293	3.0967	0.0015663	0.29261
hsa03010	Ribosome	151	9.5849	10149	0	0		R-HSA-5083625	Defective GALNT3 causes familial hyperphosphatemic tumoral calcinosis (HFTC)	17	0.24184	12405	0.0016681	0.29261
R-HSA-168255	Influenza Life Cycle	143	9.5850	10419	0	0		R-HSA-5083632	Defective C1GALT1C1 causes Tn polyagglutination syndrome (TNPS)	17	0.24184	12405	0.0016681	0.29261
GO:0070972	protein localization to endoplasmic reticulum	137	9.5851	10720	0	0		R-HSA-5083636	Defective GALNT12 causes colorectal cancer 1 (CRCS1)	17	0.24184	12405	0.0016681	0.29261
R-HSA-168273	Influenza Viral RNA Transcription and Replication	133	9.5852	11203	0	0		R-HSA-140834	Extrinsic Pathway of Fibrin Clot Formation	5	0.071130	28118	0.0019591	0.32649
R-HSA-927802	Nonsense-Mediated Decay (NMD)	115	9.5853	12586	0	0		R-HSA-913709	O-linked glycosylation of mucins	64	0.91046	5.4917	0.0021525	0.34162
R-HSA-72649	Translation initiation complex formation	58	9.5854	12110	0	0		GO:0007178	transmembrane receptor protein serine/threonine kinase signaling pathway	328	4.6661	2.5717	0.0026587	0.36336
GO:0005844	polysome	73	9.5855	7.2894	1.1102e-15	8.6055e-14		GO:0005085	guanyl-nucleotide exchange factor activity	329	4.6803	2.5639	0.0027255	0.36336
GO:0002446	neutrophil mediated immunity	495	9.5856	2.9240	1.1102e-15	8.6055e-14		GO:0000209	protein polyubiquitination	255	3.6276	2.7566	0.0036374	0.41805
R-HSA-6798695	Neutrophil degranulation	478	9.5857	2.9389	2.4425e-15	1.8091e-13		R-HSA-5693554	Resolution of D-loop Structures through Synthesis-Dependent Strand Annealing (SDSA)	26	0.36987	8.1109	0.0058047	0.53850
GO:0030055	cell-substrate junction	411	9.5858	3.0555	1.3767e-14	9.7627e-13		GO:0198738	cell-cell signaling by wnt	460	6.5439	2.1394	0.0063018	0.53850
GO:0022613	ribonucleoprotein complex biogenesis	440	9.5859	2.9025	8.4266e-14	5.8512e-12		GO:0002009	morphogenesis of an epithelium	480	6.8285	2.0502	0.0089959	0.62465
GO:0002764	immune response-regulating signaling pathway	483	9.5860	2.6000	1.5074e-11	1.0049e-9		GO:0005801	cis-Golgi network	60	0.85356	4.6863	0.010452	0.67170
GO:0005743	mitochondrial inner membrane	455	9.5861	2.4326	2.7124e-9	1.7385e-7		R-HSA-5684996	MAPK1/MAPK3 signaling	254	3.6134	2.4907	0.010707	0.67170
R-HSA-163200	Respiratory electron transport, ATP synthesis by chemiosmotic coupling, and heat production by uncoupling proteins.	123	9.5862	3.8071	5.7722e-8	0.0000032064		R-HSA-5693567	HDR through Homologous Recombination (HRR) or Single Strand Annealing (SSA)	132	1.8778	3.1952	0.011537	0.67170
GO:0098798	mitochondrial protein complex	266	9.5863	2.7206	1.1233e-7	0.0000059430		R-HSA-451306	Ionotropic activity of kainate receptors	12	0.17071	11716	0.012108	0.67170
R-HSA-202427	Phosphorylation of CD3 and TCR zeta chains	20	9.5864	8.5140	0.0000017434	0.000081840		R-HSA-3108232	SUMO E3 ligases SUMOylate target proteins	181	2.5749	2.7186	0.015082	0.69477
GO:0008135	translation factor activity, RNA binding	87	9.5865	3.9145	0.0000025106	0.00011308		R-HSA-190322	FGFR4 ligand binding and activation	14	0.19916	10042	0.016386	0.72818
GO:0035821	modification of morphology or physiology of other organism	155	9.5866	3.0211	0.0000034789	0.00015257		GO:0060537	muscle tissue development	371	5.2778	2.0842	0.017484	0.74276
GO:0019058	viral life cycle	285	9.5867	2.3152	0.000012340	0.00048965		GO:0050839	cell adhesion molecule binding	478	6.8	1.9118	0.019618	0.76924
GO:0070585	protein localization to mitochondrion	137	9.5868	2.9519	0.000022197	0.00086026		R-HSA-74158	RNA Polymerase III Transcription	41	0.58326	5.1435	0.020370	0.77152
R-HSA-8854050	FBXL7 down-regulates AURKA during mitotic entry and in early mitosis	54	9.5869	4.3358	0.000034448	0.0012617		R-HSA-5617833	Cilium Assembly	199	2.8310	2.4727	0.023965	0.85192
R-HSA-1268020	Mitochondrial protein import	64	9.5870	3.9909	0.000036676	0.0013144		R-HSA-181429	Serotonin Neurotransmitter Release Cycle	18	0.25607	7.8105	0.026543	0.89363
R-HSA-2029480	Fcgamma receptor (FCGR) dependent phagocytosis	86	9.5871	3.4650	0.000044314	0.0015385		R-HSA-397014	Muscle contraction	206	2.9305	2.3886	0.028229	0.94088
hsa00240	Pyrimidine metabolism	101	9.5872	3.1611	0.000071848	0.0022592		hsa04340	Hedgehog signaling pathway	47	0.66862	4.4869	0.029130	0.96128
R-HSA-211733	Regulation of activated PAK-2p34 by proteasome mediated degradation	50	9.5873	4.2570	0.000091919	0.0027851		GO:0005788	endoplasmic reticulum lumen	306	4.3531	2.0675	0.031415	0.97138
GO:0009123	nucleoside monophosphate metabolic process	321	9.5874	2.0556	0.00012031	0.0032977		R-HSA-438066	Unblocking of NMDA receptors, glutamate binding and activation	20	0.28452	7.0294	0.032357	0.97138
GO:0005766	primary lysosome	155	9.5875	2.6091	0.00012291	0.0033274		hsa00220	Arginine biosynthesis	21	0.29874	6.6947	0.035434	0.97138
R-HSA-174084	Autodegradation of Cdh1 by Cdh1:APC/C	63	9.5876	3.7164	0.00015078	0.0037373		R-HSA-189200	Cellular hexose transport	21	0.29874	6.6947	0.035434	0.97138
GO:0042176	regulation of protein catabolic process	370	9.5877	1.9559	0.00015153	0.0037373		R-HSA-2428928	IRS-related events triggered by IGF1R	52	0.73975	4.0554	0.037719	0.97512
GO:0002250	adaptive immune response	380	9.5878	1.9044	0.00025054	0.0057195		GO:0004713	protein tyrosine kinase activity	178	2.5322	2.3695	0.042093	0.99326
hsa04658	Th1 and Th2 cell differentiation	90	9.5879	3.0745	0.00028436	0.0062353		GO:0060560	developmental growth involved in morphogenesis	225	3.2008	2.1869	0.042317	0.99326
GO:0009620	response to fungus	48	9.5880	3.9909	0.00034297	0.0071895
R-HSA-8949613	Cristae formation	31	9.5881	4.8063	0.00048073	0.0092617
R-HSA-8956321	Nucleotide salvage	23	9.5882	5.5526	0.00053532	0.0099678
GO:0030964	NADH dehydrogenase complex	51	9.5883	3.7562	0.00054861	0.010047
R-HSA-917729	Endosomal Sorting Complex Required For Transport (ESCRT)	32	9.5884	4.6561	0.00059067	0.010571
hsa05150	Staphylococcus aureus infection	54	9.5885	3.5475	0.00084579	0.014435
R-HSA-936440	Negative regulators of DDX58/IFIH1 signaling	34	9.5886	4.3822	0.00086996	0.014661
R-HSA-189445	Metabolism of porphyrins	17	9.5887	6.2603	0.00087172	0.014661
GO:0010008	endosome membrane	459	9.5888	1.7158	0.0010017	0.015987
R-HSA-8876198	RAB GEFs exchange GTP for GDP on RABs	90	9.5889	2.8380	0.0010025	0.015987
GO:0045088	regulation of innate immune response	368	9.5890	1.7930	0.0012498	0.018679
R-HSA-1257604	PIP3 activates AKT signaling	260	9.5891	1.9648	0.0012741	0.018873
R-HSA-164952	The role of Nef in HIV-1 replication and disease pathogenesis	27	9.5892	4.7300	0.0013370	0.019718
GO:0046390	ribose phosphate biosynthetic process	255	9.5893	1.9198	0.0021498	0.029009
GO:0034248	regulation of cellular amide metabolic process	384	9.5894	1.7183	0.0024293	0.031753
GO:1901657	glycosyl compound metabolic process	141	9.5895	2.2644	0.0026095	0.033711
GO:0048872	homeostasis of number of cells	245	9.5896	1.9113	0.0028029	0.035249
R-HSA-110314	Recognition of DNA damage by PCNA-containing replication complex	31	9.5897	4.1197	0.0028343	0.035249
R-HSA-912631	Regulation of signaling by CBL	22	9.5898	4.8375	0.0030521	0.037399
hsa05131	Shigellosis	65	9.5899	2.9472	0.0032138	0.039236
R-HSA-1614558	Degradation of cysteine and homocysteine	14	9.5900	6.0814	0.0033162	0.040339
GO:0019865	immunoglobulin binding	23	9.5901	4.6272	0.0037512	0.044336
GO:0032633	interleukin-4 production	34	9.5902	3.7562	0.0045943	0.052441
R-HSA-909733	Interferon alpha/beta signaling	69	9.5903	2.7763	0.0048259	0.054712
GO:0042326	negative regulation of phosphorylation	423	9.5904	1.6102	0.0055682	0.061863
GO:0016667	oxidoreductase activity, acting on a sulfur group of donors	59	9.5905	2.8861	0.0060847	0.066932
R-HSA-8856828	Clathrin-mediated endocytosis	140	9.5906	2.1285	0.0061925	0.067450
R-HSA-9020591	Interleukin-12 signaling	48	9.5907	3.1041	0.0067444	0.072748
R-HSA-5688426	Deubiquitination	297	9.5908	1.7200	0.0070166	0.074956
GO:0002448	mast cell mediated immunity	49	9.5909	3.0407	0.0075574	0.079965
GO:0015002	heme-copper terminal oxidase activity	27	9.5910	3.9417	0.0077076	0.081296
R-HSA-9033241	Peroxisomal protein import	63	9.5911	2.7029	0.0090240	0.090632
R-HSA-76061	RNA Polymerase III Transcription Initiation From Type 1 Promoter	28	9.5912	3.8009	0.0090278	0.090632
GO:0042611	MHC protein complex	19	9.5913	4.4810	0.010653	0.10413
R-HSA-983168	Antigen processing: Ubiquitination & Proteasome degradation	308	9.5914	1.6586	0.010743	0.10469
R-HSA-6782210	Gap-filling DNA repair synthesis and ligation in TC-NER	65	9.5915	2.6197	0.010839	0.10472
R-HSA-72306	tRNA processing	106	9.5916	2.2088	0.011030	0.10595
GO:0071900	regulation of protein serine/threonine kinase activity	497	9.5917	1.4989	0.011295	0.10818
R-HSA-3785653	Myoclonic epilepsy of Lafora	11	9.5918	5.8050	0.012840	0.11921
R-HSA-3928662	EPHB-mediated forward signaling	42	9.5919	3.0407	0.013056	0.11955
GO:0022407	regulation of cell-cell adhesion	383	9.5920	1.5561	0.013974	0.12690
GO:1903829	positive regulation of cellular protein localization	317	9.5921	1.6115	0.014861	0.13138
GO:0097193	intrinsic apoptotic signaling pathway	285	9.5922	1.6431	0.015641	0.13647
R-HSA-2173789	TGF-beta receptor signaling activates SMADs	32	9.5923	3.3258	0.015859	0.13659
R-HSA-381038	XBP1(S) activates chaperone genes	57	9.5924	2.6139	0.016868	0.14342
R-HSA-168164	Toll Like Receptor 3 (TLR3) Cascade	99	9.5925	2.1500	0.017831	0.15084
hsa00051	Fructose and mannose metabolism	33	9.5926	3.2250	0.017988	0.15087
GO:0032069	regulation of nuclease activity	22	9.5927	3.8700	0.017989	0.15087
R-HSA-5668599	RHO GTPases Activate NADPH Oxidases	13	9.5928	4.9119	0.020753	0.16459
R-HSA-1362409	Mitochondrial iron-sulfur cluster biogenesis	13	9.5929	4.9119	0.020753	0.16459
R-HSA-209543	p75NTR recruits signalling complexes	13	9.5930	4.9119	0.020753	0.16459
GO:1902903	regulation of supramolecular fiber organization	329	9.5931	1.5527	0.022203	0.17403
R-HSA-114604	GPVI-mediated activation cascade	35	9.5932	3.0407	0.022792	0.17711
R-HSA-174495	Synthesis And Processing Of GAG, GAGPOL Polyproteins	14	9.5933	4.5611	0.025508	0.19279
R-HSA-446219	Synthesis of substrates in N-glycan biosythesis	63	9.5934	2.3650	0.027784	0.20813
GO:0002521	leukocyte differentiation	496	9.5935	1.4161	0.028299	0.20864
R-HSA-8956319	Nucleobase catabolism	37	9.5936	2.8763	0.028356	0.20864
R-HSA-6799990	Metal sequestration by antimicrobial proteins	6	9.5937	7.0950	0.029148	0.21305
R-HSA-975138	TRAF6 mediated induction of NFkB and MAP kinases upon TLR7/8 or 9 activation	93	9.5938	2.0598	0.030529	0.22074
GO:0099572	postsynaptic specialization	340	9.5939	1.5025	0.031163	0.22178
R-HSA-110373	Resolution of AP sites via the multiple-nucleotide patch replacement pathway	26	9.5940	3.2746	0.031728	0.22340
GO:0046939	nucleotide phosphorylation	96	9.5941	1.9955	0.036421	0.24553
R-HSA-8949664	Processing of SMDT1	16	9.5942	3.9909	0.036613	0.24553
R-HSA-110312	Translesion synthesis by REV1	16	9.5943	3.9909	0.036613	0.24553
R-HSA-165159	mTOR signalling	40	9.5944	2.6606	0.038194	0.25409
GO:1904950	negative regulation of establishment of protein localization	177	9.5945	1.6836	0.039670	0.26287
GO:0016684	oxidoreductase activity, acting on peroxide as acceptor	54	9.5946	2.3650	0.040198	0.26478
GO:0061134	peptidase regulator activity	211	9.5947	1.6140	0.040764	0.26536
hsa04146	Peroxisome	83	9.5948	2.0516	0.040898	0.26572
R-HSA-9014325	TICAM1,TRAF6-dependent induction of TAK1 complex	17	9.5949	3.7562	0.042948	0.27329
hsa03008	Ribosome biogenesis in eukaryotes	99	9.5950	1.9350	0.043047	0.27329
R-HSA-5673001	RAF/MAP kinase cascade	248	9.5951	1.5449	0.045129	0.28244
GO:0051087	chaperone binding	100	9.5952	1.9156	0.045425	0.28352
hsa01200	Carbon metabolism	116	9.5953	1.8349	0.046374	0.28676
R-HSA-5693567	HDR through Homologous Recombination (HRR) or Single Strand Annealing (SSA)	132	9.5954	1.7737	0.046586	0.28701
R-HSA-73780	RNA Polymerase III Chain Elongation	18	9.5955	3.5475	0.049792	0.30304
GO:0033500	carbohydrate homeostasis	234	9.5956	1.5463	0.050098	0.30304
R-HSA-5357956	TNFR1-induced NFkappaB signaling pathway	30	9.5957	2.8380	0.050252	0.30304
R-HSA-170968	Frs2-mediated activation	8	9.5958	5.3212	0.051123	0.30481
R-HSA-73942	DNA Damage Reversal	8	9.5959	5.3212	0.051123	0.30481
R-HSA-1253288	Downregulation of ERBB4 signaling	8	9.5960	5.3212	0.051123	0.30481
R-HSA-8866654	E3 ubiquitin ligases ubiquitinate target proteins	59	9.5961	2.1646	0.057788	0.33381
GO:0048770	pigment granule	105	9.5962	1.8244	0.058619	0.33685
GO:0032103	positive regulation of response to external stimulus	293	9.5963	1.4529	0.060966	0.34854
GO:0002251	organ or tissue specific immune response	32	9.5964	2.6606	0.061319	0.34936
R-HSA-75094	Formation of the Editosome	9	9.5965	4.7300	0.063725	0.35577
R-HSA-167590	Nef Mediated CD4 Down-regulation	9	9.5966	4.7300	0.063725	0.35577
R-HSA-5625900	RHO GTPases activate CIT	20	9.5967	3.1927	0.064948	0.36018
GO:0007033	vacuole organization	157	9.5968	1.6269	0.066490	0.36751
GO:0000041	transition metal ion transport	109	9.5969	1.7575	0.070784	0.38549
R-HSA-5651801	PCNA-Dependent Long Patch Base Excision Repair	21	9.5970	3.0407	0.073227	0.39292
GO:0019692	deoxyribose phosphate metabolic process	34	9.5971	2.5041	0.073562	0.39292
R-HSA-419812	Calcitonin-like ligand receptors	10	9.5972	4.2570	0.077238	0.40336
R-HSA-174437	Removal of the Flap Intermediate from the C-strand	10	9.5973	4.2570	0.077238	0.40336
R-HSA-111367	SLBP independent Processing of Histone Pre-mRNAs	10	9.5974	4.2570	0.077238	0.40336
GO:0090559	regulation of membrane permeability	79	9.5975	1.8860	0.077452	0.40336
GO:0016502	nucleotide receptor activity	22	9.5976	2.9025	0.081948	0.41828
GO:0022884	macromolecule transmembrane transporter activity	22	9.5977	2.9025	0.081948	0.41828
GO:0002683	negative regulation of immune system process	416	9.5978	1.3303	0.085177	0.43145
R-HSA-2514859	Inactivation, recovery and regulation of the phototransduction cascade	36	9.5979	2.3650	0.086942	0.43707
GO:0001891	phagocytic cup	23	9.5980	2.7763	0.091093	0.44916
GO:0006090	pyruvate metabolic process	115	9.5981	1.6658	0.091772	0.44916
GO:0071216	cellular response to biotic stimulus	222	9.5982	1.4382	0.10107	0.47943
GO:0032941	secretion by tissue	38	9.5983	2.2405	0.10141	0.47943
R-HSA-199977	ER to Golgi Anterograde Transport	152	9.5984	1.5404	0.10267	0.48468
R-HSA-9020558	Interleukin-2 signaling	12	9.5985	3.5475	0.10655	0.49670
R-HSA-210990	PECAM1 interactions	12	9.5986	3.5475	0.10655	0.49670
GO:0016782	transferase activity, transferring sulfur-containing groups	70	9.5987	1.8244	0.11036	0.50899
hsa04662	B cell receptor signaling pathway	71	9.5988	1.7987	0.11605	0.53060
R-HSA-180024	DARPP-32 events	26	9.5989	2.4560	0.12085	0.54576
R-HSA-77387	Insulin receptor recycling	26	9.5990	2.4560	0.12085	0.54576
R-HSA-199992	trans-Golgi Network Vesicle Budding	72	9.5991	1.7737	0.12189	0.54576
R-HSA-1480926	O2/CO2 exchange in erythrocytes	13	9.5992	3.2746	0.12215	0.54576
R-HSA-2980736	Peptide hormone metabolism	89	9.5993	1.6741	0.12484	0.55552
GO:0051341	regulation of oxidoreductase activity	90	9.5994	1.6555	0.13024	0.57573
R-HSA-354192	Integrin alphaIIb beta3 signaling	27	9.5995	2.3650	0.13146	0.57806
R-HSA-163685	Integration of energy metabolism	110	9.5996	1.5480	0.14584	0.61765
R-HSA-5693565	Recruitment and ATM-mediated phosphorylation of repair and signaling proteins at DNA double strand breaks	76	9.5997	1.6804	0.14665	0.61950
hsa00604	Glycosphingolipid biosynthesis	15	9.5998	2.8380	0.15479	0.63538
R-HSA-75892	Platelet Adhesion to exposed collagen	15	9.5999	2.8380	0.15479	0.63538
R-HSA-187037	Signaling by NTRK1 (TRKA)	78	9.6000	1.6373	0.15982	0.64960
GO:0046677	response to antibiotic	316	9.6001	1.2798	0.16250	0.65971
R-HSA-499943	Interconversion of nucleotide di- and triphosphates	30	9.6002	2.1285	0.16510	0.66378
R-HSA-399956	CRMPs in Sema3A signaling	16	9.6003	2.6606	0.17168	0.67715
GO:0031201	SNARE complex	47	9.6004	1.8115	0.17817	0.69211
R-HSA-4420097	VEGFA-VEGFR2 Pathway	99	9.6005	1.5050	0.18380	0.71068
R-HSA-194315	Signaling by Rho GTPases	442	9.6006	1.2039	0.19477	0.73955
hsa01210	2-Oxocarboxylic acid metabolism	18	9.6007	2.3650	0.20622	0.76797
GO:0044772	mitotic cell cycle phase transition	487	9.6008	1.1801	0.21215	0.76980
GO:0043276	anoikis	34	9.6009	1.8781	0.21325	0.76980
GO:0044091	membrane biogenesis	34	9.6010	1.8781	0.21325	0.76980
R-HSA-167238	Pausing and recovery of Tat-mediated HIV elongation	34	9.6011	1.8781	0.21325	0.76980
R-HSA-196071	Metabolism of steroid hormones	34	9.6012	1.8781	0.21325	0.76980
R-HSA-3065676	SUMO is conjugated to E1 (UBA2:SAE1)	5	9.6013	4.2570	0.21387	0.76980
R-HSA-8866376	Reelin signalling pathway	5	9.6014	4.2570	0.21387	0.76980
R-HSA-77310	Beta oxidation of lauroyl-CoA to decanoyl-CoA-CoA	5	9.6015	4.2570	0.21387	0.76980
R-HSA-9018896	Biosynthesis of E-series 18(S)-resolvins	5	9.6016	4.2570	0.21387	0.76980
R-HSA-6785470	tRNA processing in the mitochondrion	5	9.6017	4.2570	0.21387	0.76980
R-HSA-2644607	Loss of Function of FBXW7 in Cancer and NOTCH1 Signaling	5	9.6018	4.2570	0.21387	0.76980
R-HSA-167827	The proton buffering model	5	9.6019	4.2570	0.21387	0.76980
GO:0019001	guanyl nucleotide binding	390	9.6020	1.2007	0.21650	0.77481
GO:0038034	signal transduction in absence of ligand	69	9.6021	1.5424	0.22319	0.78505
R-HSA-174824	Plasma lipoprotein assembly, remodeling, and clearance	69	9.6022	1.5424	0.22319	0.78505
R-HSA-392851	Prostacyclin signalling through prostacyclin receptor	19	9.6023	2.2405	0.22376	0.78505
R-HSA-3000480	Scavenging by Class A Receptors	19	9.6024	2.2405	0.22376	0.78505
R-HSA-8851708	Signaling by FGFR2 IIIa TM	19	9.6025	2.2405	0.22376	0.78505
GO:0043087	regulation of GTPase activity	472	9.6026	1.1725	0.22709	0.79340
R-HSA-6802948	Signaling by high-kinase activity BRAF mutants	36	9.6027	1.7737	0.23835	0.81936
GO:0005697	telomerase holoenzyme complex	20	9.6028	2.1285	0.24141	0.81936
GO:0019955	cytokine binding	127	9.6029	1.3408	0.24740	0.82874
R-HSA-8848021	Signaling by PTK6	54	9.6030	1.5767	0.24770	0.82874
R-HSA-5336415	Uptake and function of diphtheria toxin	6	9.6031	3.5475	0.25082	0.82874
R-HSA-8939256	RUNX1 regulates transcription of genes involved in WNT signaling	6	9.6032	3.5475	0.25082	0.82874
R-HSA-444257	RSK activation	6	9.6033	3.5475	0.25082	0.82874
R-HSA-189483	Heme degradation	6	9.6034	3.5475	0.25082	0.82874
GO:0051271	negative regulation of cellular component movement	301	9.6035	1.2021	0.25088	0.82874
R-HSA-114608	Platelet degranulation	129	9.6036	1.3200	0.26066	0.84415
R-HSA-166663	Initial triggering of complement	22	9.6037	1.9350	0.27683	0.87872
R-HSA-198753	ERK/MAPK targets	22	9.6038	1.9350	0.27683	0.87872
GO:0000792	heterochromatin	76	9.6039	1.4003	0.28570	0.89546
R-HSA-164843	2-LTR circle formation	7	9.6040	3.0407	0.28603	0.89546
R-HSA-182218	Nef Mediated CD8 Down-regulation	7	9.6041	3.0407	0.28603	0.89546
R-HSA-448706	Interleukin-1 processing	7	9.6042	3.0407	0.28603	0.89546
R-HSA-72172	mRNA Splicing	191	9.6043	1.2258	0.28715	0.89780
GO:0032634	interleukin-5 production	23	9.6044	1.8509	0.29451	0.90675
R-HSA-8863678	Neurodegenerative Diseases	23	9.6045	1.8509	0.29451	0.90675
GO:0033619	membrane protein proteolysis	59	9.6046	1.4430	0.30043	0.92203
GO:0051156	glucose 6-phosphate metabolic process	24	9.6047	1.7737	0.31214	0.94236
GO:0140112	extracellular vesicle biogenesis	24	9.6048	1.7737	0.31214	0.94236
GO:0016482	cytosolic transport	157	9.6049	1.2202	0.31856	0.94851
R-HSA-174430	Telomere C-strand synthesis initiation	8	9.6050	2.6606	0.31958	0.94851
R-HSA-5674400	Constitutive Signaling by AKT1 E17K in Cancer	25	9.6051	1.7028	0.32967	0.95713
GO:0010959	regulation of metal ion transport	360	9.6052	1.1234	0.33362	0.96608
R-HSA-1300642	Sperm Motility And Taxes	9	9.6053	2.3650	0.35157	0.99422
Which of these "gene sets"are significant for the respective fraction:
Comparison with p<0,05 und FDR <0,05
69 elements included exclusively in "serum EV":						1 element included exclusively in "whole serum":				0 common elements in "whole serum" and "serum EV":
adaptive immune response						DNA replication
Autodegradation of Cdh1 by Cdh1:APC/C
cell-substrate junction
Cristae formation
cytosolic part
Degradation of cysteine and homocysteine
Endosomal Sorting Complex Required For Transport (ESCRT)
endosome membrane
establishment of protein localization to membrane
FBXL7 down-regulates AURKA during mitotic entry and in early mitosis
Fcgamma receptor (FCGR) dependent phagocytosis
glycosyl compound metabolic process
homeostasis of number of cells
immune response-regulating signaling pathway
immunoglobulin binding
Infectious disease
Influenza Infection
Influenza Life Cycle
Influenza Viral RNA Transcription and Replication
Major pathway of rRNA processing in the nucleolus and cytosol
Metabolism of amino acids and derivatives
Metabolism of porphyrins
mitochondrial inner membrane
mitochondrial protein complex
Mitochondrial protein import
modification of morphology or physiology of other organism
NADH dehydrogenase complex
Negative regulators of DDX58/IFIH1 signaling
Neutrophil degranulation
neutrophil mediated immunity
Nonsense-Mediated Decay (NMD)
nucleoside monophosphate metabolic process
Nucleotide salvage
Phosphorylation of CD3 and TCR zeta chains
PIP3 activates AKT signaling
polysome
primary lysosome
protein localization to endoplasmic reticulum
protein localization to mitochondrion
protein targeting
Pyrimidine metabolism
RAB GEFs exchange GTP for GDP on RABs
Recognition of DNA damage by PCNA-containing replication complex
Regulation of activated PAK-2p34 by proteasome mediated degradation
regulation of cellular amide metabolic process
Regulation of expression of SLITs and ROBOs
regulation of innate immune response
regulation of protein catabolic process
Regulation of signaling by CBL
Respiratory electron transport, ATP synthesis by chemiosmotic coupling, and heat production by uncoupling proteins.
response to fungus
ribonucleoprotein complex biogenesis
ribose phosphate biosynthetic process
ribosome
Ribosome
RNA catabolic process
rRNA processing
rRNA processing in the nucleus and cytosol
Shigellosis
Signaling by ROBO receptors
Staphylococcus aureus infection
structural constituent of ribosome
Th1 and Th2 cell differentiation
The role of Nef in HIV-1 replication and disease pathogenesis
Translation
translation factor activity, RNA binding
Translation initiation complex formation
translational initiation
viral life cycle
